# Supplementary material for: Absence of near-ambient superconductivity in LuH2±xNy
Source: Nature. 2023 May 11;620(7972):72–7. doi: 10.1038/s41586-023-06162-w (PMC10396964; doi:10.1038/s41586-023-06162-w)
Supplement: Supplementary file 1 — Source Data Fig. 1 [file 41586_2023_6162_MOESM1_ESM.xls]

## Sheet: figure1a
2Theta	y_obs	y_calc	y_diff		Peak position for LuH2±xNy		Peak position for LuN1-xHδ		Peak position for Lu2O3
10	452	417.164	34.8359		30.7473		32.3945		12.0601
10.0205	428	415.912	12.0884		35.6518		37.5797		17.0873
10.0409	432	414.656	17.3443		51.307		54.1962		20.9669
10.0614	407	413.397	-6.39675		61.0152		64.5712		24.2564
10.0818	428	412.135	15.8649		64.0414		67.8201		27.1713
10.1023	432	410.871	21.129		75.505		80.2109		29.822
10.1227	408	409.605	-1.60465						32.2741
10.1432	449	408.336	40.6636						34.5701
10.1636	413	407.067	5.93344						36.7396
10.1841	417	405.795	11.2047						38.8043
10.2046	421	404.523	16.4771						40.7803
10.225	384	403.25	-19.2496						42.6802
10.2455	378	401.976	-23.9756						44.5141
10.2659	395	400.701	-5.70118						48.015
10.2864	392	399.427	-7.42657						49.6943
10.3068	363	398.152	-35.152						51.3329
10.3273	395	396.878	-1.8776						52.9348
10.3477	375	395.604	-20.6037						54.5035
10.3682	420	394.33	25.6696						56.0422
10.3887	392	393.058	-1.05797						57.5536
10.4091	363	391.787	-28.7866						59.04
10.4296	414	390.516	23.4836						60.5036
10.45	365	389.248	-24.2477						61.9463
10.4705	369	387.981	-18.9805						63.37
10.4909	400	386.715	13.2848						64.7761
10.5114	352	385.452	-33.4517						66.1662
10.5318	375	384.19	-9.19039						67.5415
10.5523	373	382.931	-9.93132						68.9032
10.5728	374	381.675	-7.67467						71.5907
10.5932	359	380.421	-21.4206						72.9185
10.6137	387	379.169	7.83076						74.2369
10.6341	364	377.921	-13.9207						75.5468
10.6546	403	376.675	26.3248						76.849
10.675	397	375.433	21.5671						78.1443
10.6955	400	374.194	25.8062						79.4335
10.7159	418	372.958	45.0419						80.7173
10.7364	374	371.726	2.27408						81.9964
10.7569	406	370.497	35.5026						83.2715
10.7773	368	369.273	-1.27257						84.5433
10.7978	328	368.052	-40.0516						85.8124
10.8182	372	366.835	5.16534						87.0794
10.8387	332	365.622	-33.6218						88.345
10.8591	341	364.413	-23.413						89.6098
10.8796	344	363.209	-19.2086
10.9	364	362.008	1.9915
10.9205	359	360.813	-1.81286
10.941	367	359.622	7.37823
10.9614	340	358.435	-18.4353
10.9819	357	357.254	-0.253542
11.0023	365	356.077	8.92343
11.0228	331	354.904	-23.9045
11.0432	334	353.737	-19.7373
11.0637	379	352.575	26.4249
11.0841	375	351.418	23.582
11.1046	330	350.266	-20.266
11.1251	334	349.119	-15.1192
11.1455	371	347.978	23.0223
11.166	352	346.841	5.15859
11.1864	321	345.711	-24.7105
11.2069	335	344.585	-9.58506
11.2273	341	343.465	-2.46504
11.2478	337	342.351	-5.35053
11.2682	327	341.242	-14.2416
11.2887	334	340.138	-6.13818
11.3092	340	339.04	0.959571
11.3296	366	337.948	28.0517
11.3501	315	336.862	-21.8619
11.3705	343	335.781	7.21871
11.391	341	334.706	6.29361
11.4114	367	333.637	33.3627
11.4319	326	332.574	-6.57399
11.4523	334	331.517	2.48345
11.4728	317	330.465	-13.465
11.4933	303	329.419	-26.4193
11.5137	309	328.38	-19.3795
11.5342	334	327.346	6.6543
11.5546	324	326.318	-2.31782
11.5751	351	325.296	25.7041
11.5955	319	324.28	-5.27999
11.616	337	323.27	13.7299
11.6364	339	322.266	16.7338
11.6569	332	321.268	10.7317
11.6774	315	320.277	-5.27652
11.6978	335	319.291	15.7092
11.7183	337	318.311	18.6889
11.7387	321	317.338	3.66245
11.7592	362	316.37	45.6299
11.7796	323	315.409	7.59125
11.8001	314	314.454	-0.453535
11.8205	330	313.504	16.4956
11.841	289	312.561	-23.5615
11.8615	342	311.625	30.3754
11.8819	308	310.694	-2.69383
11.9024	320	309.769	10.231
11.9228	348	308.85	39.1499
11.9433	294	307.937	-13.937
11.9637	300	307.03	-7.02956
11.9842	294	306.128	-12.1276
12.0046	286	305.231	-19.2309
12.0251	303	304.339	-1.33934
12.0456	328	303.453	24.5471
12.066	297	302.572	-5.57166
12.0865	318	301.696	16.3044
12.1069	328	300.825	27.1752
12.1274	280	299.959	-19.9594
12.1478	303	299.1	3.90045
12.1683	283	298.245	-15.2454
12.1887	291	297.397	-6.39689
12.2092	290	296.554	-6.55418
12.2297	297	295.717	1.28276
12.2501	336	294.886	41.1139
12.2706	301	294.061	6.93935
12.291	315	293.241	21.7591
12.3115	281	292.427	-11.4269
12.3319	304	291.619	12.3815
12.3524	282	290.816	-8.81573
12.3728	283	290.018	-7.01849
12.3933	277	289.227	-12.2267
12.4138	313	288.44	24.5595
12.4342	314	287.66	26.3404
12.4547	288	286.884	1.11586
12.4751	305	286.114	18.886
12.4956	261	285.349	-24.3492
12.516	288	284.59	3.41041
12.5365	289	283.835	5.16477
12.5569	300	283.086	16.9139
12.5774	288	282.342	5.65799
12.5979	296	281.603	14.3969
12.6183	259	280.869	-21.8692
12.6388	247	280.14	-33.1404
12.6592	261	279.417	-18.4165
12.6797	271	278.698	-7.69763
12.7001	271	277.984	-6.98364
12.7206	279	277.275	1.72547
12.741	263	276.57	-13.5703
12.7615	259	275.871	-16.8708
12.782	289	275.176	13.8239
12.8024	305	274.486	30.5139
12.8229	275	273.801	1.19923
12.8433	297	273.12	23.8799
12.8638	278	272.444	5.55596
12.8842	262	271.773	-9.77255
12.9047	265	271.106	-6.10559
12.9251	267	270.443	-3.44312
12.9456	251	269.785	-18.7851
12.9661	268	269.131	-1.13149
12.9865	268	268.482	-0.482252
13.007	267	267.837	-0.83735
13.0274	241	267.197	-26.1967
13.0479	260	266.56	-6.56039
13.0683	259	265.928	-6.92826
13.0888	245	265.3	-20.3003
13.1092	286	264.676	21.3235
13.1297	273	264.057	8.94323
13.1502	258	263.441	-5.44111
13.1706	299	262.829	36.1705
13.1911	262	262.222	-0.221819
13.2115	287	261.618	25.3819
13.232	252	261.018	-9.0183
13.2524	282	260.422	21.5776
13.2729	257	259.83	-2.83024
13.2933	240	259.242	-19.2419
13.3138	266	258.657	7.34268
13.3343	270	258.076	11.9235
13.3547	251	257.499	-6.49925
13.3752	269	256.926	12.0743
13.3956	237	256.356	-19.3557
13.4161	283	255.789	27.2107
13.4365	252	255.226	-3.22637
13.457	278	254.667	23.3331
13.4774	256	254.111	1.88904
13.4979	260	253.558	6.44163
13.5184	223	253.009	-30.0092
13.5388	269	252.463	16.5367
13.5593	241	251.921	-10.9207
13.5797	253	251.381	1.61869
13.6002	240	250.845	-10.8452
13.6206	269	250.312	18.6878
13.6411	221	249.782	-28.7824
13.6615	237	249.256	-12.2557
13.682	238	248.732	-10.732
13.7025	231	248.211	-17.2114
13.7229	236	247.694	-11.6938
13.7434	272	247.179	24.8208
13.7638	260	246.667	13.3326
13.7843	275	246.159	28.8414
13.8047	248	245.653	2.34742
13.8252	252	245.149	6.8506
13.8456	243	244.649	-1.649
13.8661	239	244.151	-5.15136
13.8866	224	243.656	-19.6564
13.907	259	243.164	15.8358
13.9275	249	242.675	6.32545
13.9479	254	242.188	11.8125
13.9684	219	241.703	-22.7031
13.9888	249	241.221	7.77876
14.0093	226	240.742	-14.7419
14.0297	249	240.265	8.73463
14.0502	247	239.791	7.20908
14.0707	248	239.319	8.68111
14.0911	236	238.849	-2.84923
14.1116	220	238.382	-18.3819
14.132	231	237.917	-6.91693
14.1525	227	237.454	-10.4542
14.1729	236	236.994	-0.993773
14.1934	240	236.536	3.46446
14.2138	246	236.08	9.9205
14.2343	246	235.626	10.3744
14.2548	242	235.174	6.82612
14.2752	219	234.724	-15.7242
14.2957	235	234.277	0.723343
14.3161	239	233.831	5.16887
14.3366	242	233.388	8.61239
14.357	210	232.946	-22.9461
14.3775	236	232.506	3.49351
14.3979	209	232.069	-23.0688
14.4184	237	231.633	5.36691
14.4389	265	231.199	33.8008
14.4593	224	230.767	-6.76717
14.4798	199	230.337	-31.3369
14.5002	267	229.909	37.0915
14.5207	209	229.482	-20.4818
14.5411	229	229.057	-0.0569129
14.5616	239	228.634	10.3663
14.582	239	228.212	10.7878
14.6025	241	227.792	13.2077
14.623	252	227.374	24.626
14.6434	245	226.957	18.0426
14.6639	251	226.542	24.4577
14.6843	227	226.129	0.871145
14.7048	220	225.717	-5.7169
14.7252	199	225.306	-26.3065
14.7457	225	224.897	0.102503
14.7661	224	224.49	-0.490004
14.7866	225	224.084	0.916047
14.8071	224	223.679	0.32068
14.8275	224	223.276	0.723917
14.848	192	222.874	-30.8742
14.8684	213	222.474	-9.47371
14.8889	212	222.075	-10.0745
14.9093	247	221.677	25.3233
14.9298	221	221.28	-0.280069
14.9502	201	220.885	-19.8848
14.9707	230	220.491	9.50932
14.9912	225	220.098	4.90217
15.0116	221	219.706	1.29381
15.0321	201	219.316	-18.3157
15.0525	229	218.926	10.0736
15.073	226	218.538	7.4617
15.0934	223	218.151	4.84871
15.1139	222	217.765	4.23462
15.1343	227	217.381	9.61943
15.1548	230	216.997	13.0032
15.1753	205	216.614	-11.6141
15.1957	236	216.232	19.7675
15.2162	221	215.852	5.14814
15.2366	234	215.472	18.5278
15.2571	233	215.094	17.9064
15.2775	225	214.716	10.2841
15.298	219	214.339	4.66081
15.3184	211	213.963	-2.96341
15.3389	206	213.589	-7.58854
15.3594	179	213.215	-34.2146
15.3798	213	212.842	0.158489
15.4003	227	212.469	14.5307
15.4207	215	212.098	2.90202
15.4412	218	211.727	6.27251
15.4616	219	211.358	7.64217
15.4821	230	210.989	19.011
15.5025	230	210.621	19.3791
15.523	198	210.254	-12.2537
15.5435	203	209.887	-6.88721
15.5639	210	209.521	0.478511
15.5844	218	209.157	8.84348
15.6048	206	208.792	-2.79229
15.6253	205	208.429	-3.42879
15.6457	186	208.066	-22.066
15.6662	195	207.704	-12.7039
15.6866	204	207.342	-3.34249
15.7071	210	206.982	3.01824
15.7276	245	206.622	38.3783
15.748	195	206.262	-11.2623
15.7685	207	205.904	1.09648
15.7889	221	205.545	15.4546
15.8094	201	205.188	-4.18787
15.8298	200	204.831	-4.83097
15.8503	224	204.475	19.5253
15.8707	200	204.119	-4.11896
15.8912	205	203.764	1.23616
15.9117	206	203.409	2.59072
15.9321	190	203.056	-13.0556
15.9526	198	202.702	-4.70226
15.973	221	202.349	18.6506
15.9935	192	201.997	-9.99703
16.0139	198	201.645	-3.64522
16.0344	203	201.294	1.70608
16.0548	178	200.943	-22.9431
16.0753	190	200.593	-10.5929
16.0958	209	200.243	8.7569
16.1162	216	199.894	16.1062
16.1367	187	199.545	-12.545
16.1571	176	199.197	-23.1967
16.1776	176	198.849	-22.8488
16.198	222	198.501	23.4985
16.2185	215	198.155	16.8455
16.2389	212	197.808	14.1919
16.2594	186	197.462	-11.462
16.2799	231	197.116	33.8836
16.3003	208	196.771	11.2287
16.3208	176	196.427	-20.4266
16.3412	188	196.082	-8.08226
16.3617	190	195.738	-5.73839
16.3821	181	195.395	-14.3949
16.4026	206	195.052	10.9481
16.423	207	194.709	12.2907
16.4435	209	194.367	14.633
16.464	193	194.025	-1.02519
16.4844	178	193.684	-15.6838
16.5049	190	193.343	-3.34273
16.5253	214	193.002	20.9979
16.5458	201	192.662	8.33814
16.5662	167	192.322	-25.322
16.5867	198	191.983	6.01744
16.6071	178	191.643	-13.6435
16.6276	181	191.305	-10.3048
16.6481	213	190.967	22.0334
16.6685	217	190.629	26.3713
16.689	185	190.291	-5.2912
16.7094	189	189.954	-0.954127
16.7299	184	189.617	-5.61746
16.7503	174	189.281	-15.2812
16.7708	194	188.945	5.05461
16.7912	190	188.61	1.39001
16.8117	167	188.275	-21.275
16.8322	183	187.94	-4.9405
16.8526	208	187.606	20.3936
16.8731	197	187.273	9.72723
16.8935	183	186.94	-3.93955
16.914	200	186.607	13.3933
16.9344	188	186.274	1.7257
16.9549	206	185.942	20.0578
16.9753	186	185.61	0.3897
16.9958	191	185.279	5.72141
17.0163	175	184.947	-9.94693
17.0367	175	184.615	-9.61526
17.0572	200	184.284	15.7165
17.0776	165	183.952	-18.9517
17.0981	174	183.62	-9.61972
17.1185	164	183.288	-19.2877
17.139	176	182.956	-6.95572
17.1594	189	182.624	6.37619
17.1799	166	182.292	-16.2921
17.2004	199	181.961	17.0394
17.2208	207	181.63	25.3705
17.2413	181	181.299	-0.298754
17.2617	200	180.968	19.0316
17.2822	181	180.638	0.361548
17.3026	167	180.309	-13.3089
17.3231	163	179.98	-16.9798
17.3435	156	179.651	-23.6512
17.364	174	179.323	-5.3229
17.3845	170	178.995	-8.99504
17.4049	175	178.668	-3.66758
17.4254	156	178.341	-22.3405
17.4458	176	178.014	-2.01382
17.4663	145	177.688	-32.6875
17.4867	179	177.362	1.63844
17.5072	198	177.036	20.964
17.5276	156	176.711	-20.7108
17.5481	186	176.386	9.61411
17.5686	175	176.061	-1.06138
17.589	175	175.737	-0.737227
17.6095	153	175.413	-22.4134
17.6299	181	175.09	5.91004
17.6504	193	174.767	18.2331
17.6708	159	174.444	-15.4441
17.6913	178	174.122	3.87832
17.7117	172	173.8	-1.79961
17.7322	168	173.478	-5.47789
17.7527	182	173.157	8.84348
17.7731	169	172.835	-3.8355
17.7936	167	172.515	-5.51482
17.814	183	172.195	10.8055
17.8345	181	171.875	9.12547
17.8549	178	171.555	6.44509
17.8754	170	171.236	-1.23565
17.8958	181	170.917	10.0833
17.9163	184	170.598	13.4018
17.9368	167	170.28	-3.28
17.9572	173	169.962	3.03783
17.9777	175	169.645	5.35529
17.9981	171	169.328	1.6724
18.0186	168	169.011	-1.01087
18.039	154	168.695	-14.6945
18.0595	167	168.379	-1.37851
18.0799	171	168.063	2.93711
18.1004	183	167.748	15.2524
18.1209	165	167.433	-2.43277
18.1413	157	167.118	-10.1183
18.1618	166	166.804	-0.804174
18.1822	169	166.49	2.50955
18.2027	152	166.177	-14.1771
18.2231	165	165.864	-0.864169
18.2436	168	165.552	2.44839
18.264	158	165.239	-7.23945
18.2845	158	164.928	-6.92769
18.305	156	164.616	-8.61633
18.3254	161	164.305	-3.30537
18.3459	174	163.995	10.0052
18.3663	149	163.685	-14.6847
18.3868	164	163.375	0.625077
18.4072	183	163.066	19.9344
18.4277	152	162.757	-10.7567
18.4481	154	162.448	-8.44819
18.4686	158	162.14	-4.14012
18.4891	163	161.832	1.16752
18.5095	160	161.525	-1.52525
18.53	185	161.218	23.7815
18.5504	172	160.912	11.0879
18.5709	164	160.606	3.39382
18.5913	164	160.301	3.69931
18.6118	176	159.996	16.0044
18.6322	177	159.691	17.309
18.6527	146	159.387	-13.3869
18.6732	163	159.083	3.91682
18.6936	172	158.78	13.2201
18.7141	169	158.477	10.5229
18.7345	170	158.175	11.8252
18.755	156	157.873	-1.8729
18.7754	149	157.571	-8.57148
18.7959	155	157.271	-2.27053
18.8163	164	156.97	7.02998
18.8368	150	156.67	-6.67002
18.8573	133	156.37	-23.3705
18.8777	174	156.071	17.9286
18.8982	186	155.773	30.2271
18.9186	160	155.475	4.52524
18.9391	159	155.177	3.82284
18.9595	166	154.88	11.12
18.98	149	154.583	-5.58342
19.0004	176	154.287	21.7127
19.0209	142	153.992	-11.9917
19.0414	146	153.697	-7.69654
19.0618	165	153.402	11.5981
19.0823	161	153.108	7.89219
19.1027	156	152.814	3.18579
19.1232	156	152.521	3.47888
19.1436	163	152.229	10.7715
19.1641	158	151.936	6.06351
19.1845	155	151.645	3.35504
19.205	150	151.354	-1.35395
19.2255	161	151.063	9.93653
19.2459	154	150.774	3.22648
19.2664	168	150.484	17.5159
19.2868	171	150.195	20.8048
19.3073	150	149.907	0.0931032
19.3277	140	149.619	-9.6191
19.3482	158	149.332	8.66815
19.3686	140	149.045	-9.04516
19.3891	172	148.759	23.241
19.4096	159	148.473	10.5266
19.43	165	148.188	16.8116
19.4505	159	147.904	11.0961
19.4709	154	147.62	6.38
19.4914	125	147.337	-22.3367
19.5118	166	147.054	18.9461
19.5323	134	146.772	-12.7717
19.5527	144	146.49	-2.49007
19.5732	155	146.209	8.79097
19.5937	154	145.929	8.07143
19.6141	135	145.649	-10.6487
19.6346	135	145.369	-10.3694
19.655	139	145.091	-6.09074
19.6755	168	144.813	23.1873
19.6959	135	144.535	-9.53517
19.7164	158	144.258	13.7417
19.7368	141	143.982	-2.98201
19.7573	132	143.706	-11.7064
19.7778	128	143.431	-15.4313
19.7982	153	143.157	9.84311
19.8187	123	142.883	-19.8831
19.8391	139	142.61	-3.60993
19.8596	169	142.337	26.6626
19.88	130	142.066	-12.0655
19.9005	148	141.794	6.20574
19.9209	151	141.524	9.47633
19.9414	139	141.254	-2.25373
19.9619	140	140.984	-0.984459
19.9823	148	140.716	7.28414
20.0028	142	140.448	1.55207
20.0232	130	140.181	-10.1807
20.0437	130	139.914	-9.91414
20.0641	140	139.648	0.351703
20.0846	139	139.383	-0.383163
20.105	128	139.119	-11.1188
20.1255	142	138.855	3.14487
20.146	138	138.592	-0.592195
20.1664	131	138.33	-7.33002
20.1869	152	138.069	13.9314
20.2073	149	137.808	11.192
20.2278	147	137.548	9.45178
20.2482	143	137.289	5.71074
20.2687	128	137.031	-9.03114
20.2891	136	136.774	-0.773907
20.3096	145	136.518	8.48242
20.3301	144	136.262	7.73781
20.3505	146	136.008	9.99222
20.371	145	135.754	9.24562
20.3914	126	135.502	-9.50205
20.4119	117	135.251	-18.2508
20.4323	137	135.001	1.99921
20.4528	123	134.752	-11.752
20.4732	133	134.505	-1.50452
20.4937	155	134.258	20.7415
20.5142	139	134.014	4.98611
20.5346	141	133.771	7.22904
20.5551	147	133.53	13.4702
20.5755	115	133.29	-18.2905
20.596	123	133.053	-10.0533
20.6164	136	132.818	3.18173
20.6369	126	132.586	-6.5857
20.6573	136	132.356	3.64424
20.6778	132	132.129	-0.128633
20.6983	124	131.905	-7.9045
20.7187	127	131.684	-4.6835
20.7392	136	131.466	4.53432
20.7596	134	131.251	2.74904
20.7801	119	131.039	-12.0391
20.8005	127	130.829	-3.82941
20.821	116	130.621	-14.6211
20.8414	134	130.413	3.58717
20.8619	114	130.203	-16.2029
20.8824	123	129.989	-6.98938
20.9028	153	129.77	23.2297
20.9233	126	129.544	-3.54377
20.9437	144	129.309	14.6913
20.9642	123	129.065	-6.06477
20.9846	135	128.812	6.18767
21.0051	139	128.553	10.4474
21.0255	129	128.287	0.712599
21.046	134	128.019	5.9814
21.0665	143	127.748	15.2519
21.0869	112	127.478	-15.4776
21.1074	149	127.208	21.7916
21.1278	141	126.941	14.0587
21.1483	110	126.677	-16.677
21.1687	132	126.416	5.58424
21.1892	147	126.158	20.8423
21.2096	144	125.903	18.0973
21.2301	121	125.651	-4.65071
21.2506	151	125.402	25.5984
21.271	117	125.155	-8.15506
21.2915	130	124.911	5.089
21.3119	122	124.669	-2.6692
21.3324	114	124.429	-10.4295
21.3528	119	124.192	-5.19169
21.3733	116	123.956	-7.95567
21.3937	114	123.721	-9.7213
21.4142	127	123.488	3.51153
21.4347	135	123.257	11.7429
21.4551	125	123.027	1.97297
21.4756	149	122.798	26.2017
21.496	110	122.571	-12.5707
21.5165	127	122.344	4.65575
21.5369	137	122.119	14.8811
21.5574	126	121.895	4.10538
21.5778	127	121.671	5.32867
21.5983	101	121.449	-20.449
21.6188	143	121.228	21.7724
21.6392	117	121.007	-4.00717
21.6597	124	120.788	3.21242
21.6801	117	120.569	-3.56886
21.7006	149	120.351	28.649
21.721	102	120.134	-18.1339
21.7415	103	119.918	-16.9177
21.7619	113	119.702	-6.70225
21.7824	116	119.488	-3.48759
21.8029	124	119.274	4.7263
21.8233	118	119.061	-1.06057
21.8438	122	118.848	3.15181
21.8642	126	118.637	7.36344
21.8847	114	118.426	-4.42566
21.9051	123	118.215	4.78451
21.9256	122	118.006	3.99396
21.946	106	117.797	-11.7973
21.9665	120	117.589	2.41072
21.987	115	117.382	-2.38196
22.0074	109	117.175	-8.17533
22.0279	113	116.969	-3.9694
22.0483	125	116.764	8.2358
22.0688	112	116.56	-4.55967
22.0892	125	116.356	8.64421
22.1097	113	116.153	-3.15259
22.1301	110	115.95	-5.95007
22.1506	113	115.748	-2.74823
22.1711	115	115.547	-0.547053
22.1915	114	115.347	-1.34654
22.212	124	115.147	8.8533
22.2324	116	114.948	1.05249
22.2529	116	114.749	1.25101
22.2733	90	114.551	-24.5511
22.2938	132	114.354	17.6461
22.3142	111	114.157	-3.15733
22.3347	126	113.961	12.0386
22.3552	106	113.766	-7.76614
22.3756	114	113.572	0.428486
22.3961	91	113.378	-22.3775
22.4165	122	113.184	8.81582
22.437	117	112.991	4.00852
22.4574	108	112.799	-4.7994
22.4779	117	112.608	4.39203
22.4983	135	112.417	22.5828
22.5188	126	112.227	13.773
22.5393	129	112.037	16.9626
22.5597	132	111.849	20.1515
22.5802	108	111.66	-3.66022
22.6006	108	111.473	-3.47255
22.6211	98	111.285	-13.2855
22.6415	107	111.099	-4.09906
22.662	111	110.926	0.0744929
22.6824	113	110.74	2.25962
22.7029	97	110.556	-13.5559
22.7234	104	110.372	-6.37196
22.7438	119	110.189	8.81133
22.7643	123	110.006	12.994
22.7847	120	109.824	10.1761
22.8052	121	109.642	11.3576
22.8256	128	109.462	18.5384
22.8461	98	109.281	-11.2813
22.8665	121	109.102	11.8984
22.887	108	108.923	-0.922579
22.9075	101	108.744	-7.74411
22.9279	106	108.566	-2.56624
22.9484	88	108.389	-20.389
22.9688	94	108.212	-14.2123
22.9893	123	108.036	14.9638
23.0097	112	107.861	4.13934
23.0302	99	107.686	-8.68573
23.0506	99	107.511	-8.51139
23.0711	114	107.338	6.66237
23.0916	124	107.164	16.8355
23.112	117	106.992	10.0081
23.1325	99	106.82	-7.81983
23.1529	104	106.648	-2.64839
23.1734	108	106.478	1.52248
23.1938	123	106.307	16.6928
23.2143	104	106.137	-2.13748
23.2347	102	105.968	-3.96832
23.2552	121	105.8	15.2003
23.2757	99	105.632	-6.63169
23.2961	96	105.464	-9.46423
23.3166	95	105.297	-10.2973
23.337	111	105.131	5.86903
23.3575	113	104.965	8.03482
23.3779	96	104.8	-8.79994
23.3984	103	104.635	-1.63526
23.4188	96	104.471	-8.47113
23.4393	93	104.308	-11.3075
23.4598	98	104.145	-6.14451
23.4802	89	103.982	-14.982
23.5007	95	103.82	-8.82008
23.5211	110	103.659	6.34132
23.5416	111	103.498	7.50218
23.562	114	103.338	10.6625
23.5825	96	103.178	-7.17772
23.6029	114	103.018	10.9815
23.6234	93	102.86	-9.85975
23.6439	96	102.702	-6.70156
23.6643	111	102.544	8.45609
23.6848	92	102.387	-10.3868
23.7052	107	102.23	4.76983
23.7257	107	102.074	4.92591
23.7461	92	101.919	-9.91853
23.7666	98	101.763	-3.76349
23.787	120	101.609	18.391
23.8075	109	101.455	7.54504
23.828	107	101.301	5.69853
23.8484	87	101.148	-14.1485
23.8689	100	100.996	-0.996014
23.8893	108	100.844	7.15597
23.9098	115	100.693	14.3074
23.9302	107	100.542	6.45838
23.9507	108	100.391	7.60883
23.9711	108	100.241	7.75878
23.9916	83	100.092	-17.0918
24.0121	91	99.9428	-8.94281
24.0325	104	99.7943	4.20565
24.053	115	99.6464	15.3536
24.0734	95	99.4989	-4.4989
24.0939	104	99.3519	4.64809
24.1143	115	99.2054	15.7946
24.1348	95	99.0594	-4.05938
24.1552	112	98.9138	13.0862
24.1757	100	98.7688	1.23121
24.1962	90	98.6242	-8.62421
24.2166	99	98.4801	0.519888
24.2371	93	98.3365	-5.33649
24.2575	92	98.1933	-6.19333
24.278	116	98.0507	17.9493
24.2984	126	97.9084	28.0916
24.3189	95	97.7667	-2.76669
24.3393	98	97.6254	0.374588
24.3598	88	97.4846	-9.48459
24.3803	77	97.3442	-20.3442
24.4007	93	97.2043	-4.20434
24.4212	97	97.0649	-0.0649008
24.4416	76	96.9259	-20.9259
24.4621	104	96.7874	7.21261
24.4825	101	96.6493	4.35069
24.503	102	96.5117	5.48832
24.5234	78	96.3745	-18.3745
24.5439	112	96.2378	15.7622
24.5644	101	96.1015	4.89854
24.5848	91	95.9656	-4.96561
24.6053	95	95.8302	-0.830201
24.6257	104	95.6995	8.30051
24.6462	92	95.5729	-3.57288
24.6666	90	95.4389	-5.43887
24.6871	82	95.3053	-13.3053
24.7075	115	95.1722	19.8278
24.728	92	95.0394	-3.03945
24.7485	70	94.9072	-24.9072
24.7689	123	94.7753	28.2247
24.7894	96	94.6439	1.35613
24.8098	107	94.5129	12.4871
24.8303	107	94.3823	12.6177
24.8507	95	94.2521	0.747918
24.8712	100	94.1223	5.87768
24.8916	95	93.993	1.00702
24.9121	97	93.864	3.13595
24.9326	98	93.7355	4.26447
24.953	106	93.6074	12.3926
24.9735	78	93.4797	-15.4797
24.9939	85	93.3524	-8.35241
25.0144	96	93.2255	2.77449
25.0348	101	93.099	7.90098
25.0553	89	92.9729	-3.97292
25.0757	85	92.8472	-7.84722
25.0962	92	92.7219	-0.721922
25.1167	92	92.5982	-0.598217
25.1371	100	92.4737	7.52629
25.1576	95	92.3496	2.65041
25.178	93	92.2259	0.774135
25.1985	70	92.1025	-22.1025
25.2189	109	91.9796	17.0204
25.2394	80	91.857	-11.857
25.2598	86	91.7348	-5.73481
25.2803	86	91.613	-5.613
25.3008	101	91.4916	9.50843
25.3212	86	91.3705	-5.37051
25.3417	74	91.2498	-17.2498
25.3621	83	91.1295	-8.12953
25.3826	107	91.0096	15.9904
25.403	82	90.89	-8.89003
25.4235	99	90.7708	8.22917
25.4439	84	90.652	-6.652
25.4644	99	90.5335	8.46646
25.4849	81	90.4154	-9.41544
25.5053	91	90.2977	0.702302
25.5258	105	90.1803	14.8197
25.5462	87	90.0633	-3.0633
25.5667	97	89.9466	7.05337
25.5871	76	89.8303	-13.8303
25.6076	98	89.7144	8.28563
25.628	89	89.5988	-0.598761
25.6485	83	89.4835	-6.48351
25.669	76	89.3686	-13.3686
25.6894	80	89.254	-9.25404
25.7099	86	89.1398	-3.13983
25.7303	91	89.026	1.97404
25.7508	91	88.9124	2.08756
25.7712	84	88.7993	-4.79926
25.7917	95	88.6864	6.31359
25.8121	118	88.5739	29.4261
25.8326	74	88.4617	-14.4617
25.8531	97	88.3499	8.65009
25.8735	78	88.2384	-10.2384
25.894	99	88.1272	10.8728
25.9144	92	88.0164	3.98359
25.9349	75	87.9059	-12.9059
25.9553	107	87.7957	19.2043
25.9758	78	87.6859	-9.68589
25.9962	96	87.5764	8.42362
26.0167	84	87.4672	-3.46718
26.0372	85	87.358	-2.35798
26.0576	97	87.2494	9.75061
26.0781	93	87.1412	5.85883
26.0985	84	87.0333	-3.03327
26.119	90	86.9257	3.0743
26.1394	77	86.8184	-9.81844
26.1599	85	86.7115	-1.71151
26.1803	97	86.6049	10.3951
26.2008	95	86.4986	8.50141
26.2213	90	86.3926	3.60739
26.2417	87	86.2869	0.713057
26.2622	87	86.1816	0.818405
26.2826	88	86.0766	1.92344
26.3031	83	85.9718	-2.97185
26.3235	81	85.8674	-4.86745
26.344	74	85.7634	-11.7634
26.3644	89	85.6596	3.3404
26.3849	97	85.5562	11.4438
26.4054	108	85.453	22.547
26.4258	89	85.3502	3.64979
26.4463	104	85.2477	18.7523
26.4667	92	85.1456	6.85444
26.4872	87	85.0437	1.95629
26.5076	85	84.9422	0.0578012
26.5281	97	84.841	12.159
26.5485	69	84.7402	-15.7402
26.569	99	84.6397	14.3603
26.5895	89	84.5395	4.46052
26.6099	84	84.4397	-0.439663
26.6304	91	84.3402	6.6598
26.6508	78	84.2411	-6.2411
26.6713	75	84.1424	-9.14237
26.6917	79	84.044	-5.04402
26.7122	85	83.9461	1.05393
26.7326	75	83.8485	-8.84853
26.7531	79	83.7514	-4.75141
26.7736	81	83.6547	-2.65473
26.794	72	83.5585	-11.5585
26.8145	70	83.4628	-13.4628
26.8349	80	83.3676	-3.36756
26.8554	96	83.2729	12.7271
26.8758	94	83.1787	10.8213
26.8963	97	83.0852	13.9148
26.9167	90	82.9922	7.00778
26.9372	69	82.8999	-13.8999
26.9577	77	82.8081	-5.80812
26.9781	76	82.7169	-6.71693
26.9986	92	82.6262	9.37376
27.019	77	82.8808	-5.88082
27.0395	76	82.7946	-6.79463
27.0599	73	82.7085	-9.70855
27.0804	93	82.6223	10.3777
27.1008	80	82.5361	-2.5361
27.1213	98	82.4498	15.5502
27.1418	77	82.3619	-5.36186
27.1622	90	82.2731	7.72695
27.1827	87	82.1834	4.81661
27.2031	86	82.093	3.90703
27.2236	97	82.002	14.998
27.244	80	81.9106	-1.9106
27.2645	63	81.8191	-18.8191
27.2849	84	81.7277	2.27229
27.3054	73	81.6366	-8.63661
27.3259	88	81.546	6.45403
27.3463	76	81.46	-5.45999
27.3668	80	81.3706	-1.37057
27.3872	87	81.2818	5.71816
27.4077	87	81.1938	5.8062
27.4281	91	81.1065	9.89354
27.4486	72	81.0198	-9.0198
27.469	93	80.9338	12.0662
27.4895	81	80.8485	0.151529
27.51	83	80.7638	2.23624
27.5304	67	80.6797	-13.6797
27.5509	71	80.5961	-9.59614
27.5713	92	80.5132	11.4868
27.5918	94	80.4308	13.5692
27.6122	86	80.349	5.651
27.6327	67	80.2677	-13.2677
27.6531	86	80.187	5.81305
27.6736	92	80.1067	11.8933
27.6941	90	80.027	9.97298
27.7145	77	79.9478	-2.94784
27.735	81	79.8692	1.13082
27.7554	79	79.791	-0.791041
27.7759	91	79.7134	11.2866
27.7963	90	79.6363	10.3637
27.8168	84	79.5598	4.44022
27.8372	93	79.4838	13.5162
27.8577	80	79.4079	0.592113
27.8782	66	79.333	-13.333
27.8986	94	79.2586	14.7414
27.9191	89	79.1848	9.81522
27.9395	82	79.1115	2.88845
27.96	70	79.0389	-9.0389
27.9804	84	78.9668	5.03315
28.0009	84	78.8954	5.10459
28.0213	89	78.8246	10.1754
28.0418	86	78.7544	7.24559
28.0623	89	78.899	10.101
28.0827	88	78.959	9.04099
28.1032	85	78.8961	6.10394
28.1236	67	78.8339	-11.8339
28.1441	86	78.7727	7.22735
28.1645	82	78.7122	3.28776
28.185	75	78.6527	-3.65272
28.2054	87	78.5941	8.40588
28.2259	86	78.5365	7.46352
28.2464	70	78.4798	-8.47982
28.2668	77	78.4242	-1.42417
28.2873	91	78.3696	12.6304
28.3077	63	78.3161	-15.3161
28.3282	77	78.2637	-1.26367
28.3486	77	78.2124	-1.21245
28.3691	97	78.1624	18.8376
28.3895	78	78.1137	-0.113659
28.41	78	78.0662	-0.0661902
28.4305	67	78.0201	-11.0201
28.4509	78	77.9754	0.0246372
28.4714	91	77.9321	13.0679
28.4918	85	77.8904	7.1096
28.5123	73	77.8503	-4.85027
28.5327	84	77.8118	6.18819
28.5532	86	77.7751	8.22492
28.5736	70	77.7402	-7.74018
28.5941	72	77.7072	-5.70717
28.6146	84	77.6762	6.32383
28.635	80	77.6473	2.35274
28.6555	80	77.6206	2.37945
28.6759	75	77.5962	-2.59616
28.6964	84	77.5742	6.4258
28.7168	79	77.5548	1.44518
28.7373	79	77.5381	1.46186
28.7577	81	77.5243	3.47567
28.7782	76	77.5135	-1.51355
28.7987	79	77.506	1.49402
28.8191	79	77.5018	1.49819
28.8396	69	77.5013	-8.50125
28.86	89	77.5045	11.4955
28.8805	81	77.5119	3.48807
28.9009	88	77.5237	10.4763
28.9214	90	77.5401	12.4599
28.9418	79	77.5615	1.43849
28.9623	92	77.5883	14.4117
28.9828	83	77.6208	5.37924
29.0032	80	77.6594	2.34057
29.0237	71	77.7048	-6.70475
29.0441	79	77.7572	1.24275
29.0646	98	77.8175	20.1825
29.085	76	77.8862	-1.88617
29.1055	97	77.964	19.036
29.1259	77	78.0517	-1.05168
29.1464	83	78.1502	4.84979
29.1669	77	78.2606	-1.26057
29.1873	82	78.3839	3.61614
29.2078	79	78.5214	0.478647
29.2282	86	78.6745	7.32554
29.2487	76	78.8448	-2.84476
29.2691	75	79.0341	-4.03407
29.2896	68	79.2444	-11.2444
29.31	87	79.4781	7.52193
29.3305	78	79.7376	-1.73764
29.351	81	80.0297	0.970329
29.3714	69	80.3507	-11.3507
29.3919	78	80.7072	-2.70716
29.4123	79	81.1044	-2.10442
29.4328	75	81.5455	-6.54553
29.4532	83	82.0364	0.963637
29.4737	86	82.5824	3.41757
29.4941	63	83.1896	-20.1896
29.5146	76	83.8638	-7.86377
29.5351	77	84.6108	-7.61079
29.5555	78	85.4357	-7.4357
29.576	87	86.3421	0.657935
29.5964	75	87.3308	-12.3308
29.6169	76	88.3989	-12.3989
29.6373	82	89.5371	-7.53707
29.6578	86	90.7286	-4.7286
29.6782	87	91.9469	-4.94695
29.6987	106	93.1553	12.8447
29.7192	101	94.3073	6.69268
29.7396	83	95.3507	-12.3507
29.7601	102	96.2327	5.76732
29.7805	117	96.9064	20.0936
29.801	104	97.3413	6.65869
29.8214	92	97.5294	-5.52943
29.8419	81	97.4828	-16.4828
29.8623	100	97.2325	2.76753
29.8828	88	96.8236	-8.82356
29.9033	90	96.3088	-6.30884
29.9237	84	95.7425	-11.7425
29.9442	107	95.175	11.825
29.9646	82	94.6495	-12.6495
29.9851	91	94.2006	-3.20058
30.0055	100	93.8543	6.14567
30.026	109	93.6294	15.3706
30.0464	82	93.5388	-11.5388
30.0669	89	93.5994	-4.59936
30.0874	84	93.8033	-9.80333
30.1078	83	94.1646	-11.1646
30.1283	89	94.6901	-5.6901
30.1487	97	95.3883	1.61171
30.1692	95	96.2699	-1.26988
30.1896	91	97.3488	-6.34878
30.2101	95	98.643	-3.64296
30.2305	92	100.176	-8.17574
30.251	96	101.977	-5.97742
30.2715	118	104.088	13.9124
30.2919	134	106.559	27.4412
30.3124	104	109.461	-5.46059
30.3328	96	112.887	-16.8866
30.3533	139	116.962	22.0377
30.3737	143	121.855	21.1451
30.3942	121	127.784	-6.78437
30.4146	121	135.034	-14.0345
30.4351	154	143.961	10.0386
30.4556	168	154.998	13.002
30.476	182	168.651	13.3493
30.4965	181	185.485	-4.48461
30.5169	196	206.096	-10.0962
30.5374	240	231.066	8.93449
30.5578	250	260.883	-10.8828
30.5783	288	295.831	-7.83121
30.5987	353	335.8	17.2001
30.6192	407	379.998	27.0025
30.6397	401	426.579	-25.5788
30.6601	460	472.326	-12.3263
30.6806	555	512.743	42.2566
30.701	601	542.933	58.0674
30.7215	606	559.113	46.8866
30.7419	620	559.849	60.1514
30.7624	575	546	28.9997
30.7828	530	519.819	10.1814
30.8033	538	484.201	53.7986
30.8238	508	442.456	65.5442
30.8442	440	398.059	41.941
30.8647	361	354.154	6.84588
30.8851	280	313.077	-33.0769
30.9056	283	276.206	6.79361
30.926	263	244.108	18.8917
30.9465	192	216.787	-24.7867
30.9669	187	193.914	-6.91366
30.9874	168	174.993	-6.99296
31.0079	168	159.467	8.53336
31.0283	148	146.78	1.22019
31.0488	124	136.419	-12.4188
31.0692	118	127.932	-9.9315
31.0897	122	120.935	1.06475
31.1101	106	115.117	-9.11659
31.1306	74	110.226	-36.2255
31.151	79	106.067	-27.067
31.1715	108	102.491	5.50916
31.192	102	99.3829	2.61709
31.2124	81	96.6563	-15.6563
31.2329	79	94.2447	-15.2447
31.2533	98	92.2462	5.75383
31.2738	81	90.3235	-9.32348
31.2942	81	88.5925	-7.59255
31.3147	84	87.0275	-3.02746
31.3351	71	85.6069	-14.6069
31.3556	77	84.3129	-7.31291
31.3761	83	83.1306	-0.130572
31.3965	70	82.047	-12.047
31.417	73	81.0513	-8.0513
31.4374	79	80.1339	-1.13392
31.4579	77	79.2875	-2.28745
31.4783	75	78.5033	-3.50331
31.4988	81	77.7761	3.22386
31.5192	71	77.1003	-6.10026
31.5397	82	76.4711	5.5289
31.5602	65	75.8845	-10.8845
31.5806	67	75.3369	-8.33689
31.6011	81	74.8251	6.17495
31.6215	67	74.3462	-7.34623
31.642	68	73.898	-5.89803
31.6624	74	73.4784	0.521627
31.6829	79	73.0855	5.91449
31.7033	89	72.718	16.282
31.7238	75	72.3745	2.62546
31.7443	78	72.0543	5.94567
31.7647	64	71.7567	-7.75674
31.7852	90	71.4815	18.5185
31.8056	78	71.2286	6.77136
31.8261	73	70.9987	2.00128
31.8465	55	70.7928	-15.7928
31.867	81	70.6125	10.3875
31.8874	69	70.4606	-1.46058
31.9079	77	70.3409	6.65915
31.9284	71	70.259	0.740992
31.9488	76	70.2233	5.77666
31.9693	61	70.2461	-9.24611
31.9897	69	70.3457	-1.3457
32.0102	76	70.5502	5.44981
32.0306	72	70.9027	1.09726
32.0511	73	71.4683	1.53166
32.0715	76	72.3364	3.6636
32.092	86	73.5914	12.4086
32.1125	82	75.1826	6.81743
32.1329	81	76.6814	4.31858
32.1534	98	77.3522	20.6478
32.1738	87	76.9643	10.0357
32.1943	69	76.142	-7.14199
32.2147	80	75.3618	4.63824
32.2352	72	74.4539	-2.45388
32.2556	100	73.2055	26.7945
32.2761	80	71.8214	8.1786
32.2966	70	70.5946	-0.594594
32.317	94	69.6135	24.3865
32.3375	86	68.84	17.16
32.3579	78	68.2153	9.7847
32.3784	83	67.6935	15.3065
32.3988	76	67.2443	8.75571
32.4193	77	66.8486	10.1514
32.4397	82	66.4942	15.5058
32.4602	69	66.1731	2.82688
32.4807	72	65.8799	6.12011
32.5011	71	65.7278	5.27223
32.5216	73	65.5109	7.48914
32.542	62	65.2816	-3.2816
32.5625	80	65.068	14.932
32.5829	58	64.8681	-6.86813
32.6034	72	64.6804	7.31961
32.6238	68	64.5034	3.49663
32.6443	71	64.3358	6.66418
32.6648	62	64.1767	-2.17669
32.6852	76	64.025	11.975
32.7057	73	63.8801	9.1199
32.7261	87	63.7412	23.2588
32.7466	58	63.6076	-5.60763
32.767	56	63.479	-7.47903
32.7875	62	63.3549	-1.35488
32.8079	62	63.2348	-1.23477
32.8284	54	63.1184	-9.11838
32.8489	63	63.0054	-0.00539182
32.8693	68	62.8956	5.10445
32.8898	68	62.7886	5.21135
32.9102	68	62.6845	5.31553
32.9307	65	62.5828	2.41717
32.9511	56	62.4836	-6.48357
32.9716	60	62.3865	-2.38654
32.992	65	62.2916	2.70837
33.0125	68	62.1987	5.80128
33.033	58	62.1078	-4.10775
33.0534	75	62.0186	12.9814
33.0739	63	61.9312	1.06878
33.0943	57	61.8455	-4.84551
33.1148	68	61.7614	6.23858
33.1352	66	61.6789	4.32111
33.1557	72	61.5979	10.4021
33.1761	65	61.5184	3.48156
33.1966	63	61.4404	1.55957
33.2171	65	61.3638	3.63616
33.2375	64	61.2887	2.71134
33.258	81	61.2149	19.7851
33.2784	64	61.1424	2.85757
33.2989	55	61.0714	-6.07141
33.3193	59	61.0018	-2.00177
33.3398	60	60.9335	-0.93349
33.3602	56	60.8666	-4.86657
33.3807	43	60.8011	-17.8011
33.4012	64	60.7369	3.26306
33.4216	61	60.6742	0.325838
33.4421	66	60.6129	5.38711
33.4625	60	60.5531	-0.553063
33.483	72	60.4947	11.5053
33.5034	44	60.2533	-16.2533
33.5239	56	60.0466	-4.0466
33.5443	57	59.998	-2.99798
33.5648	64	59.9508	4.0492
33.5853	58	59.9053	-1.90529
33.6057	60	59.8614	0.138562
33.6262	66	59.8193	6.18068
33.6466	61	59.779	1.22097
33.6671	63	59.7406	3.25936
33.6875	68	59.7043	8.29573
33.708	53	59.6701	-6.67013
33.7284	70	59.6383	10.3617
33.7489	68	59.6088	8.39118
33.7694	63	59.5798	3.42017
33.7898	71	59.5504	11.4496
33.8103	49	59.5293	-10.5293
33.8307	58	59.5112	-1.51125
33.8512	53	59.4967	-6.49673
33.8716	65	59.4858	5.51419
33.8921	44	59.4788	-15.4788
33.9125	62	59.4759	2.52408
33.933	62	59.4776	2.52236
33.9535	56	59.4843	-3.48432
33.9739	64	59.4966	4.50344
33.9944	70	59.5149	10.4851
34.0148	71	59.5397	11.4603
34.0353	47	59.5717	-12.5717
34.0557	57	59.6117	-2.61167
34.0762	60	59.6603	0.339671
34.0966	57	59.7186	-2.71865
34.1171	50	59.7881	-9.78806
34.1376	50	59.8694	-9.86943
34.158	54	59.9641	-5.96406
34.1785	70	60.0734	9.92665
34.1989	64	60.199	3.80098
34.2194	68	60.3428	7.65725
34.2398	55	60.4991	-5.49907
34.2603	63	60.6852	2.31477
34.2807	54	60.895	-6.89505
34.3012	81	61.1301	19.8699
34.3217	70	61.3915	8.60846
34.3421	50	61.6796	-11.6796
34.3626	75	61.9934	13.0066
34.383	73	62.3308	10.6692
34.4035	70	62.6862	7.31377
34.4239	67	62.7111	4.28892
34.4444	67	63.0787	3.92133
34.4648	71	63.4308	7.56921
34.4853	56	63.7516	-7.75162
34.5058	64	64.0254	-0.0253601
34.5262	55	64.2395	-9.23946
34.5467	50	64.3832	-14.3832
34.5671	69	64.4524	4.54762
34.5876	63	64.4487	-1.44873
34.608	76	64.3791	11.6209
34.6285	62	64.2546	-2.25456
34.6489	86	64.0897	21.9103
34.6694	70	63.9001	6.09991
34.6899	52	63.6997	-11.6997
34.7103	64	63.5024	0.49764
34.7308	69	63.32	5.68004
34.7512	72	63.162	8.83804
34.7717	51	63.0354	-12.0354
34.7921	64	62.9485	1.05148
34.8126	69	62.9027	6.09729
34.833	58	62.8995	-4.89946
34.8535	69	62.9401	6.05988
34.874	66	63.0256	2.97438
34.8944	71	63.1568	7.84323
34.9149	60	63.3359	-3.3359
34.9353	75	63.5696	11.4304
34.9558	58	63.8548	-5.85477
34.9762	51	64.194	-13.194
34.9967	61	64.5905	-3.59049
35.0171	86	65.0482	20.9518
35.0376	70	65.5721	4.42788
35.0581	67	66.1708	0.829156
35.0785	72	66.8618	5.13815
35.099	86	67.654	18.346
35.1194	71	68.5552	2.44483
35.1399	68	69.582	-1.58199
35.1603	72	70.7549	1.24511
35.1808	62	72.1045	-10.1045
35.2012	69	73.7058	-4.70576
35.2217	89	75.5797	13.4203
35.2422	78	77.7829	0.217131
35.2626	77	80.3852	-3.38519
35.2831	108	83.4693	24.5307
35.3035	82	87.1311	-5.13107
35.324	90	91.5424	-1.54238
35.3444	98	96.9389	1.0611
35.3649	104	103.363	0.637169
35.3853	120	110.958	9.04227
35.4058	114	119.862	-5.8617
35.4263	118	130.199	-12.1989
35.4467	138	142.069	-4.06905
35.4672	162	155.768	6.23229
35.4876	159	171.047	-12.047
35.5081	176	187.526	-11.526
35.5285	192	204.703	-12.7028
35.549	202	221.832	-19.8324
35.5694	204	237.934	-33.9344
35.5899	230	251.746	-21.7458
35.6104	240	261.107	-21.1073
35.6308	249	265.847	-16.8471
35.6513	244	265.867	-21.8671
35.6717	230	261.426	-31.426
35.6922	223	253.024	-30.0238
35.7126	200	241.304	-41.3042
35.7331	192	226.844	-34.8442
35.7535	210	210.791	-0.791203
35.774	182	194.26	-12.2605
35.7945	164	177.963	-13.9626
35.8149	168	162.456	5.54359
35.8354	160	148.129	11.8708
35.8558	136	135.207	0.793185
35.8763	128	124.046	3.95425
35.8967	116	114.361	1.63907
35.9172	100	106	-6.0002
35.9376	114	98.8404	15.1596
35.9581	97	92.7492	4.25084
35.9786	86	87.5919	-1.59185
35.999	86	83.2703	2.7297
36.0195	80	79.7019	0.298088
36.0399	71	76.657	-5.657
36.0604	76	74.0503	1.94971
36.0808	90	71.8083	18.1917
36.1013	56	69.8685	-13.8685
36.1217	73	68.1788	4.82121
36.1422	80	66.7172	13.2828
36.1627	54	65.4302	-11.4302
36.1831	57	64.2779	-7.27786
36.2036	62	63.241	-1.24101
36.224	76	62.3038	13.6962
36.2445	64	61.4533	2.5467
36.2649	70	60.6787	9.32131
36.2854	64	59.9828	4.0172
36.3058	73	59.3435	13.6565
36.3263	47	58.7554	-11.7554
36.3468	61	58.2136	2.78641
36.3672	66	57.7142	8.28585
36.3877	57	57.2535	-0.253525
36.4081	54	56.8309	-2.8309
36.4286	49	56.4443	-7.44431
36.449	67	56.0873	10.9127
36.4695	70	55.7579	14.2421
36.4899	69	55.4545	13.5455
36.5104	56	55.1752	0.824762
36.5309	45	54.9183	-9.91832
36.5513	43	54.6841	-11.6841
36.5718	62	54.4681	7.53185
36.5922	51	54.267	-3.26697
36.6127	48	54.0775	-6.07745
36.6331	61	53.896	7.10396
36.6536	51	53.7189	-2.71892
36.674	43	53.5426	-10.5426
36.6945	49	53.365	-4.36504
36.715	53	53.182	-0.18196
36.7354	59	52.992	6.00801
36.7559	36	52.7949	-16.7949
36.7763	67	52.5914	14.4086
36.7968	58	52.3831	5.61691
36.8172	65	52.1728	12.8272
36.8377	43	51.9628	-8.96279
36.8581	42	51.7551	-9.75507
36.8786	56	51.5521	4.44788
36.8991	46	51.3561	-5.35613
36.9195	47	51.1568	-4.15678
36.94	53	50.9801	2.01991
36.9604	39	50.8157	-11.8157
36.9809	44	50.6643	-6.66428
37.0013	57	50.5269	6.47311
37.0218	48	50.4051	-2.4051
37.0422	52	50.301	1.69905
37.0627	35	50.2183	-15.2183
37.0832	46	50.1596	-4.15961
37.1036	56	50.1323	5.86772
37.1241	50	50.1453	-0.145304
37.1445	59	50.213	8.78699
37.165	58	50.3574	7.6426
37.1854	39	50.6121	-11.6121
37.2059	46	51.0266	-5.02658
37.2263	49	51.6635	-2.66349
37.2468	60	52.5622	7.4378
37.2673	49	53.6197	-4.61966
37.2877	42	54.4473	-12.4473
37.3082	50	54.593	-4.59295
37.3286	51	54.0998	-3.09975
37.3491	45	53.4556	-8.4556
37.3695	48	52.9637	-4.96373
37.39	46	52.5008	-6.50079
37.4104	47	51.8312	-4.83122
37.4309	42	50.9689	-8.96891
37.4514	46	50.1172	-4.11717
37.4718	48	49.4113	-1.41133
37.4923	51	48.8664	2.13355
37.5127	50	48.4489	1.55111
37.5332	49	48.1211	0.878914
37.5536	50	47.8577	2.14228
37.5741	44	47.6388	-3.63879
37.5945	63	47.4517	15.5483
37.615	57	47.2878	9.71221
37.6355	53	47.1415	5.85854
37.6559	46	47.0085	-1.00848
37.6764	43	46.8859	-3.8859
37.6968	37	46.7716	-9.7716
37.7173	43	46.664	-3.66399
37.7377	42	46.5619	-4.56189
37.7582	44	46.4644	-2.46441
37.7786	54	46.3709	7.6291
37.7991	51	46.2807	4.71929
37.8196	62	46.1934	15.8066
37.84	55	46.1086	8.89142
37.8605	37	46.026	-9.026
37.8809	43	45.9454	-2.94539
37.9014	47	45.8666	1.13338
37.9218	46	45.7895	0.210509
37.9423	37	45.7138	-8.71383
37.9627	48	45.6395	2.36048
37.9832	49	45.5665	3.43354
38.0037	39	45.4946	-6.49456
38.0241	40	45.4238	-5.42375
38.0446	46	45.354	0.645962
38.065	53	45.2853	7.7147
38.0855	49	45.2175	3.78253
38.1059	44	45.1505	-1.15054
38.1264	44	45.0845	-1.08445
38.1468	47	45.0192	1.98081
38.1673	53	44.9547	8.04525
38.1878	46	44.8911	1.10887
38.2082	37	44.8283	-7.82827
38.2287	37	44.7662	-7.76617
38.2491	46	44.7048	1.29517
38.2696	47	44.6442	2.35576
38.29	48	44.5844	3.41558
38.3105	44	44.5254	-0.52539
38.3309	39	44.4672	-5.46716
38.3514	60	44.4097	15.5903
38.3719	44	44.3531	-0.353129
38.3923	49	44.2974	4.70261
38.4128	58	44.2425	13.7575
38.4332	56	44.1886	11.8114
38.4537	41	44.1357	-3.13573
38.4741	41	44.0839	-3.08387
38.4946	33	44.0331	-11.0331
38.515	51	43.9834	7.01657
38.5355	40	43.935	-3.93495
38.556	45	43.8877	1.11234
38.5764	45	43.8416	1.15843
38.5969	55	43.7966	11.2034
38.6173	56	43.7527	12.2473
38.6378	47	43.7096	3.29042
38.6582	45	43.667	1.33302
38.6787	43	43.6245	-0.624491
38.6991	46	43.5816	2.41838
38.7196	43	43.5379	-0.53785
38.7401	38	43.4926	-5.49261
38.7605	37	43.4454	-6.44543
38.781	37	43.396	-6.39599
38.8014	48	43.3441	4.65586
38.8219	43	43.2899	-0.2899
38.8423	38	43.2335	-5.23346
38.8628	35	43.1751	-8.17514
38.8832	38	43.1153	-5.11528
38.9037	39	42.978	-3.97799
38.9242	37	42.8459	-5.84586
38.9446	31	42.7858	-11.7858
38.9651	41	42.7259	-1.72594
38.9855	40	42.6637	-2.66371
39.006	55	42.6025	12.3975
39.0264	39	42.5448	-3.54478
39.0469	50	42.488	7.51202
39.0673	42	42.4322	-0.432187
39.0878	49	42.3774	6.62259
39.1083	36	42.3236	-6.32362
39.1287	39	42.2708	-3.27079
39.1492	38	42.2189	-4.21895
39.1696	50	42.1687	7.83129
39.1901	43	42.1184	0.881594
39.2105	43	42.0688	0.931161
39.231	50	42.02	7.98005
39.2514	52	41.9717	10.0283
39.2719	41	41.9241	-0.924053
39.2924	42	41.877	0.123045
39.3128	31	41.8304	-10.8304
39.3333	31	41.7843	-10.7843
39.3537	46	41.7375	4.26254
39.3742	43	41.6923	1.30771
39.3946	48	41.6475	6.35247
39.4151	44	41.6032	2.39682
39.4355	34	41.5538	-7.55377
39.456	36	41.5103	-5.51028
39.4765	41	41.4671	-0.467139
39.4969	38	41.4243	-3.42434
39.5174	41	41.3819	-0.381881
39.5378	44	41.3398	2.66025
39.5583	32	41.2979	-9.29794
39.5787	42	41.2564	0.743562
39.5992	42	41.2152	0.784757
39.6196	40	41.1743	-1.17435
39.6401	45	41.1337	3.86625
39.6606	36	41.0934	-5.09345
39.681	44	41.0534	2.94657
39.7015	36	41.0137	-5.01371
39.7219	40	40.9743	-0.974265
39.7424	37	40.9351	-3.9351
39.7628	47	40.8962	6.10378
39.7833	40	40.8576	-0.857621
39.8037	40	40.8193	-0.819301
39.8242	47	40.7813	6.21874
39.8447	48	40.7435	7.25651
39.8651	46	40.706	5.294
39.8856	37	40.6652	-3.66522
39.906	50	40.6278	9.37217
39.9265	34	40.5912	-6.59121
39.9469	43	40.5549	2.44513
39.9674	38	40.5188	-2.51881
39.9878	40	40.3346	-0.334633
40.0083	45	40.3005	4.69948
40.0288	36	40.2667	-4.26669
40.0492	47	40.2331	6.76687
40.0697	40	40.1998	-0.199844
40.0901	41	40.1668	0.833153
40.1106	47	40.1341	6.86586
40.131	48	40.1017	7.89827
40.1515	29	40.0696	-11.0696
40.1719	48	40.0378	7.96216
40.1924	36	40.0064	-4.00637
40.2129	45	39.9752	5.02476
40.2333	41	39.9445	1.05554
40.2538	35	39.914	-4.91404
40.2742	38	39.884	-1.88399
40.2947	40	39.8543	0.145662
40.3151	43	39.8251	3.1749
40.3356	49	39.7963	9.20369
40.356	36	39.768	-3.76797
40.3765	37	39.7401	-2.74013
40.397	44	39.7133	4.28673
40.4174	43	39.6865	3.31348
40.4379	48	39.6604	8.33964
40.4583	52	39.6348	12.3652
40.4788	38	39.61	-1.60997
40.4992	50	39.5858	10.4142
40.5197	34	39.5624	-5.56237
40.5401	38	39.5397	-1.53966
40.5606	51	39.5177	11.4823
40.5811	46	39.4964	6.50364
40.6015	50	39.4756	10.5244
40.622	40	39.4553	0.544687
40.6424	43	39.4352	3.56477
40.6629	40	39.4151	0.584898
40.6833	46	39.3946	6.60539
40.7038	63	39.3734	23.6266
40.7242	48	39.3512	8.64877
40.7447	43	39.3278	3.67223
40.7652	50	39.3029	10.6971
40.7856	44	39.2766	4.72341
40.8061	48	39.2489	8.75112
40.8265	49	39.2199	9.78008
40.847	49	39.1899	9.81009
40.8674	54	39.1591	14.8409
40.8879	40	39.1277	0.872276
40.9083	51	39.0961	11.9039
40.9288	38	39.0644	-1.06444
40.9493	46	39.033	6.967
40.9697	49	39.002	9.99805
40.9902	39	38.9714	0.0285599
41.0106	39	38.9416	0.0584455
41.0311	37	38.9124	-1.91235
41.0515	44	38.8839	5.11615
41.072	43	38.8561	4.14394
41.0924	47	38.829	8.17104
41.1129	52	38.8025	13.1975
41.1334	50	38.7767	11.2233
41.1538	35	38.7515	-3.75152
41.1743	39	38.7269	0.273124
41.1947	31	38.7028	-7.70277
41.2152	44	38.6792	5.32083
41.2356	53	38.656	14.344
41.2561	47	38.6334	8.36663
41.2765	41	38.6111	2.38887
41.297	37	38.5893	-1.58929
41.3175	41	38.5678	2.43215
41.3379	47	38.5468	8.45322
41.3584	52	38.5261	13.4739
41.3788	41	38.5057	2.49428
41.3993	52	38.4857	13.5143
41.4197	36	38.466	-2.46601
41.4402	36	38.4466	-2.44665
41.4606	36	38.4276	-2.4276
41.4811	45	38.4089	6.59114
41.5016	36	38.3904	-2.39042
41.522	41	38.3723	2.62772
41.5425	42	38.3544	3.64556
41.5629	35	38.3369	-3.33688
41.5834	55	38.3196	16.6804
41.6038	37	38.3026	-1.30264
41.6243	33	38.2859	-5.28594
41.6447	33	38.2695	-5.26953
41.6652	49	38.2534	10.7466
41.6857	32	38.2375	-6.23754
41.7061	40	38.222	1.77804
41.7266	51	38.2067	12.7933
41.747	38	38.1876	-0.187584
41.7675	33	38.1729	-5.17287
41.7879	42	38.1584	3.84157
41.8084	35	38.1443	-3.14427
41.8288	29	38.1304	-9.1304
41.8493	42	38.1168	3.88319
41.8698	31	38.1035	-7.1035
41.8902	38	38.0905	-0.0904858
41.9107	31	38.0778	-7.07776
41.9311	49	38.0653	10.9347
41.9516	41	38.0532	2.9468
41.972	45	38.0466	6.95345
41.9925	37	38.0351	-1.03507
42.0129	35	38.0239	-3.0239
42.0334	35	38.0131	-3.01305
42.0539	40	38.0025	1.99746
42.0743	51	37.9924	13.0076
42.0948	48	37.9825	10.0175
42.1152	38	37.9726	0.0273711
42.1357	48	37.9632	10.0368
42.1561	35	37.9546	-2.95456
42.1766	37	37.9463	-0.946302
42.197	42	37.9385	4.06153
42.2175	33	37.9311	-4.9311
42.238	41	37.9242	3.07579
42.2584	35	37.9178	-2.91783
42.2789	45	37.912	7.088
42.2993	50	37.9067	12.0933
42.3198	51	37.9021	13.0979
42.3402	40	37.8981	2.1019
42.3607	33	37.8948	-4.89481
42.3811	39	37.8922	1.10776
42.4016	42	37.8904	4.10955
42.4221	44	37.8894	6.11056
42.4425	39	37.8892	1.11078
42.463	40	37.8898	2.11023
42.4834	50	37.891	12.109
42.5039	31	37.8929	-6.89287
42.5243	40	37.8951	2.10487
42.5448	41	37.8979	3.10214
42.5652	33	37.9003	-4.90031
42.5857	41	37.9021	3.09787
42.6062	45	37.9031	7.0969
42.6266	38	37.9029	0.0971115
42.6471	37	37.9012	-0.901236
42.6675	27	37.898	-10.898
42.688	38	37.8931	0.106885
42.7084	36	37.8867	-1.88669
42.7289	37	37.8789	-0.878862
42.7493	47	37.8699	9.13013
42.7698	35	37.86	-2.85998
42.7903	41	37.8495	3.15052
42.8107	57	37.8387	19.1613
42.8312	29	37.8278	-8.82782
42.8516	40	37.8172	2.18282
42.8721	40	37.807	2.19304
42.8925	26	37.7973	-11.7973
42.913	38	37.7883	0.211677
42.9334	33	37.7801	-4.78007
42.9539	29	37.7726	-8.77258
42.9744	28	37.7659	-9.76586
42.9948	44	37.7599	6.24012
43.0153	35	37.7546	-2.75463
43.0357	49	37.7501	11.2499
43.0562	40	37.7461	2.25386
43.0766	36	37.7428	-1.74284
43.0971	33	37.7401	-4.74012
43.1175	38	37.738	0.262043
43.138	44	37.7363	6.26369
43.1585	29	37.7352	-8.73516
43.1789	37	37.7345	-0.734482
43.1994	36	37.7343	-1.73426
43.2198	36	37.7345	-1.73447
43.2403	36	37.7351	-1.73509
43.2607	36	37.7361	-1.73613
43.2812	34	37.7376	-3.73756
43.3016	36	37.7394	-1.73938
43.3221	36	37.7416	-1.74159
43.3426	41	37.7442	3.25584
43.363	43	37.7471	5.25288
43.3835	31	37.7504	-6.75044
43.4039	45	37.7541	7.24587
43.4244	49	37.7582	11.2418
43.4448	35	37.7626	-2.76263
43.4653	31	37.7674	-6.76744
43.4857	32	37.7726	-5.77264
43.5062	41	37.7782	3.22178
43.5267	41	37.7842	3.21581
43.5471	37	37.7906	-0.790571
43.5676	33	37.7974	-4.79736
43.588	35	37.8046	-2.80458
43.6085	40	37.8122	2.18776
43.6289	51	37.8208	13.1792
43.6494	39	37.8293	1.17065
43.6698	50	37.8384	12.1616
43.6903	30	37.848	-7.84804
43.7108	38	37.8582	0.141804
43.7312	43	37.8689	5.13108
43.7517	45	37.8803	7.11974
43.7721	36	37.8923	-1.89225
43.7926	41	37.9049	3.09506
43.813	33	37.9184	-4.91835
43.8335	40	37.9326	2.06743
43.8539	44	37.9476	6.05237
43.8744	41	37.9636	3.03639
43.8949	45	37.9806	7.0194
43.9153	41	37.9987	3.00133
43.9358	31	38.0179	-7.01793
43.9562	38	38.0385	-0.0384956
43.9767	40	38.0605	1.93952
43.9971	39	38.0833	0.916743
44.0176	44	38.1086	5.89144
44.038	48	38.1358	9.86422
44.0585	41	38.1651	2.83487
44.079	33	38.1968	-5.19684
44.0994	40	38.2312	1.76883
44.1199	43	38.2684	4.73159
44.1403	35	38.3089	-3.30885
44.1608	39	38.3569	0.643095
44.1812	42	38.4059	3.59407
44.2017	43	38.458	4.54204
44.2221	47	38.5147	8.48535
44.2426	35	38.5762	-3.57618
44.2631	40	38.6427	1.35734
44.2835	42	38.7141	3.28593
44.304	38	38.7901	-0.790107
44.3244	44	38.8701	5.12991
44.3449	31	38.9529	-7.95288
44.3653	45	39.0368	5.96324
44.3858	39	39.1195	-0.119475
44.4062	46	39.1982	6.80175
44.4267	38	39.27	-1.27002
44.4472	48	39.3318	8.66819
44.4676	42	39.381	2.61895
44.4881	39	39.416	-0.415964
44.5085	29	39.4357	-10.4357
44.529	41	39.4405	1.55946
44.5494	45	39.4312	5.56876
44.5699	29	39.4093	-10.4093
44.5903	52	39.3764	12.6236
44.6108	39	39.3345	-0.33449
44.6313	38	39.2857	-1.28569
44.6517	46	39.2321	6.76787
44.6722	36	39.176	-3.17596
44.6926	46	39.1192	6.88081
44.7131	30	39.0636	-9.0636
44.7335	35	39.0105	-4.01054
44.754	44	38.961	5.03899
44.7744	46	38.9156	7.08439
44.7949	41	38.8747	2.12534
44.8154	44	38.8382	5.16175
44.8358	37	38.8979	-1.89791
44.8563	45	38.8708	6.12924
44.8767	39	38.8476	0.152424
44.8972	42	38.8281	3.17194
44.9176	29	38.8119	-9.8119
44.9381	39	38.7988	0.201209
44.9585	33	38.7884	-5.78844
44.979	36	38.7806	-2.78057
44.9995	39	38.7749	0.22506
45.0199	37	38.7713	-1.77133
45.0404	37	38.7695	-1.76953
45.0608	34	38.7694	-4.76937
45.0813	26	38.7707	-12.7707
45.1017	29	38.7733	-9.77333
45.1222	32	38.7772	-6.77718
45.1426	28	38.7821	-10.7821
45.1631	42	38.7881	3.21186
45.1836	33	38.795	-5.79499
45.204	52	38.8027	13.1973
45.2245	39	38.8111	0.188888
45.2449	47	38.8202	8.17975
45.2654	39	38.83	0.169972
45.2858	35	38.8404	-3.8404
45.3063	35	38.8513	-3.85131
45.3267	45	38.8627	6.13726
45.3472	41	38.8746	2.12537
45.3677	38	38.887	-0.886963
45.3881	35	38.8997	-3.8997
45.4086	43	38.9128	4.08717
45.429	58	38.9263	19.0737
45.4495	45	38.9401	6.05988
45.4699	44	38.9543	5.04574
45.4904	35	38.9687	-3.96869
45.5108	36	38.9834	-2.9834
45.5313	26	38.9984	-12.9984
45.5518	38	39.0136	-1.01361
45.5722	43	39.0291	3.97091
45.5927	27	39.0448	-12.0448
45.6131	41	39.0607	1.9393
45.6336	32	39.0768	-7.07683
45.654	43	39.0932	3.90685
45.6745	41	39.1097	1.89034
45.6949	30	39.1264	-9.12635
45.7154	44	39.1432	4.85678
45.7359	43	39.1602	3.83975
45.7563	39	39.1774	-0.177439
45.7768	33	39.1948	-6.19478
45.7972	40	39.2123	0.787724
45.8177	39	39.2301	-0.230091
45.8381	35	39.2481	-4.24808
45.8586	46	39.266	6.73401
45.879	35	39.284	-4.28403
45.8995	38	39.3022	-1.30219
45.92	43	39.3205	3.67953
45.9404	42	39.3389	2.66114
45.9609	39	39.3574	-0.357373
45.9813	43	39.376	3.62401
46.0018	33	39.3947	-6.39472
46.0222	45	39.4135	5.58645
46.0427	45	39.4325	5.56752
46.0631	37	39.4514	-2.45136
46.0836	39	39.4705	-0.470479
46.1041	42	39.4897	2.51031
46.1245	30	39.509	-9.509
46.145	39	39.5284	-0.528396
46.1654	32	39.5479	-7.54788
46.1859	31	39.5674	-8.56744
46.2063	40	39.5871	0.412912
46.2268	34	39.6068	-5.60679
46.2472	41	39.6265	1.37347
46.2677	32	39.6464	-7.64641
46.2882	37	39.6664	-2.66637
46.3086	41	39.6864	1.3136
46.3291	34	39.7065	-5.70651
46.3495	32	39.7267	-7.72668
46.37	49	39.7469	9.25307
46.3904	39	39.7672	-0.767247
46.4109	44	39.7876	4.21237
46.4313	36	39.8081	-3.80808
46.4518	34	39.8286	-5.8286
46.4723	42	39.8492	2.15082
46.4927	48	39.8698	8.13017
46.5132	32	39.8905	-7.89055
46.5336	35	39.9113	-4.91132
46.5541	46	39.9322	6.06784
46.5745	45	39.9531	5.04693
46.595	37	39.974	-2.97404
46.6154	38	39.9951	-1.99507
46.6359	36	40.0168	-4.01677
46.6564	30	40.0379	-10.0379
46.6768	41	40.0946	0.905434
46.6973	37	40.1718	-3.17184
46.7177	38	40.194	-2.19399
46.7382	39	40.2162	-1.21622
46.7586	46	40.2385	5.76147
46.7791	35	40.2609	-5.26092
46.7995	24	40.2834	-16.2834
46.82	43	40.3059	2.69406
46.8405	51	40.3286	10.6714
46.8609	37	40.3513	-3.3513
46.8814	41	40.3741	0.625883
46.9018	45	40.397	4.60298
46.9223	43	40.42	2.57997
46.9427	33	40.4431	-7.44313
46.9632	41	40.4663	0.533657
46.9836	29	40.4897	-11.4897
47.0041	39	40.5131	-1.51309
47.0246	45	40.5366	4.46335
47.045	51	40.5603	10.4397
47.0655	34	40.5841	-6.58414
47.0859	40	40.6081	-0.608088
47.1064	45	40.6322	4.36781
47.1268	40	40.6564	-0.656449
47.1473	42	40.6809	1.31912
47.1677	36	40.7055	-4.70549
47.1882	32	40.7303	-8.73029
47.2087	32	40.7553	-8.7553
47.2291	41	40.7805	0.219468
47.2496	48	40.806	7.19399
47.27	47	40.8317	6.16826
47.2905	42	40.8578	1.14224
47.3109	41	40.8841	0.11591
47.3314	41	40.9108	0.0892473
47.3518	37	40.9378	-3.93779
47.3723	46	40.9653	5.03472
47.3928	30	40.9931	-10.9931
47.4132	34	41.0215	-7.0215
47.4337	33	41.0504	-8.05039
47.4541	41	41.0799	-0.0798637
47.4746	45	41.11	3.89001
47.495	42	41.1408	0.85916
47.5155	38	41.1725	-3.17249
47.5359	46	41.205	4.79497
47.5564	49	41.2386	7.76144
47.5769	36	41.2732	-5.27319
47.5973	55	41.309	13.691
47.6178	29	41.3462	-12.3462
47.6382	34	41.385	-7.38496
47.6587	32	41.4253	-9.42532
47.6791	36	41.4675	-5.46751
47.6996	38	41.5117	-3.51166
47.72	37	41.5579	-4.55793
47.7405	47	41.6064	5.39356
47.761	54	41.6572	12.3428
47.7814	40	41.7103	-1.71031
47.8019	47	41.7655	5.23448
47.8223	32	41.8226	-9.82255
47.8428	47	41.8809	5.11911
47.8632	45	41.9398	3.06024
47.8837	43	41.9982	1.00184
47.9041	43	42.0549	0.945147
47.9246	43	42.1085	0.89153
47.9451	45	42.1577	2.84233
47.9655	36	42.2013	-6.20129
47.986	49	42.2385	6.7615
48.0064	46	42.2689	3.73112
48.0269	53	42.2925	10.7075
48.0473	46	42.3096	3.69042
48.0678	53	42.3209	10.6791
48.0882	33	42.3272	-9.32723
48.1087	45	42.3291	2.67086
48.1292	53	42.3279	10.6721
48.1496	50	42.3243	7.67572
48.1701	50	42.3194	7.68063
48.1905	57	42.314	14.686
48.211	42	42.3091	-0.309086
48.2314	51	42.3054	8.69465
48.2519	46	42.3033	3.69673
48.2723	51	42.3032	8.69678
48.2928	41	42.3054	-1.30541
48.3133	47	42.31	4.69005
48.3337	36	42.3169	-6.31686
48.3542	38	42.3261	-4.32609
48.3746	50	42.3376	7.66244
48.3951	36	42.3512	-6.35115
48.4155	46	42.3668	3.63323
48.436	43	42.3843	0.615706
48.4564	29	42.4036	-13.4036
48.4769	45	42.4247	2.57535
48.4974	43	42.4473	0.552695
48.5178	44	42.4715	1.52849
48.5383	46	42.4972	3.50279
48.5587	54	42.5244	11.4756
48.5792	44	42.5529	1.44707
48.5996	50	42.5829	7.4171
48.6201	42	42.6143	-0.614258
48.6405	50	42.647	7.35299
48.661	35	42.6812	-7.68117
48.6815	40	42.7168	-2.71677
48.7019	55	42.7538	12.2462
48.7224	35	42.7924	-7.79241
48.7428	38	42.8326	-4.83257
48.7633	31	42.8744	-11.8744
48.7837	29	42.9179	-13.9179
48.8042	46	42.9632	3.03676
48.8246	48	43.0105	4.98948
48.8451	51	43.0599	7.94014
48.8656	41	43.1116	-2.11165
48.886	48	43.1659	4.83415
48.9065	50	43.2223	6.77772
48.9269	36	43.2814	-7.28143
48.9474	34	43.3435	-9.34354
48.9678	49	43.4089	5.59115
48.9883	44	43.4776	0.522361
49.0087	44	43.5502	0.44978
49.0292	49	43.6269	5.37305
49.0497	46	43.7082	2.29179
49.0701	53	43.7945	9.20554
49.0906	40	43.8862	-3.88619
49.111	48	43.984	4.01604
49.1315	46	44.0884	1.91159
49.1519	58	44.2002	13.7998
49.1724	45	44.3202	0.679768
49.1928	51	44.4493	6.5507
49.2133	39	44.5884	-5.58845
49.2338	51	44.7388	6.26122
49.2542	46	44.9016	1.09845
49.2747	46	45.0781	0.92187
49.2951	50	45.27	4.72998
49.3156	38	45.4788	-7.47883
49.336	33	45.7063	-12.7063
49.3565	52	45.9542	6.04585
49.3769	40	46.2241	-6.22414
49.3974	48	46.5178	1.48216
49.4179	44	46.8365	-2.83648
49.4383	47	47.1807	-0.180718
49.4588	55	47.5503	7.44971
49.4792	47	47.9436	-0.943576
49.4997	62	48.3571	13.6429
49.5201	52	48.7852	3.21478
49.5406	58	49.2194	8.78057
49.561	52	49.6486	2.35141
49.5815	46	50.0592	-4.05917
49.602	45	50.4367	-5.43666
49.6224	49	50.7653	-1.76529
49.6429	51	51.0325	-0.0325052
49.6633	43	51.2288	-8.22883
49.6838	51	51.3493	-0.349294
49.7042	51	51.3936	-0.393569
49.7247	55	51.3652	3.63476
49.7451	61	51.2707	9.72927
49.7656	65	51.1183	13.8817
49.7861	47	50.9173	-3.9173
49.8065	49	50.6779	-1.67793
49.827	44	50.4109	-6.41086
49.8474	45	50.1269	-5.12691
49.8679	47	49.8365	-2.83651
49.8883	39	49.5492	-10.5492
49.9088	63	49.2729	13.7271
49.9292	43	49.014	-6.01397
49.9497	50	48.7769	1.2231
49.9702	49	48.5646	0.435432
49.9906	53	48.3785	4.62153
50.0111	56	48.2191	7.78094
50.0315	50	48.086	1.91395
50.052	54	47.978	6.02201
50.0724	61	47.895	13.105
50.0929	49	47.8355	1.16452
50.1133	49	47.7983	1.20166
50.1338	58	47.7823	10.2177
50.1543	50	47.7864	2.21362
50.1747	45	47.8097	-2.80966
50.1952	51	47.8514	3.14857
50.2156	48	47.9111	0.0888836
50.2361	51	47.9883	3.0117
50.2565	46	48.0827	-2.08273
50.277	52	48.1943	3.8057
50.2974	58	48.3231	9.67693
50.3179	52	48.4693	3.53074
50.3384	50	48.6333	1.36669
50.3588	48	48.8157	-0.815652
50.3793	50	49.0169	0.983059
50.3997	51	49.2381	1.76187
50.4202	51	49.4803	1.5197
50.4406	65	49.7448	15.2552
50.4611	59	50.0331	8.96693
50.4815	55	50.3471	4.6529
50.502	60	50.689	9.31096
50.5225	46	51.0615	-5.0615
50.5429	52	51.4676	0.532423
50.5634	65	51.9109	13.0891
50.5838	54	52.3959	1.60411
50.6043	57	52.9277	4.07235
50.6247	64	53.5123	10.4877
50.6452	57	54.1571	2.84291
50.6656	67	54.8705	12.1295
50.6861	55	55.6626	-0.662634
50.7066	67	56.5451	10.4549
50.727	56	57.5314	-1.53139
50.7475	67	58.6371	8.36288
50.7679	58	59.8799	-1.87994
50.7884	76	61.2798	14.7202
50.8088	69	62.8588	6.14118
50.8293	55	64.6414	-9.64139
50.8497	78	66.6539	11.3461
50.8702	77	68.9244	8.07559
[truncated: 1,424 more rows]

## Sheet: figure1b
2Theta	Normalized data of SX1	2Theta	Normalized data from ref.1	2Theta	Normalized data of SX5
10	0.72277	10.001	0.25843	10	0.12987
10.0205	0.68317	10.011	0.25871	10.0205	0.12554
10.0409	0.68977	10.021	0.25843	10.0409	0.13131
10.0614	0.64851	10.031	0.25829	10.0614	0.13709
10.0818	0.68317	10.041	0.25834	10.0818	0.13636
10.1023	0.68977	10.051	0.25857	10.1023	0.13131
10.1227	0.65017	10.061	0.25852	10.1227	0.13925
10.1432	0.71782	10.071	0.25834	10.1432	0.16234
10.1636	0.65842	10.081	0.25866	10.1636	0.1176
10.1841	0.66502	10.091	0.25806	10.1841	0.13636
10.2046	0.67162	10.101	0.25871	10.2046	0.13203
10.225	0.61056	10.111	0.25815	10.225	0.13203
10.2455	0.60066	10.121	0.25838	10.2455	0.12554
10.2659	0.62871	10.131	0.25806	10.2659	0.13564
10.2864	0.62376	10.141	0.25825	10.2864	0.13348
10.3068	0.57591	10.151	0.25825	10.3068	0.12626
10.3273	0.62871	10.161	0.2582	10.3273	0.12771
10.3477	0.59571	10.171	0.25834	10.3477	0.13925
10.3682	0.66997	10.181	0.25788	10.3682	0.12121
10.3887	0.62376	10.191	0.25834	10.3887	0.13059
10.4091	0.57591	10.201	0.25825	10.4091	0.13492
10.4296	0.66007	10.211	0.25871	10.4296	0.13059
10.45	0.57921	10.221	0.25802	10.45	0.11472
10.4705	0.58581	10.231	0.25806	10.4705	0.12915
10.4909	0.63696	10.241	0.25834	10.4909	0.12698
10.5114	0.55776	10.251	0.25815	10.5114	0.1241
10.5318	0.59571	10.261	0.25811	10.5318	0.13492
10.5523	0.59241	10.271	0.25806	10.5523	0.0974
10.5728	0.59406	10.281	0.2582	10.5728	0.12626
10.5932	0.56931	10.291	0.25815	10.5932	0.12193
10.6137	0.61551	10.301	0.25852	10.6137	0.11616
10.6341	0.57756	10.311	0.25811	10.6341	0.11472
10.6546	0.64191	10.321	0.2582	10.6546	0.12049
10.675	0.63201	10.331	0.2582	10.675	0.12698
10.6955	0.63696	10.341	0.25834	10.6955	0.12266
10.7159	0.66667	10.351	0.25838	10.7159	0.1241
10.7364	0.59406	10.361	0.25838	10.7364	0.12554
10.7569	0.64686	10.371	0.2582	10.7569	0.13059
10.7773	0.58416	10.381	0.25802	10.7773	0.13131
10.7978	0.51815	10.391	0.25838	10.7978	0.11111
10.8182	0.59076	10.401	0.25797	10.8182	0.11977
10.8387	0.52475	10.411	0.25811	10.8387	0.12266
10.8591	0.5396	10.421	0.25783	10.8591	0.11472
10.8796	0.54455	10.431	0.25811	10.8796	0.10245
10.9	0.57756	10.441	0.25829	10.9	0.10029
10.9205	0.56931	10.451	0.25829	10.9205	0.12482
10.941	0.58251	10.461	0.25806	10.941	0.1342
10.9614	0.53795	10.471	0.25778	10.9614	0.12554
10.9819	0.56601	10.481	0.25834	10.9819	0.10967
11.0023	0.57921	10.491	0.25792	11.0023	0.12049
11.0228	0.5231	10.501	0.25806	11.0228	0.11472
11.0432	0.52805	10.511	0.25783	11.0432	0.0974
11.0637	0.60231	10.521	0.25765	11.0637	0.11688
11.0841	0.59571	10.531	0.25788	11.0841	0.13276
11.1046	0.52145	10.541	0.25769	11.1046	0.12482
11.1251	0.52805	10.551	0.25788	11.1251	0.11183
11.1455	0.58911	10.561	0.25755	11.1455	0.11688
11.166	0.55776	10.571	0.25774	11.166	0.12049
11.1864	0.5066	10.581	0.25774	11.1864	0.11472
11.2069	0.5297	10.591	0.2576	11.2069	0.1176
11.2273	0.5396	10.601	0.25797	11.2273	0.11039
11.2478	0.533	10.611	0.25728	11.2478	0.11616
11.2682	0.5165	10.621	0.25774	11.2682	0.0974
11.2887	0.52805	10.631	0.25751	11.2887	0.10173
11.3092	0.53795	10.641	0.25751	11.3092	0.11111
11.3296	0.58086	10.651	0.25705	11.3296	0.114
11.3501	0.4967	10.661	0.25723	11.3501	0.10462
11.3705	0.5429	10.671	0.25765	11.3705	0.0974
11.391	0.5396	10.681	0.25737	11.391	0.11111
11.4114	0.58251	10.691	0.25755	11.4114	0.1039
11.4319	0.51485	10.701	0.25728	11.4319	0.10967
11.4523	0.52805	10.711	0.25719	11.4523	0.1176
11.4728	0.5	10.721	0.25732	11.4728	0.10173
11.4933	0.4769	10.731	0.25737	11.4933	0.11039
11.5137	0.4868	10.741	0.25751	11.5137	0.12049
11.5342	0.52805	10.751	0.25728	11.5342	0.1039
11.5546	0.51155	10.761	0.25719	11.5546	0.12554
11.5751	0.55611	10.771	0.25719	11.5751	0.11544
11.5955	0.5033	10.781	0.257	11.5955	0.10534
11.616	0.533	10.791	0.25742	11.616	0.10317
11.6364	0.5363	10.8	0.25705	11.6364	0.12193
11.6569	0.52475	10.811	0.25719	11.6569	0.1075
11.6774	0.4967	10.821	0.25719	11.6774	0.12771
11.6978	0.5297	10.83	0.25737	11.6978	0.10101
11.7183	0.533	10.84	0.25723	11.7183	0.10245
11.7387	0.5066	10.851	0.25709	11.7387	0.09307
11.7592	0.57426	10.861	0.25746	11.7592	0.08658
11.7796	0.5099	10.87	0.25714	11.7796	0.10101
11.8001	0.49505	10.88	0.25695	11.8001	0.09668
11.8205	0.52145	10.891	0.25714	11.8205	0.09452
11.841	0.4538	10.901	0.25709	11.841	0.10534
11.8615	0.54125	10.91	0.25695	11.8615	0.09885
11.8819	0.48515	10.92	0.257	11.8819	0.09163
11.9024	0.50495	10.931	0.25705	11.9024	0.10462
11.9228	0.55116	10.941	0.257	11.9228	0.10823
11.9433	0.46205	10.95	0.25691	11.9433	0.09596
11.9637	0.47195	10.96	0.25709	11.9637	0.09524
11.9842	0.46205	10.97	0.25705	11.9842	0.09307
12.0046	0.44884	10.981	0.257	12.0046	0.08514
12.0251	0.4769	10.991	0.25691	12.0251	0.09885
12.0456	0.51815	11	0.257	12.0456	0.10173
12.066	0.467	11.01	0.25677	12.066	0.11472
12.0865	0.50165	11.02	0.25691	12.0865	0.11183
12.1069	0.51815	11.03	0.25659	12.1069	0.09163
12.1274	0.43894	11.04	0.25654	12.1274	0.09885
12.1478	0.4769	11.05	0.25691	12.1478	0.10173
12.1683	0.44389	11.06	0.25668	12.1683	0.08586
12.1887	0.4571	11.07	0.25645	12.1887	0.11183
12.2092	0.45545	11.08	0.25682	12.2092	0.09668
12.2297	0.467	11.09	0.25663	12.2297	0.09524
12.2501	0.53135	11.1	0.25659	12.2501	0.10678
12.2706	0.4736	11.11	0.25649	12.2706	0.1075
12.291	0.4967	11.12	0.25659	12.291	0.09524
12.3115	0.44059	11.13	0.25672	12.3115	0.07215
12.3319	0.47855	11.14	0.25626	12.3319	0.1075
12.3524	0.44224	11.15	0.2564	12.3524	0.09524
12.3728	0.44389	11.16	0.25603	12.3728	0.09524
12.3933	0.43399	11.17	0.25626	12.3933	0.08081
12.4138	0.4934	11.18	0.25631	12.4138	0.0938
12.4342	0.49505	11.19	0.25608	12.4342	0.09668
12.4547	0.45215	11.2	0.25645	12.4547	0.08514
12.4751	0.4802	11.21	0.25617	12.4751	0.09091
12.4956	0.40759	11.22	0.25603	12.4956	0.08009
12.516	0.45215	11.23	0.25612	12.516	0.08225
12.5365	0.4538	11.24	0.25594	12.5365	0.08009
12.5569	0.47195	11.25	0.25622	12.5569	0.09957
12.5774	0.45215	11.26	0.25589	12.5774	0.08658
12.5979	0.46535	11.27	0.25589	12.5979	0.11111
12.6183	0.40429	11.28	0.25594	12.6183	0.09235
12.6388	0.38449	11.29	0.25585	12.6388	0.08153
12.6592	0.40759	11.3	0.25599	12.6592	0.0873
12.6797	0.42409	11.31	0.2558	12.6797	0.08658
12.7001	0.42409	11.32	0.25566	12.7001	0.09307
12.7206	0.43729	11.33	0.25603	12.7206	0.08369
12.741	0.41089	11.34	0.25585	12.741	0.09885
12.7615	0.40429	11.35	0.2558	12.7615	0.07937
12.782	0.4538	11.36	0.25594	12.782	0.10101
12.8024	0.4802	11.37	0.25566	12.8024	0.09957
12.8229	0.43069	11.38	0.25594	12.8229	0.08658
12.8433	0.467	11.39	0.25552	12.8433	0.0938
12.8638	0.43564	11.4	0.25539	12.8638	0.09524
12.8842	0.40924	11.41	0.25585	12.8842	0.08586
12.9047	0.41419	11.42	0.25562	12.9047	0.09668
12.9251	0.41749	11.43	0.25575	12.9251	0.0873
12.9456	0.39109	11.44	0.25566	12.9456	0.08153
12.9661	0.41914	11.45	0.25548	12.9661	0.0772
12.9865	0.41914	11.46	0.25571	12.9865	0.08947
13.007	0.41749	11.47	0.25562	13.007	0.07143
13.0274	0.37459	11.48	0.25529	13.0274	0.07215
13.0479	0.40594	11.49	0.25589	13.0479	0.09812
13.0683	0.40429	11.5	0.25539	13.0683	0.0873
13.0888	0.38119	11.51	0.25562	13.0888	0.09596
13.1092	0.44884	11.52	0.25534	13.1092	0.08947
13.1297	0.42739	11.53	0.25516	13.1297	0.08153
13.1502	0.40264	11.54	0.25534	13.1502	0.07576
13.1706	0.4703	11.55	0.25534	13.1706	0.07864
13.1911	0.40924	11.56	0.25543	13.1911	0.09091
13.2115	0.4505	11.57	0.25552	13.2115	0.08153
13.232	0.39274	11.58	0.25506	13.232	0.08297
13.2524	0.44224	11.59	0.25539	13.2524	0.07504
13.2729	0.40099	11.6	0.25529	13.2729	0.07504
13.2933	0.37294	11.61	0.25525	13.2933	0.08586
13.3138	0.41584	11.62	0.25529	13.3138	0.08225
13.3343	0.42244	11.63	0.25479	13.3343	0.09163
13.3547	0.39109	11.64	0.25516	13.3547	0.07792
13.3752	0.42079	11.65	0.25511	13.3752	0.08802
13.3956	0.36799	11.66	0.25492	13.3956	0.06926
13.4161	0.44389	11.67	0.25511	13.4161	0.09091
13.4365	0.39274	11.68	0.25456	13.4365	0.07431
13.457	0.43564	11.69	0.25492	13.457	0.08369
13.4774	0.39934	11.7	0.25502	13.4774	0.06854
13.4979	0.40594	11.71	0.25502	13.4979	0.06782
13.5184	0.34488	11.72	0.25488	13.5184	0.07576
13.5388	0.42079	11.73	0.25469	13.5388	0.07864
13.5593	0.37459	11.74	0.25479	13.5593	0.08009
13.5797	0.39439	11.75	0.25483	13.5797	0.06999
13.6002	0.37294	11.76	0.2546	13.6002	0.07071
13.6206	0.42079	11.77	0.2546	13.6206	0.10245
13.6411	0.34158	11.78	0.25474	13.6411	0.07431
13.6615	0.36799	11.79	0.25437	13.6615	0.07864
13.682	0.36964	11.8	0.25488	13.682	0.07071
13.7025	0.35809	11.81	0.25479	13.7025	0.08297
13.7229	0.36634	11.82	0.2546	13.7229	0.07359
13.7434	0.42574	11.83	0.25474	13.7434	0.0671
13.7638	0.40594	11.84	0.25428	13.7638	0.08514
13.7843	0.43069	11.85	0.25483	13.7843	0.07287
13.8047	0.38614	11.86	0.25497	13.8047	0.08009
13.8252	0.39274	11.87	0.25479	13.8252	0.07287
13.8456	0.37789	11.88	0.25465	13.8456	0.07648
13.8661	0.37129	11.89	0.25446	13.8661	0.07071
13.8866	0.34653	11.9	0.25428	13.8866	0.08153
13.907	0.40429	11.91	0.25465	13.907	0.08586
13.9275	0.38779	11.92	0.2546	13.9275	0.07576
13.9479	0.39604	11.93	0.25451	13.9479	0.0938
13.9684	0.33828	11.94	0.25456	13.9684	0.07359
13.9888	0.38779	11.95	0.25465	13.9888	0.08514
14.0093	0.34983	11.96	0.25456	14.0093	0.08153
14.0297	0.38779	11.97	0.25442	14.0297	0.05916
14.0502	0.38449	11.98	0.25432	14.0502	0.08586
14.0707	0.38614	11.99	0.25428	14.0707	0.06277
14.0911	0.36634	12	0.25465	14.0911	0.06421
14.1116	0.33993	12.01	0.25432	14.1116	0.06638
14.132	0.35809	12.02	0.25391	14.132	0.07648
14.1525	0.35149	12.03	0.25423	14.1525	0.0772
14.1729	0.36634	12.04	0.25386	14.1729	0.0671
14.1934	0.37294	12.05	0.25382	14.1934	0.0671
14.2138	0.38284	12.06	0.25432	14.2138	0.05772
14.2343	0.38284	12.07	0.25391	14.2343	0.08081
14.2548	0.37624	12.08	0.25419	14.2548	0.0974
14.2752	0.33828	12.09	0.25396	14.2752	0.09235
14.2957	0.36469	12.1	0.25359	14.2957	0.07359
14.3161	0.37129	12.11	0.25373	14.3161	0.07215
14.3366	0.37624	12.12	0.25382	14.3366	0.07792
14.357	0.32343	12.13	0.25354	14.357	0.07576
14.3775	0.36634	12.14	0.25336	14.3775	0.08081
14.3979	0.32178	12.15	0.25368	14.3979	0.08658
14.4184	0.36799	12.16	0.25354	14.4184	0.06638
14.4389	0.41419	12.17	0.25345	14.4389	0.07287
14.4593	0.34653	12.18	0.2534	14.4593	0.06133
14.4798	0.30528	12.19	0.25326	14.4798	0.06638
14.5002	0.41749	12.2	0.25322	14.5002	0.08153
14.5207	0.32178	12.21	0.25345	14.5207	0.07576
14.5411	0.35479	12.22	0.25331	14.5411	0.07143
14.5616	0.37129	12.23	0.25336	14.5616	0.08514
14.582	0.37129	12.24	0.25326	14.582	0.07359
14.6025	0.37459	12.25	0.25294	14.6025	0.08225
14.623	0.39274	12.26	0.25294	14.623	0.06782
14.6434	0.38119	12.27	0.25289	14.6434	0.0671
14.6639	0.39109	12.28	0.25299	14.6639	0.07287
14.6843	0.35149	12.29	0.25299	14.6843	0.07287
14.7048	0.33993	12.3	0.25308	14.7048	0.07359
14.7252	0.30528	12.31	0.25303	14.7252	0.07071
14.7457	0.34818	12.32	0.25276	14.7457	0.05916
14.7661	0.34653	12.33	0.25285	14.7661	0.06205
14.7866	0.34818	12.34	0.25289	14.7866	0.07792
14.8071	0.34653	12.35	0.2528	14.8071	0.07071
14.8275	0.34653	12.36	0.25336	14.8275	0.06854
14.848	0.29373	12.37	0.25317	14.848	0.08586
14.8684	0.32838	12.38	0.25345	14.8684	0.07143
14.8889	0.32673	12.39	0.2534	14.8889	0.08153
14.9093	0.38449	12.4	0.25359	14.9093	0.07215
14.9298	0.34158	12.41	0.25359	14.9298	0.07648
14.9502	0.30858	12.42	0.25373	14.9502	0.08081
14.9707	0.35644	12.43	0.25405	14.9707	0.07648
14.9912	0.34818	12.44	0.25428	14.9912	0.07648
15.0116	0.34158	12.45	0.25442	15.0116	0.06349
15.0321	0.30858	12.46	0.25451	15.0321	0.06494
15.0525	0.35479	12.47	0.25474	15.0525	0.07431
15.073	0.34983	12.48	0.25451	15.073	0.05483
15.0934	0.34488	12.49	0.25465	15.0934	0.06421
15.1139	0.34323	12.5	0.25469	15.1139	0.06854
15.1343	0.35149	12.51	0.25446	15.1343	0.04834
15.1548	0.35644	12.52	0.25479	15.1548	0.06277
15.1753	0.31518	12.53	0.25488	15.1753	0.07576
15.1957	0.36634	12.54	0.25497	15.1957	0.04834
15.2162	0.34158	12.55	0.25479	15.2162	0.05339
15.2366	0.36304	12.56	0.25511	15.2366	0.05628
15.2571	0.36139	12.57	0.25516	15.2571	0.05051
15.2775	0.34818	12.58	0.25525	15.2775	0.07143
15.298	0.33828	12.59	0.2552	15.298	0.06205
15.3184	0.32508	12.6	0.25539	15.3184	0.07071
15.3389	0.31683	12.61	0.25539	15.3389	0.06421
15.3594	0.27228	12.62	0.25539	15.3594	0.06061
15.3798	0.32838	12.63	0.25534	15.3798	0.06494
15.4003	0.35149	12.64	0.25534	15.4003	0.06061
15.4207	0.33168	12.65	0.25525	15.4207	0.05772
15.4412	0.33663	12.66	0.25548	15.4412	0.05988
15.4616	0.33828	12.67	0.25529	15.4616	0.07359
15.4821	0.35644	12.68	0.25543	15.4821	0.06782
15.5025	0.35644	12.69	0.25539	15.5025	0.06494
15.523	0.30363	12.7	0.25529	15.523	0.06421
15.5435	0.31188	12.71	0.2552	15.5435	0.06999
15.5639	0.32343	12.72	0.25534	15.5639	0.07143
15.5844	0.33663	12.73	0.25529	15.5844	0.05411
15.6048	0.31683	12.74	0.25516	15.6048	0.07287
15.6253	0.31518	12.75	0.25502	15.6253	0.0671
15.6457	0.28383	12.76	0.25483	15.6457	0.07648
15.6662	0.29868	12.77	0.25502	15.6662	0.0671
15.6866	0.31353	12.78	0.25497	15.6866	0.07071
15.7071	0.32343	12.79	0.25502	15.7071	0.06133
15.7276	0.38119	12.8	0.25479	15.7276	0.06782
15.748	0.29868	12.81	0.25479	15.748	0.05844
15.7685	0.31848	12.82	0.25479	15.7685	0.05411
15.7889	0.34158	12.83	0.25465	15.7889	0.05483
15.8094	0.30858	12.84	0.25474	15.8094	0.06566
15.8298	0.30693	12.85	0.2546	15.8298	0.05628
15.8503	0.34653	12.86	0.25469	15.8503	0.06349
15.8707	0.30693	12.87	0.25432	15.8707	0.06999
15.8912	0.31518	12.88	0.25423	15.8912	0.057
15.9117	0.31683	12.89	0.25446	15.9117	0.06133
15.9321	0.29043	12.9	0.25446	15.9321	0.06421
15.9526	0.30363	12.91	0.25437	15.9526	0.07287
15.973	0.34158	12.92	0.25437	15.973	0.06782
15.9935	0.29373	12.93	0.25414	15.9935	0.07071
16.0139	0.30363	12.94	0.25442	16.0139	0.06854
16.0344	0.31188	12.95	0.25442	16.0344	0.05267
16.0548	0.27063	12.96	0.25428	16.0548	0.05988
16.0753	0.29043	12.97	0.25442	16.0753	0.04906
16.0958	0.32178	12.98	0.25428	16.0958	0.07215
16.1162	0.33333	12.99	0.25409	16.1162	0.05916
16.1367	0.28548	13	0.254	16.1367	0.04978
16.1571	0.26733	13.01	0.25423	16.1571	0.06566
16.1776	0.26733	13.02	0.25409	16.1776	0.06566
16.198	0.34323	13.03	0.25423	16.198	0.06133
16.2185	0.33168	13.04	0.25414	16.2185	0.06566
16.2389	0.32673	13.05	0.25414	16.2389	0.05051
16.2594	0.28383	13.06	0.25428	16.2594	0.06494
16.2799	0.35809	13.07	0.25428	16.2799	0.05916
16.3003	0.32013	13.08	0.25423	16.3003	0.05123
16.3208	0.26733	13.09	0.25414	16.3208	0.057
16.3412	0.28713	13.1	0.25396	16.3412	0.07143
16.3617	0.29043	13.11	0.25419	16.3617	0.05195
16.3821	0.27558	13.12	0.25391	16.3821	0.06133
16.4026	0.31683	13.13	0.25405	16.4026	0.05988
16.423	0.31848	13.14	0.25409	16.423	0.05556
16.4435	0.32178	13.15	0.25391	16.4435	0.0671
16.464	0.29538	13.16	0.254	16.464	0.06205
16.4844	0.27063	13.17	0.25391	16.4844	0.06566
16.5049	0.29043	13.18	0.25409	16.5049	0.07359
16.5253	0.33003	13.19	0.25396	16.5253	0.05844
16.5458	0.30858	13.2	0.25391	16.5458	0.05411
16.5662	0.25248	13.21	0.25363	16.5662	0.07143
16.5867	0.30363	13.22	0.25373	16.5867	0.05916
16.6071	0.27063	13.23	0.25396	16.6071	0.0469
16.6276	0.27558	13.24	0.25354	16.6276	0.07431
16.6481	0.32838	13.25	0.25349	16.6481	0.05988
16.6685	0.33498	13.26	0.25363	16.6685	0.05628
16.689	0.28218	13.27	0.2534	16.689	0.04978
16.7094	0.28878	13.28	0.25345	16.7094	0.057
16.7299	0.28053	13.29	0.2534	16.7299	0.057
16.7503	0.26403	13.3	0.25345	16.7503	0.04762
16.7708	0.29703	13.31	0.25349	16.7708	0.07143
16.7912	0.29043	13.32	0.25322	16.7912	0.05844
16.8117	0.25248	13.33	0.25326	16.8117	0.05628
16.8322	0.27888	13.34	0.25326	16.8322	0.06349
16.8526	0.32013	13.35	0.25331	16.8526	0.04329
16.8731	0.30198	13.36	0.25289	16.8731	0.04834
16.8935	0.27888	13.37	0.25303	16.8935	0.04978
16.914	0.30693	13.38	0.25303	16.914	0.05123
16.9344	0.28713	13.39	0.25276	16.9344	0.04401
16.9549	0.31683	13.4	0.25289	16.9549	0.057
16.9753	0.28383	13.41	0.25294	16.9753	0.06421
16.9958	0.29208	13.42	0.25276	16.9958	0.05195
17.0163	0.26568	13.43	0.25276	17.0163	0.06277
17.0367	0.26568	13.44	0.25257	17.0367	0.06494
17.0572	0.30693	13.45	0.25271	17.0572	0.06133
17.0776	0.24917	13.46	0.25271	17.0776	0.05051
17.0981	0.26403	13.47	0.25239	17.0981	0.05483
17.1185	0.24752	13.48	0.25234	17.1185	0.06133
17.139	0.26733	13.49	0.25234	17.139	0.06061
17.1594	0.28878	13.5	0.25225	17.1594	0.05988
17.1799	0.25083	13.51	0.25225	17.1799	0.05411
17.2004	0.30528	13.52	0.25225	17.2004	0.06494
17.2208	0.31848	13.53	0.25239	17.2208	0.05267
17.2413	0.27558	13.54	0.25206	17.2413	0.05051
17.2617	0.30693	13.55	0.25202	17.2617	0.04473
17.2822	0.27558	13.56	0.2522	17.2822	0.05483
17.3026	0.25248	13.57	0.25197	17.3026	0.05267
17.3231	0.24587	13.58	0.25193	17.3231	0.04906
17.3435	0.23432	13.59	0.25202	17.3435	0.057
17.364	0.26403	13.6	0.2517	17.364	0.06205
17.3845	0.25743	13.61	0.25188	17.3845	0.06133
17.4049	0.26568	13.62	0.25165	17.4049	0.05123
17.4254	0.23432	13.63	0.25165	17.4254	0.05123
17.4458	0.26733	13.64	0.25179	17.4458	0.06638
17.4663	0.21617	13.65	0.25156	17.4663	0.06061
17.4867	0.27228	13.66	0.25151	17.4867	0.04906
17.5072	0.30363	13.67	0.2516	17.5072	0.04906
17.5276	0.23432	13.68	0.25142	17.5276	0.06566
17.5481	0.28383	13.69	0.25151	17.5481	0.06782
17.5686	0.26568	13.7	0.25151	17.5686	0.05267
17.589	0.26568	13.71	0.25133	17.589	0.05556
17.6095	0.22937	13.72	0.25137	17.6095	0.05772
17.6299	0.27558	13.73	0.25114	17.6299	0.05267
17.6504	0.29538	13.74	0.25119	17.6504	0.05411
17.6708	0.23927	13.75	0.25114	17.6708	0.04978
17.6913	0.27063	13.76	0.25128	17.6913	0.04257
17.7117	0.26073	13.77	0.25119	17.7117	0.05123
17.7322	0.25413	13.78	0.25105	17.7322	0.04762
17.7527	0.27723	13.79	0.25105	17.7527	0.05195
17.7731	0.25578	13.8	0.2511	17.7731	0.0469
17.7936	0.25248	13.81	0.25123	17.7936	0.05411
17.814	0.27888	13.82	0.25082	17.814	0.04473
17.8345	0.27558	13.83	0.25091	17.8345	0.057
17.8549	0.27063	13.84	0.25082	17.8549	0.05123
17.8754	0.25743	13.85	0.25077	17.8754	0.04113
17.8958	0.27558	13.86	0.25068	17.8958	0.05483
17.9163	0.28053	13.87	0.25063	17.9163	0.06205
17.9368	0.25248	13.88	0.25059	17.9368	0.04401
17.9572	0.26238	13.89	0.25063	17.9572	0.06349
17.9777	0.26568	13.9	0.2504	17.9777	0.04978
17.9981	0.25908	13.91	0.2504	17.9981	0.06421
18.0186	0.25413	13.92	0.2504	18.0186	0.05556
18.039	0.23102	13.93	0.25027	18.039	0.04906
18.0595	0.25248	13.94	0.2504	18.0595	0.05267
18.0799	0.25908	13.95	0.24994	18.0799	0.05123
18.1004	0.27888	13.96	0.25008	18.1004	0.04618
18.1209	0.24917	13.97	0.25008	18.1209	0.04185
18.1413	0.23597	13.98	0.2499	18.1413	0.057
18.1618	0.25083	13.99	0.24985	18.1618	0.04618
18.1822	0.25578	14	0.24976	18.1822	0.05628
18.2027	0.22772	14.01	0.24957	18.2027	0.05411
18.2231	0.24917	14.02	0.24994	18.2231	0.04185
18.2436	0.25413	14.03	0.24957	18.2436	0.03319
18.264	0.23762	14.04	0.24962	18.264	0.05411
18.2845	0.23762	14.05	0.24934	18.2845	0.05411
18.305	0.23432	14.06	0.24939	18.305	0.06133
18.3254	0.24257	14.07	0.24953	18.3254	0.04834
18.3459	0.26403	14.08	0.24916	18.3459	0.06638
18.3663	0.22277	14.09	0.24925	18.3663	0.04906
18.3868	0.24752	14.1	0.24916	18.3868	0.04257
18.4072	0.27888	14.11	0.24911	18.4072	0.05772
18.4277	0.22772	14.12	0.24902	18.4277	0.03896
18.4481	0.23102	14.13	0.24884	18.4481	0.05772
18.4686	0.23762	14.14	0.24897	18.4686	0.06349
18.4891	0.24587	14.15	0.24888	18.4891	0.05123
18.5095	0.24092	14.16	0.24884	18.5095	0.05483
18.53	0.28218	14.17	0.24884	18.53	0.057
18.5504	0.26073	14.18	0.24865	18.5504	0.04906
18.5709	0.24752	14.19	0.24856	18.5709	0.05267
18.5913	0.24752	14.2	0.24865	18.5913	0.04762
18.6118	0.26733	14.21	0.24842	18.6118	0.04978
18.6322	0.26898	14.22	0.24847	18.6322	0.0469
18.6527	0.21782	14.23	0.24833	18.6527	0.04473
18.6732	0.24587	14.24	0.24837	18.6732	0.04618
18.6936	0.26073	14.25	0.24814	18.6936	0.05483
18.7141	0.25578	14.26	0.24824	18.7141	0.0368
18.7345	0.25743	14.27	0.24814	18.7345	0.0368
18.755	0.23432	14.28	0.24805	18.755	0.04618
18.7754	0.22277	14.29	0.24787	18.7754	0.05195
18.7959	0.23267	14.3	0.24787	18.7959	0.04906
18.8163	0.24752	14.31	0.24759	18.8163	0.03102
18.8368	0.22442	14.32	0.24791	18.8368	0.05411
18.8573	0.19637	14.33	0.24759	18.8573	0.05916
18.8777	0.26403	14.34	0.24754	18.8777	0.04401
18.8982	0.28383	14.35	0.24759	18.8982	0.04329
18.9186	0.24092	14.36	0.24731	18.9186	0.03824
18.9391	0.23927	14.37	0.24745	18.9391	0.04978
18.9595	0.25083	14.38	0.24727	18.9595	0.05483
18.98	0.22277	14.39	0.24736	18.98	0.03463
19.0004	0.26733	14.4	0.24722	19.0004	0.0671
19.0209	0.21122	14.41	0.24708	19.0209	0.04762
19.0414	0.21782	14.42	0.24713	19.0414	0.05267
19.0618	0.24917	14.43	0.2469	19.0618	0.05267
19.0823	0.24257	14.44	0.24722	19.0823	0.04618
19.1027	0.23432	14.45	0.24676	19.1027	0.057
19.1232	0.23432	14.46	0.24681	19.1232	0.04329
19.1436	0.24587	14.47	0.24681	19.1436	0.04978
19.1641	0.23762	14.48	0.24676	19.1641	0.04834
19.1845	0.23267	14.49	0.24676	19.1845	0.05772
19.205	0.22442	14.5	0.24667	19.205	0.03968
19.2255	0.24257	14.51	0.24667	19.2255	0.03752
19.2459	0.23102	14.52	0.24653	19.2459	0.03968
19.2664	0.25413	14.53	0.24644	19.2664	0.04618
19.2868	0.25908	14.54	0.24644	19.2868	0.05123
19.3073	0.22442	14.55	0.24625	19.3073	0.04618
19.3277	0.20792	14.56	0.24639	19.3277	0.04473
19.3482	0.23762	14.57	0.24607	19.3482	0.04113
19.3686	0.20792	14.58	0.24607	19.3686	0.05123
19.3891	0.26073	14.59	0.24611	19.3891	0.04906
19.4096	0.23927	14.6	0.24593	19.4096	0.04978
19.43	0.24917	14.61	0.24588	19.43	0.03319
19.4505	0.23927	14.62	0.24593	19.4505	0.04113
19.4709	0.23102	14.63	0.24584	19.4709	0.0469
19.4914	0.18317	14.64	0.24579	19.4914	0.05339
19.5118	0.25083	14.65	0.24574	19.5118	0.03824
19.5323	0.19802	14.66	0.24574	19.5323	0.05123
19.5527	0.21452	14.67	0.24538	19.5527	0.04545
19.5732	0.23267	14.68	0.24556	19.5732	0.04618
19.5937	0.23102	14.69	0.24533	19.5937	0.0469
19.6141	0.19967	14.7	0.24547	19.6141	0.02958
19.6346	0.19967	14.71	0.24533	19.6346	0.04329
19.655	0.20627	14.72	0.24533	19.655	0.04401
19.6755	0.25413	14.73	0.24505	19.6755	0.03896
19.6959	0.19967	14.74	0.24514	19.6959	0.05267
19.7164	0.23762	14.75	0.24519	19.7164	0.04257
19.7368	0.20957	14.76	0.24496	19.7368	0.04978
19.7573	0.19472	14.77	0.2451	19.7573	0.0404
19.7778	0.18812	14.78	0.24482	19.7778	0.04834
19.7982	0.22937	14.79	0.24496	19.7982	0.04545
19.8187	0.17987	14.8	0.24468	19.8187	0.03968
19.8391	0.20627	14.81	0.24468	19.8391	0.0469
19.8596	0.25578	14.82	0.24464	19.8596	0.05628
19.88	0.19142	14.83	0.24468	19.88	0.06277
19.9005	0.22112	14.84	0.2445	19.9005	0.04185
19.9209	0.22607	14.85	0.24445	19.9209	0.0404
19.9414	0.20627	14.86	0.2445	19.9414	0.04978
19.9619	0.20792	14.87	0.24408	19.9619	0.03824
19.9823	0.22112	14.88	0.24431	19.9823	0.02597
20.0028	0.21122	14.89	0.24436	20.0028	0.05339
20.0232	0.19142	14.9	0.24399	20.0232	0.04401
20.0437	0.19142	14.91	0.24408	20.0437	0.03896
20.0641	0.20792	14.92	0.24404	20.0641	0.04906
20.0846	0.20627	14.93	0.24376	20.0846	0.04906
20.105	0.18812	14.94	0.24367	20.105	0.03752
20.1255	0.21122	14.95	0.24395	20.1255	0.04401
20.146	0.20462	14.96	0.24353	20.146	0.05339
20.1664	0.19307	14.97	0.24376	20.1664	0.04185
20.1869	0.22772	14.98	0.24353	20.1869	0.02814
20.2073	0.22277	14.99	0.24348	20.2073	0.04257
20.2278	0.21947	15	0.24335	20.2278	0.05195
20.2482	0.21287	15.01	0.24339	20.2482	0.04113
20.2687	0.18812	15.02	0.2433	20.2687	0.03535
20.2891	0.20132	15.03	0.2433	20.2891	0.05195
20.3096	0.21617	15.04	0.24316	20.3096	0.04185
20.3301	0.21452	15.05	0.24311	20.3301	0.04329
20.3505	0.21782	15.06	0.24302	20.3505	0.03247
20.371	0.21617	15.07	0.24284	20.371	0.03463
20.3914	0.18482	15.08	0.24307	20.3914	0.03463
20.4119	0.16997	15.09	0.24298	20.4119	0.03463
20.4323	0.20297	15.1	0.24279	20.4323	0.03247
20.4528	0.17987	15.11	0.24288	20.4528	0.03175
20.4732	0.19637	15.12	0.24275	20.4732	0.03824
20.4937	0.23267	15.13	0.24265	20.4937	0.04113
20.5142	0.20627	15.14	0.2427	20.5142	0.0368
20.5346	0.20957	15.15	0.24261	20.5346	0.0404
20.5551	0.21947	15.16	0.24247	20.5551	0.04978
20.5755	0.16667	15.17	0.24242	20.5755	0.03608
20.596	0.17987	15.18	0.24228	20.596	0.05267
20.6164	0.20132	15.19	0.24228	20.6164	0.04329
20.6369	0.18482	15.2	0.24238	20.6369	0.03319
20.6573	0.20132	15.21	0.2421	20.6573	0.03535
20.6778	0.19472	15.22	0.2421	20.6778	0.04329
20.6983	0.18152	15.23	0.24233	20.6983	0.03175
20.7187	0.18647	15.24	0.24196	20.7187	0.04834
20.7392	0.20132	15.25	0.24182	20.7392	0.02597
20.7596	0.19802	15.26	0.24182	20.7596	0.03391
20.7801	0.17327	15.27	0.24205	20.7801	0.03247
20.8005	0.18647	15.28	0.24159	20.8005	0.0368
20.821	0.16832	15.29	0.24168	20.821	0.03391
20.8414	0.19802	15.3	0.2415	20.8414	0.0368
20.8619	0.16502	15.31	0.24164	20.8619	0.04185
20.8824	0.17987	15.32	0.24127	20.8824	0.0469
20.9028	0.22937	15.33	0.24164	20.9028	0.05123
20.9233	0.18482	15.34	0.24141	20.9233	0.0368
20.9437	0.21452	15.35	0.24132	20.9437	0.04401
20.9642	0.17987	15.36	0.24132	20.9642	0.03752
20.9846	0.19967	15.37	0.24136	20.9846	0.03824
21.0051	0.20627	15.38	0.24095	21.0051	0.0404
21.0255	0.18977	15.39	0.24118	21.0255	0.03968
21.046	0.19802	15.4	0.24085	21.046	0.03752
21.0665	0.21287	15.41	0.24099	21.0664	0.03896
21.0869	0.16172	15.42	0.2409	21.0869	0.03896
21.1074	0.22277	15.43	0.24081	21.1074	0.0469
21.1278	0.20957	15.44	0.24067	21.1278	0.05339
21.1483	0.15842	15.45	0.24067	21.1483	0.02814
21.1687	0.19472	15.46	0.24067	21.1687	0.03535
21.1892	0.21947	15.47	0.24062	21.1892	0.0303
21.2096	0.21452	15.48	0.24044	21.2096	0.02381
21.2301	0.17657	15.49	0.24053	21.2301	0.04185
21.2506	0.22607	15.5	0.24044	21.2506	0.03968
21.271	0.16997	15.51	0.24016	21.271	0.03319
21.2915	0.19142	15.52	0.24016	21.2915	0.03535
21.3119	0.17822	15.53	0.24021	21.3119	0.03824
21.3324	0.16502	15.54	0.23993	21.3324	0.0404
21.3528	0.17327	15.55	0.24016	21.3528	0.03463
21.3733	0.16832	15.56	0.23993	21.3733	0.0469
21.3937	0.16502	15.57	0.23979	21.3937	0.04545
21.4142	0.18647	15.58	0.23979	21.4142	0.03463
21.4347	0.19967	15.59	0.23984	21.4347	0.03319
21.4551	0.18317	15.6	0.23961	21.4551	0.04545
21.4756	0.22277	15.61	0.23979	21.4756	0.04329
21.496	0.15842	15.62	0.23947	21.496	0.04834
21.5165	0.18647	15.63	0.23947	21.5165	0.03535
21.5369	0.20297	15.64	0.23924	21.5369	0.0368
21.5574	0.18482	15.65	0.23933	21.5574	0.04545
21.5778	0.18647	15.66	0.23919	21.5778	0.05844
21.5983	0.14356	15.67	0.23933	21.5983	0.04257
21.6188	0.21287	15.68	0.23882	21.6187	0.03175
21.6392	0.16997	15.69	0.23915	21.6392	0.03175
21.6597	0.18152	15.7	0.23882	21.6597	0.03752
21.6801	0.16997	15.71	0.23882	21.6801	0.03896
21.7006	0.22277	15.72	0.23882	21.7006	0.03968
21.721	0.14521	15.73	0.23882	21.721	0.03968
21.7415	0.14686	15.74	0.23855	21.7415	0.03535
21.7619	0.16337	15.75	0.23864	21.7619	0.0303
21.7824	0.16832	15.76	0.23841	21.7824	0.05123
21.8029	0.18152	15.77	0.23841	21.8028	0.02958
21.8233	0.17162	15.78	0.2385	21.8233	0.03102
21.8438	0.17822	15.79	0.23809	21.8438	0.03968
21.8642	0.18482	15.8	0.23836	21.8642	0.05195
21.8847	0.16502	15.81	0.23813	21.8847	0.03535
21.9051	0.17987	15.82	0.23827	21.9051	0.03463
21.9256	0.17822	15.83	0.23795	21.9256	0.03175
21.946	0.15182	15.84	0.23809	21.946	0.03102
21.9665	0.17492	15.85	0.23799	21.9665	0.03608
21.987	0.16667	15.86	0.23786	21.987	0.04329
22.0074	0.15677	15.87	0.23763	22.0074	0.03608
22.0279	0.16337	15.88	0.23786	22.0279	0.02814
22.0483	0.18317	15.89	0.23753	22.0483	0.03968
22.0688	0.16172	15.9	0.23767	22.0688	0.03896
22.0892	0.18317	15.91	0.23749	22.0892	0.0368
22.1097	0.16337	15.92	0.2373	22.1097	0.02814
22.1301	0.15842	15.93	0.23721	22.1301	0.03391
22.1506	0.16337	15.94	0.23735	22.1506	0.03968
22.1711	0.16667	15.95	0.23726	22.1711	0.03319
22.1915	0.16502	15.96	0.23721	22.1915	0.04257
22.212	0.18152	15.97	0.23712	22.212	0.03752
22.2324	0.16832	15.98	0.23684	22.2324	0.03463
22.2529	0.16832	15.99	0.23684	22.2529	0.0469
22.2733	0.12541	16	0.23661	22.2733	0.03247
22.2938	0.19472	16.01	0.23679	22.2938	0.02381
22.3142	0.16007	16.02	0.23652	22.3142	0.03319
22.3347	0.18482	16.03	0.23661	22.3347	0.03391
22.3552	0.15182	16.04	0.23638	22.3551	0.03391
22.3756	0.16502	16.05	0.23643	22.3756	0.03319
22.3961	0.12706	16.06	0.23629	22.3961	0.02381
22.4165	0.17822	16.07	0.23615	22.4165	0.03824
22.437	0.16997	16.08	0.23629	22.437	0.03463
22.4574	0.15512	16.09	0.23606	22.4574	0.03463
22.4779	0.16997	16.1	0.23601	22.4779	0.0267
22.4983	0.19967	16.11	0.23583	22.4983	0.03968
22.5188	0.18482	16.12	0.23592	22.5188	0.0202
22.5393	0.18977	16.13	0.23583	22.5392	0.02814
22.5597	0.19472	16.14	0.23564	22.5597	0.0303
22.5802	0.15512	16.15	0.23564	22.5802	0.03463
22.6006	0.15512	16.16	0.2356	22.6006	0.05267
22.6211	0.13861	16.17	0.23555	22.6211	0.03463
22.6415	0.15347	16.18	0.2356	22.6415	0.02742
22.662	0.16007	16.19	0.23546	22.662	0.0368
22.6824	0.16337	16.2	0.23536	22.6824	0.03247
22.7029	0.13696	16.21	0.23527	22.7029	0.04401
22.7234	0.14851	16.22	0.235	22.7233	0.02309
22.7438	0.17327	16.23	0.23513	22.7438	0.03824
22.7643	0.17987	16.24	0.23504	22.7643	0.02886
22.7847	0.17492	16.25	0.2349	22.7847	0.02453
22.8052	0.17657	16.26	0.235	22.8052	0.03175
22.8256	0.18812	16.27	0.23476	22.8256	0.03175
22.8461	0.13861	16.28	0.23486	22.8461	0.02237
22.8665	0.17657	16.29	0.23449	22.8665	0.03319
22.887	0.15512	16.3	0.23458	22.887	0.03391
22.9075	0.14356	16.31	0.23463	22.9075	0.03824
22.9279	0.15182	16.32	0.2343	22.9279	0.0368
22.9484	0.12211	16.33	0.23417	22.9484	0.03247
22.9688	0.13201	16.34	0.23412	22.9688	0.03608
22.9893	0.17987	16.35	0.23407	22.9893	0.03463
23.0097	0.16172	16.36	0.23384	23.0097	0.0303
23.0302	0.14026	16.37	0.23375	23.0302	0.03175
23.0506	0.14026	16.38	0.23384	23.0506	0.03896
23.0711	0.16502	16.39	0.23357	23.0711	0.02958
23.0916	0.18152	16.4	0.23352	23.0916	0.03608
23.112	0.16997	16.41	0.23357	23.112	0.04329
23.1325	0.14026	16.42	0.23343	23.1325	0.02886
23.1529	0.14851	16.43	0.2332	23.1529	0.02453
23.1734	0.15512	16.44	0.23306	23.1734	0.03319
23.1938	0.17987	16.45	0.23301	23.1938	0.03247
23.2143	0.14851	16.46	0.23283	23.2143	0.03535
23.2347	0.14521	16.47	0.23292	23.2347	0.02092
23.2552	0.17657	16.48	0.23264	23.2552	0.0303
23.2757	0.14026	16.49	0.2326	23.2756	0.03319
23.2961	0.13531	16.5	0.2326	23.2961	0.01515
23.3166	0.13366	16.51	0.23241	23.3166	0.03463
23.337	0.16007	16.52	0.23246	23.337	0.03175
23.3575	0.16337	16.53	0.23237	23.3575	0.03463
23.3779	0.13531	16.54	0.23232	23.3779	0.02958
23.3984	0.14686	16.55	0.23209	23.3984	0.03391
23.4188	0.13531	16.56	0.2319	23.4188	0.02958
23.4393	0.13036	16.57	0.23195	23.4393	0.02453
23.4598	0.13861	16.58	0.23163	23.4597	0.0303
23.4802	0.12376	16.59	0.23177	23.4802	0.02309
23.5007	0.13366	16.6	0.23163	23.5007	0.04113
23.5211	0.15842	16.61	0.23158	23.5211	0.02525
23.5416	0.16007	16.62	0.23154	23.5416	0.03463
23.562	0.16502	16.63	0.23135	23.562	0.04185
23.5825	0.13531	16.64	0.23144	23.5825	0.03102
23.6029	0.16502	16.65	0.23121	23.6029	0.0368
23.6234	0.13036	16.66	0.23107	23.6234	0.02453
23.6439	0.13531	16.67	0.23103	23.6439	0.02237
23.6643	0.16007	16.68	0.23071	23.6643	0.02309
23.6848	0.12871	16.69	0.2308	23.6848	0.0368
23.7052	0.15347	16.7	0.23075	23.7052	0.0267
23.7257	0.15347	16.71	0.23047	23.7257	0.03319
23.7461	0.12871	16.72	0.23057	23.7461	0.02237
23.7666	0.13861	16.73	0.2302	23.7666	0.01443
23.787	0.17492	16.74	0.23024	23.787	0.02165
23.8075	0.15677	16.75	0.23006	23.8075	0.02525
23.828	0.15347	16.76	0.23011	23.828	0.03175
23.8484	0.12046	16.77	0.23001	23.8484	0.02742
23.8689	0.14191	16.78	0.22987	23.8689	0.03319
23.8893	0.15512	16.79	0.22955	23.8893	0.0303
23.9098	0.16667	16.8	0.22946	23.9098	0.02886
23.9302	0.15347	16.81	0.22941	23.9302	0.01876
23.9507	0.15512	16.82	0.22932	23.9507	0.02237
23.9711	0.15512	16.83	0.22909	23.9711	0.03175
23.9916	0.11386	16.84	0.22918	23.9916	0.02237
24.0121	0.12706	16.85	0.22918	24.012	0.02237
24.0325	0.14851	16.86	0.22904	24.0325	0.04185
24.053	0.16667	16.87	0.22909	24.053	0.02453
24.0734	0.13366	16.88	0.22891	24.0734	0.02597
24.0939	0.14851	16.89	0.22863	24.0939	0.0303
24.1143	0.16667	16.9	0.22863	24.1143	0.02597
24.1348	0.13366	16.91	0.22849	24.1348	0.02958
24.1552	0.16172	16.92	0.22835	24.1552	0.0267
24.1757	0.14191	16.93	0.22849	24.1757	0.01876
24.1962	0.12541	16.94	0.2284	24.1961	0.03102
24.2166	0.14026	16.95	0.22812	24.2166	0.0267
24.2371	0.13036	16.96	0.22835	24.2371	0.02958
24.2575	0.12871	16.97	0.22803	24.2575	0.0267
24.278	0.16832	16.98	0.22808	24.278	0.02525
24.2984	0.18482	16.99	0.22808	24.2984	0.0267
24.3189	0.13366	17	0.22785	24.3189	0.02165
24.3393	0.13861	17.01	0.22798	24.3393	0.03391
24.3598	0.12211	17.02	0.22757	24.3598	0.02237
24.3803	0.10396	17.03	0.22761	24.3803	0.02381
24.4007	0.13036	17.04	0.22761	24.4007	0.03319
24.4212	0.13696	17.05	0.22743	24.4212	0.02886
24.4416	0.10231	17.06	0.22729	24.4416	0.0202
24.4621	0.14851	17.07	0.2272	24.4621	0.04185
24.4825	0.14356	17.08	0.22711	24.4825	0.0404
24.503	0.14521	17.09	0.22729	24.503	0.02453
24.5234	0.10561	17.1	0.22706	24.5234	0.02309
24.5439	0.16172	17.11	0.22692	24.5439	0.01154
24.5644	0.14356	17.12	0.22692	24.5644	0.02814
24.5848	0.12706	17.13	0.22669	24.5848	0.01659
24.6053	0.13366	17.14	0.22655	24.6053	0.0267
24.6257	0.14851	17.15	0.22637	24.6257	0.03175
24.6462	0.12871	17.16	0.22637	24.6462	0.02381
24.6666	0.12541	17.17	0.22623	24.6666	0.02309
24.6871	0.11221	17.18	0.22632	24.6871	0.02381
24.7075	0.16667	17.19	0.226	24.7075	0.02525
24.728	0.12871	17.2	0.22595	24.728	0.02381
24.7485	0.09241	17.21	0.22614	24.7484	0.03175
24.7689	0.17987	17.22	0.22582	24.7689	0.01515
24.7894	0.13531	17.23	0.22563	24.7894	0.02092
24.8098	0.15347	17.24	0.22568	24.8098	0.03102
24.8303	0.15347	17.25	0.22526	24.8303	0.02525
24.8507	0.13366	17.26	0.2254	24.8507	0.03968
24.8712	0.14191	17.27	0.22531	24.8712	0.02381
24.8916	0.13366	17.28	0.22508	24.8916	0.01371
24.9121	0.13696	17.29	0.22499	24.9121	0.01876
24.9326	0.13861	17.3	0.22494	24.9325	0.02597
24.953	0.15182	17.31	0.22485	24.953	0.01948
24.9735	0.10561	17.32	0.22485	24.9735	0.03319
24.9939	0.11716	17.33	0.2248	24.9939	0.02092
25.0144	0.13531	17.34	0.22448	25.0144	0.03102
25.0348	0.14356	17.35	0.22443	25.0348	0.02237
25.0553	0.12376	17.36	0.22429	25.0553	0.02309
25.0757	0.11716	17.37	0.22411	25.0757	0.0202
25.0962	0.12871	17.38	0.22402	25.0962	0.02742
25.1167	0.12871	17.39	0.22411	25.1166	0.02814
25.1371	0.14191	17.4	0.22374	25.1371	0.0267
25.1576	0.13366	17.41	0.22369	25.1576	0.02381
25.178	0.13036	17.42	0.22388	25.178	0.0202
25.1985	0.09241	17.43	0.22369	25.1985	0.0368
25.2189	0.15677	17.44	0.22346	25.2189	0.03752
25.2394	0.10891	17.45	0.22346	25.2394	0.03752
25.2598	0.11881	17.46	0.22323	25.2598	0.02309
25.2803	0.11881	17.47	0.223	25.2803	0.02092
25.3008	0.14356	17.48	0.22296	25.3008	0.0202
25.3212	0.11881	17.49	0.22286	25.3212	0.01732
25.3417	0.09901	17.5	0.22263	25.3417	0.02597
25.3621	0.11386	17.51	0.22277	25.3621	0.02453
25.3826	0.15347	17.52	0.22272	25.3826	0.02597
25.403	0.11221	17.53	0.22236	25.403	0.0267
25.4235	0.14026	17.54	0.22254	25.4235	0.03102
25.4439	0.11551	17.55	0.22226	25.4439	0.03247
25.4644	0.14026	17.56	0.22212	25.4644	0.01732
25.4849	0.11056	17.57	0.22199	25.4849	0.01587
25.5053	0.12706	17.58	0.2218	25.5053	0.02381
25.5258	0.15017	17.59	0.22162	25.5258	0.02237
25.5462	0.12046	17.6	0.22157	25.5462	0.03463
25.5667	0.13696	17.61	0.22162	25.5667	0.03102
25.5871	0.10231	17.62	0.22143	25.5871	0.01515
25.6076	0.13861	17.63	0.22125	25.6076	0.02381
25.628	0.12376	17.64	0.22111	25.628	0.01948
25.6485	0.11386	17.65	0.22106	25.6485	0.02597
25.669	0.10231	17.66	0.22097	25.6689	0.03824
25.6894	0.10891	17.67	0.22065	25.6894	0.02814
25.7099	0.11881	17.68	0.22065	25.7099	0.02742
25.7303	0.12706	17.69	0.2206	25.7303	0.01082
25.7508	0.12706	17.7	0.22023	25.7508	0.0267
25.7712	0.11551	17.71	0.22037	25.7712	0.02742
25.7917	0.13366	17.72	0.22014	25.7917	0.02165
25.8121	0.17162	17.73	0.2201	25.8121	0.03463
25.8326	0.09901	17.74	0.21996	25.8326	0.02453
25.8531	0.13696	17.75	0.21973	25.853	0.02814
25.8735	0.10561	17.76	0.21982	25.8735	0.02309
25.894	0.14026	17.77	0.21954	25.894	0.02814
25.9144	0.12871	17.78	0.21963	25.9144	0.03752
25.9349	0.10066	17.79	0.2195	25.9349	0.02886
25.9553	0.15347	17.8	0.21926	25.9553	0.01804
25.9758	0.10561	17.81	0.21913	25.9758	0.0267
25.9962	0.13531	17.82	0.21894	25.9962	0.02597
26.0167	0.11551	17.83	0.21899	26.0167	0.01804
26.0372	0.11716	17.84	0.2188	26.0372	0.02237
26.0576	0.13696	17.85	0.21866	26.0576	0.03102
26.0781	0.13036	17.86	0.21857	26.0781	0.03391
26.0985	0.11551	17.87	0.21862	26.0985	0.01371
26.119	0.12541	17.88	0.21857	26.119	0.03608
26.1394	0.10396	17.89	0.21843	26.1394	0.02742
26.1599	0.11716	17.9	0.2183	26.1599	0.0202
26.1803	0.13696	17.91	0.2182	26.1803	0.02237
26.2008	0.13366	17.92	0.21793	26.2008	0.02597
26.2213	0.12541	17.93	0.21788	26.2213	0.02742
26.2417	0.12046	17.94	0.21774	26.2417	0.02453
26.2622	0.12046	17.95	0.21756	26.2622	0.02453
26.2826	0.12211	17.96	0.21751	26.2826	0.01948
26.3031	0.11386	17.97	0.21756	26.3031	0.02958
26.3235	0.11056	17.98	0.21747	26.3235	0.02453
26.344	0.09901	17.99	0.21737	26.344	0.03175
26.3644	0.12376	18	0.21719	26.3644	0.0202
26.3849	0.13696	18.01	0.2171	26.3849	0.02453
26.4054	0.15512	18.02	0.217	26.4053	0.02453
26.4258	0.12376	18.03	0.21677	26.4258	0.03391
26.4463	0.14851	18.04	0.21654	26.4463	0.02886
26.4667	0.12871	18.05	0.21645	26.4667	0.01876
26.4872	0.12046	18.06	0.2164	26.4872	0.03319
26.5076	0.11716	18.07	0.21631	26.5076	0.0202
26.5281	0.13696	18.08	0.21622	26.5281	0.01804
26.5485	0.09076	18.09	0.21627	26.5485	0.03247
26.569	0.14026	18.1	0.21622	26.569	0.02742
26.5895	0.12376	18.11	0.2159	26.5894	0.02525
26.6099	0.11551	18.12	0.21585	26.6099	0.0267
26.6304	0.12706	18.13	0.21567	26.6304	0.02453
26.6508	0.10561	18.14	0.21553	26.6508	0.01876
26.6713	0.10066	18.15	0.21544	26.6713	0.02453
26.6917	0.10726	18.16	0.21521	26.6917	0.02597
26.7122	0.11716	18.17	0.21516	26.7122	0.01659
26.7326	0.10066	18.18	0.21511	26.7326	0.02237
26.7531	0.10726	18.19	0.21502	26.7531	0.02309
26.7736	0.11056	18.2	0.21507	26.7736	0.03824
26.794	0.09571	18.21	0.21488	26.794	0.02092
26.8145	0.09241	18.22	0.21479	26.8145	0.02814
26.8349	0.10891	18.23	0.21461	26.8349	0.0303
26.8554	0.13531	18.24	0.21451	26.8554	0.02309
26.8758	0.13201	18.25	0.21428	26.8758	0.02597
26.8963	0.13696	18.26	0.21419	26.8963	0.02886
26.9167	0.12541	18.27	0.21405	26.9167	0.02525
26.9372	0.09076	18.28	0.21387	26.9372	0.02453
26.9577	0.10396	18.29	0.21391	26.9577	0.0267
26.9781	0.10231	18.3	0.21359	26.9781	0.0202
26.9986	0.12871	18.31	0.21377	26.9986	0.0267
27.019	0.10396	18.32	0.2135	27.019	0.02237
27.0395	0.10231	18.33	0.21327	27.0395	0.01876
27.0599	0.09736	18.34	0.21331	27.0599	0.03319
27.0804	0.13036	18.35	0.21304	27.0804	0.02597
27.1008	0.10891	18.36	0.21304	27.1008	0.02165
27.1213	0.13861	18.37	0.21276	27.1213	0.02958
27.1418	0.10396	18.38	0.21276	27.1417	0.02886
27.1622	0.12541	18.39	0.21253	27.1622	0.01876
27.1827	0.12046	18.4	0.21239	27.1827	0.01948
27.2031	0.11881	18.41	0.2123	27.2031	0.03102
27.2236	0.13696	18.42	0.21234	27.2236	0.01948
27.244	0.10891	18.43	0.21207	27.244	0.0368
27.2645	0.08086	18.44	0.21202	27.2645	0.02525
27.2849	0.11551	18.45	0.21188	27.2849	0.01876
27.3054	0.09736	18.46	0.2117	27.3054	0.02237
27.3259	0.12211	18.47	0.21175	27.3258	0.03247
27.3463	0.10231	18.48	0.21147	27.3463	0.03463
27.3668	0.10891	18.49	0.21128	27.3668	0.01804
27.3872	0.12046	18.5	0.21142	27.3872	0.03247
27.4077	0.12046	18.51	0.2111	27.4077	0.01804
27.4281	0.12706	18.52	0.21101	27.4281	0.03175
27.4486	0.09571	18.53	0.2111	27.4486	0.01443
27.469	0.13036	18.54	0.21082	27.469	0.0267
27.4895	0.11056	18.55	0.21082	27.4895	0.01876
27.51	0.11386	18.56	0.21045	27.5099	0.0267
27.5304	0.08746	18.57	0.21055	27.5304	0.0202
27.5509	0.09406	18.58	0.21045	27.5509	0.0267
27.5713	0.12871	18.59	0.21004	27.5713	0.03102
27.5918	0.13201	18.6	0.21008	27.5918	0.03608
27.6122	0.11881	18.61	0.21008	27.6122	0.0303
27.6327	0.08746	18.62	0.2099	27.6327	0.01659
27.6531	0.11881	18.63	0.20976	27.6531	0.03535
27.6736	0.12871	18.64	0.2099	27.6736	0.02886
27.6941	0.12541	18.65	0.20944	27.6941	0.03463
27.7145	0.10396	18.66	0.20939	27.7145	0.0267
27.735	0.11056	18.67	0.20916	27.735	0.03175
27.7554	0.10726	18.68	0.20916	27.7554	0.02381
27.7759	0.12706	18.69	0.20902	27.7759	0.03896
27.7963	0.12541	18.7	0.20856	27.7963	0.0368
27.8168	0.11551	18.71	0.20875	27.8168	0.02958
27.8372	0.13036	18.72	0.20852	27.8372	0.02453
27.8577	0.10891	18.73	0.20838	27.8577	0.03896
27.8782	0.08581	18.74	0.20838	27.8782	0.02814
27.8986	0.13201	18.75	0.20833	27.8986	0.02237
27.9191	0.12376	18.76	0.20819	27.9191	0.04329
27.9395	0.11221	18.77	0.20792	27.9395	0.02453
27.96	0.09241	18.78	0.20773	27.96	0.0303
27.9804	0.11551	18.79	0.20755	27.9804	0.02092
28.0009	0.11551	18.8	0.20755	28.0009	0.02381
28.0213	0.12376	18.81	0.20713	28.0213	0.02886
28.0418	0.11881	18.82	0.20727	28.0418	0.03102
28.0623	0.12376	18.83	0.20704	28.0622	0.03608
28.0827	0.12211	18.84	0.2069	28.0827	0.02165
28.1032	0.11716	18.85	0.20709	28.1032	0.02742
28.1236	0.08746	18.86	0.20672	28.1236	0.02814
28.1441	0.11881	18.87	0.20667	28.1441	0.02092
28.1645	0.11221	18.88	0.20649	28.1645	0.02742
28.185	0.10066	18.89	0.20649	28.185	0.02237
28.2054	0.12046	18.9	0.20626	28.2054	0.0267
28.2259	0.11881	18.91	0.20612	28.2259	0.03391
28.2464	0.09241	18.92	0.20575	28.2463	0.03247
28.2668	0.10396	18.93	0.20584	28.2668	0.03102
28.2873	0.12706	18.94	0.20575	28.2873	0.02958
28.3077	0.08086	18.95	0.20552	28.3077	0.02597
28.3282	0.10396	18.96	0.20566	28.3282	0.02525
28.3486	0.10396	18.97	0.20543	28.3486	0.01948
28.3691	0.13696	18.98	0.20538	28.3691	0.02309
28.3895	0.10561	18.99	0.20519	28.3895	0.02237
28.41	0.10561	19	0.2051	28.41	0.01876
28.4305	0.08746	19.01	0.20496	28.4305	0.02886
28.4509	0.10561	19.02	0.20473	28.4509	0.0303
28.4714	0.12706	19.03	0.20459	28.4714	0.0303
28.4918	0.11716	19.04	0.2045	28.4918	0.0368
28.5123	0.09736	19.05	0.2045	28.5123	0.03319
28.5327	0.11551	19.06	0.20427	28.5327	0.02886
28.5532	0.11881	19.07	0.20436	28.5532	0.03463
28.5736	0.09241	19.08	0.20413	28.5736	0.02165
28.5941	0.09571	19.09	0.20409	28.5941	0.02886
28.6146	0.11551	19.1	0.20395	28.6146	0.02886
28.635	0.10891	19.11	0.20376	28.635	0.03247
28.6555	0.10891	19.12	0.20372	28.6555	0.01876
28.6759	0.10066	19.13	0.20344	28.6759	0.02309
28.6964	0.11551	19.14	0.20326	28.6964	0.03896
28.7168	0.10726	19.15	0.20321	28.7168	0.03102
28.7373	0.10726	19.16	0.20316	28.7373	0.0303
28.7577	0.11056	19.17	0.20307	28.7577	0.02958
28.7782	0.10231	19.18	0.20312	28.7782	0.0267
28.7987	0.10726	19.19	0.20289	28.7986	0.02958
28.8191	0.10726	19.2	0.20261	28.8191	0.03102
28.8396	0.09076	19.21	0.20266	28.8396	0.01587
28.86	0.12376	19.22	0.20233	28.86	0.03535
28.8805	0.11056	19.23	0.20224	28.8805	0.04329
28.9009	0.12211	19.24	0.20192	28.9009	0.02958
28.9214	0.12541	19.25	0.20178	28.9214	0.02525
28.9418	0.10726	19.26	0.20169	28.9418	0.0303
28.9623	0.12871	19.27	0.2015	28.9623	0.02165
28.9828	0.11386	19.28	0.20164	28.9827	0.02958
29.0032	0.10891	19.29	0.20141	29.0032	0.03824
29.0237	0.09406	19.3	0.20132	29.0237	0.03896
29.0441	0.10726	19.31	0.20109	29.0441	0.0303
29.0646	0.13861	19.32	0.201	29.0646	0.03247
29.085	0.10231	19.33	0.20072	29.085	0.02742
29.1055	0.13696	19.34	0.2009	29.1055	0.02237
29.1259	0.10396	19.35	0.2003	29.1259	0.02525
29.1464	0.11386	19.36	0.20017	29.1464	0.02525
29.1669	0.10396	19.37	0.20017	29.1669	0.02237
29.1873	0.11221	19.38	0.19998	29.1873	0.02525
29.2078	0.10726	19.39	0.20012	29.2078	0.02453
29.2282	0.11881	19.4	0.1998	29.2282	0.0303
29.2487	0.10231	19.41	0.1997	29.2487	0.03752
29.2691	0.10066	19.42	0.19957	29.2691	0.0368
29.2896	0.08911	19.43	0.19957	29.2896	0.03896
29.31	0.12046	19.44	0.19938	29.31	0.02309
29.3305	0.10561	19.45	0.19929	29.3305	0.0368
29.351	0.11056	19.46	0.19887	29.351	0.02886
29.3714	0.09076	19.47	0.19897	29.3714	0.03319
29.3919	0.10561	19.48	0.19878	29.3919	0.03463
29.4123	0.10726	19.49	0.19874	29.4123	0.04113
29.4328	0.10066	19.5	0.19897	29.4328	0.0303
29.4532	0.11386	19.51	0.19869	29.4532	0.02381
29.4737	0.11881	19.52	0.19851	29.4737	0.02597
29.4941	0.08086	19.53	0.19827	29.4941	0.0267
29.5146	0.10231	19.54	0.19814	29.5146	0.02597
29.5351	0.10396	19.55	0.19818	29.535	0.0368
29.5555	0.10561	19.56	0.19809	29.5555	0.03391
29.576	0.12046	19.57	0.19767	29.576	0.03535
29.5964	0.10066	19.58	0.19777	29.5964	0.02886
29.6169	0.10231	19.59	0.19758	29.6169	0.03175
29.6373	0.11221	19.6	0.19772	29.6373	0.03968
29.6578	0.11881	19.61	0.19777	29.6578	0.04906
29.6782	0.12046	19.62	0.19735	29.6782	0.0469
29.6987	0.15182	19.63	0.19731	29.6987	0.05051
29.7192	0.14356	19.64	0.19717	29.7191	0.03968
29.7396	0.11386	19.65	0.19694	29.7396	0.0671
29.7601	0.14521	19.66	0.19698	29.7601	0.06061
29.7805	0.16997	19.67	0.19671	29.7805	0.07648
29.801	0.14851	19.68	0.19643	29.801	0.07287
29.8214	0.12871	19.69	0.19657	29.8214	0.08947
29.8419	0.11056	19.7	0.19624	29.8419	0.08802
29.8623	0.14191	19.71	0.19648	29.8623	0.08514
29.8828	0.12211	19.72	0.19624	29.8828	0.07504
29.9033	0.12541	19.73	0.19601	29.9032	0.07143
29.9237	0.11551	19.74	0.19592	29.9237	0.08009
29.9442	0.15347	19.75	0.19578	29.9442	0.05844
29.9646	0.11221	19.76	0.1956	29.9646	0.06277
29.9851	0.12706	19.77	0.19546	29.9851	0.06133
30.0055	0.14191	19.78	0.19518	30.0055	0.05844
30.026	0.15677	19.79	0.19505	30.026	0.05628
30.0464	0.11221	19.8	0.19505	30.0464	0.057
30.0669	0.12376	19.81	0.195	30.0669	0.04329
30.0874	0.11551	19.82	0.19481	30.0874	0.05483
30.1078	0.11386	19.83	0.19472	30.1078	0.05844
30.1283	0.12376	19.84	0.19454	30.1283	0.06133
30.1487	0.13696	19.85	0.19435	30.1487	0.05339
30.1692	0.13366	19.86	0.1944	30.1692	0.05267
30.1896	0.12706	19.87	0.19417	30.1896	0.05556
30.2101	0.13366	19.88	0.19417	30.2101	0.04257
30.2305	0.12871	19.89	0.19375	30.2305	0.06061
30.251	0.13531	19.9	0.19366	30.251	0.057
30.2715	0.17162	19.91	0.19362	30.2715	0.06782
30.2919	0.19802	19.92	0.19366	30.2919	0.05267
30.3124	0.14851	19.93	0.19343	30.3124	0.08369
30.3328	0.13531	19.94	0.1932	30.3328	0.07792
30.3533	0.20627	19.95	0.19325	30.3533	0.08153
30.3737	0.21287	19.96	0.19297	30.3737	0.09524
30.3942	0.17657	19.97	0.19292	30.3942	0.09091
30.4146	0.17657	19.98	0.19274	30.4146	0.09235
30.4351	0.23102	19.99	0.19251	30.4351	0.11328
30.4556	0.25413	20	0.19223	30.4555	0.11544
30.476	0.27723	20.01	0.19232	30.476	0.14574
30.4965	0.27558	20.02	0.19237	30.4965	0.15368
30.5169	0.30033	20.03	0.19228	30.5169	0.1544
30.5374	0.37294	20.04	0.19209	30.5374	0.18038
30.5578	0.38944	20.05	0.19186	30.5578	0.21356
30.5783	0.45215	20.06	0.19195	30.5783	0.22583
30.5987	0.55941	20.07	0.19168	30.5987	0.26118
30.6192	0.64851	20.08	0.19163	30.6192	0.31457
30.6397	0.63861	20.09	0.19135	30.6396	0.36075
30.6601	0.73597	20.1	0.19117	30.6601	0.42569
30.6806	0.89274	20.11	0.19094	30.6806	0.48124
30.701	0.96865	20.12	0.19089	30.701	0.59885
30.7215	0.9769	20.13	0.19103	30.7215	0.66378
30.7419	1	20.14	0.1908	30.7419	0.78427
30.7624	0.92574	20.15	0.19057	30.7624	0.81746
30.7828	0.85149	20.16	0.19043	30.7828	0.91486
30.8033	0.86469	20.17	0.19029	30.8033	0.95815
30.8238	0.81518	20.18	0.19034	30.8238	1
30.8442	0.70297	20.19	0.19011	30.8442	0.94661
30.8647	0.57261	20.2	0.19011	30.8647	0.91198
30.8851	0.43894	20.21	0.1896	30.8851	0.85137
30.9056	0.44389	20.22	0.18965	30.9056	0.75108
30.926	0.41089	20.23	0.18965	30.926	0.68182
30.9465	0.29373	20.24	0.18951	30.9465	0.56854
30.9669	0.28548	20.25	0.18946	30.9669	0.50144
30.9874	0.25413	20.26	0.18928	30.9874	0.43867
31.0079	0.25413	20.27	0.18919	31.0079	0.37302
31.0283	0.22112	20.28	0.18905	31.0283	0.30375
31.0488	0.18152	20.29	0.18886	31.0488	0.24747
31.0692	0.17162	20.3	0.18868	31.0692	0.21501
31.0897	0.17822	20.31	0.18868	31.0897	0.19769
31.1101	0.15182	20.32	0.18826	31.1101	0.17677
31.1306	0.09901	20.33	0.18845	31.1306	0.12771
31.151	0.10726	20.34	0.1884	31.151	0.16306
31.1715	0.15512	20.35	0.18826	31.1715	0.11833
31.192	0.14521	20.36	0.18794	31.1919	0.1039
31.2124	0.11056	20.37	0.18808	31.2124	0.09307
31.2329	0.10726	20.38	0.18776	31.2329	0.07576
31.2533	0.13861	20.39	0.1878	31.2533	0.08514
31.2738	0.11056	20.4	0.18753	31.2738	0.06999
31.2942	0.11056	20.41	0.18753	31.2942	0.05772
31.3147	0.11551	20.42	0.18711	31.3147	0.06349
31.3351	0.09406	20.43	0.18716	31.3351	0.04906
31.3556	0.10396	20.44	0.1873	31.3556	0.04113
31.3761	0.11386	20.45	0.18716	31.376	0.05772
31.3965	0.09241	20.46	0.18697	31.3965	0.05267
31.417	0.09736	20.47	0.18679	31.417	0.04618
31.4374	0.10726	20.48	0.1867	31.4374	0.04545
31.4579	0.10396	20.49	0.18665	31.4579	0.05339
31.4783	0.10066	20.5	0.18651	31.4783	0.04834
31.4988	0.11056	20.51	0.18642	31.4988	0.06061
31.5192	0.09406	20.52	0.18619	31.5192	0.04473
31.5397	0.11221	20.53	0.186	31.5397	0.04185
31.5602	0.08416	20.54	0.1861	31.5602	0.03102
31.5806	0.08746	20.55	0.18605	31.5806	0.04473
31.6011	0.11056	20.56	0.18587	31.6011	0.0404
31.6215	0.08746	20.57	0.18591	31.6215	0.03102
31.642	0.08911	20.58	0.18568	31.642	0.02309
31.6624	0.09901	20.59	0.18559	31.6624	0.03319
31.6829	0.10726	20.6	0.18554	31.6829	0.02742
31.7033	0.12376	20.61	0.1855	31.7033	0.03896
31.7238	0.10066	20.62	0.18536	31.7238	0.0267
31.7443	0.10561	20.63	0.18499	31.7443	0.03535
31.7647	0.08251	20.64	0.18508	31.7647	0.02886
31.7852	0.12541	20.65	0.18527	31.7852	0.03102
31.8056	0.10561	20.66	0.18508	31.8056	0.02958
31.8261	0.09736	20.67	0.1848	31.8261	0.04113
31.8465	0.06766	20.68	0.18485	31.8465	0.02381
31.867	0.11056	20.69	0.18467	31.867	0.03175
31.8874	0.09076	20.7	0.18453	31.8874	0.03175
31.9079	0.10396	20.71	0.18439	31.9079	0.03102
31.9284	0.09406	20.72	0.18434	31.9283	0.0368
31.9488	0.10231	20.73	0.18402	31.9488	0.04762
31.9693	0.07756	20.74	0.18402	31.9693	0.03102
31.9897	0.09076	20.75	0.18416	31.9897	0.03391
32.0102	0.10231	20.76	0.18402	32.0102	0.04113
32.0306	0.09571	20.77	0.18384	32.0306	0.03175
32.0511	0.09736	20.78	0.18379	32.0511	0.0469
32.0715	0.10231	20.79	0.1836	32.0715	0.04185
32.092	0.11881	20.8	0.18365	32.092	0.04185
32.1125	0.11221	20.81	0.18342	32.1125	0.03463
32.1329	0.11056	20.82	0.18347	32.1329	0.0368
32.1534	0.13861	20.83	0.18319	32.1534	0.05123
32.1738	0.12046	20.84	0.18287	32.1738	0.03391
32.1943	0.09076	20.85	0.1831	32.1943	0.04978
32.2147	0.10891	20.86	0.18296	32.2147	0.03824
32.2352	0.09571	20.87	0.18277	32.2352	0.05051
32.2556	0.14191	20.88	0.18277	32.2556	0.04906
32.2761	0.10891	20.89	0.18254	32.2761	0.03968
32.2966	0.09241	20.9	0.1825	32.2966	0.04473
32.317	0.13201	20.91	0.18231	32.317	0.03175
32.3375	0.11881	20.92	0.18217	32.3375	0.04257
32.3579	0.10561	20.93	0.18199	32.3579	0.0267
32.3784	0.11386	20.94	0.18181	32.3784	0.04257
32.3988	0.10231	20.95	0.18171	32.3988	0.04257
32.4193	0.10396	20.96	0.18176	32.4193	0.02814
32.4397	0.11221	20.97	0.18157	32.4397	0.04113
32.4602	0.09076	20.98	0.18134	32.4602	0.02525
32.4807	0.09571	20.99	0.18125	32.4806	0.04257
32.5011	0.09406	21	0.18116	32.5011	0.0368
32.5216	0.09736	21.01	0.18088	32.5216	0.01732
32.542	0.07921	21.02	0.18074	32.542	0.02453
32.5625	0.10891	21.03	0.18061	32.5625	0.03391
32.5829	0.07261	21.04	0.18042	32.5829	0.02886
32.6034	0.09571	21.05	0.18019	32.6034	0.0303
32.6238	0.08911	21.06	0.18024	32.6238	0.01587
32.6443	0.09406	21.07	0.18001	32.6443	0.02525
32.6648	0.07921	21.08	0.17996	32.6647	0.02525
32.6852	0.10231	21.09	0.17968	32.6852	0.02309
32.7057	0.09736	21.1	0.17959	32.7057	0.02525
32.7261	0.12046	21.11	0.1795	32.7261	0.01948
32.7466	0.07261	21.12	0.17913	32.7466	0.01804
32.767	0.06931	21.13	0.17913	32.767	0.03175
32.7875	0.07921	21.14	0.17904	32.7875	0.03247
32.8079	0.07921	21.15	0.17848	32.8079	0.02381
32.8284	0.06601	21.16	0.17895	32.8284	0.01948
32.8489	0.08086	21.17	0.17858	32.8488	0.03247
32.8693	0.08911	21.18	0.17835	32.8693	0.01515
32.8898	0.08911	21.19	0.17825	32.8898	0.02742
32.9102	0.08911	21.2	0.17812	32.9102	0.02525
32.9307	0.08416	21.21	0.17793	32.9307	0.02381
32.9511	0.06931	21.22	0.17788	32.9511	0.01876
32.9716	0.07591	21.23	0.1777	32.9716	0.02381
32.992	0.08416	21.24	0.17756	32.992	0.02597
33.0125	0.08911	21.25	0.17733	33.0125	0.02165
33.033	0.07261	21.26	0.17742	33.0329	0.01804
33.0534	0.10066	21.27	0.17719	33.0534	0.02381
33.0739	0.08086	21.28	0.17701	33.0739	0.02381
33.0943	0.07096	21.29	0.17692	33.0943	0.0267
33.1148	0.08911	21.3	0.17682	33.1148	0.02309
33.1352	0.08581	21.31	0.17673	33.1352	0.0267
33.1557	0.09571	21.32	0.17645	33.1557	0.01876
33.1761	0.08416	21.33	0.17632	33.1761	0.02237
33.1966	0.08086	21.34	0.17618	33.1966	0.00794
33.2171	0.08416	21.35	0.17595	33.2171	0.02309
33.2375	0.08251	21.36	0.17599	33.2375	0.01732
33.258	0.11056	21.37	0.17595	33.258	0.02092
33.2784	0.08251	21.38	0.17549	33.2784	0.0202
33.2989	0.06766	21.39	0.17558	33.2989	0.02165
33.3193	0.07426	21.4	0.1753	33.3193	0.02597
33.3398	0.07591	21.41	0.17525	33.3398	0.02453
33.3602	0.06931	21.42	0.17512	33.3602	0.01587
33.3807	0.04785	21.43	0.17493	33.3807	0.01948
33.4012	0.08251	21.44	0.17484	33.4012	0.02309
33.4216	0.07756	21.45	0.17475	33.4216	0.01082
33.4421	0.08581	21.46	0.17447	33.4421	0.0267
33.4625	0.07591	21.47	0.17447	33.4625	0.02597
33.483	0.09571	21.48	0.17442	33.483	0.0202
33.5034	0.0495	21.49	0.17415	33.5034	0.01515
33.5239	0.06931	21.5	0.17415	33.5239	0.01732
33.5443	0.07096	21.51	0.17387	33.5443	0.0202
33.5648	0.08251	21.52	0.17382	33.5648	0.01082
33.5853	0.07261	21.53	0.17364	33.5853	0.01804
33.6057	0.07591	21.54	0.17359	33.6057	0.02092
33.6262	0.08581	21.55	0.17346	33.6262	0.01659
33.6466	0.07756	21.56	0.17341	33.6466	0.02165
33.6671	0.08086	21.57	0.17323	33.6671	0.01804
33.6875	0.08911	21.58	0.17327	33.6875	0.01876
33.708	0.06436	21.59	0.17299	33.708	0.01876
33.7284	0.09241	21.6	0.17295	33.7284	0.02237
33.7489	0.08911	21.61	0.1729	33.7489	0.01876
33.7694	0.08086	21.62	0.17263	33.7694	0.01804
33.7898	0.09406	21.63	0.17267	33.7898	0.00722
33.8103	0.05776	21.64	0.17249	33.8103	0.02525
33.8307	0.07261	21.65	0.17235	33.8307	0.0101
33.8512	0.06436	21.66	0.17221	33.8512	0.0202
33.8716	0.08416	21.67	0.17221	33.8716	0.02092
33.8921	0.0495	21.68	0.17198	33.8921	0.02381
33.9125	0.07921	21.69	0.17198	33.9125	0.01515
33.933	0.07921	21.7	0.17179	33.933	0.00938
33.9535	0.06931	21.71	0.17175	33.9534	0.01948
33.9739	0.08251	21.72	0.17152	33.9739	0.01299
33.9944	0.09241	21.73	0.17161	33.9944	0.02165
34.0148	0.09406	21.74	0.17129	34.0148	0.02309
34.0353	0.05446	21.75	0.17129	34.0353	0.0202
34.0557	0.07096	21.76	0.17106	34.0557	0.02814
34.0762	0.07591	21.77	0.17096	34.0762	0.0267
34.0966	0.07096	21.78	0.17083	34.0966	0.03175
34.1171	0.05941	21.79	0.17078	34.1171	0.01371
34.1376	0.05941	21.8	0.17055	34.1375	0.02309
34.158	0.06601	21.81	0.17046	34.158	0.02092
34.1785	0.09241	21.82	0.17036	34.1785	0.0267
34.1989	0.08251	21.83	0.17013	34.1989	0.03319
34.2194	0.08911	21.84	0.17018	34.2194	0.02814
34.2398	0.06766	21.85	0.17	34.2398	0.0202
34.2603	0.08086	21.86	0.16995	34.2603	0.02814
34.2807	0.06601	21.87	0.16967	34.2807	0.02092
34.3012	0.11056	21.88	0.16977	34.3012	0.0303
34.3217	0.09241	21.89	0.16935	34.3216	0.02814
34.3421	0.05941	21.9	0.16935	34.3421	0.02092
34.3626	0.10066	21.91	0.1693	34.3626	0.04113
34.383	0.09736	21.92	0.16912	34.383	0.02453
34.4035	0.09241	21.93	0.16903	34.4035	0.02453
34.4239	0.08746	21.94	0.16898	34.4239	0.0303
34.4444	0.08746	21.95	0.1688	34.4444	0.01876
34.4648	0.09406	21.96	0.1688	34.4648	0.03391
34.4853	0.06931	21.97	0.16861	34.4853	0.04113
34.5058	0.08251	21.98	0.16834	34.5057	0.03175
34.5262	0.06766	21.99	0.16847	34.5262	0.03175
34.5467	0.05941	22	0.1682	34.5467	0.03535
34.5671	0.09076	22.01	0.16815	34.5671	0.03896
34.5876	0.08086	22.02	0.16797	34.5876	0.03608
34.608	0.10231	22.03	0.16797	34.608	0.03752
34.6285	0.07921	22.04	0.16783	34.6285	0.03968
34.6489	0.11881	22.05	0.16764	34.6489	0.03608
34.6694	0.09241	22.06	0.16792	34.6694	0.03535
34.6899	0.06271	22.07	0.16727	34.6898	0.01587
34.7103	0.08251	22.08	0.16737	34.7103	0.03391
34.7308	0.09076	22.09	0.16714	34.7308	0.0267
34.7512	0.09571	22.1	0.16723	34.7512	0.0267
34.7717	0.06106	22.11	0.16695	34.7717	0.03896
34.7921	0.08251	22.12	0.16686	34.7921	0.02309
34.8126	0.09076	22.13	0.16667	34.8126	0.03752
34.833	0.07261	22.14	0.16658	34.833	0.02597
34.8535	0.09076	22.15	0.16654	34.8535	0.03102
34.874	0.08581	22.16	0.16677	34.874	0.03896
34.8944	0.09406	22.17	0.16612	34.8944	0.02525
34.9149	0.07591	22.18	0.16607	34.9149	0.02742
34.9353	0.10066	22.19	0.16612	34.9353	0.0267
34.9558	0.07261	22.2	0.16584	34.9558	0.04329
34.9762	0.06106	22.21	0.1658	34.9762	0.03463
34.9967	0.07756	22.22	0.16561	34.9967	0.03752
35.0171	0.11881	22.23	0.16552	35.0171	0.0368
35.0376	0.09241	22.24	0.16538	35.0376	0.02814
35.0581	0.08746	22.25	0.16524	35.0581	0.04545
35.0785	0.09571	22.26	0.16543	35.0785	0.03824
35.099	0.11881	22.27	0.16478	35.099	0.0469
35.1194	0.09406	22.28	0.16483	35.1194	0.03247
35.1399	0.08911	22.29	0.16464	35.1399	0.04185
35.1603	0.09571	22.3	0.16464	35.1603	0.04113
35.1808	0.07921	22.31	0.16451	35.1808	0.0671
35.2012	0.09076	22.32	0.16437	35.2012	0.06133
35.2217	0.12376	22.33	0.16423	35.2217	0.05339
35.2422	0.10561	22.34	0.16414	35.2422	0.07287
35.2626	0.10396	22.35	0.16418	35.2626	0.04762
35.2831	0.15512	22.36	0.16404	35.2831	0.07864
35.3035	0.11221	22.37	0.16358	35.3035	0.09957
35.324	0.12541	22.38	0.16363	35.324	0.07576
35.3444	0.13861	22.39	0.16358	35.3444	0.0671
35.3649	0.14851	22.4	0.16345	35.3649	0.10029
35.3853	0.17492	22.41	0.16326	35.3853	0.11328
35.4058	0.16502	22.42	0.16312	35.4058	0.10245
35.4263	0.17162	22.43	0.16308	35.4263	0.11544
35.4467	0.20462	22.44	0.16285	35.4467	0.12771
35.4672	0.24422	22.45	0.16294	35.4672	0.13997
35.4876	0.23927	22.46	0.16303	35.4876	0.15945
35.5081	0.26733	22.47	0.16229	35.5081	0.1645
35.5285	0.29373	22.48	0.16248	35.5285	0.19769
35.549	0.31023	22.49	0.16234	35.549	0.22439
35.5694	0.31353	22.5	0.1622	35.5694	0.22078
35.5899	0.35644	22.51	0.16215	35.5899	0.2482
35.6104	0.37294	22.52	0.16197	35.6103	0.28932
35.6308	0.38779	22.53	0.16188	35.6308	0.2987
35.6513	0.37954	22.54	0.16183	35.6513	0.30447
35.6717	0.35644	22.55	0.16202	35.6717	0.33117
35.6922	0.34488	22.56	0.1616	35.6922	0.3658
35.7126	0.30693	22.57	0.16146	35.7126	0.34704
35.7331	0.29373	22.58	0.16137	35.7331	0.33911
35.7535	0.32343	22.59	0.16118	35.7535	0.329
35.774	0.27723	22.6	0.16118	35.774	0.34488
35.7945	0.24752	22.61	0.16095	35.7944	0.30375
35.8149	0.25413	22.62	0.161	35.8149	0.32107
35.8354	0.24092	22.63	0.16086	35.8354	0.27345
35.8558	0.20132	22.64	0.16072	35.8558	0.25397
35.8763	0.18812	22.65	0.16095	35.8763	0.25685
35.8967	0.16832	22.66	0.16049	35.8967	0.20924
35.9172	0.14191	22.67	0.16031	35.9172	0.20491
35.9376	0.16502	22.68	0.16022	35.9376	0.1912
35.9581	0.13696	22.69	0.16012	35.9581	0.1645
35.9786	0.11881	22.7	0.15994	35.9785	0.15152
35.999	0.11881	22.71	0.16003	35.999	0.15801
36.0195	0.10891	22.72	0.15966	36.0195	0.12915
36.0399	0.09406	22.73	0.15975	36.0399	0.10678
36.0604	0.10231	22.74	0.15971	36.0604	0.1039
36.0808	0.12541	22.75	0.15971	36.0808	0.09812
36.1013	0.06931	22.76	0.15939	36.1013	0.09019
36.1217	0.09736	22.77	0.1592	36.1217	0.08442
36.1422	0.10891	22.78	0.15911	36.1422	0.07431
36.1627	0.06601	22.79	0.15906	36.1626	0.0873
36.1831	0.07096	22.8	0.15883	36.1831	0.06349
36.2036	0.07921	22.81	0.15888	36.2036	0.06133
36.224	0.10231	22.82	0.15869	36.224	0.04906
36.2445	0.08251	22.83	0.15856	36.2445	0.03968
36.2649	0.09241	22.84	0.15888	36.2649	0.04545
36.2854	0.08251	22.85	0.1586	36.2854	0.04185
36.3058	0.09736	22.86	0.15809	36.3058	0.03102
36.3263	0.05446	22.87	0.15819	36.3263	0.0368
36.3468	0.07756	22.88	0.15814	36.3468	0.03824
36.3672	0.08581	22.89	0.158	36.3672	0.02309
36.3877	0.07096	22.9	0.158	36.3877	0.03535
36.4081	0.06601	22.91	0.15768	36.4081	0.03608
36.4286	0.05776	22.92	0.15763	36.4286	0.02597
36.449	0.08746	22.93	0.15772	36.449	0.02742
36.4695	0.09241	22.94	0.15782	36.4695	0.03535
36.4899	0.09076	22.95	0.15759	36.4899	0.02886
36.5104	0.06931	22.96	0.15722	36.5104	0.02092
36.5309	0.05116	22.97	0.15713	36.5309	0.03319
36.5513	0.04785	22.98	0.15694	36.5513	0.03391
36.5718	0.07921	22.99	0.15694	36.5718	0.02958
36.5922	0.06106	23	0.15699	36.5922	0.03175
36.6127	0.05611	23.01	0.15671	36.6127	0.03391
36.6331	0.07756	23.02	0.15671	36.6331	0.02165
36.6536	0.06106	23.03	0.15671	36.6536	0.01948
36.674	0.04785	23.04	0.1568	36.674	0.03824
36.6945	0.05776	23.05	0.15648	36.6945	0.02453
36.715	0.06436	23.06	0.15602	36.715	0.03102
36.7354	0.07426	23.07	0.15611	36.7354	0.01804
36.7559	0.0363	23.08	0.15593	36.7559	0.0202
36.7763	0.08746	23.09	0.15606	36.7763	0.02309
36.7968	0.07261	23.1	0.15579	36.7968	0.02742
36.8172	0.08416	23.11	0.15579	36.8172	0.02525
36.8377	0.04785	23.12	0.1556	36.8377	0.01948
36.8581	0.0462	23.13	0.15583	36.8581	0.01948
36.8786	0.06931	23.14	0.15556	36.8786	0.02742
36.8991	0.05281	23.15	0.1551	36.8991	0.01154
36.9195	0.05446	23.16	0.15505	36.9195	0.01732
36.94	0.06436	23.17	0.15496	36.94	0.01659
36.9604	0.04125	23.18	0.15477	36.9604	0.01948
36.9809	0.0495	23.19	0.15482	36.9809	0.00649
37.0013	0.07096	23.2	0.1545	37.0013	0.02237
37.0218	0.05611	23.21	0.15436	37.0218	0.02092
37.0422	0.06271	23.22	0.15445	37.0422	0.01948
37.0627	0.03465	23.23	0.15445	37.0627	0.02814
37.0832	0.05281	23.24	0.15426	37.0832	0.01443
37.1036	0.06931	23.25	0.15399	37.1036	0.02381
37.1241	0.05941	23.26	0.15376	37.1241	0.01876
37.1445	0.07426	23.27	0.1539	37.1445	0.01371
37.165	0.07261	23.28	0.15371	37.165	0.01371
37.1854	0.04125	23.29	0.15371	37.1854	0.01659
37.2059	0.05281	23.3	0.15343	37.2059	0.01876
37.2263	0.05776	23.31	0.15353	37.2263	0.01732
37.2468	0.07591	23.32	0.15371	37.2468	0.02092
37.2673	0.05776	23.33	0.15334	37.2672	0.01804
37.2877	0.0462	23.34	0.1533	37.2877	0.02597
37.3082	0.05941	23.35	0.15279	37.3082	0.01732
37.3286	0.06106	23.36	0.15302	37.3286	0.02165
37.3491	0.05116	23.37	0.1527	37.3491	0.02092
37.3695	0.05611	23.38	0.15256	37.3695	0.01876
37.39	0.05281	23.39	0.15279	37.39	0.01587
37.4104	0.05446	23.4	0.15224	37.4104	0.01443
37.4309	0.0462	23.41	0.15251	37.4309	0.02381
37.4514	0.05281	23.42	0.1526	37.4513	0.01732
37.4718	0.05611	23.43	0.15233	37.4718	0.02453
37.4923	0.06106	23.44	0.1521	37.4923	0.00794
37.5127	0.05941	23.45	0.15177	37.5127	0.01732
37.5332	0.05776	23.46	0.15182	37.5332	0.03247
37.5536	0.05941	23.47	0.15177	37.5536	0.01371
37.5741	0.0495	23.48	0.15164	37.5741	0.01659
37.5945	0.08086	23.49	0.15168	37.5945	0.01515
37.615	0.07096	23.5	0.15136	37.615	0.02814
37.6355	0.06436	23.51	0.15154	37.6354	0.01299
37.6559	0.05281	23.52	0.1515	37.6559	0.01804
37.6764	0.04785	23.53	0.15113	37.6764	0.0267
37.6968	0.03795	23.54	0.15085	37.6968	0.01154
37.7173	0.04785	23.55	0.15085	37.7173	0.01299
37.7377	0.0462	23.56	0.15062	37.7377	0.01227
37.7582	0.0495	23.57	0.15062	37.7582	0.0202
37.7786	0.06601	23.58	0.15044	37.7786	0.01587
37.7991	0.06106	23.59	0.15039	37.7991	0.01876
37.8196	0.07921	23.6	0.15039	37.8195	0.01299
37.84	0.06766	23.61	0.15034	37.84	0.01948
37.8605	0.03795	23.62	0.15044	37.8605	0.01659
37.8809	0.04785	23.63	0.15007	37.8809	0.00289
37.9014	0.05446	23.64	0.14965	37.9014	0.02525
37.9218	0.05281	23.65	0.14984	37.9218	0.01876
37.9423	0.03795	23.66	0.14965	37.9423	0.00505
37.9627	0.05611	23.67	0.14974	37.9627	0.02237
37.9832	0.05776	23.68	0.14951	37.9832	0.0202
38.0037	0.04125	23.69	0.14942	38.0037	0.01515
38.0241	0.0429	23.7	0.1497	38.0241	0.01227
38.0446	0.05281	23.71	0.14942	38.0446	0.01299
38.065	0.06436	23.72	0.14933	38.065	0.01804
38.0855	0.05776	23.73	0.14878	38.0855	0.01154
38.1059	0.0495	23.74	0.14878	38.1059	0.01371
38.1264	0.0495	23.75	0.14878	38.1264	0.01443
38.1468	0.05446	23.76	0.14854	38.1468	0.01443
38.1673	0.06436	23.77	0.14859	38.1673	0.01227
38.1878	0.05281	23.78	0.14854	38.1878	0.02597
38.2082	0.03795	23.79	0.14859	38.2082	0.01948
38.2287	0.03795	23.8	0.14854	38.2287	0.01948
38.2491	0.05281	23.81	0.14827	38.2491	0.01227
38.2696	0.05446	23.82	0.14822	38.2696	0.01515
38.29	0.05611	23.83	0.14781	38.29	0
38.3105	0.0495	23.84	0.14776	38.3105	0.01876
38.3309	0.04125	23.85	0.14781	38.3309	0.01587
38.3514	0.07591	23.86	0.14762	38.3514	0.02237
38.3719	0.0495	23.87	0.14739	38.3719	0.00505
38.3923	0.05776	23.88	0.14762	38.3923	0.02092
38.4128	0.07261	23.89	0.14762	38.4128	0.01154
38.4332	0.06931	23.9	0.14744	38.4332	0.01082
38.4537	0.04455	23.91	0.14725	38.4537	0.0101
38.4741	0.04455	23.92	0.14698	38.4741	0.01371
38.4946	0.03135	23.93	0.14684	38.4946	0.01587
38.515	0.06106	23.94	0.14679	38.515	0.01876
38.5355	0.0429	23.95	0.1467	38.5355	0.01876
38.556	0.05116	23.96	0.14675	38.556	0.01948
38.5764	0.05116	23.97	0.14638	38.5764	0.01443
38.5969	0.06766	23.98	0.14665	38.5969	0.01082
38.6173	0.06931	23.99	0.14661	38.6173	0.01587
38.6378	0.05446	24	0.14633	38.6378	0.01299
38.6582	0.05116	24.01	0.14596	38.6582	0.01732
38.6787	0.04785	24.02	0.14578	38.6787	0.0101
38.6991	0.05281	24.03	0.14578	38.6991	0.01804
38.7196	0.04785	24.04	0.14573	38.7196	0.01732
38.7401	0.0396	24.05	0.14564	38.74	0.01082
38.7605	0.03795	24.06	0.14559	38.7605	0.01082
38.781	0.03795	24.07	0.14596	38.781	0.01659
38.8014	0.05611	24.08	0.1455	38.8014	0.01587
38.8219	0.04785	24.09	0.14559	38.8219	0.01082
38.8423	0.0396	24.1	0.14532	38.8423	0.01804
38.8628	0.03465	24.11	0.1449	38.8628	0.00866
38.8832	0.0396	24.12	0.14504	38.8832	0.00938
38.9037	0.04125	24.13	0.14495	38.9037	0.01443
38.9242	0.03795	24.14	0.14448	38.9241	0.01299
38.9446	0.02805	24.15	0.14472	38.9446	0.01154
38.9651	0.04455	24.16	0.14476	38.9651	0.01082
38.9855	0.0429	24.17	0.14458	38.9855	0.01154
39.006	0.06766	24.18	0.14453	39.006	0.01299
39.0264	0.04125	24.19	0.1443	39.0264	0.01371
39.0469	0.05941	24.2	0.14425	39.0469	0.01371
39.0673	0.0462	24.21	0.14384	39.0673	0.0101
39.0878	0.05776	24.22	0.14384	39.0878	0.01804
39.1083	0.0363	24.23	0.14393	39.1082	0.00938
39.1287	0.04125	24.24	0.14389	39.1287	0.01443
39.1492	0.0396	24.25	0.14361	39.1492	0.00577
39.1696	0.05941	24.26	0.14384	39.1696	0.00144
39.1901	0.04785	24.27	0.14356	39.1901	0.00938
39.2105	0.04785	24.28	0.14342	39.2105	0.01082
39.231	0.05941	24.29	0.14338	39.231	0.00794
39.2514	0.06271	24.3	0.14296	39.2514	0.02525
39.2719	0.04455	24.31	0.14287	39.2719	0.01659
39.2924	0.0462	24.32	0.14301	39.2923	0.01443
39.3128	0.02805	24.33	0.14278	39.3128	0.01082
39.3333	0.02805	24.34	0.14255	39.3333	0.0101
39.3537	0.05281	24.35	0.1431	39.3537	0.01515
39.3742	0.04785	24.36	0.14264	39.3742	0.01082
39.3946	0.05611	24.37	0.14246	39.3946	0.01154
39.4151	0.0495	24.38	0.14255	39.4151	0.0101
39.4355	0.033	24.39	0.14209	39.4355	0.02092
39.456	0.0363	24.4	0.14199	39.456	0.01154
39.4765	0.04455	24.41	0.14213	39.4764	0.00794
39.4969	0.0396	24.42	0.14176	39.4969	0.01082
39.5174	0.04455	24.43	0.14195	39.5174	0.00938
39.5378	0.0495	24.44	0.14209	39.5378	0.01876
39.5583	0.0297	24.45	0.14172	39.5583	0.00866
39.5787	0.0462	24.46	0.14181	39.5787	0.01227
39.5992	0.0462	24.47	0.14144	39.5992	0.02309
39.6196	0.0429	24.48	0.14144	39.6196	0.01227
39.6401	0.05116	24.49	0.14107	39.6401	0.01587
39.6606	0.0363	24.5	0.14079	39.6606	0.01443
39.681	0.0495	24.51	0.14103	39.681	0.01082
39.7015	0.0363	24.52	0.14116	39.7015	0.01082
39.7219	0.0429	24.53	0.14107	39.7219	0.00649
39.7424	0.03795	24.54	0.14093	39.7424	0.00649
39.7628	0.05446	24.55	0.14093	39.7628	0.00938
39.7833	0.0429	24.56	0.1407	39.7833	0.01299
39.8037	0.0429	24.57	0.14047	39.8037	0.01876
39.8242	0.05446	24.58	0.14043	39.8242	0.01227
39.8447	0.05611	24.59	0.14001	39.8447	0.01732
39.8651	0.05281	24.6	0.13992	39.8651	0.00361
39.8856	0.03795	24.61	0.1401	39.8856	0.01299
39.906	0.05941	24.62	0.14019	39.906	0.01371
39.9265	0.033	24.63	0.13992	39.9265	0.01227
39.9469	0.04785	24.64	0.13996	39.9469	0.01154
39.9674	0.0396	24.65	0.13992	39.9674	0.01154
39.9878	0.0429	24.66	0.13969	39.9878	0.01299
40.0083	0.05116	24.67	0.1395	40.0083	0.01659
40.0288	0.0363	24.68	0.13923	40.0288	0.01227
40.0492	0.05446	24.69	0.13904	40.0492	0.01154
40.0697	0.0429	24.7	0.13913	40.0697	0.01154
40.0901	0.04455	24.71	0.13913	40.0901	0.01227
40.1106	0.05446	24.72	0.13918	40.1106	0.00577
40.131	0.05611	24.73	0.13909	40.131	0.01299
40.1515	0.02475	24.74	0.13886	40.1515	0.00505
40.1719	0.05611	24.75	0.13876	40.1719	0.02165
40.1924	0.0363	24.76	0.13872	40.1924	0.00577
40.2129	0.05116	24.77	0.13835	40.2129	0.01443
40.2333	0.04455	24.78	0.13835	40.2333	0.01515
40.2538	0.03465	24.79	0.13826	40.2538	0.01804
40.2742	0.0396	24.8	0.1384	40.2742	0.01082
40.2947	0.0429	24.81	0.13835	40.2947	0.01948
40.3151	0.04785	24.82	0.13826	40.3151	0.01154
40.3356	0.05776	24.83	0.13803	40.3356	0.01732
40.356	0.0363	24.84	0.13798	40.356	0.01876
40.3765	0.03795	24.85	0.13807	40.3765	0.01515
40.397	0.0495	24.86	0.13733	40.3969	0.01587
40.4174	0.04785	24.87	0.13757	40.4174	0.01804
40.4379	0.05611	24.88	0.13743	40.4379	0.0101
40.4583	0.06271	24.89	0.13752	40.4583	0.01876
40.4788	0.0396	24.9	0.13752	40.4788	0.01732
40.4992	0.05941	24.91	0.13761	40.4992	0.02165
40.5197	0.033	24.92	0.13715	40.5197	0.02453
40.5401	0.0396	24.93	0.1372	40.5401	0.01587
40.5606	0.06106	24.94	0.13715	40.5606	0.00722
40.5811	0.05281	24.95	0.13669	40.581	0.01154
40.6015	0.05941	24.96	0.13664	40.6015	0.02814
40.622	0.0429	24.97	0.13632	40.622	0.01587
40.6424	0.04785	24.98	0.13655	40.6424	0.01082
40.6629	0.0429	24.99	0.13664	40.6629	0.01371
40.6833	0.05281	25	0.13655	40.6833	0.02525
40.7038	0.08086	25.01	0.1365	40.7038	0.01587
40.7242	0.05611	25.02	0.13637	40.7242	0.01443
40.7447	0.04785	25.03	0.13618	40.7447	0.0202
40.7652	0.05941	25.04	0.13577	40.7651	0.01659
40.7856	0.0495	25.05	0.13577	40.7856	0.00866
40.8061	0.05611	25.06	0.13558	40.8061	0.01948
40.8265	0.05776	25.07	0.13572	40.8265	0.01876
40.847	0.05776	25.08	0.13563	40.847	0.01443
40.8674	0.06601	25.09	0.13563	40.8674	0.00722
40.8879	0.0429	25.1	0.13558	40.8879	0.01804
40.9083	0.06106	25.11	0.1354	40.9083	0.01732
40.9288	0.0396	25.12	0.13544	40.9288	0.01154
40.9493	0.05281	25.13	0.13521	40.9492	0.01659
40.9697	0.05776	25.14	0.13466	40.9697	0.01732
40.9902	0.04125	25.15	0.13475	40.9902	0.01587
41.0106	0.04125	25.16	0.13503	41.0106	0.02309
41.0311	0.03795	25.17	0.13507	41.0311	0.01515
41.0515	0.0495	25.18	0.13461	41.0515	0.00794
41.072	0.04785	25.19	0.1348	41.072	0.01082
41.0924	0.05446	25.2	0.1347	41.0924	0.01876
41.1129	0.06271	25.21	0.1347	41.1129	0.01659
41.1334	0.05941	25.22	0.13424	41.1334	0.00505
41.1538	0.03465	25.23	0.13401	41.1538	0.00866
41.1743	0.04125	25.24	0.13424	41.1743	0.00144
41.1947	0.02805	25.25	0.13424	41.1947	0.00722
41.2152	0.0495	25.26	0.1342	41.2152	0.02381
41.2356	0.06436	25.27	0.13406	41.2356	0.01371
41.2561	0.05446	25.28	0.13401	41.2561	0.01659
41.2765	0.04455	25.29	0.13374	41.2765	0.01876
41.297	0.03795	25.3	0.1336	41.297	0.01732
41.3175	0.04455	25.31	0.13355	41.3175	0.00289
41.3379	0.05446	25.32	0.13318	41.3379	0.01587
41.3584	0.06271	25.33	0.13332	41.3584	0.02165
41.3788	0.04455	25.34	0.13341	41.3788	0.00722
41.3993	0.06271	25.35	0.13323	41.3993	0.01443
41.4197	0.0363	25.36	0.13332	41.4197	0.01876
41.4402	0.0363	25.37	0.13295	41.4402	0.01227
41.4606	0.0363	25.38	0.13268	41.4606	0.01804
41.4811	0.05116	25.39	0.13268	41.4811	0.01082
41.5016	0.0363	25.4	0.13272	41.5016	0.01587
41.522	0.04455	25.41	0.13231	41.522	0.01082
41.5425	0.0462	25.42	0.13231	41.5425	0.00866
41.5629	0.03465	25.43	0.13272	41.5629	0.00361
41.5834	0.06766	25.44	0.13249	41.5834	0.01154
41.6038	0.03795	25.45	0.13217	41.6038	0.00866
41.6243	0.03135	25.46	0.13194	41.6243	0.00866
41.6447	0.03135	25.47	0.13194	41.6447	0.01948
41.6652	0.05776	25.48	0.13184	41.6652	0.00866
41.6857	0.0297	25.49	0.13184	41.6857	0.00577
41.7061	0.0429	25.5	0.13143	41.7061	0.00289
41.7266	0.06106	25.51	0.13157	41.7266	0.02165
41.747	0.0396	25.52	0.13198	41.747	0.01659
41.7675	0.03135	25.53	0.13129	41.7675	0.01515
41.7879	0.0462	25.54	0.1312	41.7879	0.00649
41.8084	0.03465	25.55	0.13129	41.8084	0.01371
41.8288	0.02475	25.56	0.13115	41.8288	0.00866
41.8493	0.0462	25.57	0.13097	41.8493	0.0101
41.8698	0.02805	25.58	0.13106	41.8698	0.01948
41.8902	0.0396	25.59	0.13088	41.8902	0.01515
41.9107	0.02805	25.6	0.13074	41.9107	0.02309
41.9311	0.05776	25.61	0.13088	41.9311	0.00794
41.9516	0.04455	25.62	0.13069	41.9516	0.01659
41.972	0.05116	25.63	0.13065	41.972	0.00722
41.9925	0.03795	25.64	0.13055	41.9925	0.01082
42.0129	0.03465	25.65	0.13046	42.0129	0.01515
42.0334	0.03465	25.66	0.13028	42.0334	0.0101
42.0539	0.0429	25.67	0.13051	42.0538	0.01082
42.0743	0.06106	25.68	0.12977	42.0743	0.01299
42.0948	0.05611	25.69	0.13014	42.0948	0.01587
42.1152	0.0396	25.7	0.13023	42.1152	0.01082
42.1357	0.05611	25.71	0.13	42.1357	0.01876
42.1561	0.03465	25.72	0.13	42.1561	0.01659
42.1766	0.03795	25.73	0.12991	42.1766	0.01587
42.197	0.0462	25.74	0.12977	42.197	0.01082
42.2175	0.03135	25.75	0.12958	42.2175	0.01371
42.238	0.04455	25.76	0.12945	42.2379	0.01587
42.2584	0.03465	25.77	0.12935	42.2584	0.00361
42.2789	0.05116	25.78	0.12945	42.2789	0.02092
42.2993	0.05941	25.79	0.1294	42.2993	0.01299
42.3198	0.06106	25.8	0.1294	42.3198	0.0101
42.3402	0.0429	25.81	0.12908	42.3402	0.01443
42.3607	0.03135	25.82	0.12898	42.3607	0.0202
42.3811	0.04125	25.83	0.12903	42.3811	0.01082
42.4016	0.0462	25.84	0.12898	42.4016	0.00722
42.4221	0.0495	25.85	0.12866	42.422	0.01371
42.4425	0.04125	25.86	0.12852	42.4425	0.01227
42.463	0.0429	25.87	0.12889	42.463	0.01299
42.4834	0.05941	25.88	0.12838	42.4834	0.00722
42.5039	0.02805	25.89	0.12843	42.5039	0.01732
42.5243	0.0429	25.9	0.12838	42.5243	0.01804
42.5448	0.04455	25.91	0.12843	42.5448	0.01299
42.5652	0.03135	25.92	0.12838	42.5652	0.00577
42.5857	0.04455	25.93	0.1282	42.5857	0.00144
42.6062	0.05116	25.94	0.12783	42.6061	0.00577
42.6266	0.0396	25.95	0.12765	42.6266	0.01299
42.6471	0.03795	25.96	0.12783	42.6471	0.00505
42.6675	0.02145	25.97	0.12765	42.6675	0.02165
42.688	0.0396	25.98	0.12765	42.688	0.00938
42.7084	0.0363	25.99	0.12788	42.7084	0.01154
42.7289	0.03795	26	0.12751	42.7289	0.00866
42.7493	0.05446	26.01	0.12728	42.7493	0.00361
42.7698	0.03465	26.02	0.12719	42.7698	0.01299
42.7903	0.04455	26.03	0.12682	42.7903	0.01299
42.8107	0.07096	26.04	0.12714	42.8107	0.01804
42.8312	0.02475	26.05	0.12695	42.8312	0.01732
42.8516	0.0429	26.06	0.12709	42.8516	0.00866
42.8721	0.0429	26.07	0.12695	42.8721	0.00722
42.8925	0.0198	26.08	0.12654	42.8925	0.01876
42.913	0.0396	26.09	0.12649	42.913	0.01154
42.9334	0.03135	26.1	0.12645	42.9334	0.00866
42.9539	0.02475	26.11	0.1264	42.9539	0.00866
42.9744	0.0231	26.12	0.12589	42.9744	0.02092
42.9948	0.0495	26.13	0.12636	42.9948	0.01082
43.0153	0.03465	26.14	0.12608	43.0153	0.02092
43.0357	0.05776	26.15	0.12612	43.0357	0.01082
43.0562	0.0429	26.16	0.12594	43.0562	0.01082
43.0766	0.0363	26.17	0.12576	43.0766	0.00433
43.0971	0.03135	26.18	0.1258	43.0971	0.01227
43.1175	0.0396	26.19	0.12557	43.1175	0.01515
43.138	0.0495	26.2	0.12529	43.138	0.01443
43.1585	0.02475	26.21	0.12534	43.1585	0.01659
43.1789	0.03795	26.22	0.12557	43.1789	0.01732
43.1994	0.0363	26.23	0.12534	43.1994	0.01876
43.2198	0.0363	26.24	0.1252	43.2198	0.01299
43.2403	0.0363	26.25	0.12516	43.2403	0.00794
43.2607	0.0363	26.26	0.12474	43.2607	0.0101
43.2812	0.033	26.27	0.12474	43.2812	0.0101
43.3016	0.0363	26.28	0.12502	43.3016	0.01804
43.3221	0.0363	26.29	0.12456	43.3221	0.00722
43.3426	0.04455	26.3	0.12479	43.3426	0.02597
43.363	0.04785	26.31	0.12451	43.363	0.01443
43.3835	0.02805	26.32	0.12446	43.3835	0.01732
43.4039	0.05116	26.33	0.12433	43.4039	0.00361
43.4244	0.05776	26.34	0.12414	43.4244	0.00866
43.4448	0.03465	26.35	0.12446	43.4448	0.00722
43.4653	0.02805	26.36	0.12423	43.4653	0.01299
43.4857	0.0297	26.37	0.12409	43.4857	0.01732
43.5062	0.04455	26.38	0.12359	43.5062	0.02092
43.5267	0.04455	26.39	0.12382	43.5266	0.00938
43.5471	0.03795	26.4	0.12386	43.5471	0.01804
43.5676	0.03135	26.41	0.12377	43.5676	0.00722
43.588	0.03465	26.42	0.12382	43.588	0.00794
43.6085	0.0429	26.43	0.12336	43.6085	0.01371
43.6289	0.06106	26.44	0.12322	43.6289	0.00938
43.6494	0.04125	26.45	0.1234	43.6494	0.00794
43.6698	0.05941	26.46	0.12317	43.6698	0.01082
43.6903	0.0264	26.47	0.12322	43.6903	0.01804
43.7108	0.0396	26.48	0.12317	43.7107	0.01732
43.7312	0.04785	26.49	0.12299	43.7312	0.01515
43.7517	0.05116	26.5	0.1229	43.7517	0.01227
43.7721	0.0363	26.51	0.12276	43.7721	0.01154
43.7926	0.04455	26.52	0.12262	43.7926	0.01154
43.813	0.03135	26.53	0.12271	43.813	0.00433
43.8335	0.0429	26.54	0.12253	43.8335	0.01732
43.8539	0.0495	26.55	0.12239	43.8539	0.00866
43.8744	0.04455	26.56	0.12239	43.8744	0.00794
43.8949	0.05116	26.57	0.1223	43.8948	0.00794
43.9153	0.04455	26.58	0.12234	43.9153	0.01515
43.9358	0.02805	26.59	0.12202	43.9358	0.01876
43.9562	0.0396	26.6	0.12165	43.9562	0.0101
43.9767	0.0429	26.61	0.12197	43.9767	0.0101
43.9971	0.04125	26.62	0.12183	43.9971	0.01587
44.0176	0.0495	26.63	0.12179	44.0176	0.01443
44.038	0.05611	26.64	0.12183	44.038	0.00866
44.0585	0.04455	26.65	0.12156	44.0585	0.00216
44.079	0.03135	26.66	0.12128	44.0789	0.00722
44.0994	0.0429	26.67	0.12151	44.0994	0.01299
44.1199	0.04785	26.68	0.12142	44.1199	0.01948
44.1403	0.03465	26.69	0.12133	44.1403	0.00505
44.1608	0.04125	26.7	0.12119	44.1608	0.01804
44.1812	0.0462	26.71	0.12082	44.1812	0.0202
44.2017	0.04785	26.72	0.12123	44.2017	0.01659
44.2221	0.05446	26.73	0.12073	44.2221	0.0202
44.2426	0.03465	26.74	0.121	44.2426	0.01227
44.2631	0.0429	26.75	0.12082	44.263	0.01154
44.2835	0.0462	26.76	0.1204	44.2835	0.01732
44.304	0.0396	26.77	0.1204	44.304	0.00433
44.3244	0.0495	26.78	0.12036	44.3244	0.01227
44.3449	0.02805	26.79	0.12031	44.3449	0.01154
44.3653	0.05116	26.8	0.12059	44.3653	0.01804
44.3858	0.04125	26.81	0.12027	44.3858	0.01587
44.4062	0.05281	26.82	0.1199	44.4062	0.01371
44.4267	0.0396	26.83	0.11985	44.4267	0.02165
44.4472	0.05611	26.84	0.1199	44.4472	0.01732
44.4676	0.0462	26.85	0.11985	44.4676	0.01659
44.4881	0.04125	26.86	0.11971	44.4881	0.01443
44.5085	0.02475	26.87	0.11957	44.5085	0.0267
44.529	0.04455	26.88	0.11953	44.529	0.0267
44.5494	0.05116	26.89	0.11985	44.5494	0.02092
44.5699	0.02475	26.9	0.11911	44.5699	0.01227
44.5903	0.06271	26.91	0.11925	44.5903	0.01082
44.6108	0.04125	26.92	0.11907	44.6108	0.01876
44.6313	0.0396	26.93	0.11902	44.6313	0.01443
44.6517	0.05281	26.94	0.11902	44.6517	0.01659
44.6722	0.0363	26.95	0.11888	44.6722	0.01659
44.6926	0.05281	26.96	0.11874	44.6926	0.01082
44.7131	0.0264	26.97	0.11879	44.7131	0.01154
44.7335	0.03465	26.98	0.11888	44.7335	0.01659
44.754	0.0495	26.99	0.11842	44.754	0.0101
44.7744	0.05281	27	0.11851	44.7744	0.01732
44.7949	0.04455	27.01	0.11819	44.7949	0.0101
44.8154	0.0495	27.02	0.1181	44.8154	0.01876
44.8358	0.03795	27.03	0.11842	44.8358	0.02092
44.8563	0.05116	27.04	0.11824	44.8563	0.01299
44.8767	0.04125	27.05	0.11819	44.8767	0.01227
44.8972	0.0462	27.06	0.11824	44.8972	0.01804
44.9176	0.02475	27.07	0.11754	44.9176	0.01082
44.9381	0.04125	27.08	0.11782	44.9381	0.00649
44.9585	0.03135	27.09	0.11777	44.9585	0.01876
44.979	0.0363	27.1	0.11777	44.979	0.01804
44.9995	0.04125	27.11	0.11741	44.9995	0.01154
45.0199	0.03795	27.12	0.11741	45.0199	0.00794
45.0404	0.03795	27.13	0.11741	45.0404	0.00433
45.0608	0.033	27.14	0.11791	45.0608	0.01876
45.0813	0.0198	27.15	0.11741	45.0813	0.02165
45.1017	0.02475	27.16	0.11694	45.1017	0.01371
45.1222	0.0297	27.17	0.11694	45.1222	0.01587
45.1426	0.0231	27.18	0.11704	45.1426	0.01227
45.1631	0.0462	27.19	0.11708	45.1631	0.0101
45.1836	0.03135	27.2	0.11717	45.1835	0.01587
45.204	0.06271	27.21	0.11671	45.204	0.01804
45.2245	0.04125	27.22	0.11694	45.2245	0.01587
45.2449	0.05446	27.23	0.11685	45.2449	0.01515
45.2654	0.04125	27.24	0.1163	45.2654	0.01515
45.2858	0.03465	27.25	0.11653	45.2858	0.01587
45.3063	0.03465	27.26	0.11639	45.3063	0.01299
45.3267	0.05116	27.27	0.11621	45.3267	0.00938
45.3472	0.04455	27.28	0.11634	45.3472	0.01659
45.3677	0.0396	27.29	0.11616	45.3676	0.01371
45.3881	0.03465	27.3	0.11625	45.3881	0.00866
45.4086	0.04785	27.31	0.11634	45.4086	0.02092
45.429	0.07261	27.32	0.11574	45.429	0.01732
45.4495	0.05116	27.33	0.11574	45.4495	0.01515
45.4699	0.0495	27.34	0.11574	45.4699	0.02381
45.4904	0.03465	27.35	0.11551	45.4904	0.01876
45.5108	0.0363	27.36	0.11574	45.5108	0.01154
45.5313	0.0198	27.37	0.11547	45.5313	0.01587
45.5518	0.0396	27.38	0.11551	45.5517	0.00866
45.5722	0.04785	27.39	0.11547	45.5722	0.02092
45.5927	0.02145	27.4	0.11515	45.5927	0.00289
45.6131	0.04455	27.41	0.11496	45.6131	0.0101
45.6336	0.0297	27.42	0.11491	45.6336	0.01587
45.654	0.04785	27.43	0.1151	45.654	0.0202
45.6745	0.04455	27.44	0.11455	45.6745	0.0202
45.6949	0.0264	27.45	0.11473	45.6949	0.02958
45.7154	0.0495	27.46	0.11487	45.7154	0.01371
45.7359	0.04785	27.47	0.11505	45.7358	0.01804
45.7563	0.04125	27.48	0.11441	45.7563	0.01227
45.7768	0.03135	27.49	0.11413	45.7768	0.02092
45.7972	0.0429	27.5	0.11413	45.7972	0.01948
45.8177	0.04125	27.51	0.11455	45.8177	0.01515
45.8381	0.03465	27.52	0.11413	45.8381	0.01587
45.8586	0.05281	27.53	0.1139	45.8586	0.01515
45.879	0.03465	27.54	0.1139	45.879	0.01443
45.8995	0.0396	27.55	0.11431	45.8995	0.01227
45.92	0.04785	27.56	0.11427	45.92	0.0101
45.9404	0.0462	27.57	0.11339	45.9404	0.02092
45.9609	0.04125	27.58	0.11339	45.9609	0.02092
45.9813	0.04785	27.59	0.11353	45.9813	0.01876
46.0018	0.03135	27.6	0.11367	46.0018	0.0202
46.0222	0.05116	27.61	0.11344	46.0222	0.00505
46.0427	0.05116	27.62	0.1133	46.0427	0.01732
46.0631	0.03795	27.63	0.11348	46.0631	0.0267
46.0836	0.04125	27.64	0.11335	46.0836	0.00866
46.1041	0.0462	27.65	0.11325	46.1041	0.02237
46.1245	0.0264	27.66	0.11279	46.1245	0.00866
46.145	0.04125	27.67	0.11302	46.145	0.01804
46.1654	0.0297	27.68	0.11279	46.1654	0.01732
46.1859	0.02805	27.69	0.11288	46.1859	0.0202
46.2063	0.0429	27.7	0.11265	46.2063	0.00289
46.2268	0.033	27.71	0.11307	46.2268	0.01082
46.2472	0.04455	27.72	0.11275	46.2472	0.02525
46.2677	0.0297	27.73	0.11261	46.2677	0.01948
46.2882	0.03795	27.74	0.11182	46.2882	0.01587
46.3086	0.04455	27.75	0.11256	46.3086	0.00433
46.3291	0.033	27.76	0.11242	46.3291	0.02092
46.3495	0.0297	27.77	0.11233	46.3495	0.01587
46.37	0.05776	27.78	0.11182	46.37	0.00866
46.3904	0.04125	27.79	0.11233	46.3904	0.01443
46.4109	0.0495	27.8	0.11233	46.4109	0.02165
46.4313	0.0363	27.81	0.11205	46.4313	0.00866
46.4518	0.033	27.82	0.11141	46.4518	0.02453
46.4723	0.0462	27.83	0.11173	46.4723	0.01948
46.4927	0.05611	27.84	0.11182	46.4927	0.00866
46.5132	0.0297	27.85	0.11178	46.5132	0.01876
46.5336	0.03465	27.86	0.11141	46.5336	0.02453
46.5541	0.05281	27.87	0.11159	46.5541	0.01371
46.5745	0.05116	27.88	0.11159	46.5745	0.02453
46.595	0.03795	27.89	0.11155	46.595	0.01227
46.6154	0.0396	27.9	0.11104	46.6154	0.01804
46.6359	0.0363	27.91	0.11104	46.6359	0.01804
46.6564	0.0264	27.92	0.11104	46.6564	0.01587
46.6768	0.04455	27.93	0.11113	46.6768	0.01587
46.6973	0.03795	27.94	0.11076	46.6973	0.01587
46.7177	0.0396	27.95	0.11104	46.7177	0.00866
46.7382	0.04125	27.96	0.11085	46.7382	0.02309
46.7586	0.05281	27.97	0.11072	46.7586	0.01948
46.7791	0.03465	27.98	0.11062	46.7791	0.01732
46.7995	0.0165	27.99	0.1103	46.7995	0.01876
46.82	0.04785	28	0.11044	46.82	0.01587
46.8405	0.06106	28.01	0.11039	46.8404	0.02309
46.8609	0.03795	28.02	0.11035	46.8609	0.02092
46.8814	0.04455	28.03	0.11039	46.8814	0.01371
46.9018	0.05116	28.04	0.11016	46.9018	0.01659
46.9223	0.04785	28.05	0.11007	46.9223	0.02092
46.9427	0.03135	28.06	0.10989	46.9427	0.02092
46.9632	0.04455	28.07	0.1097	46.9632	0.01876
46.9836	0.02475	28.08	0.10989	46.9836	0.01082
47.0041	0.04125	28.09	0.10947	47.0041	0.01876
47.0246	0.05116	28.1	0.10947	47.0245	0.02381
47.045	0.06106	28.11	0.10975	47.045	0.01587
47.0655	0.033	28.12	0.10956	47.0655	0.01876
47.0859	0.0429	28.13	0.10952	47.0859	0.01587
47.1064	0.05116	28.14	0.10901	47.1064	0.01876
47.1268	0.0429	28.15	0.10915	47.1268	0.01443
47.1473	0.0462	28.16	0.1091	47.1473	0.01443
47.1677	0.0363	28.17	0.10887	47.1677	0.02092
47.1882	0.0297	28.18	0.10883	47.1882	0.01587
47.2087	0.0297	28.19	0.10892	47.2086	0.02237
47.2291	0.04455	28.2	0.10906	47.2291	0.02092
47.2496	0.05611	28.21	0.10864	47.2496	0.02814
47.27	0.05446	28.22	0.10855	47.27	0.01659
47.2905	0.0462	28.23	0.10809	47.2905	0.01948
47.3109	0.04455	28.24	0.10864	47.3109	0.02597
47.3314	0.04455	28.25	0.10827	47.3314	0.00866
47.3518	0.03795	28.26	0.10813	47.3518	0.02525
47.3723	0.05281	28.27	0.10809	47.3723	0.02525
47.3928	0.0264	28.28	0.10836	47.3927	0.01515
47.4132	0.033	28.29	0.10795	47.4132	0.02597
47.4337	0.03135	28.3	0.1079	47.4337	0.0202
47.4541	0.04455	28.31	0.10763	47.4541	0.01804
47.4746	0.05116	28.32	0.1079	47.4746	0.01299
47.495	0.0462	28.33	0.10753	47.495	0.02237
47.5155	0.0396	28.34	0.10739	47.5155	0.02165
47.5359	0.05281	28.35	0.10753	47.5359	0.00938
47.5564	0.05776	28.36	0.10767	47.5564	0.02092
47.5769	0.0363	28.37	0.10726	47.5769	0.01443
47.5973	0.06766	28.38	0.1073	47.5973	0.01732
47.6178	0.02475	28.39	0.10684	47.6178	0.0202
47.6382	0.033	28.4	0.10712	47.6382	0.02237
47.6587	0.0297	28.41	0.10693	47.6587	0.01154
47.6791	0.0363	28.42	0.10689	47.6791	0.0303
47.6996	0.0396	28.43	0.1068	47.6996	0.02742
47.72	0.03795	28.44	0.10693	47.72	0.01948
47.7405	0.05446	28.45	0.10666	47.7405	0.02092
47.761	0.06601	28.46	0.10661	47.761	0.0101
47.7814	0.0429	28.47	0.10643	47.7814	0.01876
47.8019	0.05446	28.48	0.10633	47.8019	0.01371
47.8223	0.0297	28.49	0.10633	47.8223	0.01443
47.8428	0.05446	28.5	0.10624	47.8428	0.01804
47.8632	0.05116	28.51	0.10633	47.8632	0.0303
47.8837	0.04785	28.52	0.10624	47.8837	0.01515
47.9041	0.04785	28.53	0.10624	47.9041	0.00794
47.9246	0.04785	28.54	0.10592	47.9246	0.02381
47.9451	0.05116	28.55	0.10578	47.9451	0.01659
47.9655	0.0363	28.56	0.10578	47.9655	0.01659
47.986	0.05776	28.57	0.10578	47.986	0.02309
48.0064	0.05281	28.58	0.10564	48.0064	0.01659
48.0269	0.06436	28.59	0.10569	48.0269	0.02165
48.0473	0.05281	28.6	0.1056	48.0473	0.0202
48.0678	0.06436	28.61	0.10555	48.0678	0.01659
48.0882	0.03135	28.62	0.1055	48.0882	0.02237
48.1087	0.05116	28.63	0.10527	48.1087	0.03175
48.1292	0.06436	28.64	0.10532	48.1292	0.02092
48.1496	0.05941	28.65	0.10537	48.1496	0.02886
48.1701	0.05941	28.66	0.10518	48.1701	0.01732
48.1905	0.07096	28.67	0.10518	48.1905	0.02525
48.211	0.0462	28.68	0.10518	48.211	0.02165
48.2314	0.06106	28.69	0.105	48.2314	0.01587
48.2519	0.05281	28.7	0.105	48.2519	0.01154
48.2723	0.06106	28.71	0.10486	48.2723	0.01443
48.2928	0.04455	28.72	0.10481	48.2928	0.02597
48.3133	0.05446	28.73	0.10463	48.3132	0.01371
48.3337	0.0363	28.74	0.10467	48.3337	0.01587
48.3542	0.0396	28.75	0.10458	48.3542	0.02381
48.3746	0.05941	28.76	0.10463	48.3746	0.02814
48.3951	0.0363	28.77	0.10467	48.3951	0.02165
48.4155	0.05281	28.78	0.1044	48.4155	0.02165
48.436	0.04785	28.79	0.1043	48.436	0.02597
48.4564	0.02475	28.8	0.10426	48.4564	0.01876
48.4769	0.05116	28.81	0.10417	48.4769	0.02958
48.4974	0.04785	28.82	0.10426	48.4973	0.02309
48.5178	0.0495	28.83	0.10407	48.5178	0.02381
48.5383	0.05281	28.84	0.10421	48.5383	0.02309
48.5587	0.06601	28.85	0.10394	48.5587	0.02886
48.5792	0.0495	28.86	0.10398	48.5792	0.02237
48.5996	0.05941	28.87	0.1037	48.5996	0.02092
48.6201	0.0462	28.88	0.1038	48.6201	0.02165
48.6405	0.05941	28.89	0.1037	48.6405	0.02453
48.661	0.03465	28.9	0.10361	48.661	0.01732
48.6815	0.0429	28.91	0.10361	48.6814	0.01587
48.7019	0.06766	28.92	0.10366	48.7019	0.02525
48.7224	0.03465	28.93	0.10343	48.7224	0.02525
48.7428	0.0396	28.94	0.10347	48.7428	0.03535
48.7633	0.02805	28.95	0.10329	48.7633	0.0303
48.7837	0.02475	28.96	0.10324	48.7837	0.02092
48.8042	0.05281	28.97	0.10324	48.8042	0.01154
48.8246	0.05611	28.98	0.1032	48.8246	0.03102
48.8451	0.06106	28.99	0.10315	48.8451	0.02525
48.8656	0.04455	29	0.10315	48.8655	0.0267
48.886	0.05611	29.01	0.10292	48.886	0.02597
48.9065	0.05941	29.02	0.10301	48.9065	0.01948
48.9269	0.0363	29.03	0.10292	48.9269	0.02381
48.9474	0.033	29.04	0.10283	48.9474	0.02309
48.9678	0.05776	29.05	0.10278	48.9678	0.03175
48.9883	0.0495	29.06	0.10269	48.9883	0.02237
49.0087	0.0495	29.07	0.10269	49.0087	0.0202
49.0292	0.05776	29.08	0.10278	49.0292	0.01804
49.0497	0.05281	29.09	0.1026	49.0496	0.00649
49.0701	0.06436	29.1	0.10269	49.0701	0.02237
49.0906	0.0429	29.11	0.10232	49.0906	0.03319
49.111	0.05611	29.12	0.10237	49.111	0.0303
49.1315	0.05281	29.13	0.10246	49.1315	0.02381
49.1519	0.07261	29.14	0.10237	49.1519	0.03463
49.1724	0.05116	29.15	0.10232	49.1724	0.02309
49.1928	0.06106	29.16	0.10232	49.1928	0.0267
49.2133	0.04125	29.17	0.10223	49.2133	0.02742
49.2338	0.06106	29.18	0.10209	49.2338	0.02165
49.2542	0.05281	29.19	0.10195	49.2542	0.02165
49.2747	0.05281	29.2	0.10214	49.2747	0.02381
49.2951	0.05941	29.21	0.10181	49.2951	0.02814
49.3156	0.0396	29.22	0.10195	49.3156	0.02958
49.336	0.03135	29.23	0.10191	49.336	0.0303
49.3565	0.06271	29.24	0.10181	49.3565	0.02597
49.3769	0.0429	29.25	0.10186	49.3769	0.0267
49.3974	0.05611	29.26	0.10177	49.3974	0.02165
49.4179	0.0495	29.27	0.10177	49.4179	0.0202
49.4383	0.05446	29.28	0.10158	49.4383	0.04329
49.4588	0.06766	29.29	0.10158	49.4588	0.02742
49.4792	0.05446	29.3	0.10181	49.4792	0.02742
49.4997	0.07921	29.31	0.10177	49.4997	0.03535
49.5201	0.06271	29.32	0.10172	49.5201	0.03968
49.5406	0.07261	29.33	0.10172	49.5406	0.03391
49.561	0.06271	29.34	0.10177	49.561	0.03391
49.5815	0.05281	29.35	0.10181	49.5815	0.03535
49.602	0.05116	29.36	0.10177	49.602	0.04473
49.6224	0.05776	29.37	0.102	49.6224	0.0404
49.6429	0.06106	29.38	0.10195	49.6429	0.04185
49.6633	0.04785	29.39	0.102	49.6633	0.04834
49.6838	0.06106	29.4	0.10218	49.6838	0.0404
49.7042	0.06106	29.41	0.10223	49.7042	0.04545
49.7247	0.06766	29.42	0.10227	49.7247	0.03752
49.7451	0.07756	29.43	0.10241	49.7451	0.0404
49.7656	0.08416	29.44	0.10255	49.7656	0.0368
49.7861	0.05446	29.45	0.10274	49.7861	0.0303
49.8065	0.05776	29.46	0.10297	49.8065	0.03752
49.827	0.0495	29.47	0.1031	49.827	0.03608
49.8474	0.05116	29.48	0.1032	49.8474	0.0368
49.8679	0.05446	29.49	0.10343	49.8679	0.02958
49.8883	0.04125	29.5	0.10361	49.8883	0.03463
49.9088	0.08086	29.51	0.1037	49.9088	0.03896
49.9292	0.04785	29.52	0.10407	49.9292	0.02237
49.9497	0.05941	29.53	0.10421	49.9497	0.0267
49.9702	0.05776	29.54	0.1044	49.9701	0.03319
49.9906	0.06436	29.55	0.10472	49.9906	0.03608
50.0111	0.06931	29.56	0.1049	50.0111	0.03319
50.0315	0.05941	29.57	0.10509	50.0315	0.04185
50.052	0.06601	29.58	0.10532	50.052	0.03175
50.0724	0.07756	29.59	0.10541	50.0724	0.03752
50.0929	0.05776	29.6	0.10578	50.0929	0.02886
50.1133	0.05776	29.61	0.10601	50.1133	0.04113
50.1338	0.07261	29.62	0.10629	50.1338	0.03102
50.1543	0.05941	29.63	0.10643	50.1542	0.04257
50.1747	0.05116	29.64	0.1068	50.1747	0.03247
50.1952	0.06106	29.65	0.10684	50.1952	0.01948
50.2156	0.05611	29.66	0.10693	50.2156	0.02597
50.2361	0.06106	29.67	0.10707	50.2361	0.03391
50.2565	0.05281	29.68	0.10744	50.2565	0.02525
50.277	0.06271	29.69	0.10753	50.277	0.0303
50.2974	0.07261	29.7	0.10767	50.2974	0.0404
50.3179	0.06271	29.71	0.10781	50.3179	0.02958
50.3384	0.05941	29.72	0.10786	50.3383	0.03247
50.3588	0.05611	29.73	0.10799	50.3588	0.04762
50.3793	0.05941	29.74	0.10795	50.3793	0.03896
50.3997	0.06106	29.75	0.10809	50.3997	0.04618
50.4202	0.06106	29.76	0.10818	50.4202	0.04257
50.4406	0.08416	29.77	0.10827	50.4406	0.03391
50.4611	0.07426	29.78	0.10813	50.4611	0.04473
50.4815	0.06766	29.79	0.10823	50.4815	0.04113
50.502	0.07591	29.8	0.10827	50.502	0.03608
50.5225	0.05281	29.81	0.10813	50.5224	0.04185
50.5429	0.06271	29.82	0.10804	50.5429	0.03968
50.5634	0.08416	29.83	0.10813	50.5634	0.04834
50.5838	0.06601	29.84	0.10804	50.5838	0.05051
50.6043	0.07096	29.85	0.10799	50.6043	0.05339
50.6247	0.08251	29.86	0.1079	50.6247	0.04618
50.6452	0.07096	29.87	0.10781	50.6452	0.05556
50.6656	0.08746	29.88	0.10776	50.6656	0.05267
50.6861	0.06766	29.89	0.10763	50.6861	0.05267
50.7066	0.08746	29.9	0.10753	50.7066	0.0469
50.727	0.06931	29.91	0.10749	50.727	0.06421
50.7475	0.08746	29.92	0.10739	50.7475	0.05195
50.7679	0.07261	29.93	0.10735	50.7679	0.05628
50.7884	0.10231	29.94	0.1073	50.7884	0.06638
50.8088	0.09076	29.95	0.10726	50.8088	0.05556
50.8293	0.06766	29.96	0.10721	50.8293	0.06349
50.8497	0.10561	29.97	0.10707	50.8497	0.05772
50.8702	0.10396	29.98	0.10707	50.8702	0.06854
[truncated: 5,608 more rows]

## Sheet: figure1c
Energy(keV)	Intensity(a.u.)
0	0
0.01	0
0.02	0
0.03	0
0.04	0
0.05	0
0.06	0
0.07	0
0.08	0
0.09	7
0.1	14
0.11	17
0.12	24
0.13	20
0.14	38
0.15	35
0.16	35
0.17	42
0.18	38
0.19	66
0.2	68
0.21	101
0.22	193
0.23	375
0.24	644
0.25	832
0.26	1114
0.27	1125
0.28	828
0.29	508
0.3	269
0.31	126
0.32	71
0.33	57
0.34	77
0.35	96
0.36	151
0.37	218
0.38	174
0.39	195
0.4	139
0.41	100
0.42	61
0.43	59
0.44	49
0.45	65
0.46	82
0.47	127
0.48	214
0.49	295
0.5	396
0.51	444
0.52	473
0.53	363
0.54	240
0.55	165
0.56	102
0.57	75
0.58	53
0.59	54
0.6	69
0.61	53
0.62	54
0.63	56
0.64	62
0.65	62
0.66	60
0.67	59
0.68	73
0.69	61
0.7	62
0.71	78
0.72	64
0.73	53
0.74	63
0.75	63
0.76	92
0.77	77
0.78	74
0.79	84
0.8	79
0.81	73
0.82	85
0.83	89
0.84	74
0.85	104
0.86	82
0.87	85
0.88	91
0.89	76
0.9	111
0.91	100
0.92	97
0.93	92
0.94	87
0.95	94
0.96	100
0.97	84
0.98	90
0.99	111
1	104
1.01	144
1.02	135
1.03	144
1.04	148
1.05	113
1.06	148
1.07	139
1.08	113
1.09	104
1.1	128
1.11	109
1.12	124
1.13	129
1.14	130
1.15	129
1.16	131
1.17	181
1.18	166
1.19	231
1.2	293
1.21	340
1.22	437
1.23	412
1.24	423
1.25	347
1.26	324
1.27	275
1.28	241
1.29	199
1.3	175
1.31	177
1.32	149
1.33	168
1.34	152
1.35	146
1.36	142
1.37	151
1.38	146
1.39	167
1.4	157
1.41	163
1.42	175
1.43	175
1.44	195
1.45	204
1.46	229
1.47	246
1.48	253
1.49	298
1.5	357
1.51	475
1.52	731
1.53	1080
1.54	1654
1.55	2337
1.56	3421
1.57	4487
1.58	5327
1.59	5706
1.6	5675
1.61	5207
1.62	4378
1.63	3433
1.64	2500
1.65	1808
1.66	1285
1.67	874
1.68	643
1.69	410
1.7	253
1.71	199
1.72	157
1.73	138
1.74	138
1.75	153
1.76	117
1.77	156
1.78	129
1.79	98
1.8	125
1.81	120
1.82	128
1.83	112
1.84	101
1.85	104
1.86	109
1.87	95
1.88	89
1.89	63
1.9	64
1.91	60
1.92	61
1.93	53
1.94	53
1.95	51
1.96	55
1.97	47
1.98	53
1.99	57
2	60
2.01	59
2.02	67
2.03	63
2.04	73
2.05	78
2.06	73
2.07	59
2.08	76
2.09	55
2.1	64
2.11	72
2.12	63
2.13	48
2.14	42
2.15	55
2.16	48
2.17	46
2.18	42
2.19	51
2.2	56
2.21	44
2.22	63
2.23	49
2.24	59
2.25	54
2.26	60
2.27	49
2.28	54
2.29	62
2.3	51
2.31	47
2.32	70
2.33	61
2.34	57
2.35	57
2.36	50
2.37	64
2.38	59
2.39	57
2.4	47
2.41	57
2.42	53
2.43	51
2.44	54
2.45	48
2.46	57
2.47	46
2.48	50
2.49	41
2.5	66
2.51	55
2.52	49
2.53	58
2.54	51
2.55	56
2.56	51
2.57	33
2.58	63
2.59	65
2.6	57
2.61	65
2.62	72
2.63	59
2.64	57
2.65	66
2.66	78
2.67	78
2.68	83
2.69	78
2.7	85
2.71	52
2.72	64
2.73	62
2.74	56
2.75	75
2.76	43
2.77	68
2.78	64
2.79	44
2.8	58
2.81	57
2.82	62
2.83	47
2.84	73
2.85	64
2.86	77
2.87	65
2.88	60
2.89	64
2.9	51
2.91	64
2.92	70
2.93	57
2.94	80
2.95	69
2.96	74
2.97	71
2.98	60
2.99	82
3	66
3.01	58
3.02	65
3.03	60
3.04	68
3.05	67
3.06	66
3.07	52
3.08	63
3.09	50
3.1	75
3.11	68
3.12	65
3.13	55
3.14	64
3.15	56
3.16	72
3.17	77
3.18	69
3.19	59
3.2	66
3.21	61
3.22	88
3.23	74
3.24	77
3.25	80
3.26	83
3.27	58
3.28	80
3.29	80
3.3	67
3.31	80
3.32	73
3.33	85
3.34	104
3.35	74
3.36	102
3.37	94
3.38	74
3.39	95
3.4	100
3.41	83
3.42	89
3.43	85
3.44	83
3.45	93
3.46	88
3.47	61
3.48	80
3.49	76
3.5	93
3.51	84
3.52	76
3.53	65
3.54	80
3.55	72
3.56	102
3.57	80
3.58	97
3.59	79
3.6	76
3.61	83
3.62	80
3.63	87
3.64	93
3.65	84
3.66	75
3.67	88
3.68	87
3.69	83
3.7	93
3.71	77
3.72	76
3.73	90
3.74	108
3.75	85
3.76	83
3.77	84
3.78	100
3.79	95
3.8	96
3.81	89
3.82	91
3.83	74
3.84	103
3.85	99
3.86	97
3.87	93
3.88	88
3.89	90
3.9	95
3.91	97
3.92	106
3.93	114
3.94	103
3.95	74
3.96	81
3.97	83
3.98	76
3.99	99
4	100
4.01	97
4.02	109
4.03	106
4.04	114
4.05	94
4.06	108
4.07	109
4.08	82
4.09	96
4.1	99
4.11	111
4.12	101
4.13	86
4.14	110
4.15	100
4.16	99
4.17	93
4.18	97
4.19	91
4.2	85
4.21	97
4.22	94
4.23	87
4.24	90
4.25	96
4.26	90
4.27	94
4.28	95
4.29	101
4.3	106
4.31	102
4.32	108
4.33	97
4.34	108
4.35	100
4.36	96
4.37	92
4.38	93
4.39	104
4.4	123
4.41	97
4.42	119
4.43	107
4.44	120
4.45	100
4.46	103
4.47	108
4.48	109
4.49	115
4.5	111
4.51	115
4.52	105
4.53	117
4.54	125
4.55	97
4.56	137
4.57	113
4.58	100
4.59	95
4.6	103
4.61	108
4.62	118
4.63	113
4.64	108
4.65	102
4.66	106
4.67	109
4.68	106
4.69	99
4.7	116
4.71	99
4.72	108
4.73	107
4.74	109
4.75	101
4.76	127
4.77	116
4.78	121
4.79	138
4.8	91
4.81	113
4.82	89
4.83	99
4.84	112
4.85	107
4.86	120
4.87	123
4.88	106
4.89	113
4.9	111
4.91	112
4.92	116
4.93	103
4.94	101
4.95	114
4.96	122
4.97	120
4.98	108
4.99	114
5	128
5.01	109
5.02	125
5.03	109
5.04	108
5.05	109
5.06	105
5.07	105
5.08	118
5.09	103
5.1	122
5.11	111
5.12	124
5.13	99
5.14	112
5.15	113
5.16	95
5.17	116
5.18	111
5.19	98
5.2	108
5.21	135
5.22	110
5.23	117
5.24	105
5.25	134
5.26	109
5.27	115
5.28	124
5.29	100
5.3	102
5.31	107
5.32	109
5.33	115
5.34	103
5.35	112
5.36	97
5.37	111
5.38	120
5.39	122
5.4	103
5.41	108
5.42	102
5.43	108
5.44	107
5.45	101
5.46	119
5.47	128
5.48	116
5.49	123
5.5	107
5.51	89
5.52	124
5.53	108
5.54	106
5.55	131
5.56	123
5.57	115
5.58	124
5.59	110
5.6	124
5.61	105
5.62	124
5.63	107
5.64	109
5.65	112
5.66	116
5.67	108
5.68	95
5.69	105
5.7	130
5.71	107
5.72	106
5.73	122
5.74	126
5.75	125
5.76	91
5.77	139
5.78	119
5.79	122
5.8	108
5.81	114
5.82	125
5.83	110
5.84	112
5.85	143
5.86	120
5.87	120
5.88	113
5.89	124
5.9	115
5.91	122
5.92	112
5.93	128
5.94	129
5.95	130
5.96	103
5.97	120
5.98	122
5.99	102
6	114
6.01	136
6.02	123
6.03	128
6.04	109
6.05	110
6.06	114
6.07	132
6.08	110
6.09	85
6.1	117
6.11	107
6.12	120
6.13	127
6.14	117
6.15	117
6.16	115
6.17	119
6.18	135
6.19	125
6.2	116
6.21	120
6.22	115
6.23	110
6.24	110
6.25	114
6.26	110
6.27	123
6.28	119
6.29	111
6.3	94
6.31	105
6.32	106
6.33	102
6.34	110
6.35	100
6.36	114
6.37	96
6.38	104
6.39	111
6.4	115
6.41	91
6.42	105
6.43	139
6.44	98
6.45	129
6.46	128
6.47	122
6.48	132
6.49	128
6.5	104
6.51	91
6.52	101
6.53	95
6.54	109
6.55	102
6.56	115
6.57	100
6.58	103
6.59	111
6.6	123
6.61	115
6.62	115
6.63	107
6.64	110
6.65	123
6.66	116
6.67	97
6.68	117
6.69	128
6.7	97
6.71	124
6.72	131
6.73	110
6.74	104
6.75	113
6.76	117
6.77	139
6.78	131
6.79	148
6.8	108
6.81	128
6.82	154
6.83	146
6.84	140
6.85	141
6.86	141
6.87	149
6.88	152
6.89	141
6.9	154
6.91	131
6.92	128
6.93	149
6.94	126
6.95	109
6.96	106
6.97	122
6.98	104
6.99	126
7	116
7.01	104
7.02	96
7.03	110
7.04	115
7.05	101
7.06	115
7.07	118
7.08	116
7.09	100
7.1	95
7.11	103
7.12	114
7.13	128
7.14	116
7.15	104
7.16	112
7.17	102
7.18	117
7.19	95
7.2	101
7.21	104
7.22	93
7.23	107
7.24	105
7.25	102
7.26	92
7.27	94
7.28	105
7.29	104
7.3	89
7.31	95
7.32	103
7.33	100
7.34	101
7.35	97
7.36	99
7.37	120
7.38	103
7.39	94
7.4	96
7.41	102
7.42	103
7.43	107
7.44	110
7.45	96
7.46	105
7.47	94
7.48	107
7.49	99
7.5	109
7.51	99
7.52	115
7.53	114
7.54	107
7.55	115
7.56	114
7.57	110
7.58	110
7.59	133
7.6	131
7.61	135
7.62	155
7.63	176
7.64	236
7.65	254
7.66	297
7.67	365
7.68	427
7.69	528
7.7	630
7.71	755
7.72	782
7.73	891
7.74	959
7.75	982
7.76	1046
7.77	1063
7.78	959
7.79	1056
7.8	917
7.81	836
7.82	806
7.83	721
7.84	622
7.85	511
7.86	435
7.87	376
7.88	313
7.89	243
7.9	196
7.91	198
7.92	143
7.93	111
7.94	121
7.95	120
7.96	111
7.97	130
7.98	135
7.99	90
8	96
8.01	93
8.02	92
8.03	105
8.04	88
8.05	86
8.06	118
8.07	89
8.08	76
8.09	111
8.1	103
8.11	101
8.12	87
8.13	98
8.14	104
8.15	94
8.16	98
8.17	77
8.18	100
8.19	87
8.2	93
8.21	91
8.22	87
8.23	84
8.24	85
8.25	94
8.26	70
8.27	74
8.28	95
8.29	91
8.3	93
8.31	74
8.32	90
8.33	74
8.34	91
8.35	92
8.36	73
8.37	89
8.38	107
8.39	81
8.4	86
8.41	102
8.42	92
8.43	71
8.44	82
8.45	93
8.46	71
8.47	72
8.48	110
8.49	105
8.5	83
8.51	84
8.52	75
8.53	82
8.54	80
8.55	79
8.56	89
8.57	71
8.58	91
8.59	92
8.6	95
8.61	85
8.62	75
8.63	96
8.64	94
8.65	118
8.66	115
8.67	122
8.68	125
8.69	120
8.7	136
8.71	155
8.72	165
8.73	171
8.74	176
8.75	222
8.76	252
8.77	283
8.78	293
8.79	339
8.8	348
8.81	381
8.82	374
8.83	391
8.84	387
8.85	398
8.86	426
8.87	362
8.88	374
8.89	334
8.9	290
8.91	282
8.92	267
8.93	226
8.94	219
8.95	216
8.96	168
8.97	175
8.98	178
8.99	169
9	150
9.01	130
9.02	129
9.03	126
9.04	130
9.05	134
9.06	108
9.07	137
9.08	140
9.09	130
9.1	136
9.11	198
9.12	172
9.13	214
9.14	197
9.15	225
9.16	250
9.17	236
9.18	221
9.19	254
9.2	273
9.21	248
9.22	226
9.23	221
9.24	195
9.25	190
9.26	193
9.27	162
9.28	132
9.29	134
9.3	137
9.31	125
9.32	94
9.33	90
9.34	100
9.35	82
9.36	80
9.37	74
9.38	63
9.39	70
9.4	68
9.41	69
9.42	52
9.43	71
9.44	62
9.45	59
9.46	55
9.47	47
9.48	46
9.49	63
9.5	44
9.51	48
9.52	62
9.53	62
9.54	44
9.55	61
9.56	72
9.57	53
9.58	60
9.59	63
9.6	51
9.61	43
9.62	53
9.63	53
9.64	46
9.65	63
9.66	52
9.67	61
9.68	57
9.69	53
9.7	51
9.71	58
9.72	58
9.73	58
9.74	59
9.75	59
9.76	64
9.77	52
9.78	48
9.79	39
9.8	54
9.81	54
9.82	46
9.83	54
9.84	48
9.85	44
9.86	58
9.87	46
9.88	50
9.89	52
9.9	46
9.91	51
9.92	52
9.93	40
9.94	57
9.95	47
9.96	54
9.97	56
9.98	56
9.99	54
10	50
10.01	59
10.02	49
10.03	52
10.04	65
10.05	65
10.06	40
10.07	56
10.08	52
10.09	50
10.1	52
10.11	63
10.12	40
10.13	38
10.14	57
10.15	50
10.16	52
10.17	65
10.18	57
10.19	68
10.2	85
10.21	66
10.22	67
10.23	65
10.24	79
10.25	83
10.26	91
10.27	99
10.28	104
10.29	98
10.3	112
10.31	101
10.32	92
10.33	93
10.34	86
10.35	90
10.36	67
10.37	70
10.38	57
10.39	82
10.4	71
10.41	66
10.42	45
10.43	51
10.44	61
10.45	57
10.46	44
10.47	45
10.48	65
10.49	51
10.5	32
10.51	54
10.52	43
10.53	48
10.54	56
10.55	53
10.56	46
10.57	57
10.58	58
10.59	56
10.6	47
10.61	58
10.62	48
10.63	43
10.64	56
10.65	41
10.66	63
10.67	64
10.68	53
10.69	39
10.7	52
10.71	38
10.72	49
10.73	52
10.74	39
10.75	56
10.76	35
10.77	53
10.78	39
10.79	44
10.8	38
10.81	43
10.82	26
10.83	36
10.84	41
10.85	32
10.86	56
10.87	35
10.88	47
10.89	53
10.9	29
10.91	37
10.92	31
10.93	32
10.94	39
10.95	51
10.96	39
10.97	33
10.98	50
10.99	42
11	33
11.01	44
11.02	38
11.03	26
11.04	41
11.05	38
11.06	35
11.07	29
11.08	41
11.09	33
11.1	37
11.11	38
11.12	46
11.13	28
11.14	35
11.15	38
11.16	40
11.17	27
11.18	40
11.19	25
11.2	25
11.21	40
11.22	31
11.23	33
11.24	31
11.25	34
11.26	33
11.27	33
11.28	38
11.29	31
11.3	28
11.31	31
11.32	35
11.33	29
11.34	40
11.35	27
11.36	36
11.37	38
11.38	34
11.39	26
11.4	31
11.41	26
11.42	32
11.43	30
11.44	33
11.45	26
11.46	33
11.47	39
11.48	62
11.49	30
11.5	34
11.51	29
11.52	23
11.53	29
11.54	30
11.55	28
11.56	27
11.57	36
11.58	34
11.59	33
11.6	34
11.61	30
11.62	31
11.63	32
11.64	31
11.65	36
11.66	28
11.67	21
11.68	33
11.69	30
11.7	34
11.71	29
11.72	40
11.73	31
11.74	40
11.75	30
11.76	30
11.77	34
11.78	24
11.79	29
11.8	26
11.81	30
11.82	26
11.83	36
11.84	38
11.85	35
11.86	31
11.87	31
11.88	36
11.89	24
11.9	30
11.91	24
11.92	24
11.93	28
11.94	33
11.95	18
11.96	34
11.97	28
11.98	44
11.99	27
12	44
12.01	38
12.02	25
12.03	26
12.04	35
12.05	27
12.06	19
12.07	23
12.08	26
12.09	25
12.1	17
12.11	30
12.12	23
12.13	28
12.14	27
12.15	26
12.16	24
12.17	25
12.18	29
12.19	21
12.2	20
12.21	22
12.22	29
12.23	30
12.24	20
12.25	28
12.26	26
12.27	28
12.28	26
12.29	25
12.3	33
12.31	19
12.32	28
12.33	29
12.34	23
12.35	25
12.36	28
12.37	32
12.38	20
12.39	30
12.4	30
12.41	17
12.42	24
12.43	27
12.44	33
12.45	27
12.46	30
12.47	20
12.48	17
12.49	21
12.5	29
12.51	16
12.52	23
12.53	23
12.54	19
12.55	12
12.56	30
12.57	13
12.58	26
12.59	20
12.6	10
12.61	22
12.62	25
12.63	25
12.64	20
12.65	19
12.66	26
12.67	16
12.68	20
12.69	20
12.7	25
12.71	22
12.72	21
12.73	26
12.74	16
12.75	22
12.76	22
12.77	25
12.78	21
12.79	13
12.8	20
12.81	19
12.82	18
12.83	13
12.84	19
12.85	23
12.86	25
12.87	21
12.88	25
12.89	18
12.9	21
12.91	13
12.92	21
12.93	21
12.94	15
12.95	16
12.96	24
12.97	13
12.98	16
12.99	20
13	19
13.01	25
13.02	7
13.03	15
13.04	17
13.05	19
13.06	19
13.07	16
13.08	18
13.09	12
13.1	18
13.11	14
13.12	17
13.13	23
13.14	22
13.15	22
13.16	16
13.17	19
13.18	15
13.19	15
13.2	11
13.21	16
13.22	16
13.23	13
13.24	20
13.25	14
13.26	22
13.27	18
13.28	20
13.29	18
13.3	15
13.31	16
13.32	12
13.33	15
13.34	11
13.35	12
13.36	15
13.37	13
13.38	23
13.39	17
13.4	18
13.41	12
13.42	16
13.43	15
13.44	11
13.45	27
13.46	15
13.47	11
13.48	12
13.49	10
13.5	12
13.51	17
13.52	16
13.53	16
13.54	14
13.55	14
13.56	30
13.57	22
13.58	15
13.59	21
13.6	12
13.61	12
13.62	11
13.63	14
13.64	9
13.65	14
13.66	15
13.67	17
13.68	18
13.69	14
13.7	15
13.71	11
13.72	8
13.73	12
13.74	8
13.75	15
13.76	15
13.77	9
13.78	10
13.79	7
13.8	17
13.81	13
13.82	8
13.83	7
13.84	13
13.85	14
13.86	13
13.87	17
13.88	16
13.89	9
13.9	10
13.91	13
13.92	8
13.93	11
13.94	10
13.95	11
13.96	17
13.97	18
13.98	11
13.99	9
14	9
14.01	16
14.02	7
14.03	8
14.04	3
14.05	12
14.06	5
14.07	9
14.08	11
14.09	11
14.1	14
14.11	6
14.12	12
14.13	3
14.14	9
14.15	10
14.16	10
14.17	4
14.18	7
14.19	12
14.2	5
14.21	7
14.22	9
14.23	9
14.24	4
14.25	6
14.26	9
14.27	10
14.28	10
14.29	8
14.3	15
14.31	10
14.32	13
14.33	5
14.34	7
14.35	4
14.36	9
14.37	6
14.38	4
14.39	13
14.4	11
14.41	5
14.42	7
14.43	7
14.44	11
14.45	3
14.46	11
14.47	6
14.48	2
14.49	5
14.5	7
14.51	5
14.52	3
14.53	5
14.54	7
14.55	1
14.56	10
14.57	3
14.58	3
14.59	4
14.6	10
14.61	7
14.62	6
14.63	2
14.64	4
14.65	5
14.66	11
14.67	6
14.68	5
14.69	3
14.7	8
14.71	2
14.72	4
14.73	3
14.74	3
14.75	3
14.76	7
14.77	3
14.78	5
14.79	1
14.8	2
14.81	4
14.82	3
14.83	1
14.84	3
14.85	3
14.86	5
14.87	5
14.88	2
14.89	2
14.9	8
14.91	2
14.92	0
14.93	4
14.94	2
14.95	1
14.96	4
14.97	2
14.98	2
14.99	1
15	1
15.01	2
15.02	3
15.03	2
15.04	2
15.05	1
15.06	1
15.07	1
15.08	3
15.09	1
15.1	1
15.11	0
15.12	1
15.13	0
15.14	1
15.15	0
15.16	0
15.17	0
15.18	0
15.19	1
15.2	0
15.21	1
15.22	0
15.23	1
15.24	0
15.25	0
15.26	0
15.27	0
15.28	0
15.29	0
15.3	0
15.31	0
15.32	0
15.33	1
15.34	0
15.35	0
15.36	0
15.37	0
15.38	0
15.39	0
15.4	1
15.41	0
15.42	0
15.43	0
15.44	0
15.45	0
15.46	0
15.47	0
15.48	0
15.49	0
15.5	0
15.51	0
15.52	0
15.53	0
15.54	0
15.55	0
15.56	0
15.57	0
15.58	0
15.59	1
15.6	0
15.61	0
15.62	0
15.63	0
15.64	0
15.65	0
15.66	0
15.67	0
15.68	0
15.69	0
15.7	0
15.71	1
15.72	0
15.73	0
15.74	0
15.75	0
15.76	0
15.77	0
15.78	0
15.79	0
15.8	0
15.81	0
15.82	0
15.83	0
15.84	0
15.85	1
15.86	0
15.87	0
15.88	0
15.89	0
15.9	0
15.91	0
15.92	0
15.93	0
15.94	0
15.95	0
15.96	1
15.97	0
15.98	0
15.99	0
16	0
16.01	0
16.02	0
16.03	0
16.04	0
16.05	0
16.06	0
16.07	0
16.08	0
16.09	0
16.1	0
16.11	0
16.12	0
16.13	0
16.14	0
16.15	0
16.16	0
16.17	0
16.18	0
16.19	1
16.2	0
16.21	0
16.22	1
16.23	0
16.24	0
16.25	0
16.26	0
16.27	0
16.28	0
16.29	0
16.3	0
16.31	0
16.32	0
16.33	0
16.34	0
16.35	0
16.36	0
16.37	0
16.38	0
16.39	0
16.4	0
16.41	1
16.42	0
16.43	0
16.44	0
16.45	0
16.46	0
16.47	0
16.48	1
16.49	0
16.5	0
16.51	0
16.52	0
16.53	0
16.54	0
16.55	0
16.56	0
16.57	0
16.58	0
16.59	0
16.6	0
16.61	0
16.62	1
16.63	0
16.64	0
16.65	0
16.66	0
16.67	0
16.68	0
16.69	0
16.7	0
16.71	0
16.72	0
16.73	0
16.74	0
16.75	0
16.76	0
16.77	0
16.78	0
16.79	0
16.8	0
16.81	0
16.82	0
16.83	0
16.84	0
16.85	0
16.86	1
16.87	0
16.88	0
16.89	0
16.9	0
16.91	0
16.92	0
16.93	0
16.94	0
16.95	0
16.96	0
16.97	0
16.98	0
16.99	0
17	0
17.01	0
17.02	0
17.03	0
17.04	0
17.05	0
17.06	1
17.07	0
17.08	0
17.09	0
17.1	0
17.11	0
17.12	0
17.13	0
17.14	0
17.15	0
17.16	0
17.17	0
17.18	0
17.19	0
17.2	0
17.21	0
17.22	0
17.23	0
17.24	0
17.25	0
17.26	0
17.27	0
17.28	0
17.29	0
17.3	0
17.31	0
17.32	0
17.33	0
17.34	0
17.35	0
17.36	0
17.37	0
17.38	0
17.39	0
17.4	0
17.41	0
17.42	0
17.43	0
17.44	0
17.45	1
17.46	0
17.47	0
17.48	0
17.49	0
17.5	0
17.51	0
17.52	0
17.53	1
17.54	0
17.55	0
17.56	0
17.57	0
17.58	0
17.59	0
17.6	0
17.61	0
17.62	0
17.63	0
17.64	0
17.65	0
17.66	0
17.67	1
17.68	0
17.69	0
17.7	1
17.71	0
17.72	0
17.73	0
17.74	0
17.75	0
17.76	0
17.77	0
17.78	0
17.79	0
17.8	0
17.81	0
17.82	0
17.83	1
17.84	0
17.85	0
17.86	0
17.87	0
17.88	0
17.89	0
17.9	0
17.91	0
17.92	0
17.93	0
17.94	0
17.95	0
17.96	0
17.97	0
17.98	0
17.99	0
18	0
18.01	0
18.02	0
18.03	0
18.04	0
18.05	0
18.06	0
18.07	0
18.08	1
18.09	0
18.1	0
18.11	1
18.12	0
18.13	0
18.14	0
18.15	1
18.16	0
18.17	0
18.18	0
18.19	0
18.2	0
18.21	0
18.22	0
18.23	0
18.24	0
18.25	0
18.26	0
18.27	0
18.28	0
18.29	0
18.3	0
18.31	0
18.32	0
18.33	0
18.34	0
18.35	0
18.36	0
18.37	0
18.38	0
18.39	0
18.4	0
18.41	0
18.42	0
18.43	0
18.44	0
18.45	0
18.46	0
18.47	0
18.48	0
18.49	0
18.5	0
18.51	0
18.52	0
18.53	0
18.54	0
18.55	0
18.56	0
18.57	0
18.58	0
18.59	0
18.6	0
18.61	0
18.62	0
18.63	0
18.64	0
18.65	0
18.66	0
18.67	0
18.68	0
18.69	0
18.7	0
18.71	0
18.72	0
18.73	0
18.74	0
18.75	0
18.76	0
18.77	0
18.78	0
18.79	0
18.8	0
18.81	0
18.82	0
18.83	0
18.84	0
18.85	0
18.86	0
18.87	0
18.88	0
18.89	0
18.9	0
18.91	0
18.92	0
18.93	0
18.94	0
18.95	0
18.96	0
18.97	0
18.98	0
18.99	0
19	0
19.01	0
19.02	0
19.03	0
19.04	0
19.05	0
19.06	0
19.07	0
19.08	0
19.09	0
19.1	0
19.11	0
19.12	0
19.13	0
19.14	0
19.15	0
19.16	0
19.17	0
19.18	0
19.19	1
19.2	0
19.21	0
19.22	0
19.23	0
19.24	0
19.25	0
19.26	0
19.27	0
19.28	0
19.29	0
19.3	0
19.31	0
19.32	0
19.33	0
19.34	0
19.35	0
19.36	0
19.37	0
19.38	0
19.39	0
19.4	1
19.41	0
19.42	0
19.43	0
19.44	0
19.45	0
19.46	0
19.47	1
19.48	0
19.49	0
19.5	0
19.51	0
19.52	0
19.53	0
19.54	0
19.55	0
19.56	0
19.57	0
19.58	0
19.59	0
19.6	0
19.61	0
19.62	0
19.63	0
19.64	0
19.65	0
19.66	0
19.67	0
19.68	0
19.69	0
19.7	0
19.71	0
19.72	0
19.73	0
19.74	0
19.75	0
19.76	0
19.77	0
19.78	0
19.79	0
19.8	0
19.81	0
19.82	0
19.83	0
19.84	0
19.85	0
19.86	0
19.87	0
19.88	0
19.89	0
19.9	0
19.91	0
19.92	0
19.93	0
19.94	0
19.95	0
19.96	0
19.97	0
19.98	0
[truncated: 44 more rows]

## Sheet: figure1d
Temperature (K)	S1Resistivity（mΩcm）	Temperature (K)	S2 Resistivity（mΩcm）	Temperature (K)	S3 Resistivity（mΩcm）			S2 fit		S3 fit
2.00105	0.0173	2.00105	0.01471	2.00105	0.01765		2.00105	0.01461	2.00105	0.01776
2.07085	0.01754	2.07085	0.01489	2.07085	0.01789		2.59085	0.01461	2.59085	0.01776
2.2509	0.01749	2.2509	0.01498	2.2509	0.01751		3.18064	0.01461	3.18064	0.01776
2.427	0.01757	2.427	0.0147	2.427	0.01774		3.77044	0.01461	3.77044	0.01776
2.61595	0.01735	2.61595	0.0148	2.61595	0.01784		4.36024	0.01461	4.36024	0.01776
2.79885	0.01716	2.79885	0.01467	2.79885	0.01784		4.95003	0.01461	4.95003	0.01776
2.9864	0.01692	2.9864	0.01445	2.9864	0.01752		5.53983	0.01461	5.53983	0.01777
3.17065	0.01686	3.17065	0.01454	3.17065	0.01762		6.12963	0.01461	6.12963	0.01777
3.3386	0.01698	3.3386	0.01458	3.3386	0.01778		6.71942	0.01462	6.71942	0.01777
3.5214	0.01731	3.5214	0.01472	3.5214	0.01787		7.30922	0.01462	7.30922	0.01777
3.70215	0.01715	3.70215	0.01464	3.70215	0.01806		7.89901	0.01462	7.89901	0.01777
3.8701	0.01749	3.8701	0.01458	3.8701	0.01782		8.48881	0.01462	8.48881	0.01778
4.05035	0.01692	4.05035	0.01448	4.05035	0.01791		9.07861	0.01462	9.07861	0.01778
4.24205	0.01734	4.24205	0.01414	4.24205	0.01796		9.6684	0.01463	9.6684	0.01779
4.43005	0.01712	4.43005	0.01481	4.43005	0.01775		10.2582	0.01463	10.2582	0.01779
4.60625	0.0169	4.60625	0.01472	4.60625	0.01767		10.848	0.01463	10.848	0.01779
4.78595	0.01709	4.78595	0.01441	4.78595	0.01783		11.4378	0.01464	11.4378	0.0178
4.96825	0.01747	4.96825	0.01443	4.96825	0.01784		12.0276	0.01464	12.0276	0.01781
5.16415	0.01774	5.16415	0.01468	5.16415	0.01771		12.6174	0.01464	12.6174	0.01781
5.3337	0.01736	5.3337	0.01456	5.3337	0.01792		13.2072	0.01465	13.2072	0.01782
5.51665	0.01727	5.51665	0.01466	5.51665	0.01759		13.797	0.01465	13.797	0.01783
5.7032	0.01696	5.7032	0.01477	5.7032	0.01757		14.3868	0.01466	14.3868	0.01783
5.8851	0.01745	5.8851	0.01451	5.8851	0.01793		14.9766	0.01467	14.9766	0.01784
6.06375	0.01721	6.06375	0.01456	6.06375	0.01769		15.5664	0.01467	15.5664	0.01785
6.23865	0.01773	6.23865	0.01503	6.23865	0.01765		16.1562	0.01468	16.1562	0.01786
6.4214	0.01696	6.4214	0.01444	6.4214	0.0178		16.746	0.01469	16.746	0.01787
6.60805	0.01722	6.60805	0.01461	6.60805	0.01779		17.3358	0.0147	17.3358	0.01788
6.7916	0.01722	6.7916	0.01467	6.7916	0.01784		17.9256	0.01471	17.9256	0.0179
6.9926	0.01724	6.9926	0.01458	6.9926	0.0181		18.5154	0.01471	18.5154	0.01791
7.1602	0.01721	7.1602	0.01493	7.1602	0.0178		19.1051	0.01472	19.1051	0.01792
7.3386	0.01743	7.3386	0.01453	7.3386	0.01762		19.6949	0.01474	19.6949	0.01793
7.5291	0.0172	7.5291	0.01473	7.5291	0.01804		20.2847	0.01475	20.2847	0.01795
7.6936	0.01752	7.6936	0.01493	7.6936	0.0179		20.8745	0.01476	20.8745	0.01796
7.86685	0.01736	7.86685	0.01452	7.86685	0.01756		21.4643	0.01477	21.4643	0.01798
8.05055	0.01716	8.05055	0.01456	8.05055	0.01805		22.0541	0.01478	22.0541	0.018
8.2375	0.0176	8.2375	0.01463	8.2375	0.01764		22.6439	0.0148	22.6439	0.01801
8.417	0.01718	8.417	0.01448	8.417	0.01785		23.2337	0.01481	23.2337	0.01803
8.6007	0.01724	8.6007	0.01486	8.6007	0.018		23.8235	0.01483	23.8235	0.01805
8.7864	0.01727	8.7864	0.01477	8.7864	0.01775		24.4133	0.01484	24.4133	0.01807
8.9597	0.01685	8.9597	0.01464	8.9597	0.01799		25.0031	0.01486	25.0031	0.01809
9.1496	0.0171	9.1496	0.01529	9.1496	0.01774		25.5929	0.01488	25.5929	0.01811
9.32745	0.01753	9.32745	0.01459	9.32745	0.01791		26.1827	0.0149	26.1827	0.01814
9.50755	0.01726	9.50755	0.01446	9.50755	0.01795		26.7725	0.01492	26.7725	0.01816
9.69465	0.0176	9.69465	0.01454	9.69465	0.01795		27.3623	0.01494	27.3623	0.01819
9.87365	0.01729	9.87365	0.01484	9.87365	0.01763		27.9521	0.01496	27.9521	0.01821
9.9996	0.01695	9.9996	0.01427	9.9996	0.018		28.5419	0.01498	28.5419	0.01824
10.0147	0.01698	10.0147	0.01484	10.0147	0.0179		29.1317	0.015	29.1317	0.01826
10.0109	0.01741	10.0109	0.01468	10.0109	0.01796		29.7215	0.01502	29.7215	0.01829
10.1036	0.01684	10.1036	0.0145	10.1036	0.01787		30.3113	0.01505	30.3113	0.01832
10.562	0.01754	10.562	0.01445	10.562	0.01757		30.9011	0.01507	30.9011	0.01835
11.1211	0.01743	11.1211	0.01468	11.1211	0.01794		31.4909	0.0151	31.4909	0.01838
11.6516	0.01714	11.6516	0.01445	11.6516	0.01781		32.0807	0.01513	32.0807	0.01841
12.1969	0.01738	12.1969	0.01446	12.1969	0.01756		32.6705	0.01515	32.6705	0.01845
12.7242	0.01719	12.7242	0.0148	12.7242	0.01786		33.2603	0.01518	33.2603	0.01848
13.2598	0.01693	13.2598	0.01467	13.2598	0.01785		33.8501	0.01521	33.8501	0.01852
13.8058	0.01715	13.8058	0.01464	13.8058	0.01815		34.4399	0.01524	34.4399	0.01855
14.3623	0.01698	14.3623	0.01455	14.3623	0.01783		35.0296	0.01527	35.0296	0.01859
14.9246	0.01739	14.9246	0.01459	14.9246	0.01774		35.6195	0.01531	35.6195	0.01863
15.4559	0.01704	15.4559	0.01448	15.4559	0.01785		36.2092	0.01534	36.2092	0.01867
16.0062	0.01704	16.0062	0.0148	16.0062	0.01814		36.799	0.01538	36.799	0.01871
16.556	0.01776	16.556	0.01475	16.556	0.01792		37.3888	0.01541	37.3888	0.01875
17.0817	0.01703	17.0817	0.01483	17.0817	0.01774		37.9786	0.01545	37.9786	0.01879
17.6401	0.01722	17.6401	0.01458	17.6401	0.01779		38.5684	0.01549	38.5684	0.01884
18.2032	0.01667	18.2032	0.01446	18.2032	0.01808		39.1582	0.01553	39.1582	0.01888
18.7438	0.01698	18.7438	0.01467	18.7438	0.01776		39.748	0.01557	39.748	0.01893
19.2859	0.01758	19.2859	0.0146	19.2859	0.01764		40.3378	0.01561	40.3378	0.01898
19.8319	0.01723	19.8319	0.01447	19.8319	0.01811		40.9276	0.01565	40.9276	0.01903
20.353	0.01719	20.353	0.01482	20.353	0.01787		41.5174	0.0157	41.5174	0.01908
20.9051	0.01734	20.9051	0.01513	20.9051	0.01766		42.1072	0.01574	42.1072	0.01913
21.4884	0.01674	21.4884	0.01483	21.4884	0.01761		42.697	0.01579	42.697	0.01918
22.0477	0.01739	22.0477	0.01469	22.0477	0.01819		43.2868	0.01584	43.2868	0.01923
22.6103	0.01763	22.6103	0.0146	22.6103	0.01801		43.8766	0.01588	43.8766	0.01929
23.1118	0.01679	23.1118	0.01437	23.1118	0.01768		44.4664	0.01594	44.4664	0.01934
23.6344	0.018	23.6344	0.01485	23.6344	0.01808		45.0562	0.01599	45.0562	0.0194
24.1696	0.01697	24.1696	0.01483	24.1696	0.01804		45.646	0.01604	45.646	0.01946
24.6969	0.01766	24.6969	0.01514	24.6969	0.01768		46.2358	0.01609	46.2358	0.01952
25.2674	0.01684	25.2674	0.01511	25.2674	0.01764		46.8256	0.01615	46.8256	0.01958
25.7832	0.01789	25.7832	0.01456	25.7832	0.0177		47.4154	0.01621	47.4154	0.01964
26.3395	0.01747	26.3395	0.0148	26.3395	0.01815		48.0052	0.01626	48.0052	0.01971
26.8842	0.0179	26.8842	0.01487	26.8842	0.01833		48.595	0.01632	48.595	0.01977
27.4477	0.01767	27.4477	0.01482	27.4477	0.01818		49.1848	0.01638	49.1848	0.01984
28.0023	0.01792	28.0023	0.01479	28.0023	0.01803		49.7746	0.01645	49.7746	0.01991
28.5593	0.01771	28.5593	0.01465	28.5593	0.0179		50.3644	0.01651	50.3644	0.01998
29.1038	0.01778	29.1038	0.01493	29.1038	0.01792		50.9542	0.01657	50.9542	0.02005
29.6583	0.0178	29.6583	0.01505	29.6583	0.01793		51.544	0.01664	51.544	0.02012
30.2083	0.01751	30.2083	0.01506	30.2083	0.01817		52.1337	0.01671	52.1337	0.0202
30.7595	0.01834	30.7595	0.01499	30.7595	0.01795		52.7236	0.01678	52.7236	0.02027
31.3198	0.01813	31.3198	0.01533	31.3198	0.0184		53.3133	0.01685	53.3133	0.02035
31.8646	0.01787	31.8646	0.0153	31.8646	0.01811		53.9031	0.01692	53.9031	0.02043
32.3984	0.01773	32.3984	0.01503	32.3984	0.01789		54.4929	0.017	54.4929	0.02051
32.9583	0.01826	32.9583	0.01515	32.9583	0.01859		55.0827	0.01707	55.0827	0.02059
33.5248	0.01821	33.5248	0.01515	33.5248	0.0187		55.6725	0.01715	55.6725	0.02067
34.0623	0.01772	34.0623	0.01438	34.0623	0.01823		56.2623	0.01723	56.2623	0.02076
34.6224	0.01826	34.6224	0.01499	34.6224	0.01881		56.8521	0.01731	56.8521	0.02084
35.1767	0.01778	35.1767	0.01534	35.1767	0.01907		57.4419	0.01739	57.4419	0.02093
35.7132	0.01841	35.7132	0.0152	35.7132	0.01902		58.0317	0.01747	58.0317	0.02102
36.2869	0.0179	36.2869	0.01537	36.2869	0.01861		58.6215	0.01756	58.6215	0.02111
36.8597	0.01839	36.8597	0.01549	36.8597	0.01894		59.2113	0.01764	59.2113	0.0212
37.4007	0.01836	37.4007	0.01532	37.4007	0.01892		59.8011	0.01773	59.8011	0.02129
37.9539	0.01864	37.9539	0.01557	37.9539	0.01927		60.3909	0.01782	60.3909	0.02139
38.505	0.01874	38.505	0.01552	38.505	0.01846			--		--
39.0536	0.01903	39.0536	0.01549	39.0536	0.01893			--		--
39.607	0.01828	39.607	0.01545	39.607	0.01855			--		--
40.1865	0.019	40.1865	0.01529	40.1865	0.01907			--		--
40.757	0.0187	40.757	0.01557	40.757	0.01904			--		--
41.3073	0.01897	41.3073	0.01569	41.3073	0.01937			--		--
41.8342	0.01905	41.8342	0.01571	41.8342	0.01946			--		--
42.3732	0.0186	42.3732	0.01587	42.3732	0.01882			--		--
42.9183	0.01841	42.9183	0.01584	42.9183	0.01915			--		--
43.4665	0.01902	43.4665	0.01612	43.4665	0.01923			--		--
44.0316	0.01945	44.0316	0.01627	44.0316	0.01933			--		--
44.5859	0.01946	44.5859	0.01597	44.5859	0.01957
45.1258	0.01927	45.1258	0.0162	45.1258	0.01952
45.6622	0.01965	45.6622	0.01612	45.6622	0.01963
46.216	0.01865	46.216	0.01648	46.216	0.01985
46.756	0.01935	46.756	0.0164	46.756	0.01943
47.2959	0.02002	47.2959	0.01598	47.2959	0.01961
47.8329	0.01999	47.8329	0.01635	47.8329	0.0201
48.3845	0.01942	48.3845	0.0164	48.3845	0.02028
48.9201	0.02021	48.9201	0.0162	48.9201	0.01937
49.4725	0.02005	49.4725	0.01672	49.4725	0.01973
50.021	0.01968	50.021	0.0162	50.021	0.02002
50.5654	0.01975	50.5654	0.01687	50.5654	0.02014
51.1172	0.0205	51.1172	0.017	51.1172	0.02011
51.6424	0.02	51.6424	0.01674	51.6424	0.0203
52.1838	0.01999	52.1838	0.01666	52.1838	0.0204
52.7495	0.02051	52.7495	0.01676	52.7495	0.02054
53.3034	0.02065	53.3034	0.01685	53.3034	0.02048
53.84	0.02046	53.84	0.01704	53.84	0.02061
54.3781	0.02078	54.3781	0.01697	54.3781	0.02063
54.9333	0.02153	54.9333	0.01687	54.9333	0.02018
55.4571	0.02043	55.4571	0.0169	55.4571	0.02049
56.0078	0.02066	56.0078	0.01718	56.0078	0.0206
56.5684	0.02101	56.5684	0.01719	56.5684	0.02076
57.1172	0.02043	57.1172	0.01736	57.1172	0.02068
57.6501	0.02142	57.6501	0.01731	57.6501	0.02089
58.2017	0.02151	58.2017	0.01727	58.2017	0.02088
58.7512	0.02137	58.7512	0.01745	58.7512	0.0211
59.295	0.02077	59.295	0.01774	59.295	0.02073
59.8419	0.02068	59.8419	0.01801	59.8419	0.02124
60.3909	0.02172	60.3909	0.01748	60.3909	0.0216
60.9319	0.02113	60.9319	0.01765	60.9319	0.02096
61.4803	0.02104	61.4803	0.01766	61.4803	0.0215
62.0219	0.02167	62.0219	0.01754	62.0219	0.02161
62.5654	0.0218	62.5654	0.01784	62.5654	0.02123
63.1309	0.02201	63.1309	0.01799	63.1309	0.02171
63.6756	0.02199	63.6756	0.01795	63.6756	0.0219
64.2168	0.02195	64.2168	0.01816	64.2168	0.02164
64.7613	0.02262	64.7613	0.01813	64.7613	0.02176
65.304	0.02152	65.304	0.01808	65.304	0.02202
65.8385	0.02215	65.8385	0.0182	65.8385	0.02199
66.3886	0.02256	66.3886	0.01834	66.3886	0.02146
66.9429	0.02193	66.9429	0.01865	66.9429	0.02215
67.4909	0.02194	67.4909	0.01845	67.4909	0.02203
68.0385	0.02273	68.0385	0.0181	68.0385	0.02243
68.609	0.0227	68.609	0.0186	68.609	0.02247
69.1424	0.02247	69.1424	0.01827	69.1424	0.02241
69.6973	0.02269	69.6973	0.01845	69.6973	0.02236
70.2298	0.02314	70.2298	0.01901	70.2298	0.02256
70.7518	0.0234	70.7518	0.01912	70.7518	0.02227
71.3127	0.02288	71.3127	0.01883	71.3127	0.02253
71.8514	0.02286	71.8514	0.01874	71.8514	0.02279
72.4128	0.02372	72.4128	0.01899	72.4128	0.02246
72.9732	0.02375	72.9732	0.01904	72.9732	0.02276
73.5236	0.02267	73.5236	0.01911	73.5236	0.0229
74.0834	0.02347	74.0834	0.01886	74.0834	0.0231
74.6247	0.02378	74.6247	0.01904	74.6247	0.0227
75.1831	0.02358	75.1831	0.01914	75.1831	0.02292
75.7198	0.02325	75.7198	0.01969	75.7198	0.02349
76.2901	0.02393	76.2901	0.01938	76.2901	0.02339
76.8412	0.02442	76.8412	0.01942	76.8412	0.02357
77.3841	0.02439	77.3841	0.0197	77.3841	0.02311
77.9267	0.02371	77.9267	0.01971	77.9267	0.02369
78.4831	0.02439	78.4831	0.01993	78.4831	0.02342
79.0336	0.02395	79.0336	0.01984	79.0336	0.02309
79.5889	0.02473	79.5889	0.02008	79.5889	0.02407
80.1306	0.02462	80.1306	0.02	80.1306	0.02371
80.6901	0.02401	80.6901	0.01988	80.6901	0.02361
81.2452	0.02428	81.2452	0.01986	81.2452	0.02364
81.7996	0.02504	81.7996	0.02036	81.7996	0.02363
82.3555	0.02481	82.3555	0.02018	82.3555	0.02394
82.8839	0.02395	82.8839	0.02038	82.8839	0.02396
83.4326	0.02495	83.4326	0.02011	83.4326	0.02369
84.0012	0.02543	84.0012	0.02013	84.0012	0.02426
84.5477	0.02522	84.5477	0.02035	84.5477	0.02417
85.0991	0.02478	85.0991	0.02036	85.0991	0.02432
85.6597	0.02464	85.6597	0.02049	85.6597	0.02421
86.21	0.02604	86.21	0.02051	86.21	0.02471
86.7639	0.02587	86.7639	0.02027	86.7639	0.02486
87.32	0.02544	87.32	0.02093	87.32	0.02429
87.8615	0.02514	87.8615	0.02079	87.8615	0.02448
88.4134	0.02512	88.4134	0.02054	88.4134	0.02463
88.9721	0.02541	88.9721	0.02108	88.9721	0.02504
89.5297	0.02626	89.5297	0.02078	89.5297	0.02513
90.0811	0.02618	90.0811	0.02094	90.0811	0.02471
90.6351	0.02557	90.6351	0.02108	90.6351	0.02503
91.1956	0.02615	91.1956	0.02093	91.1956	0.02508
91.7481	0.02663	91.7481	0.02096	91.7481	0.02486
92.3054	0.02682	92.3054	0.02135	92.3054	0.02522
92.8646	0.02691	92.8646	0.02127	92.8646	0.02521
93.4314	0.02611	93.4314	0.02127	93.4314	0.02558
93.9706	0.02646	93.9706	0.02143	93.9706	0.02555
94.5374	0.02671	94.5374	0.0215	94.5374	0.02535
95.0879	0.02657	95.0879	0.02147	95.0879	0.02567
95.6189	0.02627	95.6189	0.02168	95.6189	0.02534
96.1788	0.02675	96.1788	0.02165	96.1788	0.02557
96.7336	0.02677	96.7336	0.0215	96.7336	0.02549
97.3094	0.02663	97.3094	0.02161	97.3094	0.02612
97.8504	0.02651	97.8504	0.02172	97.8504	0.02576
98.4083	0.02668	98.4083	0.02181	98.4083	0.02588
99.0012	0.02739	99.0012	0.0218	99.0012	0.02618
99.5461	0.02709	99.5461	0.02201	99.5461	0.02612
100.081	0.02762	100.081	0.02204	100.081	0.0265
100.621	0.02727	100.621	0.02226	100.621	0.02643
101.163	0.02771	101.163	0.02195	101.163	0.02626
101.702	0.02771	101.702	0.0224	101.702	0.02664
102.274	0.02797	102.274	0.0223	102.274	0.02641
102.824	0.02769	102.824	0.02234	102.824	0.02611
103.366	0.02796	103.366	0.0226	103.366	0.02637
103.905	0.02769	103.905	0.02232	103.905	0.0268
104.454	0.02796	104.454	0.02273	104.454	0.0269
104.99	0.02744	104.99	0.02262	104.99	0.0265
105.553	0.02844	105.553	0.02253	105.553	0.02712
106.096	0.02828	106.096	0.02284	106.096	0.02702
106.628	0.02781	106.628	0.02293	106.628	0.02672
107.187	0.02829	107.187	0.02309	107.187	0.02745
107.719	0.02864	107.719	0.02273	107.719	0.0269
108.227	0.02825	108.227	0.02272	108.227	0.02763
108.771	0.02858	108.771	0.02298	108.771	0.02705
109.319	0.02875	109.319	0.023	109.319	0.02702
109.851	0.02902	109.851	0.02326	109.851	0.02737
110.411	0.02909	110.411	0.0233	110.411	0.02725
110.951	0.02929	110.951	0.02326	110.951	0.02762
111.502	0.02911	111.502	0.02353	111.502	0.02766
112.041	0.02964	112.041	0.02319	112.041	0.0274
112.597	0.02946	112.597	0.02344	112.597	0.02782
113.138	0.02973	113.138	0.02338	113.138	0.02758
113.677	0.02985	113.677	0.02368	113.677	0.02795
114.196	0.0296	114.196	0.02354	114.196	0.028
114.728	0.02989	114.728	0.02354	114.728	0.02772
115.276	0.02962	115.276	0.02385	115.276	0.02765
115.816	0.02991	115.816	0.02385	115.816	0.02788
116.372	0.03008	116.372	0.02362	116.372	0.02835
116.915	0.02938	116.915	0.02387	116.915	0.02869
117.492	0.02985	117.492	0.02386	117.492	0.02868
118.027	0.02968	118.027	0.02393	118.027	0.02838
118.532	0.03001	118.532	0.02403	118.532	0.02822
119.092	0.03026	119.092	0.02427	119.092	0.02869
119.632	0.03006	119.632	0.02389	119.632	0.02858
120.164	0.03067	120.164	0.02444	120.164	0.02917
120.724	0.03074	120.724	0.0242	120.724	0.02875
121.232	0.03052	121.232	0.02432	121.232	0.0286
121.786	0.03012	121.786	0.02428	121.786	0.02869
122.343	0.03023	122.343	0.02443	122.343	0.02849
122.876	0.03083	122.876	0.02432	122.876	0.02899
123.423	0.03062	123.423	0.0245	123.423	0.02898
123.981	0.03075	123.981	0.02473	123.981	0.0289
124.521	0.03044	124.521	0.02467	124.521	0.02904
125.059	0.03107	125.059	0.02483	125.059	0.02921
125.617	0.03029	125.617	0.02473	125.617	0.02977
126.158	0.03145	126.158	0.0249	126.158	0.02903
126.716	0.03096	126.716	0.02502	126.716	0.0291
127.254	0.03163	127.254	0.0248	127.254	0.02978
127.799	0.03164	127.799	0.02521	127.799	0.02987
128.302	0.03167	128.302	0.02531	128.302	0.02972
128.851	0.03209	128.851	0.02494	128.851	0.02958
129.409	0.03138	129.409	0.02507	129.409	0.02991
129.948	0.0319	129.948	0.02529	129.948	0.02976
130.508	0.03232	130.508	0.02547	130.508	0.02983
131.022	0.03163	131.022	0.02533	131.022	0.02983
131.57	0.03229	131.57	0.02562	131.57	0.02965
132.103	0.03175	132.103	0.02557	132.103	0.02968
132.617	0.03179	132.617	0.02555	132.617	0.03027
133.174	0.03259	133.174	0.02531	133.174	0.02988
133.717	0.0324	133.717	0.02553	133.717	0.02993
134.271	0.03246	134.271	0.02564	134.271	0.03021
134.824	0.03278	134.824	0.02551	134.824	0.03027
135.358	0.03235	135.358	0.02581	135.358	0.03032
135.885	0.03267	135.885	0.02577	135.885	0.03064
136.432	0.03232	136.432	0.02586	136.432	0.03047
136.976	0.03283	136.976	0.02583	136.976	0.0309
137.514	0.03325	137.514	0.02593	137.514	0.0307
138.054	0.0332	138.054	0.02608	138.054	0.03048
138.6	0.03318	138.6	0.02621	138.6	0.03057
139.145	0.03289	139.145	0.02633	139.145	0.03062
139.708	0.03288	139.708	0.02606	139.708	0.03058
140.256	0.03379	140.256	0.02623	140.256	0.03102
140.793	0.03332	140.793	0.02622	140.793	0.03108
141.354	0.03239	141.354	0.02644	141.354	0.03101
141.917	0.03329	141.917	0.02633	141.917	0.03137
142.456	0.03367	142.456	0.02637	142.456	0.03119
143.009	0.03363	143.009	0.02641	143.009	0.03129
143.855	0.03314	143.855	0.02677	143.855	0.0312
144.405	0.03346	144.405	0.02677	144.405	0.03126
144.96	0.03366	144.96	0.02684	144.96	0.03157
145.5	0.03421	145.5	0.02651	145.5	0.03154
146.054	0.03397	146.054	0.02689	146.054	0.0315
146.585	0.0337	146.585	0.02681	146.585	0.03165
147.133	0.03395	147.133	0.02686	147.133	0.03161
147.683	0.03385	147.683	0.02731	147.683	0.03175
148.214	0.03391	148.214	0.02734	148.214	0.0319
148.771	0.03397	148.771	0.02747	148.771	0.03141
149.329	0.03414	149.329	0.0271	149.329	0.03195
149.905	0.03407	149.905	0.02729	149.905	0.03247
150.441	0.03469	150.441	0.02717	150.441	0.03219
150.93	0.03407	150.93	0.02718	150.93	0.03232
151.492	0.03424	151.492	0.02742	151.492	0.0322
152.041	0.0345	152.041	0.02755	152.041	0.03214
152.589	0.03446	152.589	0.02756	152.589	0.03239
153.142	0.03469	153.142	0.02794	153.142	0.03235
153.692	0.03483	153.692	0.02782	153.692	0.03245
154.247	0.03496	154.247	0.02785	154.247	0.0327
154.804	0.03495	154.804	0.02789	154.804	0.03262
155.302	0.03492	155.302	0.02799	155.302	0.03296
155.844	0.03599	155.844	0.02813	155.844	0.03252
156.403	0.03563	156.403	0.02784	156.403	0.03289
156.926	0.03521	156.926	0.02826	156.926	0.0327
157.49	0.03494	157.49	0.0284	157.49	0.03288
158.024	0.03559	158.024	0.02827	158.024	0.0331
158.569	0.03565	158.569	0.02829	158.569	0.03337
159.122	0.03597	159.122	0.02834	159.122	0.03297
159.676	0.03595	159.676	0.0284	159.676	0.03343
160.244	0.03565	160.244	0.02839	160.244	0.03319
160.773	0.03531	160.773	0.02835	160.773	0.03312
161.317	0.03633	161.317	0.02832	161.317	0.03318
161.815	0.0364	161.815	0.02873	161.815	0.03321
162.363	0.03668	162.363	0.02844	162.363	0.03346
162.899	0.03604	162.899	0.02862	162.899	0.03381
163.459	0.03673	163.459	0.02876	163.459	0.03411
163.994	0.0362	163.994	0.02883	163.994	0.03374
164.541	0.03693	164.541	0.0286	164.541	0.03392
165.099	0.03672	165.099	0.0289	165.099	0.03382
165.661	0.03684	165.661	0.02888	165.661	0.03414
166.201	0.03638	166.201	0.02919	166.201	0.03395
166.753	0.0367	166.753	0.02948	166.753	0.03382
167.291	0.03673	167.291	0.02919	167.291	0.03432
167.838	0.03721	167.838	0.02919	167.838	0.03383
168.378	0.03729	168.378	0.02919	168.378	0.03426
168.904	0.03761	168.904	0.02919	168.904	0.03433
169.706	0.03693	169.706	0.02948	169.706	0.03459
170.241	0.03738	170.241	0.02977	170.241	0.0344
170.782	0.03769	170.782	0.02977	170.782	0.03413
171.317	0.03778	171.317	0.02948	171.317	0.03464
171.883	0.03713	171.883	0.02948	171.883	0.03473
172.441	0.03781	172.441	0.02977	172.441	0.03464
172.983	0.03764	172.983	0.02977	172.983	0.03468
173.519	0.03779	173.519	0.02948	173.519	0.03502
174.067	0.03783	174.067	0.02977	174.067	0.0347
174.621	0.03761	174.621	0.03006	174.621	0.03502
175.162	0.0379	175.162	0.03006	175.162	0.03505
175.71	0.038	175.71	0.03006	175.71	0.03476
176.26	0.03819	176.26	0.03006	176.26	0.03503
176.803	0.03747	176.803	0.03006	176.803	0.03541
177.341	0.03785	177.341	0.03034	177.341	0.03525
177.872	0.0385	177.872	0.03006	177.872	0.03504
178.436	0.0381	178.436	0.03006	178.436	0.03531
178.98	0.03791	178.98	0.03063	178.98	0.03538
179.503	0.03827	179.503	0.03063	179.503	0.03549
180.053	0.03881	180.053	0.03034	180.053	0.03501
180.6	0.03885	180.6	0.03092	180.6	0.03551
181.146	0.03828	181.146	0.03063	181.146	0.036
181.673	0.03808	181.673	0.03092	181.673	0.03561
182.222	0.03876	182.222	0.03063	182.222	0.03587
182.769	0.03869	182.769	0.03063	182.769	0.036
183.308	0.03931	183.308	0.03063	183.308	0.036
183.811	0.03897	183.811	0.03092	183.811	0.03586
184.368	0.0395	184.368	0.03121	184.368	0.03594
184.924	0.04005	184.924	0.03121	184.924	0.03594
185.483	0.03963	185.483	0.03092	185.483	0.03636
186.043	0.03979	186.043	0.03092	186.043	0.03636
186.575	0.03976	186.575	0.03092	186.575	0.03636
187.125	0.03997	187.125	0.03121	187.125	0.03636
187.678	0.03997	187.678	0.03179	187.678	0.03672
188.234	0.04011	188.234	0.0315	188.234	0.03636
188.732	0.04014	188.732	0.0315	188.732	0.03672
189.294	0.04031	189.294	0.0315	189.294	0.03672
189.844	0.04047	189.844	0.0315	189.844	0.03636
190.379	0.04025	190.379	0.0315	190.379	0.03636
190.94	0.04067	190.94	0.03179	190.94	0.03672
191.488	0.04051	191.488	0.03179	191.488	0.03708
192.036	0.04071	192.036	0.03208	192.036	0.03708
192.591	0.03992	192.591	0.03208	192.591	0.03708
193.126	0.04069	193.126	0.03179	193.126	0.03708
193.657	0.04059	193.657	0.03208	193.657	0.03708
194.207	0.04093	194.207	0.03208	194.207	0.03744
194.757	0.04121	194.757	0.03179	194.757	0.03744
195.326	0.04106	195.326	0.03208	195.326	0.03672
195.871	0.04095	195.871	0.03237	195.871	0.03708
196.369	0.0408	196.369	0.03208	196.369	0.03744
196.932	0.04173	196.932	0.03237	196.932	0.0378
197.497	0.0415	197.497	0.03208	197.497	0.0378
198.034	0.04154	198.034	0.03237	198.034	0.0378
198.594	0.04161	198.594	0.03237	198.594	0.0378
199.147	0.04173	199.147	0.03237	199.147	0.03744
199.978	0.04181	199.978	0.03266	199.978	0.03816
200.769	0.04168	200.769	0.03266	200.769	0.03816
201.311	0.04226	201.311	0.03295	201.311	0.03816
201.815	0.04186	201.815	0.03266	201.815	0.03816
202.36	0.04224	202.36	0.03266	202.36	0.03852
202.932	0.04226	202.932	0.03295	202.932	0.03816
203.472	0.04217	203.472	0.03295	203.472	0.03816
204.025	0.04232	204.025	0.03266	204.025	0.0378
204.583	0.04221	204.583	0.03295	204.583	0.03852
205.135	0.04231	205.135	0.03295	205.135	0.03852
205.668	0.04291	205.668	0.03323	205.668	0.03888
206.222	0.04256	206.222	0.03323	206.222	0.03852
206.761	0.0427	206.761	0.03323	206.761	0.03852
207.327	0.04259	207.327	0.03352	207.327	0.03888
207.875	0.0426	207.875	0.03323	207.875	0.03888
208.419	0.04318	208.419	0.03323	208.419	0.03888
208.974	0.04299	208.974	0.03352	208.974	0.03888
209.528	0.04313	209.528	0.03352	209.528	0.03924
210.025	0.04326	210.025	0.03381	210.025	0.03888
210.564	0.04339	210.564	0.03352	210.564	0.03888
211.14	0.04314	211.14	0.03381	211.14	0.03888
211.669	0.04323	211.669	0.03381	211.669	0.03924
212.22	0.04313	212.22	0.03381	212.22	0.03888
212.763	0.04379	212.763	0.0341	212.763	0.03888
213.294	0.04336	213.294	0.0341	213.294	0.03924
213.839	0.04354	213.839	0.03381	213.839	0.0396
214.385	0.04377	214.385	0.0341	214.385	0.0396
214.931	0.04376	214.931	0.0341	214.931	0.0396
215.482	0.04388	215.482	0.0341	215.482	0.0396
216.021	0.04445	216.021	0.03439	216.021	0.03996
216.577	0.04431	216.577	0.0341	216.577	0.03996
217.125	0.04437	217.125	0.0341	217.125	0.03924
217.649	0.04466	217.649	0.03468	217.649	0.03924
218.2	0.04441	218.2	0.0341	218.2	0.0396
218.702	0.04439	218.702	0.03439	218.702	0.0396
219.243	0.04471	219.243	0.03468	219.243	0.03996
219.8	0.04433	219.8	0.03468	219.8	0.0396
220.355	0.04444	220.355	0.03468	220.355	0.03996
220.914	0.04444	220.914	0.03439	220.914	0.04032
221.471	0.04481	221.471	0.03468	221.471	0.03996
222.001	0.0449	222.001	0.03497	222.001	0.0396
222.577	0.04505	222.577	0.03468	222.577	0.04032
223.126	0.04499	223.126	0.03497	223.126	0.04032
223.658	0.04481	223.658	0.03497	223.658	0.04068
224.205	0.04486	224.205	0.03497	224.205	0.04032
224.74	0.04503	224.74	0.03526	224.74	0.04032
225.29	0.04492	225.29	0.03497	225.29	0.04032
225.831	0.04501	225.831	0.03526	225.831	0.04068
226.37	0.04536	226.37	0.03526	226.37	0.04068
226.926	0.04552	226.926	0.03555	226.926	0.04104
227.472	0.04565	227.472	0.03555	227.472	0.04068
228.023	0.04605	228.023	0.03555	228.023	0.04104
228.556	0.0454	228.556	0.03526	228.556	0.04104
229.108	0.04536	229.108	0.03526	229.108	0.04104
229.673	0.04589	229.673	0.03555	229.673	0.04104
230.222	0.04595	230.222	0.03555	230.222	0.04104
230.761	0.04627	230.761	0.03555	230.761	0.0414
231.306	0.04567	231.306	0.03584	231.306	0.0414
231.836	0.04584	231.836	0.03612	231.836	0.04176
232.347	0.04627	232.347	0.03584	232.347	0.04104
232.896	0.04609	232.896	0.03612	232.896	0.04104
233.433	0.04618	233.433	0.03612	233.433	0.0414
233.995	0.04636	233.995	0.03584	233.995	0.0414
234.55	0.04651	234.55	0.03612	234.55	0.0414
235.094	0.0469	235.094	0.03641	235.094	0.0414
235.643	0.0463	235.643	0.03612	235.643	0.04176
236.182	0.04648	236.182	0.03641	236.182	0.04176
236.712	0.04695	236.712	0.03641	236.712	0.0414
237.266	0.04749	237.266	0.03641	237.266	0.04176
237.825	0.04747	237.825	0.03699	237.825	0.04176
238.362	0.04684	238.362	0.0367	238.362	0.04212
238.921	0.04698	238.921	0.0367	238.921	0.04176
239.461	0.04698	239.461	0.0367	239.461	0.04248
239.99	0.04781	239.99	0.0367	239.99	0.04212
240.552	0.04775	240.552	0.0367	240.552	0.04248
241.092	0.04813	241.092	0.03699	241.092	0.04212
241.627	0.04774	241.627	0.0367	241.627	0.04248
242.171	0.04744	242.171	0.03699	242.171	0.04248
242.746	0.04767	242.746	0.03699	242.746	0.04248
243.284	0.04842	243.284	0.03728	243.284	0.04248
243.827	0.04803	243.827	0.03699	243.827	0.04212
244.389	0.04831	244.389	0.03699	244.389	0.04248
244.932	0.04831	244.932	0.03757	244.932	0.04248
245.46	0.04863	245.46	0.03728	245.46	0.04284
246.031	0.04833	246.031	0.03757	246.031	0.04284
246.57	0.04819	246.57	0.03757	246.57	0.04284
247.1	0.04857	247.1	0.03728	247.1	0.0432
247.648	0.04909	247.648	0.03728	247.648	0.04356
248.197	0.04913	248.197	0.03786	248.197	0.0432
248.724	0.04857	248.724	0.03786	248.724	0.04284
249.258	0.04889	249.258	0.03757	249.258	0.04284
249.808	0.04932	249.808	0.03786	249.808	0.0432
250.307	0.0494	250.307	0.03757	250.307	0.04356
250.852	0.0492	250.852	0.03815	250.852	0.0432
251.392	0.04957	251.392	0.03815	251.392	0.04356
251.961	0.0491	251.961	0.03786	251.961	0.04356
252.52	0.04905	252.52	0.03815	252.52	0.04392
253.063	0.04994	253.063	0.03815	253.063	0.04356
253.61	0.04966	253.61	0.03815	253.61	0.04356
254.133	0.0498	254.133	0.03844	254.133	0.04356
254.622	0.0497	254.622	0.03815	254.622	0.04392
255.187	0.04965	255.187	0.03844	255.187	0.04392
255.735	0.05005	255.735	0.03844	255.735	0.04392
256.306	0.04963	256.306	0.03873	256.306	0.04392
256.846	0.05012	256.846	0.03873	256.846	0.04428
257.4	0.05049	257.4	0.03873	257.4	0.04428
257.958	0.05029	257.958	0.03844	257.958	0.04428
258.485	0.05002	258.485	0.03873	258.485	0.04428
259.028	0.05044	259.028	0.03902	259.028	0.04464
259.587	0.0502	259.587	0.03902	259.587	0.04464
260.125	0.05057	260.125	0.03902	260.125	0.04428
260.668	0.05052	260.668	0.03902	260.668	0.04428
261.203	0.05085	261.203	0.03902	261.203	0.045
261.764	0.05069	261.764	0.03902	261.764	0.04464
262.332	0.05107	262.332	0.03902	262.332	0.04464
262.859	0.05124	262.859	0.03902	262.859	0.04464
263.428	0.05071	263.428	0.03902	263.428	0.04464
263.974	0.05132	263.974	0.0393	263.974	0.045
264.543	0.05118	264.543	0.0393	264.543	0.04536
265.074	0.05085	265.074	0.03988	265.074	0.04536
265.609	0.0516	265.609	0.03959	265.609	0.04536
266.17	0.05082	266.17	0.03988	266.17	0.04536
266.722	0.05171	266.722	0.03959	266.722	0.04536
267.259	0.05197	267.259	0.03988	267.259	0.04536
267.82	0.05171	267.82	0.03988	267.82	0.04536
268.355	0.05201	268.355	0.03959	268.355	0.04572
268.896	0.05205	268.896	0.03988	268.896	0.04536
269.463	0.05247	269.463	0.03988	269.463	0.04536
270.009	0.05215	270.009	0.03988	270.009	0.04572
270.568	0.05206	270.568	0.04017	270.568	0.04608
271.103	0.05189	271.103	0.04017	271.103	0.04572
271.65	0.05242	271.65	0.04017	271.65	0.04572
272.195	0.05268	272.195	0.04017	272.195	0.04608
272.763	0.05248	272.763	0.04046	272.763	0.04608
273.312	0.05314	273.312	0.04075	273.312	0.04608
273.851	0.05273	273.851	0.04075	273.851	0.04572
274.383	0.05291	274.383	0.04046	274.383	0.0468
274.936	0.05307	274.936	0.04046	274.936	0.04608
275.484	0.05287	275.484	0.04046	275.484	0.04644
276.013	0.05288	276.013	0.04075	276.013	0.04644
276.562	0.05338	276.562	0.04075	276.562	0.04644
277.092	0.05359	277.092	0.04075	277.092	0.04644
277.645	0.0537	277.645	0.04133	277.645	0.0468
278.18	0.05279	278.18	0.04104	278.18	0.0468
278.715	0.05378	278.715	0.04162	278.715	0.0468
279.275	0.05347	279.275	0.04075	279.275	0.04716
279.831	0.05393	279.831	0.04075	279.831	0.04716
280.366	0.05418	280.366	0.04104	280.366	0.0468
280.905	0.05383	280.905	0.04162	280.905	0.04716
281.418	0.05401	281.418	0.04133	281.418	0.04752
281.969	0.05459	281.969	0.04162	281.969	0.04752
282.531	0.05438	282.531	0.04133	282.531	0.0468
283.075	0.05479	283.075	0.04133	283.075	0.04788
283.61	0.05403	283.61	0.0419	283.61	0.04788
284.168	0.05428	284.168	0.0419	284.168	0.04752
284.702	0.05468	284.702	0.0419	284.702	0.04752
285.229	0.05471	285.229	0.0419	285.229	0.04752
285.798	0.05509	285.798	0.0419	285.798	0.04752
286.368	0.05503	286.368	0.04219	286.368	0.04824
286.903	0.05501	286.903	0.04248	286.903	0.04788
287.441	0.05508	287.441	0.04248	287.441	0.04824
288.011	0.05496	288.011	0.04219	288.011	0.04788
288.556	0.0556	288.556	0.04219	288.556	0.04824
289.115	0.05562	289.115	0.04277	289.115	0.0486
289.666	0.05565	289.666	0.04248	289.666	0.04824
290.221	0.05531	290.221	0.04277	290.221	0.0486
290.764	0.05627	290.764	0.04248	290.764	0.04824
291.307	0.05578	291.307	0.04248	291.307	0.04824
291.833	0.05584	291.833	0.04248	291.833	0.0486
292.392	0.05587	292.392	0.04248	292.392	0.0486
292.952	0.05629	292.952	0.04306	292.952	0.04896
293.503	0.05608	293.503	0.04306	293.503	0.04896
294.043	0.05645	294.043	0.04306	294.043	0.04896
294.555	0.05592	294.555	0.04306	294.555	0.04932
295.095	0.05625	295.095	0.04335	295.095	0.04932
295.649	0.05658	295.649	0.04335	295.649	0.04896
296.199	0.05667	296.199	0.04335	296.199	0.04932
296.748	0.05691	296.748	0.04364	296.748	0.04896
297.31	0.0569	297.31	0.04364	297.31	0.04968
297.869	0.05657	297.869	0.04364	297.869	0.04968
298.397	0.05713	298.397	0.04364	298.397	0.04968
298.932	0.05744	298.932	0.04364	298.932	0.04968
299.445	0.05712	299.445	0.04393	299.445	0.05004
299.989	0.05748	299.989	0.04364	299.989	0.04968
300.544	0.05745	300.544	0.04422	300.544	0.05004
301.091	0.05735	301.091	0.04393	301.091	0.04968
301.635	0.0574	301.635	0.04393	301.635	0.0504
302.162	0.05763	302.162	0.04422	302.162	0.05004
302.704	0.05801	302.704	0.04422	302.704	0.05004
303.261	0.05792	303.261	0.04451	303.261	0.05004
303.818	0.05827	303.818	0.04422	303.818	0.05076
304.367	0.05766	304.367	0.04451	304.367	0.05004
304.924	0.058	304.924	0.04451	304.924	0.05076
305.468	0.05859	305.468	0.04479	305.468	0.0504
306.021	0.05813	306.021	0.04451	306.021	0.05076
306.578	0.05896	306.578	0.04479	306.578	0.05076
307.139	0.05832	307.139	0.04508	307.139	0.05076
307.666	0.05869	307.666	0.04508	307.666	0.05112
308.198	0.05926	308.198	0.04508	308.198	0.05076
308.753	0.05905	308.753	0.04479	308.753	0.05076
309.33	0.05928	309.33	0.04508	309.33	0.05112
309.872	0.05914	309.872	0.04537	309.872	0.05112
310.42	0.05928	310.42	0.04479	310.42	0.05112
310.971	0.05949	310.971	0.04537	310.971	0.05112
311.529	0.05955	311.529	0.04537	311.529	0.05184
312.075	0.05959	312.075	0.04537	312.075	0.05148
312.623	0.05975	312.623	0.04537	312.623	0.05148
313.19	0.06015	313.19	0.04566	313.19	0.05148
313.732	0.05991	313.732	0.04624	313.732	0.05112
314.273	0.06051	314.273	0.04566	314.273	0.05184
314.83	0.05992	314.83	0.04595	314.83	0.05184
315.372	0.06029	315.372	0.04595	315.372	0.05184
315.936	0.0602	315.936	0.04595	315.936	0.05184
316.464	0.06062	316.464	0.04595	316.464	0.0522
317.013	0.06028	317.013	0.04595	317.013	0.05256
317.576	0.06094	317.576	0.04624	317.576	0.0522
318.117	0.06063	318.117	0.04653	318.117	0.05256
318.651	0.06091	318.651	0.04653	318.651	0.0522
319.207	0.0611	319.207	0.04653	319.207	0.05256
319.73	0.06072	319.73	0.04682	319.73	0.05292
320.268	0.06109	320.268	0.04653	320.268	0.05292
320.8	0.06166	320.8	0.04653	320.8	0.05256
321.378	0.06138	321.378	0.04653	321.378	0.05256
321.921	0.06156	321.921	0.04682	321.921	0.05292
322.466	0.06183	322.466	0.04711	322.466	0.05328
323.014	0.0617	323.014	0.04682	323.014	0.05328
323.569	0.062	323.569	0.04682	323.569	0.05292
324.109	0.06184	324.109	0.0474	324.109	0.05292
324.666	0.06211	324.666	0.04711	324.666	0.05328
325.198	0.0623	325.198	0.0474	325.198	0.05364
325.746	0.06232	325.746	0.0474	325.746	0.05328
326.288	0.06195	326.288	0.04711	326.288	0.05328
326.82	0.06256	326.82	0.04711	326.82	0.054
327.385	0.06245	327.385	0.04797	327.385	0.054
327.93	0.06272	327.93	0.0474	327.93	0.054
328.482	0.06252	328.482	0.0474	328.482	0.054
329.028	0.06266	329.028	0.0474	329.028	0.05436
329.564	0.06317	329.564	0.04797	329.564	0.05436
330.114	0.06266	330.114	0.04797	330.114	0.054
330.684	0.06316	330.684	0.04797	330.684	0.05436
331.235	0.06349	331.235	0.04797	331.235	0.054
331.764	0.06323	331.764	0.04826	331.764	0.05472
332.299	0.06354	332.299	0.04826	332.299	0.05472
332.855	0.06326	332.855	0.04855	332.855	0.05436
333.432	0.06356	333.432	0.04855	333.432	0.05508
333.956	0.06366	333.956	0.04855	333.956	0.05472
334.499	0.06393	334.499	0.04855	334.499	0.05472
335.07	0.0641	335.07	0.04855	335.07	0.05508
335.621	0.06456	335.621	0.04884	335.621	0.05508
336.159	0.06379	336.159	0.04855	336.159	0.05508
336.714	0.06384	336.714	0.04855	336.714	0.0558
337.279	0.06481	337.279	0.04913	337.279	0.05508
337.818	0.06475	337.818	0.04942	337.818	0.05544
338.344	0.06441	338.344	0.04942	338.344	0.0558
338.919	0.06473	338.919	0.04913	338.919	0.0558
339.487	0.06512	339.487	0.04913	339.487	0.05544
340.02	0.06506	340.02	0.04942	340.02	0.0558
340.573	0.06486	340.573	0.04942	340.573	0.0558
341.08	0.06541	341.08	0.04971	341.08	0.05616
341.616	0.06502	341.616	0.04971	341.616	0.0558
342.183	0.06518	342.183	0.04942	342.183	0.05652
342.733	0.06587	342.733	0.04942	342.733	0.05652
343.275	0.06606	343.275	0.05	343.275	0.05616
343.835	0.06596	343.835	0.05	343.835	0.05616
344.372	0.0663	344.372	0.04971	344.372	0.05652
344.903	0.06618	344.903	0.05	344.903	0.05652
345.465	0.06613	345.465	0.05029	345.465	0.05688
346.016	0.06619	346.016	0.05029	346.016	0.05688
346.584	0.06643	346.584	0.05029	346.584	0.05688
347.124	0.06617	347.124	0.05057	347.124	0.05724
347.651	0.06664	347.651	0.05057	347.651	0.05688
348.181	0.06668	348.181	0.05057	348.181	0.05724
348.737	0.06706	348.737	0.05057	348.737	0.05724
349.309	0.06698	349.309	0.05115	349.309	0.0576
349.852	0.0676	349.852	0.05086	349.852	0.0576
350.22	0.06749	350.22	0.05086	350.22	0.05724

## Sheet: Resistance and size
Temperature (K)	Resistance-s1(Ω)	Temperature (K)	Resistance-s2(Ω)	Temperature (K)	Resistance-s3(Ω)		Sample	length（cm）L	width（cm）a	height(cm)b	ab/L(cm)
2.00105	0.000224639	2.00105	0.00050915	2.00105	0.000490287		S1	0.012	0.042	0.022	0.077
2.07085	0.000227846	2.07085	0.00051526	2.07085	0.000497008		S2	0.03	0.062	0.014	0.028933
2.2509	0.000227082	2.2509	0.000518391	2.2509	0.000486392		S3	0.014	0.036	0.014	0.036
2.427	0.000228151	2.427	0.000508539	2.427	0.000492807
2.61595	0.000225326	2.61595	0.000512281	2.61595	0.000495633
2.79885	0.000222882	2.79885	0.000507775	2.79885	0.000495557
2.9864	0.000219713	2.9864	0.000500062	2.9864	0.000486698
3.17065	0.000218911	3.17065	0.000503041	3.17065	0.000489447
3.3386	0.000220476	3.3386	0.000504568	3.3386	0.0004938
3.5214	0.000224829	3.5214	0.000509379	3.5214	0.00049632
3.70215	0.000222768	3.70215	0.00050663	3.70215	0.00050159
3.8701	0.000227121	3.8701	0.000504415	3.8701	0.000495022
4.05035	0.000219789	4.05035	0.000501131	4.05035	0.000497389
4.24205	0.000225135	4.24205	0.000489218	4.24205	0.000498917
4.43005	0.000222309	4.43005	0.000512358	4.43005	0.000493036
4.60625	0.000219484	4.60625	0.000509227	4.60625	0.000490898
4.78595	0.000222004	4.78595	0.000498459	4.78595	0.000495175
4.96825	0.000226891	4.96825	0.000499375	4.96825	0.000495633
5.16415	0.000230443	5.16415	0.000507852	5.16415	0.000491891
5.3337	0.000225479	5.3337	0.000503804	5.3337	0.000497848
5.51665	0.000224257	5.51665	0.000507394	5.51665	0.000488531
5.7032	0.000220324	5.7032	0.000511059	5.7032	0.000488149
5.8851	0.000226586	5.8851	0.000502201	5.8851	0.000497924
6.06375	0.000223569	6.06375	0.000503804	6.06375	0.000491433
6.23865	0.000230213	6.23865	0.000520071	6.23865	0.000490287
6.4214	0.000220324	6.4214	0.00049968	6.4214	0.000494335
6.60805	0.000223684	6.60805	0.000505408	6.60805	0.000494182
6.7916	0.000223684	6.7916	0.00050747	6.7916	0.000495633
6.9926	0.000223875	6.9926	0.000504644	6.9926	0.000502735
7.1602	0.000223455	7.1602	0.000516634	7.1602	0.000494411
7.3386	0.000226357	7.3386	0.000502659	7.3386	0.000489371
7.5291	0.000223417	7.5291	0.000509837	7.5291	0.000501208
7.6936	0.000227579	7.6936	0.000516711	7.6936	0.00049716
7.86685	0.000225402	7.86685	0.00050243	7.86685	0.000487843
8.05055	0.000222806	8.05055	0.000503881	8.05055	0.000501284
8.2375	0.000228533	8.2375	0.000506095	8.2375	0.000490134
8.417	0.000223111	8.417	0.000500902	8.417	0.000495862
8.6007	0.000223913	8.6007	0.000514114	8.6007	0.000500062
8.7864	0.000224257	8.7864	0.000511136	8.7864	0.000493036
8.9597	0.000218796	8.9597	0.000506706	8.9597	0.000499757
9.1496	0.000222118	9.1496	0.000529006	9.1496	0.000492654
9.32745	0.000227655	9.32745	0.000504721	9.32745	0.000497466
9.50755	0.000224219	9.50755	0.000500368	9.50755	0.000498688
9.69465	0.000228572	9.69465	0.000503193	9.69465	0.000498688
9.87365	0.0002246	9.87365	0.000513656	9.87365	0.000489676
9.9996	0.000220095	9.9996	0.000493876	9.9996	0.000500062
10.0147	0.000220515	10.0147	0.000513503	10.0147	0.000497313
10.0109	0.000226128	10.0109	0.000507852	10.0109	0.000498917
10.1036	0.00021872	10.1036	0.00050159	10.1036	0.000496397
10.562	0.000227846	10.562	0.000499833	10.562	0.000488072
11.1211	0.000226319	11.1211	0.000507928	11.1211	0.000498306
11.6516	0.000222577	11.6516	0.000499833	11.6516	0.00049464
12.1969	0.000225708	12.1969	0.000500215	12.1969	0.000487767
12.7242	0.000223264	12.7242	0.000511976	12.7242	0.000496015
13.2598	0.000219827	13.2598	0.000507623	13.2598	0.000495786
13.8058	0.000222691	13.8058	0.00050663	13.8058	0.000504033
14.3623	0.000220515	14.3623	0.000503422	14.3623	0.000495404
14.9246	0.000225899	14.9246	0.000504797	14.9246	0.000492807
15.4559	0.000221278	15.4559	0.000501131	15.4559	0.000495862
16.0062	0.000221316	16.0062	0.000512281	16.0062	0.000503804
16.556	0.00023071	16.556	0.000510296	16.556	0.000497771
17.0817	0.000221164	17.0817	0.000513121	17.0817	0.000492654
17.6401	0.000223646	17.6401	0.000504568	17.6401	0.000494029
18.2032	0.000216467	18.2032	0.000500291	18.2032	0.000502201
18.7438	0.000220553	18.7438	0.000507775	18.7438	0.000493418
19.2859	0.000228266	19.2859	0.000505255	19.2859	0.000489982
19.8319	0.000223722	19.8319	0.000500597	19.8319	0.000503193
20.353	0.000223264	20.353	0.000512663	20.353	0.000496397
20.9051	0.000225249	20.9051	0.00052366	20.9051	0.000490516
21.4884	0.000217384	21.4884	0.000513121	21.4884	0.000489065
22.0477	0.00022586	22.0477	0.000508234	22.0477	0.000505255
22.6103	0.000228953	22.6103	0.000505255	22.6103	0.000500368
23.1118	0.000217994	23.1118	0.000497389	23.1118	0.000491203
23.6344	0.000233803	23.6344	0.000513885	23.6344	0.000502201
24.1696	0.000220438	24.1696	0.000513274	24.1696	0.000500979
24.6969	0.000229412	24.6969	0.000523889	24.6969	0.000491203
25.2674	0.00021872	25.2674	0.000522897	25.2674	0.000489905
25.7832	0.00023239	25.7832	0.000503957	25.7832	0.000491738
26.3395	0.00022693	26.3395	0.000512281	26.3395	0.000504263
26.8842	0.000232505	26.8842	0.000514649	26.8842	0.000509227
27.4477	0.000229526	27.4477	0.000512816	27.4477	0.000505026
28.0023	0.000232695	28.0023	0.000511823	28.0023	0.00050075
28.5593	0.000229984	28.5593	0.000506783	28.5593	0.000497313
29.1038	0.000230939	29.1038	0.000516634	29.1038	0.000497848
29.6583	0.000231168	29.6583	0.000520835	29.6583	0.000498
30.2083	0.00022735	30.2083	0.000521064	30.2083	0.000504644
30.7595	0.000238194	30.7595	0.000518773	30.7595	0.000498611
31.3198	0.000235483	31.3198	0.00053061	31.3198	0.000510983
31.8646	0.000232123	31.8646	0.000529541	31.8646	0.000503193
32.3984	0.000230213	32.3984	0.000520224	32.3984	0.000496931
32.9583	0.000237087	32.9583	0.000524271	32.9583	0.000516482
33.5248	0.000236476	33.5248	0.000524271	33.5248	0.00051946
34.0623	0.000230137	34.0623	0.000497466	34.0623	0.000506477
34.6224	0.000237163	34.6224	0.000518773	34.6224	0.000522515
35.1767	0.000230901	35.1767	0.000530762	35.1767	0.000529846
35.7132	0.00023911	35.7132	0.000525951	35.7132	0.000528471
36.2869	0.000232428	36.2869	0.000531908	36.2869	0.00051694
36.8597	0.000238881	36.8597	0.000535956	36.8597	0.000526028
37.4007	0.000238385	37.4007	0.000529999	37.4007	0.000525417
37.9539	0.000242127	37.9539	0.000538858	37.9539	0.000535268
38.505	0.000243349	38.505	0.000537101	38.505	0.000512739
39.0536	0.000247167	39.0536	0.000536032	39.0536	0.000525951
39.607	0.000237392	39.607	0.000534581	39.607	0.00051526
40.1865	0.000246747	40.1865	0.00052893	40.1865	0.000529846
40.757	0.000242852	40.757	0.000538705	40.757	0.00052893
41.3073	0.000246365	41.3073	0.000542905	41.3073	0.000538018
41.8342	0.000247435	41.8342	0.00054344	41.8342	0.00054069
42.3732	0.000241592	42.3732	0.000549167	42.3732	0.000522744
42.9183	0.00023911	42.9183	0.000548251	42.9183	0.000532061
43.4665	0.000246976	43.4665	0.00055795	43.4665	0.000534046
44.0316	0.000252551	44.0316	0.000562914	44.0316	0.000537025
44.5859	0.000252666	44.5859	0.000552604	44.5859	0.000543669
45.1258	0.000250298	45.1258	0.000560394	45.1258	0.000542294
45.6622	0.000255148	45.6622	0.00055795	45.6622	0.000545349
46.216	0.000242203	46.216	0.000570092	46.216	0.000551382
46.756	0.000251291	46.756	0.000567419	46.756	0.000539774
47.2959	0.000259959	47.2959	0.000552909	47.2959	0.000544662
47.8329	0.000259654	47.8329	0.000565816	47.8329	0.000558408
48.3845	0.000252208	48.3845	0.000567496	48.3845	0.000563372
48.9201	0.000262441	48.9201	0.000560546	48.9201	0.00053817
49.4725	0.000260417	49.4725	0.000578417	49.4725	0.000548175
50.021	0.000255644	50.021	0.000560623	50.021	0.000556041
50.5654	0.000256522	50.5654	0.000583839	50.5654	0.000559401
51.1172	0.000266298	51.1172	0.000588344	51.1172	0.000558713
51.6424	0.000259768	51.6424	0.000579257	51.6424	0.000563906
52.1838	0.000259615	52.1838	0.000576355	52.1838	0.000566579
52.7495	0.000266412	52.7495	0.000579791	52.7495	0.000570474
53.3034	0.000268245	53.3034	0.000582922	53.3034	0.000569023
53.84	0.000265725	53.84	0.000589719	53.84	0.00057246
54.3781	0.000269811	54.3781	0.000587046	54.3781	0.000572994
54.9333	0.000279662	54.9333	0.00058361	54.9333	0.00056047
55.4571	0.000265381	55.4571	0.000584755	55.4571	0.000569252
56.0078	0.000268321	56.0078	0.00059453	56.0078	0.000572231
56.5684	0.000272865	56.5684	0.000594836	56.5684	0.000576736
57.1172	0.000265305	57.1172	0.000600563	57.1172	0.000574369
57.6501	0.000278211	57.6501	0.000599112	57.6501	0.000580402
58.2017	0.000279319	58.2017	0.000597509	58.2017	0.000579944
58.7512	0.000277562	58.7512	0.000603847	58.7512	0.000586206
59.295	0.000269696	59.295	0.000613699	59.295	0.000575744
59.8419	0.000268627	59.8419	0.000623245	59.8419	0.000589872
60.3909	0.000282068	60.3909	0.000604993	60.3909	0.000599876
60.9319	0.000274355	60.9319	0.000610797	60.9319	0.000582311
61.4803	0.000273285	61.4803	0.000611102	61.4803	0.000597203
62.0219	0.00028138	62.0219	0.000606826	62.0219	0.000600258
62.5654	0.000283099	62.5654	0.000617212	62.5654	0.000589643
63.1309	0.000285848	63.1309	0.000622405	63.1309	0.000603007
63.6756	0.000285543	63.6756	0.000620954	63.6756	0.000608429
64.2168	0.000285008	64.2168	0.000628285	64.2168	0.000601098
64.7613	0.000293829	64.7613	0.000627445	64.7613	0.000604458
65.304	0.000279471	65.304	0.00062546	65.304	0.00061179
65.8385	0.000287643	65.8385	0.00062966	65.8385	0.000610873
66.3886	0.00029295	66.3886	0.0006347	66.3886	0.000596134
66.9429	0.000284779	66.9429	0.000645239	66.9429	0.000615226
67.4909	0.000284932	67.4909	0.000638366	67.4909	0.000612019
68.0385	0.000295165	68.0385	0.0006263	68.0385	0.000623016
68.609	0.00029486	68.609	0.000643483	68.609	0.000624238
69.1424	0.000291767	69.1424	0.000632104	69.1424	0.000622481
69.6973	0.00029463	69.6973	0.000638519	69.6973	0.000621183
70.2298	0.000300473	70.2298	0.00065784	70.2298	0.000626758
70.7518	0.000303909	70.7518	0.000661429	70.7518	0.000618586
71.3127	0.000297151	71.3127	0.000651654	71.3127	0.000625918
71.8514	0.000296922	71.8514	0.000648523	71.8514	0.000633173
72.4128	0.000308033	72.4128	0.000657153	72.4128	0.000624009
72.9732	0.000308453	72.9732	0.000658909	72.9732	0.000632333
73.5236	0.000294401	73.5236	0.000661277	73.5236	0.000636228
74.0834	0.000304864	74.0834	0.000652723	74.0834	0.000641726
74.6247	0.000308873	74.6247	0.000658986	74.6247	0.000630576
75.1831	0.000306277	75.1831	0.000662422	75.1831	0.000636762
75.7198	0.000301962	75.7198	0.000681209	75.7198	0.000652494
76.2901	0.000310782	76.2901	0.000670517	76.2901	0.000649592
76.8412	0.000317197	76.8412	0.000672121	76.8412	0.000654785
77.3841	0.000316816	77.3841	0.000681591	77.3841	0.000641955
77.9267	0.000307957	77.9267	0.000681896	77.9267	0.000657993
78.4831	0.000316816	78.4831	0.000689533	78.4831	0.000650509
79.0336	0.00031105	79.0336	0.000686402	79.0336	0.000641497
79.5889	0.000321207	79.5889	0.00069465	79.5889	0.000668684
80.1306	0.000319679	80.1306	0.00069213	80.1306	0.000658527
80.6901	0.000311852	80.6901	0.000687853	80.6901	0.000655702
81.2452	0.000315365	81.2452	0.000687089	81.2452	0.000656694
81.7996	0.00032514	81.7996	0.000704654	81.7996	0.000656389
82.3555	0.000322238	82.3555	0.000698163	82.3555	0.000664942
82.8839	0.00031105	82.8839	0.000705112	82.8839	0.000665553
83.4326	0.000324071	83.4326	0.000695872	83.4326	0.000658145
84.0012	0.000330295	84.0012	0.000696559	84.0012	0.000673801
84.5477	0.000327584	84.5477	0.000704272	84.5477	0.000671357
85.0991	0.00032178	85.0991	0.000704654	85.0991	0.000675481
85.6597	0.000319985	85.6597	0.000709083	85.6597	0.000672579
86.21	0.000338122	86.21	0.000709542	86.21	0.000686402
86.7639	0.000335946	86.7639	0.000701447	86.7639	0.000690526
87.32	0.000330447	87.32	0.000724128	87.32	0.000674641
87.8615	0.000326514	87.8615	0.000719393	87.8615	0.000680063
88.4134	0.000326285	88.4134	0.00071084	88.4134	0.000684187
88.9721	0.000329989	88.9721	0.000729474	88.9721	0.000695642
89.5297	0.000341024	89.5297	0.000719164	89.5297	0.000698163
90.0811	0.000339993	90.0811	0.00072451	90.0811	0.000686326
90.6351	0.000332013	90.6351	0.000729321	90.6351	0.000695413
91.1956	0.00033965	91.1956	0.000724128	91.1956	0.000696559
91.7481	0.000345836	91.7481	0.000725426	91.7481	0.000690526
92.3054	0.000348356	92.3054	0.000738714	92.3054	0.000700606
92.8646	0.000349501	92.8646	0.000736042	92.8646	0.000700301
93.4314	0.000339039	93.4314	0.000735889	93.4314	0.000710687
93.9706	0.000343583	93.9706	0.000741464	93.9706	0.000709618
94.5374	0.000346905	94.5374	0.000743984	94.5374	0.000704119
95.0879	0.000345072	95.0879	0.000743067	95.0879	0.000712978
95.6189	0.000341177	95.6189	0.000750322	95.6189	0.00070389
96.1788	0.000347401	96.1788	0.000749177	96.1788	0.000710305
96.7336	0.00034763	96.7336	0.000743908	96.7336	0.000708167
97.3094	0.000345874	97.3094	0.000747802	97.3094	0.000725579
97.8504	0.000344308	97.8504	0.000751392	97.8504	0.000715651
98.4083	0.000346523	98.4083	0.000754828	98.4083	0.000718935
99.0012	0.000355725	99.0012	0.000754294	99.0012	0.000727259
99.5461	0.000351869	99.5461	0.000761549	99.5461	0.000725579
100.081	0.000358742	100.081	0.000762618	100.081	0.000736194
100.621	0.000354198	100.621	0.000770102	100.621	0.000734132
101.163	0.000359849	101.163	0.00075941	101.163	0.00072955
101.702	0.000359849	101.702	0.000775142	101.702	0.000740089
102.274	0.00036321	102.274	0.000771782	102.274	0.000733598
102.824	0.000359582	102.824	0.000772928	102.824	0.000725274
103.366	0.000363171	103.366	0.000782016	103.366	0.000732529
103.905	0.000359582	103.905	0.000772317	103.905	0.000744442
104.454	0.000363095	104.454	0.000786674	104.454	0.000747115
104.99	0.000356413	104.99	0.000782703	104.99	0.000736042
105.553	0.000369357	105.553	0.000779495	105.553	0.000753301
106.096	0.000367333	106.096	0.000790187	106.096	0.000750628
106.628	0.000361109	106.628	0.000793547	106.628	0.000742304
107.187	0.00036741	107.187	0.000798817	107.187	0.000762541
107.719	0.000371916	107.719	0.000786674	107.719	0.000747115
108.227	0.000366875	108.227	0.000786216	108.227	0.000767429
108.771	0.000371114	108.771	0.000795151	108.771	0.000751392
109.319	0.000373367	109.319	0.000795915	109.319	0.000750552
109.851	0.000376841	109.851	0.000804697	109.851	0.00076025
110.411	0.000377834	110.411	0.000806301	110.411	0.000756814
110.951	0.000380354	110.951	0.000804926	110.951	0.000767124
111.502	0.000378101	111.502	0.00081409	111.502	0.000768422
112.041	0.000384936	112.041	0.000802406	112.041	0.000761167
112.597	0.000382607	112.597	0.000811112	112.597	0.000772775
113.138	0.000386082	113.138	0.000809126	113.138	0.000765978
113.677	0.000387648	113.677	0.000819283	113.677	0.000776441
114.196	0.000384478	114.196	0.000814625	114.196	0.000777815
114.728	0.000388182	114.728	0.000814549	114.728	0.000770026
115.276	0.000384669	115.276	0.000825087	115.276	0.00076804
115.816	0.000388449	115.816	0.000825393	115.816	0.000774531
116.372	0.000390588	116.372	0.000817221	116.372	0.000787438
116.915	0.000381576	116.915	0.000825851	116.915	0.000796907
117.492	0.000387648	117.492	0.000825469	117.492	0.000796755
118.027	0.000385471	118.027	0.000827989	118.027	0.000788354
118.532	0.000389748	118.532	0.000831579	118.532	0.000783925
119.092	0.000393032	119.092	0.000839674	119.092	0.00079706
119.632	0.000390397	119.632	0.000826538	119.632	0.000794005
120.164	0.000398263	120.164	0.000845631	120.164	0.000810272
120.724	0.000399256	120.724	0.000837383	120.724	0.000798588
121.232	0.000396354	121.232	0.000841659	121.232	0.000794311
121.786	0.00039116	121.786	0.000840056	121.786	0.000796907
122.343	0.000392611	122.343	0.000845478	122.343	0.000791485
122.876	0.000400439	122.876	0.000841583	122.876	0.000805308
123.423	0.000397652	123.423	0.000847845	123.423	0.000804926
123.981	0.000399332	123.981	0.000855635	123.981	0.000802788
124.521	0.000395323	124.521	0.000853726	124.521	0.000806683
125.059	0.000403532	125.059	0.000859148	125.059	0.000811265
125.617	0.000393375	125.617	0.000855864	125.617	0.000827073
126.158	0.00040842	126.158	0.000861744	126.158	0.000806301
126.716	0.000402081	126.716	0.000865639	126.716	0.00080821
127.254	0.000410787	127.254	0.000858002	127.254	0.000827226
127.799	0.00041094	127.799	0.000872436	127.799	0.00082967
128.302	0.000411284	128.302	0.000875644	128.302	0.000825469
128.851	0.000416744	128.851	0.000862814	128.851	0.000821574
129.409	0.000407503	129.409	0.000867472	129.409	0.000830968
129.948	0.0004143	129.948	0.000874956	129.948	0.000826691
130.508	0.000419761	130.508	0.000881295	130.508	0.000828524
131.022	0.000410825	131.022	0.00087656	131.022	0.000828524
131.57	0.000419379	131.57	0.000886641	131.57	0.000823713
132.103	0.000412353	132.103	0.000884731	132.103	0.0008244
132.617	0.000412811	132.617	0.000884197	132.617	0.000840896
133.174	0.000423274	133.174	0.000875949	133.174	0.000829899
133.717	0.000420792	133.717	0.000883357	133.717	0.00083135
134.271	0.000421593	134.271	0.000887175	134.271	0.000839292
134.824	0.000425756	134.824	0.000882746	134.824	0.000840819
135.358	0.000420181	135.358	0.000893208	135.358	0.00084227
135.885	0.000424228	135.885	0.000891757	135.885	0.000851129
136.432	0.000419722	136.432	0.000894812	136.432	0.000846318
136.976	0.000426405	136.976	0.000893819	136.976	0.000858231
137.514	0.000431865	137.514	0.000897332	137.514	0.000852886
138.054	0.000431216	138.054	0.000902525	138.054	0.000846547
138.6	0.000430872	138.6	0.000906955	138.6	0.000849296
139.145	0.000427207	139.145	0.000910926	139.145	0.000850595
139.708	0.000427016	139.708	0.000901762	139.708	0.000849525
140.256	0.000438776	140.256	0.000907566	140.256	0.000861668
140.793	0.000432667	140.793	0.000907184	140.793	0.000863195
141.354	0.000420601	141.354	0.000914821	141.354	0.000861515
141.917	0.0004324	141.917	0.000911002	141.917	0.000871291
142.456	0.000437249	142.456	0.000912453	142.456	0.00086625
143.009	0.000436791	143.009	0.000913981	143.009	0.000869152
143.855	0.000430452	143.855	0.000926352	143.855	0.000866556
144.405	0.0004345	144.405	0.000926429	144.405	0.000868236
144.96	0.000437173	144.96	0.00092872	144.96	0.000876865
145.5	0.000444237	145.5	0.000917264	145.5	0.000876178
146.054	0.000441144	146.054	0.000930324	146.054	0.000875109
146.585	0.000437707	146.585	0.000927727	146.585	0.000879233
147.133	0.000440877	147.133	0.00092956	147.133	0.000878011
147.683	0.000439616	147.683	0.000945139	147.683	0.000881906
148.214	0.00044038	148.214	0.000945903	148.214	0.000886182
148.771	0.000441106	148.771	0.000950638	148.771	0.000872512
149.329	0.000443397	149.329	0.000937884	149.329	0.000887481
149.905	0.000442518	149.905	0.000944223	149.905	0.000901914
150.441	0.000450575	150.441	0.000940175	150.441	0.000894201
150.93	0.000442518	150.93	0.000940328	150.93	0.00089779
151.492	0.000444619	151.492	0.000948957	151.492	0.000894583
152.041	0.000448055	152.041	0.000953158	152.041	0.000892903
152.589	0.000447482	152.589	0.00095354	152.589	0.000899776
153.142	0.000450499	153.142	0.000966904	153.142	0.000898707
153.692	0.000452332	153.692	0.000962704	153.692	0.000901456
154.247	0.000454012	154.247	0.000963544	154.247	0.000908329
154.804	0.000453936	154.804	0.000965148	154.804	0.000906191
155.302	0.000453554	155.302	0.000968432	155.302	0.000915432
155.844	0.000467376	155.844	0.000973472	155.844	0.000903289
156.403	0.00046268	156.403	0.000963238	156.403	0.000913675
156.926	0.000457296	156.926	0.000977978	156.926	0.000908329
157.49	0.000453783	157.49	0.000982789	157.49	0.00091337
158.024	0.000462145	158.024	0.000978283	158.024	0.000919479
158.569	0.000463023	158.569	0.000978818	158.569	0.000926963
159.122	0.000467109	159.122	0.000980574	159.122	0.000915813
159.676	0.000466918	159.676	0.000982636	159.676	0.000928491
160.244	0.000462947	160.244	0.000982483	160.244	0.000922076
160.773	0.000458632	160.773	0.000980803	160.773	0.00092009
161.317	0.000471806	161.317	0.00098004	161.317	0.000921617
161.815	0.00047276	161.815	0.000994168	161.815	0.00092261
162.363	0.000476388	162.363	0.000984087	162.363	0.000929483
162.899	0.000468064	162.899	0.000990273	162.899	0.000939106
163.459	0.000476961	163.459	0.000995237	163.459	0.00094743
163.994	0.000470126	163.994	0.000997681	163.994	0.000937349
164.541	0.000479595	164.541	0.000989586	164.541	0.000942161
165.099	0.000476923	165.099	0.001	165.099	0.000939411
165.661	0.000478412	165.661	0.000999361	165.661	0.00094827
166.201	0.000472531	166.201	0.00101	166.201	0.000942924
166.753	0.000476579	166.753	0.00102	166.753	0.000939335
167.291	0.000477075	167.291	0.00101	167.291	0.000953234
167.838	0.000483185	167.838	0.00101	167.838	0.000939793
168.378	0.000484254	168.378	0.00101	168.378	0.00095163
168.904	0.000488378	168.904	0.00101	168.904	0.00095354
169.706	0.000479557	169.706	0.00102	169.706	0.000960947
170.241	0.000485514	170.241	0.00103	170.241	0.000955525
170.782	0.000489485	170.782	0.00103	170.782	0.000948194
171.317	0.000490707	171.317	0.00102	171.317	0.000962322
171.883	0.000482268	171.883	0.00102	171.883	0.000964613
172.441	0.000491013	172.441	0.00103	172.441	0.000962093
172.983	0.000488798	172.983	0.00103	172.983	0.000963315
173.519	0.000490783	173.519	0.00102	173.519	0.000972785
174.067	0.000491242	174.067	0.00103	174.067	0.000963773
174.621	0.000488454	174.621	0.00104	174.621	0.000972861
175.162	0.000492196	175.162	0.00104	175.162	0.000973701
175.71	0.000493571	175.71	0.00104	175.71	0.000965453
176.26	0.000496015	176.26	0.00104	176.26	0.000973166
176.803	0.000486621	176.803	0.00104	176.803	0.000983705
177.341	0.000491547	177.341	0.00105	177.341	0.000979276
177.872	0.000499948	177.872	0.00104	177.872	0.000973243
178.436	0.000494755	178.436	0.00104	178.436	0.000980727
178.98	0.000492387	178.98	0.00106	178.98	0.000982712
179.503	0.000497046	179.503	0.00106	179.503	0.00098592
180.053	0.000503995	180.053	0.00105	180.053	0.000972555
180.6	0.000504492	180.6	0.00107	180.6	0.000986378
181.146	0.00049716	181.146	0.00106	181.146	0.001
181.673	0.000494526	181.673	0.00107	181.673	0.000989204
182.222	0.000503422	182.222	0.00106	182.222	0.000996459
182.769	0.000502468	182.769	0.00106	182.769	0.001
183.308	0.000510487	183.308	0.00106	183.308	0.001
183.811	0.000506095	183.811	0.00107	183.811	0.000996001
184.368	0.000513045	184.368	0.00108	184.368	0.000998215
184.924	0.000520109	184.924	0.00108	184.924	0.000998368
185.483	0.000514649	185.483	0.00107	185.483	0.00101
186.043	0.000516749	186.043	0.00107	186.043	0.00101
186.575	0.000516329	186.575	0.00107	186.575	0.00101
187.125	0.000519116	187.125	0.00108	187.125	0.00101
187.678	0.00051904	187.678	0.0011	187.678	0.00102
188.234	0.000520949	188.234	0.00109	188.234	0.00101
188.732	0.000521255	188.732	0.00109	188.732	0.00102
189.294	0.000523469	189.294	0.00109	189.294	0.00102
189.844	0.000525531	189.844	0.00109	189.844	0.00101
190.379	0.000522706	190.379	0.00109	190.379	0.00101
190.94	0.000528204	190.94	0.0011	190.94	0.00102
191.488	0.000526066	191.488	0.0011	191.488	0.00103
192.036	0.000528739	192.036	0.00111	192.036	0.00103
192.591	0.000518391	192.591	0.00111	192.591	0.00103
193.126	0.000528395	193.126	0.0011	193.126	0.00103
193.657	0.000527173	193.657	0.00111	193.657	0.00103
194.207	0.000531526	194.207	0.00111	194.207	0.00104
194.757	0.000535192	194.757	0.0011	194.757	0.00104
195.326	0.000533283	195.326	0.00111	195.326	0.00102
195.871	0.00053187	195.871	0.00112	195.871	0.00103
196.369	0.000529922	196.369	0.00111	196.369	0.00104
196.932	0.000541989	196.932	0.00112	196.932	0.00105
197.497	0.000538972	197.497	0.00111	197.497	0.00105
198.034	0.000539545	198.034	0.00112	198.034	0.00105
198.594	0.000540347	198.594	0.00112	198.594	0.00105
199.147	0.000541912	199.147	0.00112	199.147	0.00104
199.978	0.000542943	199.978	0.00113	199.978	0.00106
200.769	0.000541301	200.769	0.00113	200.769	0.00106
201.311	0.000548785	201.311	0.00114	201.311	0.00106
201.815	0.000543592	201.815	0.00113	201.815	0.00106
202.36	0.000548518	202.36	0.00113	202.36	0.00107
202.932	0.000548824	202.932	0.00114	202.932	0.00106
203.472	0.000547678	203.472	0.00114	203.472	0.00106
204.025	0.000549626	204.025	0.00113	204.025	0.00105
204.583	0.000548136	204.583	0.00114	204.583	0.00107
205.135	0.000549473	205.135	0.00114	205.135	0.00107
205.668	0.000557224	205.668	0.00115	205.668	0.00108
206.222	0.000552757	206.222	0.00115	206.222	0.00107
206.761	0.000554513	206.761	0.00115	206.761	0.00107
207.327	0.000553177	207.327	0.00116	207.327	0.00108
207.875	0.000553253	207.875	0.00115	207.875	0.00108
208.419	0.000560737	208.419	0.00115	208.419	0.00108
208.974	0.000558293	208.974	0.00116	208.974	0.00108
209.528	0.000560126	209.528	0.00116	209.528	0.00109
210.025	0.000561845	210.025	0.00117	210.025	0.00108
210.564	0.000563448	210.564	0.00116	210.564	0.00108
211.14	0.000560203	211.14	0.00117	211.14	0.00108
211.669	0.000561425	211.669	0.00117	211.669	0.00109
212.22	0.000560088	212.22	0.00117	212.22	0.00108
212.763	0.000568718	212.763	0.00118	212.763	0.00108
213.294	0.000563181	213.294	0.00118	213.294	0.00109
213.839	0.000565396	213.839	0.00117	213.839	0.0011
214.385	0.000568489	214.385	0.00118	214.385	0.0011
214.931	0.000568298	214.931	0.00118	214.931	0.0011
215.482	0.000569863	215.482	0.00118	215.482	0.0011
216.021	0.000577233	216.021	0.00119	216.021	0.00111
216.577	0.000575476	216.577	0.00118	216.577	0.00111
217.125	0.00057624	217.125	0.00118	217.125	0.00109
217.649	0.00058002	217.649	0.0012	217.649	0.00109
218.2	0.000576813	218.2	0.00118	218.2	0.0011
218.702	0.000576507	218.702	0.00119	218.702	0.0011
219.243	0.000580669	219.243	0.0012	219.243	0.00111
219.8	0.000575667	219.8	0.0012	219.8	0.0011
220.355	0.00057708	220.355	0.0012	220.355	0.00111
220.914	0.000577195	220.914	0.00119	220.914	0.00112
221.471	0.00058193	221.471	0.0012	221.471	0.00111
222.001	0.000583151	222.001	0.00121	222.001	0.0011
222.577	0.000585022	222.577	0.0012	222.577	0.00112
223.126	0.000584221	223.126	0.00121	223.126	0.00112
223.658	0.000581891	223.658	0.00121	223.658	0.00113
224.205	0.000582617	224.205	0.00121	224.205	0.00112
224.74	0.000584832	224.74	0.00122	224.74	0.00112
225.29	0.000583342	225.29	0.00121	225.29	0.00112
225.831	0.000584564	225.831	0.00122	225.831	0.00113
226.37	0.000589032	226.37	0.00122	226.37	0.00113
226.926	0.000591132	226.926	0.00123	226.926	0.00114
227.472	0.000592888	227.472	0.00123	227.472	0.00113
228.023	0.000598081	228.023	0.00123	228.023	0.00114
228.556	0.000589566	228.556	0.00122	228.556	0.00114
229.108	0.000589108	229.108	0.00122	229.108	0.00114
229.673	0.000595981	229.673	0.00123	229.673	0.00114
230.222	0.000596783	230.222	0.00123	230.222	0.00114
230.761	0.000600869	230.761	0.00123	230.761	0.00115
231.306	0.000593079	231.306	0.00124	231.306	0.00115
231.836	0.000595294	231.836	0.00125	231.836	0.00116
232.347	0.000600869	232.347	0.00124	232.347	0.00114
232.896	0.000598578	232.896	0.00125	232.896	0.00114
233.433	0.000599685	233.433	0.00125	233.433	0.00115
233.995	0.000602091	233.995	0.00124	233.995	0.00115
234.55	0.000604076	234.55	0.00125	234.55	0.00115
235.094	0.000609117	235.094	0.00126	235.094	0.00115
235.643	0.000601289	235.643	0.00125	235.643	0.00116
236.182	0.000603656	236.182	0.00126	236.182	0.00116
236.712	0.00060969	236.712	0.00126	236.712	0.00115
237.266	0.000616792	237.266	0.00126	237.266	0.00116
237.825	0.000616486	237.825	0.00128	237.825	0.00116
238.362	0.000608315	238.362	0.00127	238.362	0.00117
238.921	0.000610148	238.921	0.00127	238.921	0.00116
239.461	0.000610186	239.461	0.00127	239.461	0.00118
239.99	0.000620954	239.99	0.00127	239.99	0.00117
240.552	0.000620152	240.552	0.00127	240.552	0.00118
241.092	0.000625078	241.092	0.00128	241.092	0.00117
241.627	0.000619961	241.627	0.00127	241.627	0.00118
242.171	0.000616066	242.171	0.00128	242.171	0.00118
242.746	0.000619045	242.746	0.00128	242.746	0.00118
243.284	0.00062882	243.284	0.00129	243.284	0.00118
243.827	0.000623741	243.827	0.00128	243.827	0.00117
244.389	0.000627445	244.389	0.00128	244.389	0.00118
244.932	0.000627445	244.932	0.0013	244.932	0.00118
245.46	0.000631569	245.46	0.00129	245.46	0.00119
246.031	0.000627598	246.031	0.0013	246.031	0.00119
246.57	0.00062588	246.57	0.0013	246.57	0.00119
247.1	0.000630767	247.1	0.00129	247.1	0.0012
247.648	0.000637526	247.648	0.00129	247.648	0.00121
248.197	0.000638099	248.197	0.00131	248.197	0.0012
248.724	0.000630767	248.724	0.00131	248.724	0.00119
249.258	0.000634929	249.258	0.0013	249.258	0.00119
249.808	0.000640542	249.808	0.00131	249.808	0.0012
250.307	0.000641612	250.307	0.0013	250.307	0.00121
250.852	0.000638901	250.852	0.00132	250.852	0.0012
251.392	0.000643788	251.392	0.00132	251.392	0.00121
251.961	0.000637679	251.961	0.00131	251.961	0.00121
252.52	0.000637068	252.52	0.00132	252.52	0.00122
253.063	0.000648561	253.063	0.00132	253.063	0.00121
253.61	0.000644934	253.61	0.00132	253.61	0.00121
254.133	0.000646767	254.133	0.00133	254.133	0.00121
254.622	0.000645468	254.622	0.00132	254.622	0.00122
255.187	0.000644743	255.187	0.00133	255.187	0.00122
255.735	0.000649936	255.735	0.00133	255.735	0.00122
256.306	0.00064459	256.306	0.00134	256.306	0.00122
256.846	0.00065089	256.846	0.00134	256.846	0.00123
257.4	0.000655778	257.4	0.00134	257.4	0.00123
257.958	0.000653143	257.958	0.00133	257.958	0.00123
258.485	0.000649592	258.485	0.00134	258.485	0.00123
259.028	0.000655014	259.028	0.00135	259.028	0.00124
259.587	0.000651921	259.587	0.00135	259.587	0.00124
260.125	0.000656733	260.125	0.00135	260.125	0.00123
260.668	0.00065616	260.668	0.00135	260.668	0.00123
261.203	0.000660398	261.203	0.00135	261.203	0.00125
261.764	0.000658336	261.764	0.00135	261.764	0.00124
262.332	0.0006633	262.332	0.00135	262.332	0.00124
262.859	0.000665515	262.859	0.00135	262.859	0.00124
263.428	0.000658604	263.428	0.00135	263.428	0.00124
263.974	0.000666546	263.974	0.00136	263.974	0.00125
264.543	0.000664713	264.543	0.00136	264.543	0.00126
265.074	0.00066036	265.074	0.00138	265.074	0.00126
265.609	0.000670097	265.609	0.00137	265.609	0.00126
266.17	0.000660017	266.17	0.00138	266.17	0.00126
266.722	0.000671548	266.722	0.00137	266.722	0.00126
267.259	0.000674985	267.259	0.00138	267.259	0.00126
267.82	0.00067151	267.82	0.00138	267.82	0.00126
268.355	0.000675405	268.355	0.00137	268.355	0.00127
268.896	0.000676016	268.896	0.00138	268.896	0.00126
269.463	0.000681476	269.463	0.00138	269.463	0.00126
270.009	0.000677276	270.009	0.00138	270.009	0.00127
270.568	0.00067613	270.568	0.00139	270.568	0.00128
271.103	0.000673916	271.103	0.00139	271.103	0.00127
271.65	0.000680789	271.65	0.00139	271.65	0.00127
272.195	0.000684187	272.195	0.00139	272.195	0.00128
272.763	0.000681514	272.763	0.0014	272.763	0.00128
273.312	0.000690068	273.312	0.00141	273.312	0.00128
273.851	0.00068476	273.851	0.00141	273.851	0.00127
274.383	0.000687204	274.383	0.0014	274.383	0.0013
274.936	0.000689228	274.936	0.0014	274.936	0.00128
275.484	0.000686669	275.484	0.0014	275.484	0.00129
276.013	0.000686784	276.013	0.00141	276.013	0.00129
276.562	0.000693237	276.562	0.00141	276.562	0.00129
277.092	0.00069591	277.092	0.00141	277.092	0.00129
277.645	0.000697361	277.645	0.00143	277.645	0.0013
278.18	0.000685562	278.18	0.00142	278.18	0.0013
278.715	0.000698468	278.715	0.00144	278.715	0.0013
279.275	0.000694382	279.275	0.00141	279.275	0.00131
279.831	0.000700377	279.831	0.00141	279.831	0.00131
280.366	0.000703585	280.366	0.00142	280.366	0.0013
280.905	0.000699155	280.905	0.00144	280.905	0.00131
281.418	0.00070137	281.418	0.00143	281.418	0.00132
281.969	0.000708969	281.969	0.00144	281.969	0.00132
282.531	0.000706258	282.531	0.00143	282.531	0.0013
283.075	0.000711604	283.075	0.00143	283.075	0.00133
283.61	0.000701676	283.61	0.00145	283.61	0.00133
284.168	0.000704959	284.168	0.00145	284.168	0.00132
284.702	0.000710191	284.702	0.00145	284.702	0.00132
285.229	0.000710534	285.229	0.00145	285.229	0.00132
285.798	0.000715498	285.798	0.00145	285.798	0.00132
286.368	0.000714658	286.368	0.00146	286.368	0.00134
286.903	0.000714429	286.903	0.00147	286.903	0.00133
287.441	0.000715384	287.441	0.00147	287.441	0.00134
288.011	0.000713704	288.011	0.00146	288.011	0.00133
288.556	0.000722066	288.556	0.00146	288.556	0.00134
289.115	0.000722372	289.115	0.00148	289.115	0.00135
289.666	0.000722677	289.666	0.00147	289.666	0.00134
290.221	0.000718248	290.221	0.00148	290.221	0.00135
290.764	0.000730734	290.764	0.00147	290.764	0.00134
291.307	0.000724434	291.307	0.00147	291.307	0.00134
291.833	0.000725159	291.833	0.00147	291.833	0.00135
292.392	0.000725617	292.392	0.00147	292.392	0.00135
292.952	0.000731001	292.952	0.00149	292.952	0.00136
293.503	0.00072829	293.503	0.00149	293.503	0.00136
294.043	0.000733101	294.043	0.00149	294.043	0.00136
294.555	0.000726266	294.555	0.00149	294.555	0.00137
295.095	0.000730467	295.095	0.0015	295.095	0.00137
295.649	0.000734858	295.649	0.0015	295.649	0.00136
296.199	0.000735927	296.199	0.0015	296.199	0.00137
296.748	0.000739058	296.748	0.00151	296.748	0.00136
297.31	0.000738982	297.31	0.00151	297.31	0.00138
297.869	0.000734667	297.869	0.00151	297.869	0.00138
298.397	0.000741884	298.397	0.00151	298.397	0.00138
298.932	0.000745931	298.932	0.00151	298.932	0.00138
299.445	0.000741769	299.445	0.00152	299.445	0.00139
299.989	0.000746466	299.989	0.00151	299.989	0.00138
300.544	0.000746046	300.544	0.00153	300.544	0.00139
301.091	0.000744748	301.091	0.00152	301.091	0.00138
301.635	0.000745511	301.635	0.00152	301.635	0.0014
302.162	0.000748413	302.162	0.00153	302.162	0.00139
302.704	0.000753339	302.704	0.00153	302.704	0.00139
303.261	0.00075227	303.261	0.00154	303.261	0.00139
303.818	0.000756776	303.818	0.00153	303.818	0.00141
304.367	0.000748871	304.367	0.00154	304.367	0.00139
304.924	0.000753186	304.924	0.00154	304.924	0.00141
305.468	0.0007609	305.468	0.00155	305.468	0.0014
306.021	0.000754943	306.021	0.00154	306.021	0.00141
306.578	0.000765673	306.578	0.00155	306.578	0.00141
307.139	0.000757348	307.139	0.00156	307.139	0.00141
307.666	0.000762198	307.666	0.00156	307.666	0.00142
308.198	0.000769644	308.198	0.00156	308.198	0.00141
308.753	0.000766856	308.753	0.00155	308.753	0.00141
309.33	0.000769873	309.33	0.00156	309.33	0.00142
309.872	0.00076804	309.872	0.00157	309.872	0.00142
310.42	0.000769835	310.42	0.00155	310.42	0.00142
310.971	0.00077266	310.971	0.00157	310.971	0.00142
311.529	0.000773424	311.529	0.00157	311.529	0.00144
312.075	0.00077392	312.075	0.00157	312.075	0.00143
312.623	0.000776021	312.623	0.00157	312.623	0.00143
313.19	0.000781214	313.19	0.00158	313.19	0.00143
313.732	0.000778006	313.732	0.0016	313.732	0.00142
314.273	0.000785796	314.273	0.00158	314.273	0.00144
314.83	0.000778121	314.83	0.00159	314.83	0.00144
315.372	0.000783008	315.372	0.00159	315.372	0.00144
315.936	0.000781825	315.936	0.00159	315.936	0.00144
316.464	0.000787209	316.464	0.00159	316.464	0.00145
317.013	0.000782894	317.013	0.00159	317.013	0.00146
317.576	0.000791485	317.576	0.0016	317.576	0.00145
318.117	0.0007874	318.117	0.00161	318.117	0.00146
318.651	0.000791027	318.651	0.00161	318.651	0.00145
319.207	0.000793547	319.207	0.00161	319.207	0.00146
319.73	0.000788621	319.73	0.00162	319.73	0.00147
320.268	0.000793433	320.268	0.00161	320.268	0.00147
320.8	0.000800802	320.8	0.00161	320.8	0.00146
321.378	0.000797137	321.378	0.00161	321.378	0.00146
321.921	0.000799504	321.921	0.00162	321.921	0.00147
322.466	0.000802941	322.466	0.00163	322.466	0.00148
323.014	0.000801299	323.014	0.00162	323.014	0.00148
323.569	0.000805155	323.569	0.00162	323.569	0.00147
324.109	0.000803131	324.109	0.00164	324.109	0.00147
324.666	0.000806568	324.666	0.00163	324.666	0.00148
325.198	0.000809088	325.198	0.00164	325.198	0.00149
325.746	0.000809356	325.746	0.00164	325.746	0.00148
326.288	0.000804582	326.288	0.00163	326.288	0.00148
326.82	0.000812487	326.82	0.00163	326.82	0.0015
327.385	0.000811036	327.385	0.00166	327.385	0.0015
327.93	0.000814587	327.93	0.00164	327.93	0.0015
328.482	0.00081199	328.482	0.00164	328.482	0.0015
329.028	0.000813747	329.028	0.00164	329.028	0.00151
329.564	0.000820429	329.564	0.00166	329.564	0.00151
330.114	0.000813823	330.114	0.00166	330.114	0.0015
330.684	0.000820314	330.684	0.00166	330.684	0.00151
331.235	0.000824591	331.235	0.00166	331.235	0.0015
331.764	0.000821193	331.764	0.00167	331.764	0.00152
332.299	0.00082524	332.299	0.00167	332.299	0.00152
332.855	0.000821574	332.855	0.00168	332.855	0.00151
333.432	0.000825469	333.432	0.00168	333.432	0.00153
333.956	0.000826729	333.956	0.00168	333.956	0.00152
334.499	0.000830281	334.499	0.00168	334.499	0.00152
335.07	0.000832457	335.07	0.00168	335.07	0.00153
335.621	0.000838414	335.621	0.00169	335.621	0.00153
336.159	0.000828409	336.159	0.00168	336.159	0.00153
336.714	0.000829097	336.714	0.00168	336.714	0.00155
337.279	0.000841698	337.279	0.0017	337.279	0.00153
337.818	0.000840934	337.818	0.00171	337.818	0.00154
338.344	0.000836505	338.344	0.00171	338.344	0.00155
338.919	0.000840705	338.919	0.0017	338.919	0.00155
339.487	0.000845669	339.487	0.0017	339.487	0.00154
340.02	0.000844905	340.02	0.00171	340.02	0.00155
340.573	0.000842309	340.573	0.00171	340.573	0.00155
341.08	0.000849449	341.08	0.00172	341.08	0.00156
341.616	0.000844447	341.616	0.00172	341.616	0.00155
342.183	0.000846547	342.183	0.00171	342.183	0.00157
342.733	0.000855444	342.733	0.00171	342.733	0.00157
343.275	0.000857888	343.275	0.00173	343.275	0.00156
343.835	0.000856666	343.835	0.00173	343.835	0.00156
344.372	0.000861057	344.372	0.00172	344.372	0.00157
344.903	0.000859492	344.903	0.00173	344.903	0.00157
345.465	0.000858804	345.465	0.00174	345.465	0.00158
346.016	0.000859644	346.016	0.00174	346.016	0.00158
346.584	0.000862699	346.584	0.00174	346.584	0.00158
347.124	0.000859415	347.124	0.00175	347.124	0.00159
347.651	0.00086541	347.651	0.00175	347.651	0.00158
348.181	0.000865945	348.181	0.00175	348.181	0.00159
348.737	0.00087087	348.737	0.00175	348.737	0.00159
349.309	0.000869916	349.309	0.00177	349.309	0.0016
349.852	0.000877896	349.852	0.00176	349.852	0.0016
350.22	0.000876445	350.22	0.00176	350.22	0.00159
