# Supplementary material for: Absence of near-ambient superconductivity in LuH2±xNy
Source: Nature. 2023 May 11;620(7972):72–7. doi: 10.1038/s41586-023-06162-w (PMC10396964; doi:10.1038/s41586-023-06162-w)
Supplement: Supplementary file 2 — Source Data Fig. 2 [file 41586_2023_6162_MOESM2_ESM.xlsx]

## Sheet: Figure 2a
SR1				SR2				SR3				Data in ref. 1
Wavenumber	Counts	Wavenumber	Counts	Wavenumber	Counts	Wavenumber	Counts	Wavenumber	Counts	Wavenumber	Counts	Wavenumber	Counts	Wavenumber	Counts
cm-1		cm-1		cm-1		cm-1		cm-1		cm-1		cm-1		cm-1
100.426	13628	1100.05	1572	100.426	11876	1100.05	2470	100.35	9346.25	1100.25	281.4	100.048	8511.83	1100.15	48.1896
100.951	13444	1100.51	1556	100.951	11532	1100.51	2430	101.278	9389	1101.05	312.6	100.671	8558	1100.7	72.8012
101.473	13592	1100.97	1564	101.473	11500	1100.97	2274	102.207	9379	1101.84	275	101.293	8488.5	1101.24	63.5156
101.998	13464	1101.42	1632	101.998	11624	1101.42	2414	103.135	9385.75	1102.63	279.6	101.916	8462.35	1101.78	51.4329
102.52	13556	1101.88	1600	102.52	11596	1101.88	2450	104.063	9337	1103.43	328.8	102.539	8496.97	1102.32	74.7536
103.045	13540	1102.34	1656	103.045	11484	1102.34	2368	104.99	9277.5	1104.22	277.4	103.162	8561.08	1102.86	71.6774
103.567	13656	1102.8	1582	103.567	11664	1102.8	2434	105.918	9362	1105.01	268.6	103.784	8487	1103.4	96.5047
104.091	13672	1103.25	1612	104.091	11732	1103.25	2306	106.845	9228	1105.8	303	104.407	8387.33	1103.94	94.3356
104.614	13592	1103.71	1598	104.614	11720	1103.71	2418	107.773	9214.75	1106.6	419.2	105.029	8377	1104.48	64.5703
105.136	13940	1104.17	1642	105.136	11888	1104.17	2326	108.7	9238.75	1107.39	286.8	105.652	8394.2	1105.02	77.309
105.66	14220	1104.63	1610	105.66	12004	1104.63	2334	109.627	9316.25	1108.18	348.8	106.274	8430.35	1105.57	87.5518
106.182	14380	1105.08	1604	106.182	12472	1105.08	2374	110.554	9282	1108.97	282.2	106.896	8331.6	1106.11	62.3989
106.707	14404	1105.54	1524	106.707	12404	1105.54	2348	111.48	9326.5	1109.77	409.6	107.518	8329.55	1106.65	71.6504
107.229	14360	1106	1568	107.229	12600	1106	2362	112.407	9376.25	1110.56	320.8	108.141	8377.65	1107.19	91.2064
107.751	14152	1106.45	1618	107.751	12068	1106.45	2438	113.333	9410.25	1111.35	363	108.763	8384.72	1107.73	76.3672
108.275	13692	1106.91	1520	108.275	11952	1106.91	2362	114.259	9413	1112.14	252	109.385	8433.08	1108.27	76.8328
108.797	13688	1107.37	1626	108.797	11768	1107.37	2354	115.186	9396.5	1112.93	427	110.007	8426	1108.81	71.2037
109.321	13436	1107.83	1634	109.321	11592	1107.83	2366	116.112	9373	1113.72	295	110.629	8520.65	1109.35	72.5797
109.843	13636	1108.28	1522	109.843	11672	1108.28	2386	117.037	9538	1114.51	394.2	111.251	8487.53	1109.89	93.561
110.365	13480	1108.74	1540	110.365	11548	1108.74	2310	117.963	9534.5	1115.31	445.8	111.872	8418.92	1110.43	63.648
110.889	13344	1109.2	1596	110.889	11728	1109.2	2430	118.888	9493	1116.1	302.6	112.494	8366.8	1110.97	79.0405
111.411	13440	1109.65	1520	111.411	11472	1109.65	2384	119.814	9504.75	1116.89	293	113.116	8423.3	1111.51	80.239
111.933	13528	1110.11	1564	111.933	11584	1110.11	2332	120.739	9652.75	1117.68	312	113.738	8429.7	1112.05	77.1435
112.457	13564	1110.57	1642	112.457	11576	1110.57	2342	121.664	9641.25	1118.47	332	114.359	8422.62	1112.59	82.354
112.979	13540	1111.02	1608	112.979	11728	1111.02	2368	122.589	9679.25	1119.26	368	114.981	8447.38	1113.13	62.5704
113.501	13728	1111.48	1610	113.501	11748	1111.48	2340	123.514	9670.75	1120.05	392.8	115.602	8456.5	1113.67	84.7924
114.025	13772	1111.94	1648	114.025	11712	1111.94	2390	124.438	9695	1120.84	334.8	116.224	8573.85	1114.21	65.0201
114.546	13944	1112.39	1556	114.546	11736	1112.39	2392	125.363	9695.25	1121.63	373	116.845	8562.4	1114.75	77.1532
115.068	13944	1112.85	1552	115.068	11984	1112.85	2332	126.287	9649	1122.42	320.4	117.466	8561.33	1115.29	94.2915
115.592	13996	1113.31	1464	115.592	12076	1113.31	2376	127.211	9647	1123.21	296	118.088	8613.1	1115.83	67.5349
116.114	13812	1113.76	1508	116.114	11784	1113.76	2354	128.135	9626.75	1124	293	118.709	8711.6	1116.37	73.5834
116.635	13940	1114.22	1558	116.635	12060	1114.22	2352	129.059	9601.75	1124.79	288.2	119.33	8696.17	1116.91	72.8365
117.159	13928	1114.68	1498	117.159	12320	1114.68	2358	129.983	9586.75	1125.58	350.4	119.951	8687.92	1117.45	74.1944
117.68	13868	1115.13	1566	117.68	12172	1115.13	2318	130.907	9664.5	1126.37	297.2	120.572	8697.1	1117.99	92.0568
118.202	13744	1115.59	1594	118.202	11888	1115.59	2230	131.83	9694	1127.16	298.2	121.193	8792.42	1118.53	76.8235
118.726	13660	1116.05	1572	118.726	11880	1116.05	2358	132.753	9597.75	1127.95	356	121.814	8840.45	1119.07	101.395
119.247	13764	1116.5	1556	119.247	11716	1116.5	2360	133.676	9527	1128.74	285.2	122.435	8842.25	1119.61	47.4694
119.769	13884	1116.96	1620	119.769	11872	1116.96	2344	134.599	9672.5	1129.52	376.2	123.055	8801.78	1120.15	90.4483
120.29	13504	1117.41	1642	120.29	11832	1117.41	2388	135.522	9692.5	1130.31	273.4	123.676	8820.22	1120.69	58.8309
120.813	13756	1117.87	1576	120.813	11748	1117.87	2344	136.445	9646	1131.1	317	124.297	8854.88	1121.23	46.7171
121.335	13888	1118.33	1494	121.335	12044	1118.33	2310	137.367	9580	1131.89	419.2	124.917	8916.58	1121.77	51.2067
121.856	14028	1118.78	1576	121.856	12068	1118.78	2328	138.29	9618.25	1132.68	373.2	125.538	8942.12	1122.31	53.7997
122.377	14164	1119.24	1562	122.377	12104	1119.24	2378	139.212	9726	1133.47	346.2	126.158	9037.22	1122.85	80.2957
122.901	14412	1119.7	1534	122.901	12472	1119.7	2356	140.134	9600.75	1134.25	186.2	126.779	9125.45	1123.39	79.0948
123.422	14292	1120.15	1586	123.422	12376	1120.15	2352	141.056	9688.5	1135.04	264.8	127.399	9156.53	1123.93	25.9966
123.943	14068	1120.61	1418	123.943	12056	1120.61	2336	141.978	9763	1135.83	342	128.02	9065.65	1124.47	61.8012
124.464	14052	1121.06	1550	124.464	12252	1121.06	2366	142.899	9656.75	1136.62	299.8	128.64	9026.67	1125.01	54.5082
124.988	13728	1121.52	1520	124.988	11960	1121.52	2268	143.821	9882.75	1137.41	239.8	129.26	8949.85	1125.55	85.5177
125.509	13864	1121.98	1560	125.509	12104	1121.98	2280	144.742	9951.5	1138.19	220.8	129.88	8903.6	1126.09	64.2294
126.03	13736	1122.43	1468	126.03	11924	1122.43	2306	145.663	10029.5	1138.98	315.6	130.5	8872.35	1126.62	88.2432
126.551	13872	1122.89	1560	126.551	11896	1122.89	2344	146.585	10160.8	1139.77	302.8	131.12	8775.65	1127.16	60.359
127.072	13908	1123.34	1520	127.072	11904	1123.34	2246	147.505	10318.2	1140.55	294.4	131.74	8693.83	1127.7	40.0764
127.595	13800	1123.8	1488	127.595	11904	1123.8	2360	148.426	10349.2	1141.34	200.8	132.36	8722.65	1128.24	55.0955
128.116	13860	1124.26	1488	128.116	12068	1124.26	2350	149.347	10032.2	1142.13	278.4	132.98	8654.92	1128.78	67.4161
128.637	13860	1124.71	1566	128.637	11896	1124.71	2296	150.267	9918.5	1142.92	239.8	133.6	8657.03	1129.32	78.5381
129.158	13832	1125.17	1560	129.158	11964	1125.17	2342	151.188	9758	1143.7	396.8	134.219	8603.17	1129.86	46.4612
129.679	13916	1125.62	1526	129.679	12012	1125.62	2288	152.108	9651	1144.49	282.2	134.839	8646.45	1130.4	35.7852
130.2	13760	1126.08	1454	130.2	11948	1126.08	2298	153.028	9605.5	1145.27	215.2	135.459	8621.35	1130.93	49.4102
130.723	13736	1126.53	1504	130.723	11804	1126.53	2354	153.948	9678.25	1146.06	267.6	136.078	8600.62	1131.47	52.736
131.243	13716	1126.99	1456	131.243	11868	1126.99	2336	154.867	9681	1146.85	314	136.698	8527.12	1132.01	38.2622
131.764	13632	1127.45	1584	131.764	11836	1127.45	2376	155.787	9510	1147.63	357	137.317	8591.4	1132.55	60.7889
132.285	13652	1127.9	1484	132.285	11968	1127.9	2310	156.706	9480	1148.42	315.8	137.937	8637.22	1133.09	59.2159
132.806	13872	1128.36	1494	132.806	11548	1128.36	2278	157.626	9474	1149.2	279.8	138.556	8659.17	1133.63	75.343
133.326	13628	1128.81	1530	133.326	11716	1128.81	2304	158.545	9481	1149.99	307.8	139.175	8594.25	1134.17	85.7701
133.849	13524	1129.27	1454	133.849	11644	1129.27	2280	159.464	9429.75	1150.78	277.8	139.794	8665.9	1134.7	46.697
134.37	13684	1129.72	1464	134.37	11776	1129.72	2244	160.383	9615.25	1151.56	190.2	140.413	8680.83	1135.24	30.4236
134.89	13688	1130.18	1380	134.89	11788	1130.18	2312	161.301	9525	1152.35	315	141.033	8683.92	1135.78	43.2498
135.411	13848	1130.63	1444	135.411	11760	1130.63	2260	162.22	9564.25	1153.13	373.8	141.652	8750.88	1136.32	65.8752
135.931	13696	1131.09	1466	135.931	11820	1131.09	2334	163.138	9541.75	1153.92	310.6	142.271	8729.62	1136.86	54.2
136.452	13720	1131.54	1540	136.452	11788	1131.54	2260	164.056	9511.5	1154.7	289.8	142.889	8892.53	1137.39	44.4238
136.972	13688	1132	1470	136.972	12024	1132	2292	164.974	9586.5	1155.48	316.6	143.508	8921.15	1137.93	77.1465
137.493	13928	1132.45	1542	137.493	11972	1132.45	2318	165.892	9464.25	1156.27	279.2	144.127	8923.03	1138.47	43.7681
138.013	13884	1132.91	1470	138.013	12156	1132.91	2282	166.81	9635.75	1157.05	266.6	144.746	8944.83	1139.01	64.0881
138.536	14220	1133.36	1416	138.536	12244	1133.36	2206	167.728	9733	1157.84	397.6	145.364	9052.03	1139.55	71.2068
139.056	14204	1133.82	1440	139.056	12284	1133.82	2272	168.645	9586.25	1158.62	308.8	145.983	9165.08	1140.08	71.0238
139.576	14124	1134.28	1492	139.576	12176	1134.28	2300	169.563	9533	1159.41	394.8	146.602	9290.65	1140.62	44.5389
140.097	14180	1134.73	1446	140.097	12352	1134.73	2222	170.48	9753.75	1160.19	306.8	147.22	9285.75	1141.16	61.752
140.617	14072	1135.18	1564	140.617	12080	1135.18	2356	171.397	9731	1160.97	362	147.839	9335.55	1141.7	67.8632
141.137	14264	1135.64	1492	141.137	12100	1135.64	2362	172.314	9639	1161.76	382.4	148.457	9369.03	1142.23	48.0719
141.657	14120	1136.09	1552	141.657	12132	1136.09	2240	173.231	9854.5	1162.54	452	149.075	9312.65	1142.77	56.2784
142.178	14228	1136.55	1420	142.178	12128	1136.55	2308	174.147	9667.5	1163.32	357	149.694	9280.28	1143.31	22.8822
142.698	14108	1137	1404	142.698	12296	1137	2200	175.064	9704.25	1164.11	404.4	150.312	9195.38	1143.85	70.0834
143.218	14352	1137.46	1430	143.218	12412	1137.46	2248	175.98	9631.75	1164.89	325.2	150.93	9008.28	1144.38	25.8817
143.738	14456	1137.91	1446	143.738	12568	1137.91	2250	176.896	9794.5	1165.67	378.6	151.548	8947.5	1144.92	56.177
144.258	14544	1138.37	1480	144.258	12588	1138.37	2302	177.812	9651.25	1166.46	423.6	152.166	8776.2	1145.46	61.1692
144.778	14512	1138.82	1464	144.778	12852	1138.82	2384	178.728	9830.25	1167.24	501	152.784	8576.62	1146	8.15799
145.298	14740	1139.28	1484	145.298	12844	1139.28	2212	179.644	9797.75	1168.02	488.4	153.402	8488.03	1146.53	48.5434
145.818	14664	1139.73	1420	145.818	12836	1139.73	2374	180.559	9845.25	1168.8	433	154.02	8383.12	1147.07	49.5252
146.338	14704	1140.19	1540	146.338	12740	1140.19	2248	181.475	9834	1169.59	522.2	154.638	8345.05	1147.61	46.3033
146.858	14684	1140.64	1434	146.858	12852	1140.64	2264	182.39	9858.25	1170.37	465.2	155.255	8224.65	1148.14	55.1775
147.378	14372	1141.1	1534	147.378	12720	1141.1	2296	183.305	9922.75	1171.15	552.6	155.873	8152.55	1148.68	40.3477
147.898	14216	1141.55	1462	147.898	12476	1141.55	2176	184.22	9869.75	1171.93	525.6	156.491	8157.55	1149.22	27.1136
148.418	14228	1142	1440	148.418	12468	1142	2304	185.135	9987	1172.72	547.2	157.108	8166.7	1149.75	59.4752
148.937	14148	1142.46	1362	148.937	12156	1142.46	2182	186.05	9951	1173.5	619.4	157.726	8092.02	1150.29	41.5324
149.457	14056	1142.91	1436	149.457	12056	1142.91	2178	186.964	9914.25	1174.28	555.6	158.343	8055.8	1150.83	30.785
149.977	13952	1143.37	1480	149.977	12020	1143.37	2332	187.879	10082.2	1175.06	631.6	158.961	8081.83	1151.36	25.8327
150.497	13832	1143.82	1422	150.497	12072	1143.82	2276	188.793	9941	1175.84	552.6	159.578	8059.2	1151.9	47.4756
151.016	13824	1144.28	1464	151.016	12116	1144.28	2244	189.707	10014.8	1176.62	656	160.195	8015.58	1152.44	37.2133
151.536	13844	1144.73	1426	151.536	11932	1144.73	2228	190.621	10066	1177.4	698.8	160.812	7969.35	1152.97	65.446
152.056	13852	1145.19	1408	152.056	11952	1145.19	2130	191.535	10149	1178.18	673.6	161.43	8017.8	1153.51	58.7732
152.575	13864	1145.64	1488	152.575	11840	1145.64	2326	192.449	10215.2	1178.97	785.2	162.047	8046.5	1154.05	18.795
153.095	13704	1146.09	1454	153.095	12032	1146.09	2226	193.362	10125	1179.75	800.2	162.664	8075.35	1154.58	54.0109
153.614	13884	1146.55	1456	153.614	11876	1146.55	2236	194.275	10141.5	1180.53	791.2	163.281	7993.8	1155.12	53.1213
154.134	13892	1147	1408	154.134	12000	1147	2258	195.189	10171	1181.31	841.2	163.898	8021.98	1155.66	65.0256
154.653	13892	1147.45	1378	154.653	12048	1147.45	2168	196.102	10143.8	1182.09	849.4	164.515	8015.95	1156.19	43.9238
155.173	13964	1147.91	1450	155.173	12168	1147.91	2346	197.015	10158.2	1182.87	870.2	165.131	8071.73	1156.73	73.6158
155.692	13632	1148.36	1490	155.692	11880	1148.36	2220	197.927	10040.5	1183.65	889.4	165.748	8051.92	1157.27	51.8015
156.21	13776	1148.82	1424	156.21	11860	1148.82	2182	198.84	10099	1184.43	1107	166.365	8022.17	1157.8	64.2808
156.729	13660	1149.27	1490	156.729	11896	1149.27	2260	199.753	10005.5	1185.21	965.8	166.981	8041.65	1158.34	75.1539
157.248	13772	1149.73	1354	157.248	11780	1149.73	2174	200.665	10014.5	1185.99	1072.8	167.598	8058.4	1158.87	53.9207
157.768	13660	1150.18	1436	157.768	11964	1150.18	2274	201.577	9981.75	1186.77	1058.4	168.215	8055.88	1159.41	57.9812
158.287	13796	1150.63	1392	158.287	11692	1150.63	2212	202.489	10044	1187.55	1172	168.831	8054.77	1159.95	42.3356
158.806	13600	1151.09	1404	158.806	11900	1151.09	2280	203.401	10122.2	1188.33	1284.4	169.447	8008.85	1160.48	86.5839
159.325	13724	1151.54	1422	159.325	11896	1151.54	2212	204.313	10002.8	1189.11	1205.4	170.064	8052.4	1161.02	73.2261
159.845	13692	1151.99	1420	159.845	11860	1151.99	2234	205.224	10191	1189.88	1347.4	170.68	8118.3	1161.55	63.9623
160.364	13788	1152.45	1490	160.364	12036	1152.45	2286	206.136	9992.25	1190.66	1388.2	171.296	8092.55	1162.09	40.4925
160.881	13656	1152.9	1442	160.881	11864	1152.9	2178	207.047	10121.2	1191.44	1316.8	171.912	8052.95	1162.62	62.8167
161.4	13640	1153.35	1444	161.4	11820	1153.35	2210	207.958	10133.5	1192.22	1372.6	172.529	8109.7	1163.16	98.635
161.919	13700	1153.81	1448	161.919	11680	1153.81	2212	208.869	10081	1193	1531.2	173.145	8153.1	1163.7	77.0475
162.438	13920	1154.26	1510	162.438	12112	1154.26	2274	209.78	10056	1193.78	1412.8	173.761	8206.53	1164.23	70.8541
162.957	13804	1154.72	1376	162.957	11864	1154.72	2290	210.691	10132	1194.56	1500.6	174.377	8181.48	1164.77	42.4549
163.476	13824	1155.17	1474	163.476	11916	1155.17	2300	211.602	10065.8	1195.33	1596.4	174.992	8176.1	1165.3	67.4499
163.993	13596	1155.62	1394	163.993	11984	1155.62	2308	212.512	10152	1196.11	1510	175.608	8246.88	1165.84	77.6392
164.512	13788	1156.07	1446	164.512	11856	1156.07	2300	213.422	10208.2	1196.89	1580	176.224	8216.6	1166.37	66.9229
165.031	13872	1156.53	1392	165.031	11676	1156.53	2176	214.332	10092	1197.67	1603.6	176.84	8210.15	1166.91	65.9009
165.55	13612	1156.98	1412	165.55	11916	1156.98	2330	215.242	10093	1198.45	1554.6	177.455	8207.65	1167.44	74.9734
166.069	13852	1157.44	1434	166.069	11868	1157.44	2248	216.152	10100.2	1199.22	1503.6	178.071	8293.88	1167.98	87.0404
166.587	13748	1157.89	1492	166.587	11740	1157.89	2290	217.062	10223.8	1200	1645.2	178.687	8337	1168.51	105.102
167.104	13672	1158.34	1446	167.104	12036	1158.34	2282	217.971	10257	1200.78	1638.2	179.302	8336.38	1169.05	98.3577
167.623	13796	1158.8	1460	167.623	11932	1158.8	2212	218.881	10190.2	1201.56	1567.6	179.917	8306.75	1169.58	116.108
168.142	13760	1159.25	1530	168.142	11820	1159.25	2292	219.79	10260.2	1202.33	1607.4	180.533	8320.25	1170.12	92.6534
168.66	13720	1159.7	1550	168.66	11872	1159.7	2248	220.699	10262.8	1203.11	1696	181.148	8360.92	1170.65	127.093
169.177	13980	1160.15	1356	169.177	12000	1160.15	2292	221.608	10253.2	1203.89	1544.8	181.763	8344.65	1171.19	110.528
169.695	13844	1160.61	1564	169.695	12024	1160.61	2366	222.517	10175	1204.66	1568	182.379	8298.55	1171.72	119.857
170.214	14032	1161.06	1446	170.214	12116	1161.06	2284	223.426	10325.2	1205.44	1599.8	182.994	8384.75	1172.26	142.481
170.733	13852	1161.51	1518	170.733	12124	1161.51	2310	224.334	10239	1206.22	1599.4	183.609	8419.12	1172.79	122.5
171.251	13880	1161.97	1442	171.251	12020	1161.97	2276	225.243	10271.8	1206.99	1633.8	184.224	8448.92	1173.33	106.313
171.768	13628	1162.42	1430	171.768	12040	1162.42	2180	226.151	10301.5	1207.77	1641.8	184.839	8381.72	1173.86	146.522
172.286	13676	1162.87	1530	172.286	11932	1162.87	2406	227.059	10298.8	1208.55	1701.6	185.454	8347.05	1174.4	125.826
172.805	13896	1163.32	1556	172.805	11992	1163.32	2314	227.967	10323.5	1209.32	1472.6	186.068	8404.25	1174.93	174.324
173.323	13940	1163.78	1518	173.323	11728	1163.78	2324	228.875	10413	1210.1	1528.8	186.683	8432.9	1175.47	148.618
173.839	13852	1164.23	1468	173.839	12096	1164.23	2320	229.782	10319.8	1210.87	1649.8	187.298	8448.15	1176	183.406
174.358	13812	1164.68	1534	174.358	12096	1164.68	2356	230.69	10333.5	1211.65	1595	187.913	8432.22	1176.53	190.69
174.876	13660	1165.14	1488	174.876	11972	1165.14	2380	231.597	10469.2	1212.42	1535.8	188.527	8462.78	1177.07	212.769
175.392	13800	1165.59	1534	175.392	11940	1165.59	2318	232.504	10539.8	1213.2	1564.8	189.142	8535.15	1177.6	182.843
175.911	14028	1166.04	1488	175.911	11996	1166.04	2406	233.411	10490.2	1213.97	1511	189.756	8557.25	1178.14	193.012
176.429	13884	1166.49	1492	176.429	12096	1166.49	2292	234.318	10504.8	1214.75	1469.4	190.371	8518.75	1178.67	184.677
176.947	13916	1166.95	1506	176.947	12032	1166.95	2400	235.225	10618.8	1215.52	1416	190.985	8523.67	1179.21	202.737
177.463	13792	1167.4	1612	177.463	11956	1167.4	2408	236.132	10434	1216.3	1485.4	191.599	8606.03	1179.74	248.392
177.982	13820	1167.85	1538	177.982	12084	1167.85	2362	237.038	10587.5	1217.07	1310.4	192.214	8626.5	1180.27	218.943
178.5	13760	1168.3	1538	178.5	12232	1168.3	2360	237.944	10574	1217.85	1389.8	192.828	8626.97	1180.81	245.089
179.016	13812	1168.76	1610	179.016	12232	1168.76	2380	238.851	10560.5	1218.62	1444.8	193.442	8613.65	1181.34	241.33
179.534	14032	1169.21	1574	179.534	11904	1169.21	2404	239.757	10745.5	1219.4	1457.2	194.056	8662.62	1181.88	276.768
180.052	13996	1169.66	1688	180.052	12000	1169.66	2444	240.662	10646.2	1220.17	1395.4	194.67	8704.83	1182.41	322.7
180.568	13884	1170.11	1584	180.568	11940	1170.11	2418	241.568	10816.2	1220.95	1308	195.284	8683.17	1182.94	308.528
181.086	13936	1170.57	1550	181.086	12032	1170.57	2448	242.474	10676.8	1221.72	1307.6	195.898	8570.38	1183.48	307.552
181.604	13968	1171.02	1558	181.604	12056	1171.02	2554	243.379	10887.5	1222.49	1381.8	196.512	8588.6	1184.01	335.072
182.12	13968	1171.47	1610	182.12	12008	1171.47	2406	244.285	10758.8	1223.27	1358	197.126	8585.7	1184.54	317.487
182.638	13780	1171.92	1558	182.638	12104	1171.92	2430	245.19	10890.8	1224.04	1373.6	197.739	8616.8	1185.08	382.698
183.156	13872	1172.37	1624	183.156	12060	1172.37	2488	246.095	11034.8	1224.81	1294.6	198.353	8507.92	1185.61	388.005
183.671	14008	1172.83	1620	183.671	12024	1172.83	2468	247	10983.5	1225.59	1358	198.967	8540.3	1186.15	359.307
184.189	13824	1173.28	1740	184.189	12160	1173.28	2490	247.904	11194.5	1226.36	1309.6	199.58	8481.25	1186.68	357.206
184.705	14016	1173.73	1656	184.705	11908	1173.73	2492	248.809	11097.2	1227.13	1338.8	200.194	8552.08	1187.21	394.201
185.223	13944	1174.18	1666	185.223	12080	1174.18	2520	249.713	11307.8	1227.91	1312.6	200.807	8530.95	1187.75	410.291
185.74	13964	1174.64	1618	185.74	12072	1174.64	2458	250.618	11207.8	1228.68	1285.4	201.421	8454.1	1188.28	419.377
186.256	13952	1175.09	1662	186.256	12156	1175.09	2432	251.522	11224.2	1229.45	1302.2	202.034	8496.45	1188.81	449.16
186.774	14072	1175.54	1738	186.774	12204	1175.54	2616	252.426	11211.8	1230.22	1219	202.647	8524.15	1189.35	441.338
187.289	13968	1175.99	1646	187.289	12184	1175.99	2536	253.329	11026	1231	1319.8	203.26	8487.42	1189.88	510.213
187.807	14028	1176.44	1722	187.807	12208	1176.44	2650	254.233	11031.8	1231.77	1270.6	203.874	8456.42	1190.41	506.984
188.325	13832	1176.89	1700	188.325	12132	1176.89	2552	255.137	10771.2	1232.54	1146.4	204.487	8438.95	1190.94	522.551
188.84	13924	1177.35	1792	188.84	12296	1177.35	2588	256.04	10769.5	1233.31	1194	205.1	8433.6	1191.48	521.614
189.358	14184	1177.8	1664	189.358	11936	1177.8	2584	256.943	10711.5	1234.09	1225.2	205.713	8475.03	1192.01	507.374
189.873	14188	1178.25	1732	189.873	12268	1178.25	2574	257.846	10644	1234.86	1337	206.326	8475.05	1192.54	551.33
190.39	14224	1178.7	1726	190.39	12376	1178.7	2646	258.749	10685.2	1235.63	1242.4	206.939	8405.75	1193.08	530.882
190.906	14264	1179.15	1800	190.906	12192	1179.15	2568	259.652	10556.8	1236.4	1263	207.551	8460.17	1193.61	588.631
191.423	14100	1179.6	1730	191.423	12420	1179.6	2612	260.555	10407	1237.17	1179.4	208.164	8489.28	1194.14	577.375
191.941	14184	1180.06	1742	191.941	12392	1180.06	2762	261.457	10541	1237.94	1236.6	208.777	8438.58	1194.67	586.317
192.456	14116	1180.51	1754	192.456	12208	1180.51	2560	262.36	10506	1238.71	1171.6	209.389	8444.33	1195.21	612.355
192.973	14196	1180.96	1694	192.973	12200	1180.96	2668	263.262	10393	1239.49	1192.2	210.002	8421.22	1195.74	625.89
193.489	14184	1181.41	1788	193.489	12320	1181.41	2710	264.164	10417.5	1240.26	1186.2	210.615	8484.9	1196.27	656.021
194.006	14080	1181.86	1796	194.006	12224	1181.86	2712	265.066	10503.2	1241.03	1199	211.227	8512.9	1196.81	639.749
194.521	14192	1182.31	1828	194.521	12252	1182.31	2714	265.968	10396.8	1241.8	1094.2	211.839	8444.1	1197.34	675.773
195.038	14040	1182.76	1810	195.038	12164	1182.76	2724	266.869	10406.5	1242.57	1063.6	212.452	8455.17	1197.87	624.295
195.553	14072	1183.22	1762	195.553	12224	1183.22	2862	267.771	10251.5	1243.34	1139.6	213.064	8490.72	1198.4	680.113
196.071	13928	1183.67	1826	196.071	12244	1183.67	2712	268.672	10265.2	1244.11	1089	213.676	8577	1198.93	674.828
196.586	14008	1184.12	1836	196.586	12196	1184.12	2868	269.574	10354.2	1244.88	1146.8	214.289	8505.12	1199.47	695.339
197.103	14028	1184.57	1758	197.103	12160	1184.57	2760	270.475	10389.2	1245.65	1176	214.901	8514.08	1200	707.948
197.618	13976	1185.02	1852	197.618	12252	1185.02	2728	271.375	10369.2	1246.42	1153	215.513	8520.67	1200.53	667.953
198.135	14104	1185.47	1776	198.135	12144	1185.47	2802	272.276	10263.2	1247.19	1131.8	216.125	8540.67	1201.06	669.756
198.65	13840	1185.92	1866	198.65	11880	1185.92	2752	273.177	10277.5	1247.96	1188.8	216.737	8553.72	1201.6	655.655
199.167	13992	1186.38	1864	199.167	12172	1186.38	2796	274.077	10398.8	1248.73	1170	217.349	8512	1202.13	679.752
199.682	13844	1186.83	1834	199.682	11952	1186.83	2892	274.978	10360.8	1249.5	1110.2	217.96	8535.78	1202.66	680.145
200.199	13960	1187.28	1842	200.199	12152	1187.28	2880	275.878	10479	1250.27	1210.8	218.572	8585.38	1203.19	675.836
200.713	13868	1187.73	1886	200.713	12160	1187.73	2818	276.778	10377.5	1251.04	1104.2	219.184	8574.58	1203.72	689.224
201.228	13924	1188.18	1874	201.228	12296	1188.18	2896	277.678	10392.5	1251.81	1108	219.796	8558.8	1204.26	684.309
201.745	14192	1188.63	1928	201.745	12164	1188.63	2926	278.578	10456.2	1252.57	1170.2	220.407	8514.8	1204.79	697.891
202.26	14024	1189.08	1874	202.26	12192	1189.08	2928	279.477	10307.2	1253.34	1122.2	221.019	8539.85	1205.32	662.07
202.777	13988	1189.53	1930	202.777	12100	1189.53	2860	280.377	10367	1254.11	1095.2	221.63	8636.55	1205.85	667.347
203.291	14028	1189.98	1926	203.291	12132	1189.98	2848	281.276	10306	1254.88	1131.8	222.242	8593.33	1206.38	651.422
203.808	14172	1190.43	1890	203.808	12032	1190.43	2894	282.175	10357.8	1255.65	1105.4	222.853	8592.8	1206.91	662.593
204.323	13848	1190.89	1956	204.323	12156	1190.89	2902	283.074	10406.5	1256.42	1175.4	223.464	8589.25	1207.45	613.762
204.837	13984	1191.34	2008	204.837	12076	1191.34	2974	283.973	10397.2	1257.19	974.8	224.076	8675.55	1207.98	648.929
205.354	14144	1191.79	1992	205.354	12044	1191.79	2882	284.872	10503	1257.95	1165	224.687	8651.33	1208.51	649.993
205.868	13868	1192.24	1884	205.868	12024	1192.24	2988	285.77	10497.2	1258.72	1150.2	225.298	8613	1209.04	617.254
206.385	13912	1192.69	1952	206.385	12204	1192.69	2880	286.669	10427	1259.49	1125.2	225.909	8662.25	1209.57	640.614
206.899	14032	1193.14	2004	206.899	12176	1193.14	2922	287.567	10480.8	1260.26	1013.6	226.52	8686.1	1210.1	623.17
207.414	14144	1193.59	1886	207.414	12096	1193.59	2988	288.465	10455.5	1261.02	1040	227.131	8750.53	1210.63	625.325
207.93	14056	1194.04	1942	207.93	12052	1194.04	2988	289.363	10485.5	1261.79	1029.2	227.742	8726.62	1211.16	644.077
208.445	13944	1194.49	1956	208.445	12036	1194.49	2892	290.261	10377.8	1262.56	1024.4	228.353	8695.38	1211.7	636.127
208.961	13988	1194.94	2012	208.961	12148	1194.94	2940	291.159	10492.5	1263.33	1141	228.963	8733.03	1212.23	617.575
209.476	13960	1195.39	1998	209.476	12224	1195.39	2938	292.056	10620.5	1264.09	1021	229.574	8766.42	1212.76	610.82
209.99	13972	1195.84	1960	209.99	12144	1195.84	2966	292.954	10463.5	1264.86	1014.8	230.185	8794.08	1213.29	593.064
210.506	14044	1196.29	2052	210.506	12248	1196.29	2920	293.851	10586.2	1265.63	1136.2	230.795	8777.35	1213.82	582.005
211.021	14000	1196.74	2048	211.021	12116	1196.74	2948	294.748	10422	1266.39	1104.2	231.406	8828.15	1214.35	600.444
211.535	14076	1197.19	2022	211.535	12308	1197.19	2858	295.645	10479	1267.16	1033	232.017	8838.47	1214.88	587.682
212.051	14092	1197.64	1962	212.051	12088	1197.64	2988	296.542	10418.8	1267.93	1068	232.627	8895.8	1215.41	611.517
212.565	14100	1198.09	2056	212.565	12228	1198.09	3014	297.439	10596.8	1268.69	1052.4	233.237	8878.45	1215.94	557.15
213.079	14012	1198.54	2072	213.079	12180	1198.54	3016	298.335	10408.2	1269.46	1056.4	233.848	8833.42	1216.47	565.382
213.596	14104	1198.99	2014	213.596	12136	1198.99	2974	--	--	1270.23	1040.8	234.458	8906.78	1217	568.611
214.11	14168	1199.44	1980	214.11	12228	1199.44	3100	--	--	1270.99	1045.4	235.068	8937.67	1217.53	582.239
214.624	14072	1199.89	1968	214.624	12200	1199.89	2976	--	--	1271.76	1003	235.678	9003.17	1218.07	521.665
215.14	14068	1200.34	1974	215.14	12336	1200.34	3048	--	--	1272.52	1014.4	236.288	8989.5	1218.6	520.089
215.654	14080	1200.79	2008	215.654	12284	1200.79	3014	--	--	1273.29	1025.6	236.899	8943.83	1219.13	527.912
216.168	14120	1201.24	2058	216.168	12172	1201.24	3040	--	--	1274.05	1003	237.508	8992.15	1219.66	505.133
216.682	14108	1201.69	2012	216.682	12232	1201.69	3054	--	--	1274.82	1009.2	238.118	9066.95	1220.19	540.852
217.198	14088	1202.14	1950	217.198	12356	1202.14	2906	--	--	1275.59	994	238.728	9010.08	1220.72	502.47
217.712	14160	1202.59	1960	217.712	12408	1202.59	2934	--	--	1276.35	1060.6	239.338	9043.38	1221.25	514.586
218.225	14196	1203.04	1936	218.225	12300	1203.04	3042	--	--	1277.12	974.4	239.948	9017.42	1221.78	531.2
218.741	14176	1203.49	1996	218.741	12352	1203.49	3018	--	--	1277.88	1007.2	240.558	9163.53	1222.31	511.814
219.255	13936	1203.94	2100	219.255	12360	1203.94	3050	--	--	1278.64	974.8	241.167	9100.22	1222.84	531.125
219.769	14160	1204.39	2036	219.769	12240	1204.39	3000	--	--	1279.41	1028.4	241.777	9110.47	1223.37	499.236
220.283	14304	1204.84	2014	220.283	12204	1204.84	3028	--	--	1280.17	902.6	242.386	9147.62	1223.9	476.345
220.798	14284	1205.29	2002	220.798	12336	1205.29	3028	--	--	1280.94	839.2	242.996	9209.4	1224.43	472.852
221.312	14016	1205.74	1944	221.312	12252	1205.74	2908	--	--	1281.7	926.8	243.605	9223.5	1224.96	485.459
221.826	14216	1206.19	2006	221.826	12328	1206.19	3026	--	--	1282.47	963	244.215	9221.4	1225.49	462.464
222.339	14140	1206.64	2006	222.339	12388	1206.64	3010	--	--	1283.23	985.4	244.824	9307.03	1226.02	506.568
222.855	14184	1207.09	1898	222.855	12448	1207.09	2948	--	--	1283.99	892.4	245.433	9354.6	1226.55	438.671
223.369	14248	1207.54	1954	223.369	12352	1207.54	2912	--	--	1284.76	918.4	246.042	9440.22	1227.08	465.373
223.882	14172	1207.99	1920	223.882	12316	1207.99	2866	--	--	1285.52	956.6	246.651	9444.53	1227.61	445.373
224.396	14136	1208.44	2004	224.396	12556	1208.44	2962	--	--	1286.29	961.6	247.26	9480.92	1228.14	442.673
224.909	14268	1208.89	1942	224.909	12468	1208.89	2978	--	--	1287.05	889.2	247.869	9495.05	1228.67	440.871
225.425	14156	1209.34	1980	225.425	12332	1209.34	2838	--	--	1287.81	825.2	248.478	9597.72	1229.2	434.269
225.938	14360	1209.79	2006	225.938	12536	1209.79	2914	--	--	1288.57	901.2	249.087	9613.08	1229.72	432.066
226.452	14280	1210.24	1964	226.452	12364	1210.24	3004	--	--	1289.34	926.4	249.696	9605.9	1230.25	411.161
226.965	14420	1210.69	1992	226.965	12464	1210.69	2860	--	--	1290.1	985.8	250.305	9615.75	1230.78	394.456
227.478	14332	1211.13	1984	227.478	12408	1211.13	2932	--	--	1290.86	782	250.914	9667.83	1231.31	432.55
227.994	14372	1211.58	2062	227.994	12336	1211.58	2914	--	--	1291.63	879.2	251.522	9709.38	1231.84	440.344
228.507	14276	1212.03	1914	228.507	12692	1212.03	2880	--	--	1292.39	927.6	252.131	9634.05	1232.37	408.336
229.02	14408	1212.48	1938	229.02	12492	1212.48	2872	--	--	1293.15	942.6	252.739	9614.15	1232.9	402.628
229.533	14460	1212.93	1962	229.533	12456	1212.93	2890	--	--	1293.91	930.8	253.348	9601.67	1233.43	416.12
230.047	14376	1213.38	2000	230.047	12544	1213.38	2892	--	--	1294.68	925.8	253.956	9560.12	1233.96	386.31
230.56	14264	1213.83	1966	230.56	12504	1213.83	2846	--	--	1295.44	907.6	254.565	9513.9	1234.49	419.1
231.073	14256	1214.28	1912	231.073	12480	1214.28	2870	--	--	1296.2	900.8	255.173	9401.78	1235.02	381.59
231.588	14252	1214.73	1880	231.588	12568	1214.73	2830	--	--	1296.96	807.6	255.781	9284.1	1235.55	370.979
232.101	14056	1215.18	1918	232.101	12708	1215.18	2804	--	--	1297.72	891.4	256.389	9224.83	1236.07	399.767
232.614	14368	1215.63	1962	232.614	12648	1215.63	2904	--	--	1298.48	891.8	256.998	9158.85	1236.6	359.156
233.127	14532	1216.07	2014	233.127	12776	1216.07	2760	--	--	1299.25	882.2	257.606	9080.88	1237.13	340.343
233.64	14260	1216.52	1924	233.64	12576	1216.52	2894			1300.01	885.4	258.214	8957.65	1237.66	369.53
234.153	14448	1216.97	1980	234.153	12656	1216.97	2888			--	--	258.822	8959.58	1238.19	336.718
234.666	14360	1217.42	1994	234.666	12672	1217.42	2812					259.43	8892.85	1238.72	363.104
235.179	14432	1217.87	1886	235.179	12684	1217.87	2882					260.037	8833.08	1239.25	367.291
235.692	14468	1218.32	1956	235.692	12608	1218.32	2862					260.645	8679.05	1239.77	370.877
236.207	14424	1218.77	1928	236.207	12696	1218.77	2840					261.253	8671.72	1240.3	334.764
236.72	14548	1219.22	1932	236.72	12660	1219.22	2866					261.861	8664.25	1240.83	321.85
237.233	14420	1219.66	1948	237.233	12712	1219.66	2824					262.468	8602.58	1241.36	308.436
237.745	14364	1220.11	1900	237.745	12672	1220.11	2710					263.076	8533.03	1241.89	337.222
238.258	14356	1220.56	1924	238.258	12588	1220.56	2788					263.683	8520.42	1242.42	315.208
238.771	14628	1221.01	1886	238.771	12664	1221.01	2756					264.291	8505.55	1242.95	309.694
239.283	14520	1221.46	1902	239.283	12944	1221.46	2808					264.898	8450.72	1243.47	297.08
239.796	14596	1221.91	1912	239.796	12580	1221.91	2772					265.506	8443.38	1244	313.466
240.309	14492	1222.36	1832	240.309	12820	1222.36	2794					266.113	8364.6	1244.53	308.552
240.821	14688	1222.8	1856	240.821	12892	1222.8	2772					266.72	8400.75	1245.06	322.539
241.334	14676	1223.25	1864	241.334	12888	1223.25	2788					267.327	8432.38	1245.59	310.725
241.846	14652	1223.7	1896	241.846	12808	1223.7	2832					267.934	8365.42	1246.11	326.212
242.359	14588	1224.15	1944	242.359	12796	1224.15	2796					268.541	8334	1246.64	305.3
242.871	14852	1224.6	1886	242.871	13124	1224.6	2728					269.148	8294.28	1247.17	306.887
243.384	14732	1225.04	1886	243.384	12900	1225.04	2808					269.755	8327.03	1247.7	305.175
243.896	14820	1225.49	1828	243.896	13008	1225.49	2782					270.362	8336.95	1248.22	303.164
244.409	14816	1225.94	1870	244.409	13100	1225.94	2802					270.969	8240.2	1248.75	303.652
244.921	14848	1226.39	1818	244.921	13016	1226.39	2762					271.576	8255.3	1249.28	301.442
245.433	14688	1226.84	1808	245.433	13124	1226.84	2732					272.183	8264.08	1249.81	292.731
245.946	14864	1227.29	1868	245.946	13100	1227.29	2746					272.789	8316.25	1250.34	288.922
246.458	14908	1227.73	1730	246.458	13196	1227.73	2666					273.396	8274.6	1250.86	318.413
246.97	15020	1228.18	1844	246.97	13244	1228.18	2740					274.002	8232.8	1251.39	236.405
247.483	14816	1228.63	1766	247.483	13376	1228.63	2704					274.609	8239.7	1251.92	283.297
247.995	15112	1229.08	1736	247.995	13248	1229.08	2760					275.215	8246.95	1252.44	261.59
248.507	14956	1229.52	1838	248.507	13380	1229.52	2732					275.822	8269.53	1252.97	275.484
249.019	14960	1229.97	1776	249.019	13272	1229.97	2636					276.428	8203.2	1253.5	257.878
249.531	15012	1230.42	1888	249.531	13352	1230.42	2640					277.034	8197.4	1254.03	283.074
250.043	14924	1230.87	1906	250.043	13352	1230.87	2724					277.64	8231.1	1254.55	267.17
250.555	14932	1231.32	1756	250.555	13284	1231.32	2662					278.246	8230.38	1255.08	274.467
251.067	14828	1231.76	1806	251.067	13272	1231.76	2680					278.853	8231	1255.61	259.265
251.579	14908	1232.21	1724	251.579	13140	1232.21	2706					279.459	8168.02	1256.13	284.864
252.091	14616	1232.66	1846	252.091	13184	1232.66	2724					280.065	8219.22	1256.66	254.464
252.601	14752	1233.11	1720	252.601	12900	1233.11	2592					280.67	8216.58	1257.19	245.465
253.113	14636	1233.55	1730	253.113	12892	1233.55	2678					281.276	8237.03	1257.72	296.068
253.625	14612	1234	1746	253.625	12788	1234	2696					281.882	8188.83	1258.24	252.571
254.137	14572	1234.45	1814	254.137	12720	1234.45	2570					282.488	8182.33	1258.77	246.075
254.649	14544	1234.9	1732	254.649	12624	1234.9	2590					283.093	8197	1259.3	245.681
255.16	14192	1235.34	1788	255.16	12652	1235.34	2680					283.699	8256.12	1259.82	235.788
255.672	14452	1235.79	1792	255.672	12528	1235.79	2688					284.305	8214.35	1260.35	246.196
256.184	14412	1236.24	1778	256.184	12372	1236.24	2696					284.91	8171.77	1260.88	235.006
256.696	14276	1236.69	1748	256.696	12452	1236.69	2548					285.516	8147	1261.4	240.317
257.205	14228	1237.13	1688	257.205	12260	1237.13	2734					286.121	8211.55	1261.93	212.529
257.717	14284	1237.58	1796	257.717	12344	1237.58	2658					286.726	8222.05	1262.46	247.343
258.229	14208	1238.03	1762	258.229	12160	1238.03	2594					287.332	8229.67	1262.98	223.458
258.74	14208	1238.47	1740	258.74	12336	1238.47	2678					287.937	8183.52	1263.51	192.974
259.252	13976	1238.92	1764	259.252	12284	1238.92	2568					288.542	8211.95	1264.03	231.693
259.763	14268	1239.37	1868	259.763	12244	1239.37	2646					289.147	8201.72	1264.56	241.712
260.275	13892	1239.82	1718	260.275	12092	1239.82	2612					289.752	8188.88	1265.09	199.534
260.784	14208	1240.26	1762	260.784	12324	1240.26	2574					290.357	8206.35	1265.61	221.757
261.296	13952	1240.71	1698	261.296	12236	1240.71	2622					290.962	8248.62	1266.14	226.381
261.807	14028	1241.16	1764	261.807	12120	1241.16	2612					291.567	8249.53	1266.66	232.408
262.319	13904	1241.61	1714	262.319	11956	1241.61	2590					292.172	8201.03	1267.19	251.536
262.83	14008	1242.05	1790	262.83	12080	1242.05	2620					292.776	8173.7	1267.72	214.666
263.339	14188	1242.5	1786	263.339	12132	1242.5	2648					293.381	8181.48	1268.24	244.698
263.851	14172	1242.95	1696	263.851	12200	1242.95	2648					293.986	8175.67	1268.77	242.031
264.362	13784	1243.39	1800	264.362	12036	1243.39	2526					294.59	8253.45	1269.29	208.867
264.873	13996	1243.84	1790	264.873	12116	1243.84	2532					295.195	8209	1269.82	217.504
265.384	14056	1244.29	1700	265.384	11916	1244.29	2638					295.799	8133	1270.35	184.344
265.893	13804	1244.73	1752	265.893	11896	1244.73	2600					296.404	8215.83	1270.87	157.185
266.405	14056	1245.18	1700	266.405	11968	1245.18	2596					297.008	8190.73	1271.4	193.929
266.916	13960	1245.63	1786	266.916	12064	1245.63	2542					297.613	8200.72	1271.92	195.074
267.427	13908	1246.07	1720	267.427	12060	1246.07	2548					298.217	8139.67	1272.45	180.422
267.936	13900	1246.52	1706	267.936	12140	1246.52	2602					298.821	8152.73	1272.97	206.572
268.447	13828	1246.97	1618	268.447	12108	1246.97	2522					299.425	8156.35	1273.5	178.024
268.958	14004	1247.41	1684	268.958	12040	1247.41	2584					300.029	8193.35	1274.02	197.379
269.469	13848	1247.86	1610	269.469	11980	1247.86	2540					300.633	8202.75	1274.55	182.835
269.978	13844	1248.3	1826	269.978	11984	1248.3	2580					--	--	1275.07	163.494
270.489	13808	1248.75	1710	270.489	11876	1248.75	2614					--	--	1275.6	181.356
271	13960	1249.2	1626	271	11952	1249.2	2554					--	--	1276.12	163.019
271.511	13952	1249.64	1688	271.511	11860	1249.64	2502					--	--	1276.65	180.986
272.02	13924	1250.09	1792	272.02	11928	1250.09	2604					--	--	1277.17	162.654
272.53	13808	1250.54	1668	272.53	12156	1250.54	2548					--	--	1277.7	159.125
273.041	13912	1250.98	1726	273.041	11968	1250.98	2674					--	--	1278.22	165.399
273.55	13784	1251.43	1714	273.55	11880	1251.43	2534					--	--	1278.75	147.075
274.061	13820	1251.87	1644	274.061	11784	1251.87	2588					--	--	1279.27	147.654
274.571	13900	1252.32	1710	274.571	11852	1252.32	2590					--	--	1279.8	128.035
275.08	13712	1252.77	1704	275.08	11956	1252.77	2582					--	--	1280.32	168.519
275.591	13716	1253.21	1804	275.591	11984	1253.21	2570					--	--	1280.85	142.806
276.101	13860	1253.66	1698	276.101	12000	1253.66	2524					--	--	1281.37	153.296
276.61	13972	1254.11	1670	276.61	11888	1254.11	2514					--	--	1281.9	173.088
277.12	13780	1254.55	1642	277.12	11852	1254.55	2522					--	--	1282.42	154.383
277.631	13740	1255	1604	277.631	11936	1255	2440					--	--	1282.95	148.881
278.139	13976	1255.44	1614	278.139	11732	1255.44	2618					--	--	1283.47	159.482
278.65	13840	1255.89	1654	278.65	12116	1255.89	2528					--	--	1284	163.186
279.16	13856	1256.34	1608	279.16	11836	1256.34	2500					--	--	1284.52	163.893
279.669	13868	1256.78	1678	279.669	11952	1256.78	2542					--	--	1285.04	138.103
280.179	13812	1257.23	1550	280.179	12008	1257.23	2486					--	--	1285.57	170.116
280.688	13776	1257.67	1736	280.688	11836	1257.67	2530					--	--	1286.09	158.532
281.198	13824	1258.12	1616	281.198	12048	1258.12	2508					--	--	1286.62	140.651
281.708	13844	1258.56	1650	281.708	11836	1258.56	2426					--	--	1287.14	176.073
282.217	13796	1259.01	1686	282.217	11988	1259.01	2512					--	--	1287.67	126.098
282.727	13820	1259.45	1718	282.727	11980	1259.45	2468					--	--	1288.19	103.227
283.235	13856	1259.9	1700	283.235	11868	1259.9	2608					--	--	1288.71	137.859
283.745	13712	1260.35	1718	283.745	11788	1260.35	2508					--	--	1289.24	122.994
284.255	13828	1260.79	1638	284.255	11852	1260.79	2524					--	--	1289.76	155.732
284.763	13836	1261.24	1670	284.763	11888	1261.24	2520					--	--	1290.28	152.974
285.274	13752	1261.68	1640	285.274	12008	1261.68	2476					--	--	1290.81	145.02
285.782	13900	1262.13	1592	285.782	11860	1262.13	2534					--	--	1291.33	117.468
286.292	13916	1262.57	1782	286.292	11804	1262.57	2496					--	--	1291.86	130.521
286.8	13900	1263.02	1628	286.8	11880	1263.02	2462					--	--	1292.38	145.576
287.31	13712	1263.46	1688	287.31	11840	1263.46	2596					--	--	1292.9	137.736
287.82	13804	1263.91	1706	287.82	11928	1263.91	2462					--	--	1293.43	120.899
288.328	13528	1264.35	1672	288.328	11908	1264.35	2538					--	--	1293.95	109.665
288.838	13860	1264.8	1638	288.838	11904	1264.8	2490					--	--	1294.47	119.035
289.345	13808	1265.25	1532	289.345	11812	1265.25	2422					--	--	1295	129.909
289.855	13616	1265.69	1730	289.855	11636	1265.69	2538					--	--	1295.52	120.987
290.363	13832	1266.14	1632	290.363	11948	1266.14	2466					--	--	1296.04	134.768
290.873	13756	1266.58	1666	290.873	11964	1266.58	2458					--	--	1296.57	130.953
291.381	13712	1267.02	1714	291.381	11792	1267.02	2492					--	--	1297.09	90.842
291.89	13836	1267.47	1540	291.89	11936	1267.47	2484					--	--	1297.61	138.835
292.398	13816	1267.92	1586	292.398	11848	1267.92	2448					--	--	1298.14	116.032
292.908	13840	1268.36	1650	292.908	12052	1268.36	2406					--	--	1298.66	89.0324
293.415	13740	1268.81	1668	293.415	12044	1268.81	2460					--	--	1299.18	111.137
293.925	13820	1269.25	1554	293.925	12048	1269.25	2520					--	--	1299.71	133.746
294.433	13860	1269.69	1622	294.433	11824	1269.69	2420					--	--	1300.23	77.7584
294.94	13664	1270.14	1648	294.94	11932	1270.14	2502					--	--	--	--
295.45	13724	1270.58	1622	295.45	11808	1270.58	2452					--	--	--	--
295.957	13732	1271.03	1552	295.957	11844	1271.03	2468					--	--	--	--
296.467	13596	1271.47	1658	296.467	11984	1271.47	2450					--	--	--	--
296.974	13640	1271.92	1658	296.974	11900	1271.92	2270					--	--	--	--
297.484	13824	1272.36	1556	297.484	11744	1272.36	2454					--	--	--	--
297.991	13760	1272.81	1644	297.991	11596	1272.81	2466					--	--	--	--
298.5	13872	1273.25	1584	298.5	11860	1273.25	2394					--	--	--	--
299.008	13752	1273.7	1526	299.008	11848	1273.7	2506					--	--	--	--
299.515	13920	1274.14	1568	299.515	11852	1274.14	2400					--	--	--	--
300.024	13716	1274.59	1604	300.024	11792	1274.59	2472					--	--	--	--
--	--	1275.03	1564			1275.03	2472					--	--	--	--
--	--	1275.47	1590			1275.47	2436					--	--	--	--
--	--	1275.92	1656			1275.92	2436					--	--	--	--
--	--	1276.36	1484			1276.36	2396					--	--	--	--
--	--	1276.81	1676			1276.81	2436					--	--	--	--
--	--	1277.25	1554			1277.25	2438					--	--	--	--
--	--	1277.7	1566			1277.7	2326					--	--	--	--
--	--	1278.14	1610			1278.14	2410					--	--	--	--
--	--	1278.58	1540			1278.58	2330					--	--	--	--
--	--	1279.03	1642			1279.03	2376					--	--	--	--
--	--	1279.47	1562			1279.47	2358					--	--	--	--
--	--	1279.92	1630			1279.92	2384					--	--	--	--
--	--	1280.36	1628			1280.36	2458					--	--	--	--
--	--	1280.8	1598			1280.8	2466					--	--	--	--
--	--	1281.25	1560			1281.25	2334					--	--	--	--
--	--	1281.69	1560			1281.69	2428					--	--	--	--
--	--	1282.14	1580			1282.14	2364					--	--	--	--
--	--	1282.58	1546			1282.58	2382					--	--	--	--
--	--	1283.02	1660			1283.02	2422					--	--	--	--
--	--	1283.47	1574			1283.47	2356					--	--	--	--
--	--	1283.91	1626			1283.91	2422					--	--	--	--
--	--	1284.35	1610			1284.35	2274					--	--	--	--
--	--	1284.8	1534			1284.8	2292					--	--	--	--
--	--	1285.24	1586			1285.24	2378					--	--	--	--
--	--	1285.69	1492			1285.69	2350					--	--	--	--
--	--	1286.13	1456			1286.13	2332					--	--	--	--
--	--	1286.57	1576			1286.57	2258					--	--	--	--
--	--	1287.02	1542			1287.02	2406					--	--	--	--
--	--	1287.46	1548			1287.46	2300					--	--	--	--
--	--	1287.9	1594			1287.9	2210					--	--	--	--
--	--	1288.35	1442			1288.35	2364					--	--	--	--
--	--	1288.79	1662			1288.79	2352					--	--	--	--
--	--	1289.24	1562			1289.24	2302					--	--	--	--
--	--	1289.68	1498			1289.68	2356					--	--	--	--
--	--	1290.12	1552			1290.12	2296					--	--	--	--
--	--	1290.56	1490			1290.56	2312					--	--	--	--
--	--	1291.01	1514			1291.01	2310					--	--	--	--
--	--	1291.45	1490			1291.45	2168					--	--	--	--
--	--	1291.89	1552			1291.89	2328					--	--	--	--
--	--	1292.34	1526			1292.34	2202					--	--	--	--
--	--	1292.78	1478			1292.78	2348					--	--	--	--
--	--	1293.22	1498			1293.22	2320					--	--	--	--
--	--	1293.67	1516			1293.67	2244					--	--	--	--
--	--	1294.11	1532			1294.11	2264					--	--	--	--
--	--	1294.55	1504			1294.55	2252					--	--	--	--
--	--	1294.99	1518			1294.99	2288					--	--	--	--
--	--	1295.44	1536			1295.44	2368					--	--	--	--
--	--	1295.88	1518			1295.88	2208					--	--	--	--
--	--	1296.32	1478			1296.32	2360					--	--	--	--
--	--	1296.77	1524			1296.77	2328					--	--	--	--
--	--	1297.21	1444			1297.21	2196					--	--	--	--
--	--	1297.65	1510			1297.65	2286					--	--	--	--
--	--	1298.09	1496			1298.09	2222					--	--	--	--
--	--	1298.54	1478			1298.54	2300					--	--	--	--
--	--	1298.98	1464			1298.98	2278					--	--	--	--
--	--	1299.42	1528			1299.42	2266					--	--	--	--
--	--	1299.87	1546			1299.87	2360					--	--	--	--
--	--	1300.31	1552			1300.31	2270					--	--	--	--
--	--											--	--	--	--
--	--											--	--	--	--
--	--											--	--	--	--
--	--											--	--	--	--
--	--											--	--	--	--
--	--											--	--	--	--
--	--											--	--	--	--
--	--											--	--	--	--
--	--											--	--	--	--
--	--											--	--	--	--
--	--											--	--	--	--
--	--											--	--	--	--
--	--											--	--	--	--
--	--											--	--	--	--
--	--											--	--	--	--
--	--											--	--	--	--
--	--											--	--	--	--
--	--											--	--	--	--
--	--											--	--	--	--
--	--											--	--	--	--
--	--											--	--	--	--
--	--											--	--	--	--
--	--											--	--	--	--
--	--											--	--	--	--
--	--											--	--	--	--
--	--											--	--	--	--
--	--											--	--	--	--
--	--											--	--	--	--
--	--											--	--	--	--
--	--											--	--	--	--
--	--											--	--	--	--
--	--											--	--	--	--
--	--											--	--	--	--
--	--											--	--	--	--
--	--											--	--	--	--
--	--											--	--	--	--
--	--											--	--	--	--
--	--											--	--	--	--
--	--											--	--	--	--
--	--											--	--	--	--
--	--											--	--	--	--
--	--											--	--	--	--
--	--											--	--	--	--
--	--											--	--	--	--
--	--											--	--	--	--
--	--											--	--	--	--
--	--											--	--	--	--
--	--											--	--	--	--
--	--											--	--	--	--
--	--											--	--	--	--
--	--											--	--	--	--
--	--											--	--	--	--
--	--											--	--	--	--
--	--											--	--	--	--
--	--											--	--	--	--
--	--											--	--	--	--
--	--											--	--	--	--
--	--											--	--	--	--
--	--											--	--	--	--
--	--											--	--	--	--
--	--											--	--	--	--
--	--											--	--	--	--
--	--											--	--	--	--
--	--											--	--	--	--
--	--											--	--	--	--
--	--											--	--	--	--
--	--											--	--	--	--
--	--											--	--	--	--
--	--											--	--	--	--
--	--											--	--	--	--
--	--											--	--	--	--
--	--											--	--	--	--
--	--											--	--	--	--
--	--											--	--	--	--
--	--											--	--	--	--
--	--											--	--	--	--
--	--											--	--	--	--
--	--											--	--	--	--
--	--											--	--	--	--
--	--											--	--	--	--
--	--											--	--	--	--
--	--											--	--	--	--
--	--											--	--	--	--
--	--											--	--	--	--
--	--											--	--	--	--
--	--											--	--	--	--
--	--											--	--	--	--
--	--											--	--	--	--
--	--											--	--	--	--
--	--											--	--	--	--
--	--											--	--	--	--
--	--											--	--	--	--
--	--											--	--	--	--
--	--											--	--	--	--
--	--											--	--	--	--
--	--											--	--	--	--
--	--											--	--	--	--
--	--											--	--	--	--
--	--											--	--	--	--
--	--											--	--	--	--
--	--											--	--	--	--
--	--											--	--	--	--
--	--											--	--	--	--
--	--											--	--	--	--
--	--											--	--	--	--
--	--											--	--	--	--
--	--											--	--	--	--
--	--											--	--	--	--
--	--											--	--	--	--
--	--											--	--	--	--
--	--											--	--	--	--
--	--											--	--	--	--
--	--											--	--	--	--
--	--											--	--	--	--
--	--											--	--	--	--
--	--											--	--	--	--
--	--											--	--	--	--
--	--											--	--	--	--
--	--											--	--	--	--
--	--											--	--	--	--
--	--											--	--	--	--
--	--											--	--	--	--
--	--											--	--	--	--
--	--											--	--	--	--
--	--											--	--	--	--
--	--											--	--	--	--
--	--											--	--	--	--
--	--											--	--	--	--
--	--											--	--	--	--
--	--											--	--	--	--
--	--											--	--	--	--
--	--											--	--	--	--
--	--											--	--	--	--
--	--											--	--	--	--
--	--											--	--	--	--
--	--											--	--	--	--
--	--											--	--	--	--
--	--											--	--	--	--
--	--											--	--	--	--
--	--											--	--	--	--
--	--											--	--	--	--
--	--											--	--	--	--
--	--											--	--	--	--
--	--											--	--	--	--
--	--											--	--	--	--
--	--											--	--	--	--
--	--											--	--	--	--
--	--											--	--	--	--
--	--											--	--	--	--
--	--											--	--	--	--
--	--											--	--	--	--
--	--											--	--	--	--
--	--											--	--	--	--
--	--											--	--	--	--
--	--											--	--	--	--
--	--											--	--	--	--
--	--											--	--	--	--
--	--											--	--	--	--
--	--											--	--	--	--
--	--											--	--	--	--
--	--											--	--	--	--
--	--											--	--	--	--
--	--											--	--	--	--
--	--											--	--	--	--
--	--											--	--	--	--
--	--											--	--	--	--
--	--											--	--	--	--
--	--											--	--	--	--
--	--											--	--	--	--
--	--											--	--	--	--
--	--											--	--	--	--
--	--											--	--	--	--
--	--											--	--	--	--
--	--											--	--	--	--
--	--											--	--	--	--
--	--											--	--	--	--
--	--											--	--	--	--
--	--											--	--	--	--
--	--											--	--	--	--
--	--											--	--	--	--
--	--											--	--	--	--
--	--											--	--	--	--
--	--											--	--	--	--
--	--											--	--	--	--
--	--											--	--	--	--
--	--											--	--	--	--
--	--											--	--	--	--
--	--											--	--	--	--
--	--											--	--	--	--
--	--											--	--	--	--
--	--											--	--	--	--
--	--											--	--	--	--
--	--											--	--	--	--
--	--											--	--	--	--
--	--											--	--	--	--
--	--											--	--	--	--
--	--											--	--	--	--
--	--											--	--	--	--
--	--											--	--	--	--
--	--											--	--	--	--
--	--											--	--	--	--
--	--											--	--	--	--
--	--											--	--	--	--
--	--											--	--	--	--
--	--											--	--	--	--
--	--											--	--	--	--
--	--											--	--	--	--
--	--											--	--	--	--
--	--											--	--	--	--
--	--											--	--	--	--
--	--											--	--	--	--
--	--											--	--	--	--
--	--											--	--	--	--
--	--											--	--	--	--
--	--											--	--	--	--
--	--											--	--	--	--
--	--											--	--	--	--
--	--											--	--	--	--
--	--											--	--	--	--
--	--											--	--	--	--
--	--											--	--	--	--
--	--											--	--	--	--
--	--											--	--	--	--
--	--											--	--	--	--
--	--											--	--	--	--
--	--											--	--	--	--
--	--											--	--	--	--
--	--											--	--	--	--
--	--											--	--	--	--
--	--											--	--	--	--
--	--											--	--	--	--
--	--											--	--	--	--
--	--											--	--	--	--
--	--											--	--	--	--
--	--											--	--	--	--
--	--											--	--	--	--
--	--											--	--	--	--
--	--											--	--	--	--
--	--											--	--	--	--
--	--											--	--	--	--
--	--											--	--	--	--
--	--											--	--	--	--
--	--											--	--	--	--
--	--											--	--	--	--
--	--											--	--	--	--
--	--											--	--	--	--
--	--											--	--	--	--
--	--											--	--	--	--
--	--											--	--	--	--
--	--											--	--	--	--
--	--											--	--	--	--
--	--											--	--	--	--
--	--											--	--	--	--
--	--											--	--	--	--
--	--											--	--	--	--
--	--											--	--	--	--
--	--											--	--	--	--
--	--											--	--	--	--
--	--											--	--	--	--
--	--											--	--	--	--
--	--											--	--	--	--
--	--											--	--	--	--
--	--											--	--	--	--
--	--											--	--	--	--
--	--											--	--	--	--
--	--											--	--	--	--
--	--											--	--	--	--
--	--											--	--	--	--
--	--											--	--	--	--
--	--											--	--	--	--
--	--											--	--	--	--
--	--											--	--	--	--
--	--											--	--	--	--
--	--											--	--	--	--
--	--											--	--	--	--
--	--											--	--	--	--
--	--											--	--	--	--
--	--											--	--	--	--
--	--											--	--	--	--
--	--											--	--	--	--
--	--											--	--	--	--
--	--											--	--	--	--
--	--											--	--	--	--
--	--											--	--	--	--
--	--											--	--	--	--
--	--											--	--	--	--
--	--											--	--	--	--
--	--											--	--	--	--
--	--											--	--	--	--
--	--											--	--	--	--
--	--											--	--	--	--
--	--											--	--	--	--
--	--											--	--	--	--
--	--											--	--	--	--
--	--											--	--	--	--
--	--											--	--	--	--
--	--											--	--	--	--
--	--											--	--	--	--
--	--											--	--	--	--
--	--											--	--	--	--
--	--											--	--	--	--
--	--											--	--	--	--
--	--											--	--	--	--
--	--											--	--	--	--
--	--											--	--	--	--
--	--											--	--	--	--
--	--											--	--	--	--
--	--											--	--	--	--
--	--											--	--	--	--
--	--											--	--	--	--
--	--											--	--	--	--
--	--											--	--	--	--
--	--											--	--	--	--
--	--											--	--	--	--
--	--											--	--	--	--
--	--											--	--	--	--
--	--											--	--	--	--
--	--											--	--	--	--
--	--											--	--	--	--
--	--											--	--	--	--
--	--											--	--	--	--
--	--											--	--	--	--
--	--											--	--	--	--
--	--											--	--	--	--
--	--											--	--	--	--
--	--											--	--	--	--
--	--											--	--	--	--
--	--											--	--	--	--
--	--											--	--	--	--
--	--											--	--	--	--
--	--											--	--	--	--
--	--											--	--	--	--
--	--											--	--	--	--
--	--											--	--	--	--
--	--											--	--	--	--
--	--											--	--	--	--
--	--											--	--	--	--
--	--											--	--	--	--
--	--											--	--	--	--
--	--											--	--	--	--
--	--											--	--	--	--
--	--											--	--	--	--
--	--											--	--	--	--
--	--											--	--	--	--
--	--											--	--	--	--
--	--											--	--	--	--
--	--											--	--	--	--
--	--											--	--	--	--
--	--											--	--	--	--
--	--											--	--	--	--
--	--											--	--	--	--
--	--											--	--	--	--
--	--											--	--	--	--
--	--											--	--	--	--
--	--											--	--	--	--
--	--											--	--	--	--
--	--											--	--	--	--
--	--											--	--	--	--
--	--											--	--	--	--
--	--											--	--	--	--
--	--											--	--	--	--
--	--											--	--	--	--
--	--											--	--	--	--
--	--											--	--	--	--
--	--											--	--	--	--
--	--											--	--	--	--
--	--											--	--	--	--
--	--											--	--	--	--
--	--											--	--	--	--
--	--											--	--	--	--
--	--											--	--	--	--
--	--											--	--	--	--
--	--											--	--	--	--
--	--											--	--	--	--
--	--											--	--	--	--
--	--											--	--	--	--
--	--											--	--	--	--
--	--											--	--	--	--
--	--											--	--	--	--
--	--											--	--	--	--
--	--											--	--	--	--
--	--											--	--	--	--
--	--											--	--	--	--
--	--											--	--	--	--
--	--											--	--	--	--
--	--											--	--	--	--
--	--											--	--	--	--
--	--											--	--	--	--
--	--											--	--	--	--
--	--											--	--	--	--
--	--											--	--	--	--
--	--											--	--	--	--
--	--											--	--	--	--
--	--											--	--	--	--
--	--											--	--	--	--
--	--											--	--	--	--
--	--											--	--	--	--
--	--											--	--	--	--
--	--											--	--	--	--
--	--											--	--	--	--
--	--											--	--	--	--
--	--											--	--	--	--
--	--											--	--	--	--
--	--											--	--	--	--
--	--											--	--	--	--
--	--											--	--	--	--
--	--											--	--	--	--
--	--											--	--	--	--
--	--											--	--	--	--
--	--											--	--	--	--
--	--											--	--	--	--
--	--											--	--	--	--
--	--											--	--	--	--
--	--											--	--	--	--
--	--											--	--	--	--
--	--											--	--	--	--
--	--											--	--	--	--
--	--											--	--	--	--
--	--											--	--	--	--
--	--											--	--	--	--
--	--											--	--	--	--
--	--											--	--	--	--
--	--											--	--	--	--
--	--											--	--	--	--
--	--											--	--	--	--
--	--											--	--	--	--
--	--											--	--	--	--
--	--											--	--	--	--
--	--											--	--	--	--
--	--											--	--	--	--
--	--											--	--	--	--
--	--											--	--	--	--
--	--											--	--	--	--
--	--											--	--	--	--
--	--											--	--	--	--
--	--											--	--	--	--
--	--											--	--	--	--
--	--											--	--	--	--
--	--											--	--	--	--
--	--											--	--	--	--
--	--											--	--	--	--
--	--											--	--	--	--
--	--											--	--	--	--
--	--											--	--	--	--
--	--											--	--	--	--
--	--											--	--	--	--
--	--											--	--	--	--
--	--											--	--	--	--
--	--											--	--	--	--
--	--											--	--	--	--
--	--											--	--	--	--
--	--											--	--	--	--
--	--											--	--	--	--
--	--											--	--	--	--
--	--											--	--	--	--
--	--											--	--	--	--
--	--											--	--	--	--
--	--											--	--	--	--
--	--											--	--	--	--
--	--											--	--	--	--
--	--											--	--	--	--
--	--											--	--	--	--
--	--											--	--	--	--
--	--											--	--	--	--
--	--											--	--	--	--
--	--											--	--	--	--
--	--											--	--	--	--
--	--											--	--	--	--
--	--											--	--	--	--
--	--											--	--	--	--
--	--											--	--	--	--
--	--											--	--	--	--
--	--											--	--	--	--
--	--											--	--	--	--
--	--											--	--	--	--
--	--											--	--	--	--
--	--											--	--	--	--
--	--											--	--	--	--
--	--											--	--	--	--
--	--											--	--	--	--
--	--											--	--	--	--
--	--											--	--	--	--
--	--											--	--	--	--
--	--											--	--	--	--
--	--											--	--	--	--
--	--											--	--	--	--
--	--											--	--	--	--
--	--											--	--	--	--
--	--											--	--	--	--
--	--											--	--	--	--
--	--											--	--	--	--
--	--											--	--	--	--
--	--											--	--	--	--
--	--											--	--	--	--
--	--											--	--	--	--
--	--											--	--	--	--
--	--											--	--	--	--
--	--											--	--	--	--
--	--											--	--	--	--
--	--											--	--	--	--
--	--											--	--	--	--
--	--											--	--	--	--
--	--											--	--	--	--
--	--											--	--	--	--
--	--											--	--	--	--
--	--											--	--	--	--
--	--											--	--	--	--
--	--											--	--	--	--
--	--											--	--	--	--
--	--											--	--	--	--
--	--											--	--	--	--
--	--											--	--	--	--
--	--											--	--	--	--
--	--											--	--	--	--
--	--											--	--	--	--
--	--											--	--	--	--
--	--											--	--	--	--
--	--											--	--	--	--
--	--											--	--	--	--
--	--											--	--	--	--
--	--											--	--	--	--
--	--											--	--	--	--
--	--											--	--	--	--
--	--											--	--	--	--
--	--											--	--	--	--
--	--											--	--	--	--
--	--											--	--	--	--
--	--											--	--	--	--
--	--											--	--	--	--
--	--											--	--	--	--
--	--											--	--	--	--
--	--											--	--	--	--
--	--											--	--	--	--
--	--											--	--	--	--
--	--											--	--	--	--
--	--											--	--	--	--
--	--											--	--	--	--
--	--											--	--	--	--
--	--											--	--	--	--
--	--											--	--	--	--
--	--											--	--	--	--
--	--											--	--	--	--
--	--											--	--	--	--
--	--											--	--	--	--
--	--											--	--	--	--
--	--											--	--	--	--
--	--											--	--	--	--
--	--											--	--	--	--
--	--											--	--	--	--
--	--											--	--	--	--
--	--											--	--	--	--
--	--											--	--	--	--
--	--											--	--	--	--
--	--											--	--	--	--
--	--											--	--	--	--
--	--											--	--	--	--
--	--											--	--	--	--
--	--											--	--	--	--
--	--											--	--	--	--
--	--											--	--	--	--
--	--											--	--	--	--
--	--											--	--	--	--
--	--											--	--	--	--
--	--											--	--	--	--
--	--											--	--	--	--
--	--											--	--	--	--
--	--											--	--	--	--
--	--											--	--	--	--
--	--											--	--	--	--
--	--											--	--	--	--
--	--											--	--	--	--
--	--											--	--	--	--
--	--											--	--	--	--
--	--											--	--	--	--
--	--											--	--	--	--
--	--											--	--	--	--
--	--											--	--	--	--
--	--											--	--	--	--
--	--											--	--	--	--
--	--											--	--	--	--
--	--											--	--	--	--
--	--											--	--	--	--
--	--											--	--	--	--
--	--											--	--	--	--
--	--											--	--	--	--
--	--											--	--	--	--
--	--											--	--	--	--
--	--											--	--	--	--
--	--											--	--	--	--
--	--											--	--	--	--
--	--											--	--	--	--
												--	--	--	--
												--	--	--	--
												--	--	--	--
												--	--	--	--
												--	--	--	--
												--	--	--	--
												--	--	--	--
												--	--	--	--
												--	--	--	--
												--	--	--	--
												--	--	--	--
												--	--	--	--
												--	--	--	--
												--	--	--	--
												--	--	--	--
												--	--	--	--
												--	--	--	--
												--	--	--	--
												--	--	--	--
												--	--	--	--
												--	--	--	--
												--	--	--	--
												--	--	--	--
												--	--	--	--
												--	--	--	--
												--	--	--	--
												--	--	--	--
												--	--	--	--
												--	--	--	--
												--	--	--	--
												--	--	--	--
												--	--	--	--
												--	--	--	--
												--	--	--	--
												--	--	--	--
												--	--	--	--
												--	--	--	--
												--	--	--	--
												--	--	--	--
												--	--	--	--
												--	--	--	--
												--	--	--	--
												--	--	--	--
												--	--	--	--
												--	--	--	--
												--	--	--	--
												--	--	--	--
												--	--	--	--
												--	--	--	--
												--	--	--	--
												--	--	--	--
												--	--	--	--
												--	--	--	--
												--	--	--	--
												--	--	--	--
												--	--	--	--
												--	--	--	--
												--	--	--	--
												--	--	--	--
												--	--	--	--
												--	--	--	--
												--	--	--	--
												--	--	--	--
												--	--	--	--
												--	--	--	--
												--	--	--	--
												--	--	--	--
												--	--	--	--
												--	--	--	--
												--	--	--	--
												--	--	--	--
												--	--	--	--
												--	--	--	--
												--	--	--	--
												--	--	--	--
												--	--	--	--
												--	--	--	--
												--	--	--	--
												--	--	--	--
												--	--	--	--
												--	--	--	--
												--	--	--	--
												--	--	--	--
												--	--	--	--
												--	--	--	--
												--	--	--	--
												--	--	--	--
												--	--	--	--
												--	--	--	--
												--	--	--	--
												--	--	--	--
												--	--	--	--
												--	--	--	--
												--	--	--	--
												--	--	--	--
												--	--	--	--
												--	--	--	--
												--	--	--	--
												--	--	--	--
												--	--	--	--
												--	--	--	--
												--	--	--	--
												--	--	--	--
												--	--	--	--
												--	--	--	--
												--	--	--	--
												--	--	--	--
												--	--	--	--
												--	--	--	--
												--	--	--	--
												--	--	--	--
												--	--	--	--
												--	--	--	--
												--	--	--	--
												--	--	--	--
												--	--	--	--
												--	--	--	--
												--	--	--	--
												--	--	--	--
												--	--	--	--
												--	--	--	--
												--	--	--	--
												--	--	--	--
												--	--	--	--
												--	--	--	--
												--	--	--	--
												--	--	--	--
												--	--	--	--
												--	--	--	--
												--	--	--	--
												--	--	--	--
												--	--	--	--
												--	--	--	--
												--	--	--	--
												--	--	--	--
												--	--	--	--
												--	--	--	--
												--	--	--	--
												--	--	--	--
												--	--	--	--
												--	--	--	--
												--	--	--	--
												--	--	--	--
												--	--	--	--
												--	--	--	--
												--	--	--	--
												--	--	--	--
												--	--	--	--
												--	--	--	--
												--	--	--	--
												--	--	--	--
												--	--	--	--
												--	--	--	--
												--	--	--	--
												--	--	--	--
												--	--	--	--
												--	--	--	--
												--	--	--	--
												--	--	--	--
												--	--	--	--
												--	--	--	--
												--	--	--	--
												--	--	--	--
												--	--	--	--
												--	--	--	--
												--	--	--	--
												--	--	--	--
												--	--	--	--
												--	--	--	--
												--	--	--	--
												--	--	--	--
												--	--	--	--
												--	--	--	--
												--	--	--	--
												--	--	--	--
												--	--	--	--
												--	--	--	--
												--	--	--	--
												--	--	--	--
												--	--	--	--
												--	--	--	--
												--	--	--	--
												--	--	--	--
												--	--	--	--
												--	--	--	--
												--	--	--	--
												--	--	--	--
												--	--	--	--
												--	--	--	--
												--	--	--	--
												--	--	--	--
												--	--	--	--
												--	--	--	--
												--	--	--	--
												--	--	--	--
												--	--	--	--
												--	--	--	--
												--	--	--	--
												--	--	--	--
												--	--	--	--
												--	--	--	--
												--	--	--	--
												--	--	--	--
												--	--	--	--
												--	--	--	--
												--	--	--	--
												--	--	--	--
												--	--	--	--
												--	--	--	--
												--	--	--	--
												--	--	--	--
												--	--	--	--
												--	--	--	--
												--	--	--	--
												--	--	--	--
												--	--	--	--
												--	--	--	--
												--	--	--	--
												--	--	--	--
												--	--	--	--
												--	--	--	--
												--	--	--	--
												--	--	--	--
												--	--	--	--
												--	--	--	--
												--	--	--	--
												--	--	--	--
												--	--	--	--
												--	--	--	--
												--	--	--	--
												--	--	--	--
												--	--	--	--
												--	--	--	--
												--	--	--	--
												--	--	--	--
												--	--	--	--
												--	--	--	--
												--	--	--	--
												--	--	--	--
												--	--	--	--
												--	--	--	--
												--	--	--	--
												--	--	--	--
												--	--	--	--
												--	--	--	--
												--	--	--	--
												--	--	--	--
												--	--	--	--
												--	--	--	--
												--	--	--	--
												--	--	--	--
												--	--	--	--
												--	--	--	--
												--	--	--	--
												--	--	--	--
												--	--	--	--
												--	--	--	--
												--	--	--	--
												--	--	--	--
												--	--	--	--
												--	--	--	--
												--	--	--	--
												--	--	--	--
												--	--	--	--
												--	--	--	--
												--	--	--	--
												--	--	--	--
												--	--	--	--
												--	--	--	--
												--	--	--	--
												--	--	--	--
												--	--	--	--
												--	--	--	--
												--	--	--	--
												--	--	--	--

## Sheet: Figure 2b
Wavenumber (cm-1)	Counts	Wavenumber (cm-1)	Counts	Wavenumber (cm-1)	Counts	Wavenumber (cm-1)	Counts	Wavenumber (cm-1)	Counts	Wavenumber (cm-1)	Counts	Wavenumber (cm-1)	Counts	Wavenumber (cm-1)	Counts	Wavenumber (cm-1)	Counts	Wavenumber (cm-1)	Counts	Wavenumber (cm-1)	Counts	Wavenumber (cm-1)	Counts
	1.8GPa		3.7GPa		5.5GPa		7.4GPa		9.1GPa		11.2GPa		13.7GPa		16.2GPa		19.2GPa		22.4GPa		28.8GPa		33.4GPa
140.067	5374	140.067	6526	140.067	7152	140.067	7442	140.067	6466	140.067	6186	140.067	6636	140.067	6536	140.067	6726	140.067	5278	140.067	6236	140.067	5010
140.587	5350	140.587	6574	140.587	7036	140.587	7340	140.587	6468	140.587	6110	140.587	6572	140.587	6492	140.587	6744	140.587	5196	140.587	6206	140.587	5016
141.108	5312	141.108	6464	141.108	7046	141.108	7304	141.108	6454	141.108	6086	141.108	6714	141.108	6542	141.108	6814	141.108	5204	141.108	6104	141.108	5026
141.628	5450	141.628	6482	141.628	7128	141.628	7122	141.628	6500	141.628	6112	141.628	6668	141.628	6462	141.628	6844	141.628	5248	141.628	6106	141.628	5026
142.148	5262	142.148	6492	142.148	7000	142.148	7276	142.148	6380	142.148	6022	142.148	6686	142.148	6446	142.148	6784	142.148	5218	142.148	6142	142.148	5086
142.67	5362	142.67	6448	142.67	7046	142.67	7230	142.67	6352	142.67	6068	142.67	6658	142.67	6446	142.67	6760	142.67	5248	142.67	6122	142.67	5050
143.19	5368	143.19	6422	143.19	6924	143.19	7152	143.19	6352	143.19	5894	143.19	6752	143.19	6560	143.19	6742	143.19	5270	143.19	6192	143.19	5006
143.71	5240	143.71	6448	143.71	7022	143.71	7182	143.71	6460	143.71	6030	143.71	6732	143.71	6570	143.71	6664	143.71	5238	143.71	6072	143.71	4988
144.231	5358	144.231	6468	144.231	6946	144.231	7228	144.231	6378	144.231	6092	144.231	6862	144.231	6494	144.231	6824	144.231	5254	144.231	6178	144.231	5000
144.751	5290	144.751	6382	144.751	7048	144.751	7304	144.751	6328	144.751	5994	144.751	6766	144.751	6608	144.751	6732	144.751	5284	144.751	6204	144.751	4892
145.271	5332	145.271	6504	145.271	7084	145.271	7304	145.271	6436	145.271	6072	145.271	6806	145.271	6662	145.271	6798	145.271	5298	145.271	6260	145.271	5034
145.791	5340	145.791	6570	145.791	7102	145.791	7312	145.791	6468	145.791	6052	145.791	6890	145.791	6690	145.791	6830	145.791	5310	145.791	6234	145.791	5050
146.311	5480	146.311	6572	146.311	7078	146.311	7320	146.311	6476	146.311	5968	146.311	6696	146.311	6568	146.311	6812	146.311	5366	146.311	6180	146.311	4968
146.83	5384	146.83	6564	146.83	7222	146.83	7234	146.83	6416	146.83	6040	146.83	6662	146.83	6598	146.83	6748	146.83	5250	146.83	6060	146.83	4910
147.35	5308	147.35	6574	147.35	6940	147.35	7252	147.35	6466	147.35	6054	147.35	6674	147.35	6610	147.35	6824	147.35	5230	147.35	6168	147.35	4990
147.87	5372	147.87	6518	147.87	7006	147.87	7312	147.87	6392	147.87	5978	147.87	6598	147.87	6602	147.87	6826	147.87	5256	147.87	6238	147.87	4952
148.39	5506	148.39	6674	148.39	6980	148.39	7168	148.39	6404	148.39	5972	148.39	6588	148.39	6522	148.39	6790	148.39	5292	148.39	6178	148.39	4936
148.91	5588	148.91	6600	148.91	7062	148.91	7218	148.91	6430	148.91	5852	148.91	6678	148.91	6538	148.91	6760	148.91	5136	148.91	6248	148.91	4928
149.43	5412	149.43	6580	149.43	7044	149.43	7234	149.43	6458	149.43	5984	149.43	6732	149.43	6546	149.43	6846	149.43	5334	149.43	6220	149.43	5042
149.949	5638	149.949	6616	149.949	6998	149.949	7128	149.949	6346	149.949	6102	149.949	6796	149.949	6596	149.949	6716	149.949	5234	149.949	6202	149.949	5078
150.469	5656	150.469	6628	150.469	7176	150.469	7246	150.469	6432	150.469	6028	150.469	6694	150.469	6610	150.469	6734	150.469	5358	150.469	6224	150.469	5068
150.989	5602	150.989	6764	150.989	7060	150.989	7410	150.989	6338	150.989	6068	150.989	6778	150.989	6598	150.989	6816	150.989	5386	150.989	6128	150.989	5056
151.508	5586	151.508	6688	151.508	7106	151.508	7358	151.508	6374	151.508	5954	151.508	6690	151.508	6458	151.508	6776	151.508	5298	151.508	6174	151.508	5050
152.026	5524	152.026	6790	152.026	7304	152.026	7252	152.026	6410	152.026	6126	152.026	6722	152.026	6540	152.026	6726	152.026	5274	152.026	6150	152.026	5048
152.546	5652	152.546	6812	152.546	7234	152.546	7286	152.546	6530	152.546	6056	152.546	6654	152.546	6546	152.546	6738	152.546	5224	152.546	6240	152.546	5080
153.065	5516	153.065	6884	153.065	7416	153.065	7376	153.065	6524	153.065	6074	153.065	6686	153.065	6636	153.065	6832	153.065	5390	153.065	6362	153.065	5016
153.585	5346	153.585	7028	153.585	7490	153.585	7474	153.585	6546	153.585	6038	153.585	6820	153.585	6594	153.585	6828	153.585	5356	153.585	6384	153.585	5130
154.104	5464	154.104	6902	154.104	7576	154.104	7556	154.104	6520	154.104	6068	154.104	6728	154.104	6510	154.104	6980	154.104	5340	154.104	6300	154.104	5112
154.624	5382	154.624	6866	154.624	7562	154.624	7438	154.624	6586	154.624	6064	154.624	6824	154.624	6428	154.624	6808	154.624	5362	154.624	6382	154.624	5060
155.143	5220	155.143	6806	155.143	7500	155.143	7424	155.143	6472	155.143	6036	155.143	6880	155.143	6522	155.143	6690	155.143	5266	155.143	6268	155.143	5076
155.663	5228	155.663	6632	155.663	7380	155.663	7584	155.663	6586	155.663	6032	155.663	6722	155.663	6490	155.663	6740	155.663	5340	155.663	6198	155.663	5066
156.182	5238	156.182	6718	156.182	7626	156.182	7524	156.182	6556	156.182	6174	156.182	6708	156.182	6438	156.182	6686	156.182	5302	156.182	6256	156.182	5018
156.701	5174	156.701	6746	156.701	7374	156.701	7562	156.701	6414	156.701	5918	156.701	6684	156.701	6544	156.701	6648	156.701	5262	156.701	6206	156.701	4974
157.221	5304	157.221	6636	157.221	7422	157.221	7636	157.221	6552	157.221	6042	157.221	6622	157.221	6476	157.221	6750	157.221	5270	157.221	6260	157.221	5050
157.74	5168	157.74	6564	157.74	7408	157.74	7650	157.74	6614	157.74	6018	157.74	6614	157.74	6560	157.74	6714	157.74	5240	157.74	6114	157.74	5004
158.257	5186	158.257	6396	158.257	7320	158.257	7726	158.257	6500	158.257	6128	158.257	6714	158.257	6536	158.257	6660	158.257	5180	158.257	6232	158.257	4966
158.777	5168	158.777	6692	158.777	7308	158.777	7782	158.777	6630	158.777	6038	158.777	6714	158.777	6540	158.777	6750	158.777	5224	158.777	6176	158.777	5050
159.296	5162	159.296	6498	159.296	7260	159.296	7942	159.296	6736	159.296	6140	159.296	6804	159.296	6504	159.296	6662	159.296	5238	159.296	6178	159.296	5050
159.815	5120	159.815	6370	159.815	7218	159.815	7728	159.815	6712	159.815	6190	159.815	6718	159.815	6524	159.815	6702	159.815	5250	159.815	6156	159.815	5090
160.334	5162	160.334	6460	160.334	6988	160.334	7626	160.334	6768	160.334	6140	160.334	6828	160.334	6594	160.334	6796	160.334	5192	160.334	6194	160.334	5000
160.853	5126	160.853	6456	160.853	7068	160.853	7670	160.853	6806	160.853	6184	160.853	6810	160.853	6506	160.853	6712	160.853	5322	160.853	6142	160.853	5028
161.372	5128	161.372	6344	161.372	7030	161.372	7614	161.372	6916	161.372	6294	161.372	6752	161.372	6564	161.372	6778	161.372	5258	161.372	6180	161.372	5034
161.891	5052	161.891	6400	161.891	6954	161.891	7640	161.891	6894	161.891	6368	161.891	6774	161.891	6490	161.891	6818	161.891	5316	161.891	6244	161.891	5126
162.408	5174	162.408	6440	162.408	6984	162.408	7564	162.408	6756	162.408	6386	162.408	6772	162.408	6568	162.408	6802	162.408	5302	162.408	6266	162.408	5068
162.927	5112	162.927	6332	162.927	7028	162.927	7318	162.927	6708	162.927	6396	162.927	6844	162.927	6598	162.927	6720	162.927	5304	162.927	6172	162.927	5016
163.446	5036	163.446	6390	163.446	6878	163.446	7376	163.446	6598	163.446	6402	163.446	6890	163.446	6568	163.446	6688	163.446	5244	163.446	6124	163.446	4960
163.965	5144	163.965	6408	163.965	6928	163.965	7268	163.965	6612	163.965	6408	163.965	6892	163.965	6640	163.965	6676	163.965	5336	163.965	6144	163.965	4972
164.484	5196	164.484	6390	164.484	6950	164.484	7276	164.484	6540	164.484	6410	164.484	6884	164.484	6566	164.484	6800	164.484	5170	164.484	6094	164.484	4908
165.003	5018	165.003	6414	165.003	6934	165.003	7202	165.003	6442	165.003	6394	165.003	6958	165.003	6728	165.003	6642	165.003	5194	165.003	6180	165.003	4994
165.52	5130	165.52	6322	165.52	6838	165.52	7192	165.52	6420	165.52	6336	165.52	7054	165.52	6708	165.52	6792	165.52	5188	165.52	6140	165.52	4958
166.039	5230	166.039	6446	166.039	6860	166.039	7222	166.039	6442	166.039	6228	166.039	7068	166.039	6710	166.039	6704	166.039	5248	166.039	6152	166.039	4940
166.558	5108	166.558	6350	166.558	6836	166.558	7260	166.558	6398	166.558	6168	166.558	7050	166.558	6674	166.558	6698	166.558	5228	166.558	6158	166.558	4936
167.077	5112	167.077	6364	167.077	6862	167.077	7210	167.077	6448	167.077	6250	167.077	7092	167.077	6732	167.077	6814	167.077	5266	167.077	6150	167.077	4932
167.595	5072	167.595	6350	167.595	6784	167.595	7118	167.595	6378	167.595	6084	167.595	7074	167.595	6736	167.595	6780	167.595	5326	167.595	6144	167.595	4974
168.112	4978	168.112	6336	168.112	6894	168.112	7152	168.112	6332	168.112	6066	168.112	6980	168.112	6724	168.112	6892	168.112	5314	168.112	6224	168.112	5008
168.631	5108	168.631	6244	168.631	6856	168.631	7196	168.631	6300	168.631	6018	168.631	6982	168.631	6856	168.631	6844	168.631	5286	168.631	6092	168.631	4962
169.149	5094	169.149	6392	169.149	6782	169.149	7224	169.149	6374	169.149	6068	169.149	6910	169.149	6984	169.149	6946	169.149	5356	169.149	6048	169.149	4956
169.668	5216	169.668	6362	169.668	6934	169.668	7160	169.668	6270	169.668	5980	169.668	6908	169.668	6960	169.668	7048	169.668	5422	169.668	6230	169.668	4932
170.184	5238	170.184	6512	170.184	6962	170.184	7220	170.184	6388	170.184	5990	170.184	6874	170.184	6884	170.184	7062	170.184	5416	170.184	6152	170.184	5098
170.703	5146	170.703	6376	170.703	6764	170.703	7248	170.703	6416	170.703	6014	170.703	6774	170.703	6834	170.703	6980	170.703	5372	170.703	6224	170.703	5008
171.222	5170	171.222	6396	171.222	6840	171.222	7242	171.222	6348	171.222	5940	171.222	6712	171.222	6854	171.222	6930	171.222	5406	171.222	6296	171.222	5020
171.74	5130	171.74	6344	171.74	6796	171.74	7246	171.74	6388	171.74	5898	171.74	6642	171.74	6766	171.74	7136	171.74	5474	171.74	6248	171.74	4912
172.259	5028	172.259	6428	172.259	6814	172.259	7150	172.259	6318	172.259	6024	172.259	6780	172.259	6762	172.259	7070	172.259	5518	172.259	6196	172.259	5000
172.775	5082	172.775	6430	172.775	6862	172.775	7154	172.775	6292	172.775	5802	172.775	6648	172.775	6656	172.775	7142	172.775	5440	172.775	6130	172.775	4956
173.294	5020	173.294	6312	173.294	6774	173.294	7034	173.294	6282	173.294	5904	173.294	6640	173.294	6612	173.294	7064	173.294	5520	173.294	6132	173.294	5004
173.812	5038	173.812	6372	173.812	6748	173.812	7100	173.812	6240	173.812	5958	173.812	6764	173.812	6572	173.812	7056	173.812	5640	173.812	6248	173.812	5002
174.328	5154	174.328	6324	174.328	6910	174.328	7110	174.328	6312	174.328	5832	174.328	6600	174.328	6508	174.328	7100	174.328	5502	174.328	6218	174.328	5022
174.847	4992	174.847	6400	174.847	6958	174.847	7144	174.847	6282	174.847	5960	174.847	6692	174.847	6448	174.847	6922	174.847	5642	174.847	6230	174.847	5002
175.365	5154	175.365	6284	175.365	6766	175.365	7234	175.365	6314	175.365	5848	175.365	6570	175.365	6554	175.365	6918	175.365	5560	175.365	6232	175.365	4940
175.883	5190	175.883	6288	175.883	6818	175.883	7054	175.883	6360	175.883	5908	175.883	6698	175.883	6544	175.883	6944	175.883	5494	175.883	6246	175.883	4968
176.399	5044	176.399	6372	176.399	6872	176.399	7096	176.399	6346	176.399	5918	176.399	6662	176.399	6478	176.399	6828	176.399	5488	176.399	6214	176.399	5014
176.918	5096	176.918	6266	176.918	6810	176.918	7212	176.918	6362	176.918	5998	176.918	6632	176.918	6532	176.918	6924	176.918	5440	176.918	6202	176.918	5020
177.436	5092	177.436	6372	177.436	6792	177.436	7160	177.436	6318	177.436	5946	177.436	6620	177.436	6496	177.436	6864	177.436	5416	177.436	6290	177.436	5080
177.952	5150	177.952	6394	177.952	6814	177.952	7130	177.952	6340	177.952	5890	177.952	6588	177.952	6474	177.952	6688	177.952	5382	177.952	6246	177.952	5004
178.47	5122	178.47	6364	178.47	6884	178.47	7262	178.47	6330	178.47	5952	178.47	6550	178.47	6530	178.47	6772	178.47	5268	178.47	6410	178.47	5110
178.988	5128	178.988	6398	178.988	6798	178.988	7092	178.988	6254	178.988	5890	178.988	6686	178.988	6550	178.988	6756	178.988	5230	178.988	6358	178.988	5068
179.504	5024	179.504	6432	179.504	6910	179.504	7234	179.504	6366	179.504	5926	179.504	6642	179.504	6474	179.504	6698	179.504	5180	179.504	6390	179.504	5078
180.022	5096	180.022	6324	180.022	6776	180.022	7150	180.022	6262	180.022	5846	180.022	6648	180.022	6368	180.022	6802	180.022	5122	180.022	6362	180.022	5014
180.54	5082	180.54	6292	180.54	6880	180.54	7082	180.54	6358	180.54	5800	180.54	6672	180.54	6432	180.54	6734	180.54	5186	180.54	6384	180.54	5062
181.056	5084	181.056	6406	181.056	6782	181.056	7178	181.056	6332	181.056	5856	181.056	6588	181.056	6478	181.056	6784	181.056	5214	181.056	6272	181.056	5126
181.574	5138	181.574	6346	181.574	6886	181.574	7198	181.574	6410	181.574	6046	181.574	6584	181.574	6374	181.574	6660	181.574	5196	181.574	6524	181.574	5100
182.092	5076	182.092	6318	182.092	6784	182.092	7162	182.092	6342	182.092	5876	182.092	6630	182.092	6484	182.092	6596	182.092	5164	182.092	6332	182.092	5056
182.608	5094	182.608	6380	182.608	6746	182.608	7278	182.608	6312	182.608	5980	182.608	6520	182.608	6476	182.608	6702	182.608	5068	182.608	6286	182.608	5162
183.126	5096	183.126	6352	183.126	6830	183.126	7226	183.126	6288	183.126	6060	183.126	6674	183.126	6396	183.126	6650	183.126	5186	183.126	6256	183.126	5218
183.644	5072	183.644	6420	183.644	6862	183.644	7124	183.644	6366	183.644	5932	183.644	6580	183.644	6502	183.644	6738	183.644	5174	183.644	6286	183.644	5168
184.16	5092	184.16	6372	184.16	6784	184.16	7172	184.16	6458	184.16	5982	184.16	6616	184.16	6476	184.16	6768	184.16	5158	184.16	6220	184.16	5174
184.677	5108	184.677	6410	184.677	6762	184.677	7178	184.677	6338	184.677	5912	184.677	6686	184.677	6522	184.677	6676	184.677	5128	184.677	6134	184.677	5128
185.193	5114	185.193	6350	185.193	6824	185.193	7162	185.193	6368	185.193	5824	185.193	6660	185.193	6508	185.193	6752	185.193	5156	185.193	6190	185.193	5092
185.711	5150	185.711	6374	185.711	6838	185.711	7192	185.711	6280	185.711	5932	185.711	6638	185.711	6526	185.711	6700	185.711	5158	185.711	6166	185.711	5104
186.229	5122	186.229	6456	186.229	6770	186.229	7114	186.229	6476	186.229	5970	186.229	6642	186.229	6550	186.229	6770	186.229	5214	186.229	6224	186.229	5092
186.744	5114	186.744	6454	186.744	6866	186.744	7116	186.744	6432	186.744	5876	186.744	6644	186.744	6512	186.744	6790	186.744	5136	186.744	6174	186.744	5030
187.262	5154	187.262	6330	187.262	6852	187.262	7194	187.262	6356	187.262	6022	187.262	6706	187.262	6570	187.262	6748	187.262	5252	187.262	6158	187.262	5026
187.777	5166	187.777	6356	187.777	6750	187.777	7144	187.777	6390	187.777	5930	187.777	6644	187.777	6444	187.777	6696	187.777	5226	187.777	6166	187.777	4966
188.295	5162	188.295	6298	188.295	6778	188.295	7164	188.295	6348	188.295	5888	188.295	6670	188.295	6478	188.295	6678	188.295	5174	188.295	6080	188.295	5006
188.813	5120	188.813	6348	188.813	6934	188.813	7152	188.813	6260	188.813	5976	188.813	6722	188.813	6526	188.813	6622	188.813	5160	188.813	6130	188.813	5050
189.328	5198	189.328	6434	189.328	6838	189.328	7116	189.328	6356	189.328	5910	189.328	6660	189.328	6490	189.328	6832	189.328	5162	189.328	6212	189.328	5028
189.846	5164	189.846	6406	189.846	6870	189.846	7204	189.846	6408	189.846	5948	189.846	6746	189.846	6484	189.846	6708	189.846	5240	189.846	6160	189.846	4992
190.361	5220	190.361	6362	190.361	6928	190.361	7146	190.361	6428	190.361	5992	190.361	6672	190.361	6560	190.361	6730	190.361	5192	190.361	6068	190.361	4946
190.878	5164	190.878	6390	190.878	6984	190.878	7166	190.878	6432	190.878	5942	190.878	6624	190.878	6584	190.878	6718	190.878	5220	190.878	6088	190.878	4948
191.394	5158	191.394	6428	191.394	6806	191.394	7280	191.394	6262	191.394	6002	191.394	6642	191.394	6514	191.394	6798	191.394	5174	191.394	6116	191.394	5032
191.911	5218	191.911	6442	191.911	6940	191.911	7150	191.911	6432	191.911	5934	191.911	6796	191.911	6434	191.911	6772	191.911	5216	191.911	6136	191.911	5030
192.429	5144	192.429	6366	192.429	6988	192.429	7230	192.429	6428	192.429	5988	192.429	6592	192.429	6450	192.429	6758	192.429	5158	192.429	6098	192.429	5052
192.944	5242	192.944	6460	192.944	6932	192.944	7230	192.944	6482	192.944	5970	192.944	6622	192.944	6534	192.944	6736	192.944	5290	192.944	6188	192.944	4952
193.461	5154	193.461	6416	193.461	6794	193.461	7258	193.461	6314	193.461	5926	193.461	6656	193.461	6560	193.461	6826	193.461	5226	193.461	6078	193.461	4950
193.976	5098	193.976	6422	193.976	6836	193.976	7318	193.976	6312	193.976	5988	193.976	6760	193.976	6586	193.976	6786	193.976	5248	193.976	6212	193.976	4976
194.494	5186	194.494	6478	194.494	6976	194.494	7202	194.494	6346	194.494	5906	194.494	6734	194.494	6446	194.494	6764	194.494	5238	194.494	6240	194.494	4992
195.009	5214	195.009	6362	195.009	6924	195.009	7260	195.009	6396	195.009	6018	195.009	6836	195.009	6614	195.009	6746	195.009	5216	195.009	6096	195.009	5102
195.526	5192	195.526	6466	195.526	6856	195.526	7236	195.526	6414	195.526	5974	195.526	6674	195.526	6608	195.526	6752	195.526	5212	195.526	6148	195.526	4962
196.041	5174	196.041	6452	196.041	6860	196.041	7254	196.041	6266	196.041	5954	196.041	6790	196.041	6518	196.041	6720	196.041	5164	196.041	6154	196.041	5016
196.558	5146	196.558	6440	196.558	7014	196.558	7296	196.558	6400	196.558	5994	196.558	6696	196.558	6616	196.558	6682	196.558	5150	196.558	6106	196.558	4990
197.073	5218	197.073	6558	197.073	6932	197.073	7260	197.073	6410	197.073	5964	197.073	6770	197.073	6516	197.073	6840	197.073	5184	197.073	6194	197.073	4968
197.59	5164	197.59	6400	197.59	6982	197.59	7350	197.59	6396	197.59	6128	197.59	6720	197.59	6702	197.59	6744	197.59	5266	197.59	6328	197.59	5004
198.105	5164	198.105	6540	198.105	6962	198.105	7280	198.105	6540	198.105	6098	198.105	6794	198.105	6632	198.105	6750	198.105	5238	198.105	6220	198.105	5042
198.622	5110	198.622	6438	198.622	7082	198.622	7452	198.622	6506	198.622	5992	198.622	6716	198.622	6722	198.622	6884	198.622	5248	198.622	6234	198.622	5010
199.137	5206	199.137	6482	199.137	6988	199.137	7316	199.137	6524	199.137	6048	199.137	6772	199.137	6614	199.137	6818	199.137	5272	199.137	6236	199.137	4968
199.654	5134	199.654	6476	199.654	7082	199.654	7414	199.654	6468	199.654	6132	199.654	6820	199.654	6708	199.654	6842	199.654	5198	199.654	6150	199.654	4948
200.169	5098	200.169	6482	200.169	7090	200.169	7432	200.169	6540	200.169	6036	200.169	6778	200.169	6562	200.169	6954	200.169	5272	200.169	6138	200.169	4942
200.684	5128	200.684	6550	200.684	7010	200.684	7388	200.684	6510	200.684	5994	200.684	6716	200.684	6790	200.684	6826	200.684	5226	200.684	6316	200.684	5042
201.201	5174	201.201	6530	201.201	6972	201.201	7452	201.201	6486	201.201	6162	201.201	6782	201.201	6660	201.201	6876	201.201	5262	201.201	6260	201.201	5002
201.715	5198	201.715	6434	201.715	7008	201.715	7384	201.715	6492	201.715	6054	201.715	6736	201.715	6644	201.715	6848	201.715	5374	201.715	6112	201.715	5114
202.232	5250	202.232	6600	202.232	7038	202.232	7368	202.232	6576	202.232	6230	202.232	6940	202.232	6664	202.232	6836	202.232	5142	202.232	6334	202.232	5060
202.747	5240	202.747	6466	202.747	6936	202.747	7452	202.747	6502	202.747	6162	202.747	6680	202.747	6646	202.747	6858	202.747	5320	202.747	6198	202.747	5112
203.264	5156	203.264	6520	203.264	7038	203.264	7506	203.264	6480	203.264	6028	203.264	6806	203.264	6684	203.264	6874	203.264	5288	203.264	6222	203.264	5006
203.778	5252	203.778	6522	203.778	6890	203.778	7430	203.778	6598	203.778	6110	203.778	6836	203.778	6624	203.778	6820	203.778	5194	203.778	6272	203.778	5088
204.295	5144	204.295	6364	204.295	6976	204.295	7386	204.295	6562	204.295	6082	204.295	6820	204.295	6692	204.295	6878	204.295	5282	204.295	6238	204.295	5056
204.81	5202	204.81	6528	204.81	7038	204.81	7430	204.81	6508	204.81	6214	204.81	6820	204.81	6654	204.81	6868	204.81	5402	204.81	6252	204.81	5116
205.324	5256	205.324	6484	205.324	7004	205.324	7420	205.324	6534	205.324	6212	205.324	6850	205.324	6654	205.324	6890	205.324	5384	205.324	6194	205.324	5066
205.841	5234	205.841	6552	205.841	6966	205.841	7396	205.841	6576	205.841	6146	205.841	6788	205.841	6738	205.841	6908	205.841	5356	205.841	6222	205.841	5168
206.355	5268	206.355	6504	206.355	6954	206.355	7302	206.355	6600	206.355	5998	206.355	6836	206.355	6674	206.355	6868	206.355	5358	206.355	6382	206.355	5062
206.872	5106	206.872	6562	206.872	7094	206.872	7434	206.872	6670	206.872	6042	206.872	6892	206.872	6740	206.872	6930	206.872	5296	206.872	6260	206.872	5130
207.387	5200	207.387	6474	207.387	7024	207.387	7352	207.387	6498	207.387	6116	207.387	6810	207.387	6764	207.387	6890	207.387	5400	207.387	6314	207.387	5200
207.901	5208	207.901	6566	207.901	7064	207.901	7420	207.901	6590	207.901	6088	207.901	6888	207.901	6692	207.901	7024	207.901	5378	207.901	6278	207.901	5160
208.417	5152	208.417	6544	208.417	6968	208.417	7376	208.417	6464	208.417	6134	208.417	6798	208.417	6672	208.417	6916	208.417	5390	208.417	6368	208.417	5114
208.932	5208	208.932	6418	208.932	7012	208.932	7380	208.932	6350	208.932	6082	208.932	6874	208.932	6734	208.932	6984	208.932	5264	208.932	6354	208.932	5170
209.446	5246	209.446	6504	209.446	7080	209.446	7430	209.446	6480	209.446	6064	209.446	6778	209.446	6728	209.446	6858	209.446	5216	209.446	6432	209.446	5168
209.963	5254	209.963	6470	209.963	7028	209.963	7296	209.963	6506	209.963	6138	209.963	6934	209.963	6742	209.963	6970	209.963	5340	209.963	6404	209.963	5206
210.477	5248	210.477	6514	210.477	7052	210.477	7346	210.477	6478	210.477	6092	210.477	6898	210.477	6776	210.477	6832	210.477	5338	210.477	6282	210.477	5130
210.991	5288	210.991	6646	210.991	7164	210.991	7312	210.991	6556	210.991	6108	210.991	6774	210.991	6728	210.991	7008	210.991	5348	210.991	6296	210.991	5144
211.507	5260	211.507	6612	211.507	7022	211.507	7436	211.507	6588	211.507	6084	211.507	6948	211.507	6676	211.507	7048	211.507	5294	211.507	6316	211.507	5170
212.022	5346	212.022	6570	212.022	7102	212.022	7394	212.022	6530	212.022	6072	212.022	6900	212.022	6728	212.022	6974	212.022	5446	212.022	6426	212.022	5156
212.536	5230	212.536	6618	212.536	7048	212.536	7390	212.536	6558	212.536	6146	212.536	6972	212.536	6732	212.536	7032	212.536	5372	212.536	6370	212.536	5204
213.052	5320	213.052	6500	213.052	6976	213.052	7238	213.052	6540	213.052	6142	213.052	6792	213.052	6664	213.052	6902	213.052	5438	213.052	6384	213.052	5226
213.566	5268	213.566	6584	213.566	7044	213.566	7406	213.566	6556	213.566	6200	213.566	6846	213.566	6846	213.566	6902	213.566	5464	213.566	6380	213.566	5168
214.08	5328	214.08	6570	214.08	7092	214.08	7448	214.08	6532	214.08	6158	214.08	6876	214.08	6762	214.08	6964	214.08	5338	214.08	6418	214.08	5194
214.596	5248	214.596	6550	214.596	7038	214.596	7450	214.596	6604	214.596	6208	214.596	6888	214.596	6688	214.596	6968	214.596	5412	214.596	6392	214.596	5228
215.11	5204	215.11	6676	215.11	7036	215.11	7392	215.11	6620	215.11	6210	215.11	6912	215.11	6692	215.11	6940	215.11	5556	215.11	6346	215.11	5146
215.624	5332	215.624	6622	215.624	7024	215.624	7396	215.624	6538	215.624	6148	215.624	6970	215.624	6844	215.624	6916	215.624	5404	215.624	6440	215.624	5300
216.14	5314	216.14	6632	216.14	7020	216.14	7358	216.14	6588	216.14	6050	216.14	6984	216.14	6810	216.14	6940	216.14	5434	216.14	6430	216.14	5192
216.654	5256	216.654	6606	216.654	7060	216.654	7408	216.654	6636	216.654	6250	216.654	6948	216.654	6798	216.654	6954	216.654	5508	216.654	6298	216.654	5166
217.168	5236	217.168	6482	217.168	7030	217.168	7346	217.168	6622	217.168	6166	217.168	6838	217.168	6724	217.168	7022	217.168	5358	217.168	6398	217.168	5184
217.684	5328	217.684	6644	217.684	7046	217.684	7434	217.684	6554	217.684	6218	217.684	6920	217.684	6766	217.684	6982	217.684	5346	217.684	6322	217.684	5142
218.198	5338	218.198	6684	218.198	7102	218.198	7362	218.198	6664	218.198	6154	218.198	6978	218.198	6728	218.198	7016	218.198	5466	218.198	6354	218.198	5190
218.712	5300	218.712	6658	218.712	7004	218.712	7428	218.712	6598	218.712	6208	218.712	6978	218.712	6800	218.712	6948	218.712	5400	218.712	6502	218.712	5270
219.226	5344	219.226	6690	219.226	7100	219.226	7568	219.226	6542	219.226	6228	219.226	6950	219.226	6756	219.226	6954	219.226	5412	219.226	6430	219.226	5146
219.742	5198	219.742	6540	219.742	7112	219.742	7364	219.742	6726	219.742	6180	219.742	6968	219.742	6724	219.742	6974	219.742	5380	219.742	6454	219.742	5128
220.255	5180	220.255	6652	220.255	7110	220.255	7414	220.255	6504	220.255	6226	220.255	6962	220.255	6702	220.255	7064	220.255	5438	220.255	6400	220.255	5112
220.769	5276	220.769	6606	220.769	7276	220.769	7364	220.769	6566	220.769	6208	220.769	7030	220.769	6814	220.769	7012	220.769	5474	220.769	6394	220.769	5214
221.283	5382	221.283	6562	221.283	7212	221.283	7474	221.283	6680	221.283	6128	221.283	6914	221.283	6804	221.283	7096	221.283	5394	221.283	6338	221.283	5178
221.798	5344	221.798	6752	221.798	7108	221.798	7412	221.798	6614	221.798	6216	221.798	6826	221.798	6830	221.798	6992	221.798	5424	221.798	6390	221.798	5172
222.312	5320	222.312	6636	222.312	7210	222.312	7410	222.312	6634	222.312	6130	222.312	6832	222.312	6802	222.312	7040	222.312	5324	222.312	6484	222.312	5236
222.826	5374	222.826	6612	222.826	7214	222.826	7388	222.826	6576	222.826	6222	222.826	6916	222.826	6780	222.826	7022	222.826	5398	222.826	6364	222.826	5182
223.339	5298	223.339	6614	223.339	7126	223.339	7452	223.339	6608	223.339	6230	223.339	6878	223.339	6766	223.339	7048	223.339	5414	223.339	6460	223.339	5164
223.853	5384	223.853	6690	223.853	7168	223.853	7502	223.853	6556	223.853	6254	223.853	7012	223.853	6792	223.853	7014	223.853	5466	223.853	6420	223.853	5220
224.368	5298	224.368	6660	224.368	7136	224.368	7438	224.368	6680	224.368	6290	224.368	6966	224.368	6868	224.368	7064	224.368	5394	224.368	6392	224.368	5182
224.882	5338	224.882	6726	224.882	7144	224.882	7360	224.882	6700	224.882	6220	224.882	6992	224.882	6748	224.882	6966	224.882	5500	224.882	6404	224.882	5190
225.395	5380	225.395	6726	225.395	7130	225.395	7382	225.395	6568	225.395	6260	225.395	6936	225.395	6816	225.395	7070	225.395	5460	225.395	6356	225.395	5220
225.909	5368	225.909	6652	225.909	7140	225.909	7398	225.909	6702	225.909	6308	225.909	6958	225.909	6726	225.909	7082	225.909	5478	225.909	6364	225.909	5094
226.422	5310	226.422	6710	226.422	7158	226.422	7388	226.422	6660	226.422	6272	226.422	6920	226.422	6874	226.422	7038	226.422	5436	226.422	6388	226.422	5212
226.938	5394	226.938	6732	226.938	7250	226.938	7494	226.938	6690	226.938	6164	226.938	6932	226.938	6778	226.938	6982	226.938	5394	226.938	6446	226.938	5234
227.451	5384	227.451	6764	227.451	7222	227.451	7436	227.451	6538	227.451	6210	227.451	6952	227.451	6796	227.451	7066	227.451	5372	227.451	6494	227.451	5274
227.964	5292	227.964	6750	227.964	7246	227.964	7446	227.964	6654	227.964	6182	227.964	6934	227.964	6810	227.964	7002	227.964	5434	227.964	6462	227.964	5242
228.477	5330	228.477	6680	228.477	7152	228.477	7454	228.477	6712	228.477	6196	228.477	7008	228.477	6850	228.477	7040	228.477	5532	228.477	6486	228.477	5220
228.991	5282	228.991	6666	228.991	7128	228.991	7536	228.991	6712	228.991	6214	228.991	6976	228.991	6728	228.991	7008	228.991	5528	228.991	6468	228.991	5222
229.504	5388	229.504	6606	229.504	7140	229.504	7430	229.504	6716	229.504	6192	229.504	6974	229.504	6978	229.504	7004	229.504	5496	229.504	6322	229.504	5312
230.019	5258	230.019	6790	230.019	7182	230.019	7566	230.019	6606	230.019	6310	230.019	6914	230.019	6832	230.019	7084	230.019	5474	230.019	6436	230.019	5226
230.532	5406	230.532	6784	230.532	7210	230.532	7466	230.532	6636	230.532	6362	230.532	7010	230.532	6766	230.532	7036	230.532	5434	230.532	6360	230.532	5216
231.046	5304	231.046	6632	231.046	7264	231.046	7606	231.046	6726	231.046	6252	231.046	6888	231.046	6738	231.046	7098	231.046	5554	231.046	6434	231.046	5266
231.559	5462	231.559	6620	231.559	7192	231.559	7484	231.559	6762	231.559	6224	231.559	6926	231.559	6808	231.559	6894	231.559	5464	231.559	6402	231.559	5226
232.072	5330	232.072	6678	232.072	7178	232.072	7542	232.072	6568	232.072	6230	232.072	7160	232.072	6840	232.072	7176	232.072	5448	232.072	6362	232.072	5256
232.585	5424	232.585	6712	232.585	7232	232.585	7498	232.585	6574	232.585	6262	232.585	6958	232.585	6836	232.585	7140	232.585	5522	232.585	6502	232.585	5178
233.098	5352	233.098	6690	233.098	7292	233.098	7490	233.098	6644	233.098	6282	233.098	7044	233.098	6854	233.098	7116	233.098	5470	233.098	6470	233.098	5286
233.613	5294	233.613	6654	233.613	7258	233.613	7526	233.613	6532	233.613	6330	233.613	6946	233.613	6830	233.613	7118	233.613	5430	233.613	6376	233.613	5244
234.126	5432	234.126	6618	234.126	7166	234.126	7526	234.126	6698	234.126	6246	234.126	7008	234.126	6910	234.126	7084	234.126	5488	234.126	6400	234.126	5258
234.639	5316	234.639	6744	234.639	7212	234.639	7524	234.639	6724	234.639	6390	234.639	7098	234.639	6870	234.639	7108	234.639	5478	234.639	6458	234.639	5228
235.152	5378	235.152	6730	235.152	7296	235.152	7540	235.152	6720	235.152	6156	235.152	7068	235.152	6776	235.152	7064	235.152	5484	235.152	6406	235.152	5246
235.665	5360	235.665	6618	235.665	7226	235.665	7594	235.665	6788	235.665	6318	235.665	6952	235.665	6700	235.665	7018	235.665	5614	235.665	6348	235.665	5264
236.177	5356	236.177	6628	236.177	7226	236.177	7480	236.177	6656	236.177	6278	236.177	6832	236.177	6790	236.177	7130	236.177	5508	236.177	6460	236.177	5270
236.69	5372	236.69	6812	236.69	7184	236.69	7638	236.69	6790	236.69	6334	236.69	6872	236.69	6856	236.69	7076	236.69	5488	236.69	6456	236.69	5294
237.203	5404	237.203	6758	237.203	7250	237.203	7520	237.203	6656	237.203	6156	237.203	6980	237.203	6848	237.203	7060	237.203	5542	237.203	6460	237.203	5300
237.716	5370	237.716	6668	237.716	7144	237.716	7466	237.716	6626	237.716	6280	237.716	6976	237.716	6956	237.716	7100	237.716	5500	237.716	6532	237.716	5310
238.229	5406	238.229	6826	238.229	7128	238.229	7458	238.229	6750	238.229	6260	238.229	7074	238.229	6656	238.229	7002	238.229	5508	238.229	6480	238.229	5272
238.741	5358	238.741	6762	238.741	7360	238.741	7428	238.741	6674	238.741	6258	238.741	7006	238.741	6898	238.741	7068	238.741	5422	238.741	6478	238.741	5300
239.254	5382	239.254	6716	239.254	7280	239.254	7550	239.254	6782	239.254	6406	239.254	7014	239.254	6746	239.254	7190	239.254	5524	239.254	6452	239.254	5286
239.767	5394	239.767	6842	239.767	7204	239.767	7502	239.767	6784	239.767	6336	239.767	7000	239.767	6864	239.767	7120	239.767	5414	239.767	6488	239.767	5186
240.281	5376	240.281	6778	240.281	7270	240.281	7632	240.281	6664	240.281	6308	240.281	7078	240.281	6892	240.281	7032	240.281	5472	240.281	6516	240.281	5168
240.794	5348	240.794	6814	240.794	7286	240.794	7538	240.794	6790	240.794	6340	240.794	6932	240.794	6856	240.794	7070	240.794	5556	240.794	6490	240.794	5232
241.307	5410	241.307	6828	241.307	7176	241.307	7568	241.307	6812	241.307	6412	241.307	7022	241.307	6780	241.307	6942	241.307	5428	241.307	6524	241.307	5266
241.819	5386	241.819	6776	241.819	7254	241.819	7550	241.819	6774	241.819	6354	241.819	7118	241.819	6802	241.819	7126	241.819	5554	241.819	6518	241.819	5248
242.332	5470	242.332	6806	242.332	7258	242.332	7600	242.332	6700	242.332	6322	242.332	7104	242.332	6804	242.332	7116	242.332	5548	242.332	6476	242.332	5332
242.844	5400	242.844	6838	242.844	7270	242.844	7556	242.844	6616	242.844	6304	242.844	6990	242.844	6854	242.844	7128	242.844	5524	242.844	6500	242.844	5312
243.357	5486	243.357	6672	243.357	7250	243.357	7610	243.357	6644	243.357	6368	243.357	7032	243.357	6874	243.357	7050	243.357	5454	243.357	6494	243.357	5336
243.869	5486	243.869	6878	243.869	7228	243.869	7648	243.869	6702	243.869	6382	243.869	6998	243.869	6864	243.869	7094	243.869	5516	243.869	6518	243.869	5234
244.381	5438	244.381	6734	244.381	7242	244.381	7480	244.381	6816	244.381	6386	244.381	7108	244.381	6882	244.381	7078	244.381	5548	244.381	6534	244.381	5210
244.894	5452	244.894	6754	244.894	7298	244.894	7542	244.894	6734	244.894	6338	244.894	7024	244.894	6830	244.894	7128	244.894	5478	244.894	6472	244.894	5286
245.406	5382	245.406	6772	245.406	7206	245.406	7544	245.406	6754	245.406	6206	245.406	7030	245.406	6866	245.406	7004	245.406	5516	245.406	6472	245.406	5326
245.918	5376	245.918	6878	245.918	7346	245.918	7606	245.918	6664	245.918	6318	245.918	7020	245.918	6924	245.918	7024	245.918	5586	245.918	6474	245.918	5308
246.431	5390	246.431	6880	246.431	7212	246.431	7558	246.431	6644	246.431	6152	246.431	6982	246.431	6900	246.431	7104	246.431	5482	246.431	6550	246.431	5286
246.943	5426	246.943	6800	246.943	7388	246.943	7480	246.943	6742	246.943	6178	246.943	6996	246.943	6866	246.943	7084	246.943	5494	246.943	6454	246.943	5234
247.455	5398	247.455	6844	247.455	7400	247.455	7654	247.455	6784	247.455	6256	247.455	6950	247.455	6782	247.455	6972	247.455	5506	247.455	6480	247.455	5312
247.967	5450	247.967	6770	247.967	7298	247.967	7548	247.967	6672	247.967	6276	247.967	7036	247.967	6832	247.967	7066	247.967	5426	247.967	6546	247.967	5228
248.48	5436	248.48	6814	248.48	7278	248.48	7632	248.48	6734	248.48	6262	248.48	7008	248.48	6826	248.48	7094	248.48	5574	248.48	6510	248.48	5338
248.99	5448	248.99	6824	248.99	7130	248.99	7628	248.99	6766	248.99	6228	248.99	7020	248.99	6854	248.99	7118	248.99	5538	248.99	6574	248.99	5354
249.502	5486	249.502	6878	249.502	7372	249.502	7582	249.502	6782	249.502	6458	249.502	7102	249.502	6964	249.502	7210	249.502	5568	249.502	6574	249.502	5268
250.014	5468	250.014	6810	250.014	7430	250.014	7628	250.014	6812	250.014	6278	250.014	6990	250.014	6872	250.014	7122	250.014	5440	250.014	6504	250.014	5278
250.526	5554	250.526	6828	250.526	7300	250.526	7650	250.526	6762	250.526	6396	250.526	6972	250.526	6734	250.526	7110	250.526	5442	250.526	6478	250.526	5300
251.038	5406	251.038	6814	251.038	7314	251.038	7614	251.038	6714	251.038	6306	251.038	7108	251.038	7034	251.038	7136	251.038	5546	251.038	6472	251.038	5330
251.55	5434	251.55	6906	251.55	7488	251.55	7662	251.55	6666	251.55	6372	251.55	7086	251.55	6894	251.55	7176	251.55	5514	251.55	6538	251.55	5222
252.062	5388	252.062	6810	252.062	7382	252.062	7716	252.062	6794	252.062	6460	252.062	6998	252.062	6924	252.062	7128	252.062	5514	252.062	6492	252.062	5246
252.574	5394	252.574	6894	252.574	7358	252.574	7668	252.574	6808	252.574	6360	252.574	6966	252.574	6886	252.574	7184	252.574	5524	252.574	6550	252.574	5264
253.086	5520	253.086	6854	253.086	7346	253.086	7674	253.086	6728	253.086	6346	253.086	7154	253.086	6932	253.086	7096	253.086	5452	253.086	6530	253.086	5442
253.598	5480	253.598	6770	253.598	7374	253.598	7602	253.598	6806	253.598	6350	253.598	7144	253.598	6938	253.598	7308	253.598	5524	253.598	6462	253.598	5246
254.11	5514	254.11	6878	254.11	7334	254.11	7570	254.11	6816	254.11	6366	254.11	7088	254.11	6930	254.11	7158	254.11	5558	254.11	6500	254.11	5228
254.621	5570	254.621	6920	254.621	7308	254.621	7646	254.621	6796	254.621	6362	254.621	7084	254.621	6938	254.621	7158	254.621	5576	254.621	6600	254.621	5330
255.131	5554	255.131	6930	255.131	7366	255.131	7714	255.131	6836	255.131	6446	255.131	7056	255.131	6906	255.131	7202	255.131	5504	255.131	6644	255.131	5318
255.643	5572	255.643	6972	255.643	7410	255.643	7656	255.643	6900	255.643	6396	255.643	6986	255.643	6898	255.643	7126	255.643	5550	255.643	6432	255.643	5324
256.155	5596	256.155	6898	256.155	7350	256.155	7754	256.155	6902	256.155	6404	256.155	7088	256.155	6802	256.155	7178	256.155	5570	256.155	6522	256.155	5428
256.666	5518	256.666	6930	256.666	7492	256.666	7710	256.666	6876	256.666	6384	256.666	7034	256.666	6922	256.666	7240	256.666	5558	256.666	6584	256.666	5410
257.178	5590	257.178	6882	257.178	7430	257.178	7620	257.178	6848	257.178	6356	257.178	7070	257.178	6852	257.178	7194	257.178	5460	257.178	6582	257.178	5312
257.69	5480	257.69	6938	257.69	7484	257.69	7708	257.69	6984	257.69	6514	257.69	7082	257.69	6952	257.69	7150	257.69	5546	257.69	6532	257.69	5286
258.201	5536	258.201	6998	258.201	7440	258.201	7606	258.201	6968	258.201	6384	258.201	7138	258.201	6940	258.201	7166	258.201	5634	258.201	6604	258.201	5332
258.713	5518	258.713	6958	258.713	7304	258.713	7738	258.713	6798	258.713	6490	258.713	7118	258.713	6994	258.713	7330	258.713	5516	258.713	6506	258.713	5430
259.222	5564	259.222	6938	259.222	7384	259.222	7722	259.222	6838	259.222	6420	259.222	7096	259.222	6922	259.222	7186	259.222	5532	259.222	6590	259.222	5262
259.734	5576	259.734	6982	259.734	7340	259.734	7672	259.734	6792	259.734	6440	259.734	6978	259.734	6942	259.734	7272	259.734	5604	259.734	6522	259.734	5458
260.246	5552	260.246	7036	260.246	7416	260.246	7800	260.246	6766	260.246	6438	260.246	7058	260.246	6906	260.246	7232	260.246	5604	260.246	6564	260.246	5380
260.757	5522	260.757	6964	260.757	7450	260.757	7798	260.757	6844	260.757	6440	260.757	7114	260.757	6952	260.757	7292	260.757	5576	260.757	6670	260.757	5354
261.268	5606	261.268	6928	261.268	7350	261.268	7666	261.268	6740	261.268	6622	261.268	7152	261.268	6994	261.268	7192	261.268	5572	261.268	6478	261.268	5448
261.78	5640	261.78	7042	261.78	7530	261.78	7606	261.78	6924	261.78	6446	261.78	7070	261.78	7062	261.78	7210	261.78	5612	261.78	6618	261.78	5384
262.289	5450	262.289	6892	262.289	7462	262.289	7702	262.289	6934	262.289	6482	262.289	7134	262.289	6990	262.289	7176	262.289	5528	262.289	6550	262.289	5478
262.801	5510	262.801	7082	262.801	7540	262.801	7826	262.801	6850	262.801	6534	262.801	7064	262.801	7038	262.801	7174	262.801	5612	262.801	6516	262.801	5366
263.312	5476	263.312	7052	263.312	7452	263.312	7796	263.312	6846	263.312	6436	263.312	7140	263.312	6936	263.312	7148	263.312	5538	263.312	6588	263.312	5372
263.823	5508	263.823	7026	263.823	7418	263.823	7790	263.823	6848	263.823	6448	263.823	7154	263.823	7052	263.823	7282	263.823	5562	263.823	6594	263.823	5368
264.335	5496	264.335	7158	264.335	7530	264.335	7666	264.335	6872	264.335	6392	264.335	7018	264.335	6882	264.335	7326	264.335	5580	264.335	6556	264.335	5332
264.844	5520	264.844	7194	264.844	7528	264.844	7866	264.844	6940	264.844	6526	264.844	7144	264.844	6930	264.844	7206	264.844	5700	264.844	6594	264.844	5420
265.355	5436	265.355	7184	265.355	7628	265.355	7802	265.355	6896	265.355	6550	265.355	7028	265.355	6980	265.355	7204	265.355	5594	265.355	6506	265.355	5394
265.866	5368	265.866	7164	265.866	7570	265.866	7776	265.866	6894	265.866	6450	265.866	7186	265.866	6932	265.866	7262	265.866	5634	265.866	6594	265.866	5376
266.377	5356	266.377	7078	266.377	7594	266.377	7710	266.377	6758	266.377	6472	266.377	7066	266.377	6930	266.377	7156	266.377	5688	266.377	6560	266.377	5470
266.887	5410	266.887	7080	266.887	7708	266.887	7888	266.887	6876	266.887	6502	266.887	7140	266.887	7104	266.887	7282	266.887	5702	266.887	6548	266.887	5436
267.398	5508	267.398	6978	267.398	7662	267.398	7880	267.398	6984	267.398	6560	267.398	7196	267.398	7006	267.398	7298	267.398	5576	267.398	6632	267.398	5478
267.909	5486	267.909	7024	267.909	7590	267.909	7800	267.909	6832	267.909	6556	267.909	7116	267.909	6970	267.909	7272	267.909	5574	267.909	6586	267.909	5276
268.42	5308	268.42	6988	268.42	7554	268.42	7912	268.42	6908	268.42	6556	268.42	7166	268.42	6966	268.42	7222	268.42	5644	268.42	6642	268.42	5416
268.929	5446	268.929	7008	268.929	7690	268.929	7822	268.929	6962	268.929	6510	268.929	7190	268.929	7124	268.929	7234	268.929	5696	268.929	6614	268.929	5384
269.44	5410	269.44	7092	269.44	7620	269.44	7964	269.44	6906	269.44	6570	269.44	7182	269.44	7048	269.44	7226	269.44	5750	269.44	6598	269.44	5380
269.951	5424	269.951	6936	269.951	7704	269.951	7988	269.951	6972	269.951	6520	269.951	7242	269.951	7052	269.951	7286	269.951	5706	269.951	6656	269.951	5476
270.462	5434	270.462	7044	270.462	7728	270.462	7968	270.462	6988	270.462	6440	270.462	7128	270.462	7098	270.462	7238	270.462	5714	270.462	6626	270.462	5452
270.971	5402	270.971	7030	270.971	7620	270.971	7848	270.971	6980	270.971	6390	270.971	7098	270.971	7094	270.971	7226	270.971	5580	270.971	6700	270.971	5482
271.481	5416	271.481	6958	271.481	7698	271.481	7858	271.481	6926	271.481	6602	271.481	7142	271.481	7024	271.481	7308	271.481	5588	271.481	6654	271.481	5450
271.992	5444	271.992	6976	271.992	7576	271.992	7948	271.992	6968	271.992	6630	271.992	7160	271.992	7190	271.992	7262	271.992	5628	271.992	6636	271.992	5434
272.501	5436	272.501	6990	272.501	7534	272.501	7980	272.501	6934	272.501	6518	272.501	7226	272.501	7108	272.501	7264	272.501	5670	272.501	6730	272.501	5474
273.012	5442	273.012	7070	273.012	7686	273.012	7956	273.012	7010	273.012	6568	273.012	7176	273.012	7076	273.012	7296	273.012	5686	273.012	6620	273.012	5408
273.523	5478	273.523	6952	273.523	7580	273.523	7956	273.523	7046	273.523	6598	273.523	7164	273.523	7090	273.523	7302	273.523	5608	273.523	6588	273.523	5452
274.033	5478	274.033	6942	274.033	7520	274.033	8022	274.033	7096	274.033	6628	274.033	7148	274.033	7082	274.033	7390	274.033	5694	274.033	6602	274.033	5372
274.542	5440	274.542	6906	274.542	7518	274.542	8036	274.542	6846	274.542	6592	274.542	7138	274.542	7118	274.542	7330	274.542	5590	274.542	6640	274.542	5524
275.053	5454	275.053	6942	275.053	7526	275.053	8040	275.053	7120	275.053	6548	275.053	7216	275.053	7160	275.053	7310	275.053	5682	275.053	6644	275.053	5520
275.564	5406	275.564	6858	275.564	7534	275.564	8048	275.564	7062	275.564	6628	275.564	7272	275.564	7062	275.564	7234	275.564	5694	275.564	6708	275.564	5404
276.072	5404	276.072	6928	276.072	7492	276.072	7986	276.072	7190	276.072	6468	276.072	7258	276.072	7032	276.072	7356	276.072	5752	276.072	6656	276.072	5418
276.583	5454	276.583	7028	276.583	7540	276.583	7990	276.583	7112	276.583	6542	276.583	7248	276.583	6990	276.583	7258	276.583	5744	276.583	6718	276.583	5432
277.093	5434	277.093	6800	277.093	7602	277.093	8026	277.093	7126	277.093	6610	277.093	7178	277.093	7046	277.093	7434	277.093	5824	277.093	6628	277.093	5482
277.602	5474	277.602	7004	277.602	7568	277.602	7900	277.602	7124	277.602	6694	277.602	7290	277.602	7092	277.602	7318	277.602	5704	277.602	6618	277.602	5462
278.112	5448	278.112	6884	278.112	7592	278.112	7854	278.112	7094	278.112	6672	278.112	7330	278.112	7118	278.112	7366	278.112	5776	278.112	6730	278.112	5382
278.621	5424	278.621	6850	278.621	7440	278.621	7864	278.621	7148	278.621	6724	278.621	7280	278.621	7078	278.621	7382	278.621	5672	278.621	6608	278.621	5564
279.131	5458	279.131	7064	279.131	7594	279.131	7970	279.131	7132	279.131	6692	279.131	7324	279.131	7054	279.131	7238	279.131	5686	279.131	6646	279.131	5442
279.642	5380	279.642	6874	279.642	7588	279.642	7952	279.642	7208	279.642	6660	279.642	7198	279.642	7230	279.642	7374	279.642	5702	279.642	6770	279.642	5542
280.15	5520	280.15	6940	280.15	7548	280.15	7864	280.15	7088	280.15	6656	280.15	7316	280.15	7100	280.15	7418	280.15	5668	280.15	6834	280.15	5546
280.66	5464	280.66	6848	280.66	7486	280.66	7794	280.66	7068	280.66	6726	280.66	7238	280.66	7100	280.66	7336	280.66	5752	280.66	6760	280.66	5516
281.171	5440	281.171	6998	281.171	7540	281.171	7894	281.171	7126	281.171	6692	281.171	7192	281.171	7186	281.171	7336	281.171	5746	281.171	6706	281.171	5526
281.679	5416	281.679	6886	281.679	7490	281.679	7894	281.679	7108	281.679	6830	281.679	7290	281.679	7090	281.679	7356	281.679	5752	281.679	6616	281.679	5512
282.189	5474	282.189	6926	282.189	7520	282.189	7802	282.189	7182	282.189	6682	282.189	7278	282.189	7158	282.189	7354	282.189	5626	282.189	6604	282.189	5580
282.698	5420	282.698	7026	282.698	7552	282.698	7764	282.698	7170	282.698	6674	282.698	7294	282.698	7066	282.698	7376	282.698	5706	282.698	6718	282.698	5438
283.208	5380	283.208	6946	283.208	7522	283.208	7870	283.208	7060	283.208	6642	283.208	7378	283.208	7078	283.208	7414	283.208	5676	283.208	6690	283.208	5450
283.718	5380	283.718	6976	283.718	7468	283.718	7708	283.718	6958	283.718	6712	283.718	7208	283.718	7216	283.718	7408	283.718	5636	283.718	6716	283.718	5508
284.226	5470	284.226	6940	284.226	7478	284.226	7826	284.226	6922	284.226	6704	284.226	7320	284.226	7178	284.226	7332	284.226	5806	284.226	6740	284.226	5472
284.736	5424	284.736	6900	284.736	7456	284.736	7916	284.736	7070	284.736	6664	284.736	7380	284.736	7042	284.736	7360	284.736	5714	284.736	6810	284.736	5488
285.244	5374	285.244	7026	285.244	7530	285.244	7650	285.244	7042	285.244	6638	285.244	7482	285.244	7050	285.244	7308	285.244	5820	285.244	6678	285.244	5436
285.754	5510	285.754	6874	285.754	7584	285.754	7754	285.754	6946	285.754	6704	285.754	7416	285.754	7176	285.754	7470	285.754	5768	285.754	6820	285.754	5522
286.262	5514	286.262	6854	286.262	7406	286.262	7818	286.262	6986	286.262	6578	286.262	7370	286.262	7218	286.262	7296	286.262	5770	286.262	6792	286.262	5480
286.773	5456	286.773	6972	286.773	7486	286.773	7814	286.773	7088	286.773	6694	286.773	7352	286.773	7078	286.773	7460	286.773	5762	286.773	6806	286.773	5500
287.28	5498	287.28	6830	287.28	7494	287.28	7862	287.28	6974	287.28	6690	287.28	7372	287.28	7158	287.28	7384	287.28	5796	287.28	6644	287.28	5536
287.79	5444	287.79	6978	287.79	7480	287.79	7684	287.79	7042	287.79	6636	287.79	7230	287.79	7128	287.79	7392	287.79	5736	287.79	6718	287.79	5524
288.3	5390	288.3	6840	288.3	7444	288.3	7636	288.3	7020	288.3	6640	288.3	7400	288.3	7234	288.3	7400	288.3	5872	288.3	6654	288.3	5552
288.808	5440	288.808	6990	288.808	7412	288.808	7836	288.808	6936	288.808	6650	288.808	7530	288.808	7292	288.808	7308	288.808	5680	288.808	6668	288.808	5566
289.318	5412	289.318	7054	289.318	7538	289.318	7702	289.318	6876	289.318	6534	289.318	7338	289.318	7234	289.318	7420	289.318	5836	289.318	6716	289.318	5438
289.826	5458	289.826	6880	289.826	7544	289.826	7746	289.826	6988	289.826	6696	289.826	7438	289.826	7240	289.826	7408	289.826	5778	289.826	6742	289.826	5498
290.336	5456	290.336	6962	290.336	7416	290.336	7848	290.336	6980	290.336	6640	290.336	7392	290.336	7160	290.336	7386	290.336	5788	290.336	6718	290.336	5580
290.844	5438	290.844	6930	290.844	7438	290.844	7766	290.844	7046	290.844	6518	290.844	7502	290.844	7180	290.844	7412	290.844	5744	290.844	6754	290.844	5472
291.353	5478	291.353	7014	291.353	7512	291.353	7756	291.353	6906	291.353	6600	291.353	7370	291.353	7260	291.353	7410	291.353	5746	291.353	6690	291.353	5550
291.861	5596	291.861	6984	291.861	7370	291.861	7694	291.861	6902	291.861	6648	291.861	7484	291.861	7252	291.861	7408	291.861	5778	291.861	6768	291.861	5512
292.371	5550	292.371	6958	292.371	7512	292.371	7830	292.371	6978	292.371	6650	292.371	7434	292.371	7302	292.371	7280	292.371	5776	292.371	6786	292.371	5574
292.879	5446	292.879	6952	292.879	7486	292.879	7706	292.879	6908	292.879	6458	292.879	7366	292.879	7232	292.879	7462	292.879	5862	292.879	6640	292.879	5470
293.388	5456	293.388	6976	293.388	7532	293.388	7724	293.388	6948	293.388	6590	293.388	7338	293.388	7260	293.388	7394	293.388	5798	293.388	6784	293.388	5540
293.896	5446	293.896	6924	293.896	7512	293.896	7722	293.896	6944	293.896	6406	293.896	7320	293.896	7330	293.896	7376	293.896	5720	293.896	6666	293.896	5518
294.405	5522	294.405	6868	294.405	7424	294.405	7826	294.405	6924	294.405	6486	294.405	7228	294.405	7220	294.405	7378	294.405	5744	294.405	6622	294.405	5630
294.913	5480	294.913	6892	294.913	7504	294.913	7896	294.913	6890	294.913	6570	294.913	7274	294.913	7268	294.913	7590	294.913	5880	294.913	6800	294.913	5590
295.42	5548	295.42	6918	295.42	7536	295.42	7704	295.42	6928	295.42	6580	295.42	7338	295.42	7342	295.42	7398	295.42	5782	295.42	6832	295.42	5532
295.93	5488	295.93	7028	295.93	7476	295.93	7746	295.93	6996	295.93	6596	295.93	7302	295.93	7352	295.93	7422	295.93	5826	295.93	6872	295.93	5626
296.437	5422	296.437	7028	296.437	7458	296.437	7710	296.437	7004	296.437	6530	296.437	7254	296.437	7298	296.437	7374	296.437	5840	296.437	6742	296.437	5564
296.947	5492	296.947	6912	296.947	7558	296.947	7768	296.947	6962	296.947	6552	296.947	7256	296.947	7230	296.947	7392	296.947	5862	296.947	6738	296.947	5570
297.454	5498	297.454	6942	297.454	7448	297.454	7684	297.454	6934	297.454	6554	297.454	7270	297.454	7230	297.454	7430	297.454	5846	297.454	6812	297.454	5464
297.964	5628	297.964	7028	297.964	7580	297.964	7790	297.964	6986	297.964	6604	297.964	7238	297.964	7064	297.964	7510	297.964	5808	297.964	6718	297.964	5568
298.471	5510	298.471	6904	298.471	7424	298.471	7790	298.471	6960	298.471	6540	298.471	7186	298.471	7222	298.471	7500	298.471	5882	298.471	6794	298.471	5528
298.981	5516	298.981	7042	298.981	7628	298.981	7792	298.981	6964	298.981	6714	298.981	7360	298.981	7178	298.981	7426	298.981	5850	298.981	6730	298.981	5622
299.488	5534	299.488	7004	299.488	7522	299.488	7810	299.488	6908	299.488	6558	299.488	7222	299.488	7202	299.488	7524	299.488	5796	299.488	6898	299.488	5460
299.995	5472	299.995	6956	299.995	7540	299.995	7888	299.995	6924	299.995	6666	299.995	7266	299.995	7220	299.995	7388	299.995	5796	299.995	6736	299.995	5524
300.504	5462	300.504	6912	300.504	7506	300.504	7812	300.504	6986	300.504	6394	300.504	7278	300.504	7280	300.504	7540	300.504	5832	300.504	6802	300.504	5546
301.012	5554	301.012	7030	301.012	7508	301.012	7664	301.012	6878	301.012	6566	301.012	7150	301.012	7186	301.012	7524	301.012	5818	301.012	6740	301.012	5568
301.521	5450	301.521	6958	301.521	7626	301.521	7754	301.521	6900	301.521	6580	301.521	7142	301.521	7114	301.521	7634	301.521	5832	301.521	6776	301.521	5602
302.028	5484	302.028	7002	302.028	7480	302.028	7748	302.028	6954	302.028	6588	302.028	7198	302.028	7152	302.028	7486	302.028	5854	302.028	6822	302.028	5576
302.535	5542	302.535	6994	302.535	7580	302.535	7716	302.535	6976	302.535	6498	302.535	7256	302.535	7148	302.535	7468	302.535	5996	302.535	6832	302.535	5656
303.044	5546	303.044	6958	303.044	7484	303.044	7824	303.044	6964	303.044	6460	303.044	7220	303.044	7126	303.044	7474	303.044	5898	303.044	6720	303.044	5596
303.551	5612	303.551	6976	303.551	7518	303.551	7742	303.551	6884	303.551	6506	303.551	7208	303.551	7070	303.551	7434	303.551	5884	303.551	6720	303.551	5520
304.058	5540	304.058	6938	304.058	7404	304.058	7666	304.058	6978	304.058	6576	304.058	7186	304.058	7212	304.058	7438	304.058	5924	304.058	6714	304.058	5596
304.567	5530	304.567	6966	304.567	7622	304.567	7878	304.567	6796	304.567	6622	304.567	7282	304.567	7082	304.567	7448	304.567	5862	304.567	6748	304.567	5580
305.074	5460	305.074	6986	305.074	7456	305.074	7662	305.074	6950	305.074	6538	305.074	7178	305.074	7112	305.074	7388	305.074	5780	305.074	6762	305.074	5618
305.581	5450	305.581	6846	305.581	7454	305.581	7678	305.581	6878	305.581	6532	305.581	7260	305.581	7128	305.581	7408	305.581	5758	305.581	6910	305.581	5530
306.09	5502	306.09	6872	306.09	7504	306.09	7684	306.09	6946	306.09	6566	306.09	7196	306.09	7160	306.09	7420	306.09	5884	306.09	6772	306.09	5590
306.597	5506	306.597	6970	306.597	7456	306.597	7770	306.597	6872	306.597	6490	306.597	7202	306.597	7144	306.597	7390	306.597	5840	306.597	6812	306.597	5654
307.104	5508	307.104	7000	307.104	7564	307.104	7736	307.104	7034	307.104	6572	307.104	7248	307.104	7094	307.104	7556	307.104	5810	307.104	6830	307.104	5620
307.613	5548	307.613	6940	307.613	7454	307.613	7806	307.613	7008	307.613	6628	307.613	7184	307.613	7120	307.613	7380	307.613	5918	307.613	6842	307.613	5532
308.12	5524	308.12	6948	308.12	7468	308.12	7850	308.12	6958	308.12	6536	308.12	7310	308.12	7220	308.12	7412	308.12	5814	308.12	6788	308.12	5640
308.626	5542	308.626	6876	308.626	7498	308.626	7826	308.626	6942	308.626	6692	308.626	7274	308.626	7090	308.626	7424	308.626	5842	308.626	6716	308.626	5598
309.135	5580	309.135	6876	309.135	7496	309.135	7686	309.135	6912	309.135	6614	309.135	7196	309.135	7106	309.135	7380	309.135	5832	309.135	6854	309.135	5612
309.642	5474	309.642	6914	309.642	7454	309.642	7746	309.642	6996	309.642	6536	309.642	7242	309.642	7164	309.642	7396	309.642	5824	309.642	6824	309.642	5544
310.149	5504	310.149	7004	310.149	7534	310.149	7650	310.149	7084	310.149	6594	310.149	7204	310.149	7174	310.149	7322	310.149	5772	310.149	6788	310.149	5640
310.657	5530	310.657	6934	310.657	7446	310.657	7766	310.657	6934	310.657	6550	310.657	7202	310.657	7092	310.657	7382	310.657	5932	310.657	6820	310.657	5562
311.164	5576	311.164	6864	311.164	7566	311.164	7740	311.164	7014	311.164	6592	311.164	7290	311.164	7066	311.164	7398	311.164	5878	311.164	6810	311.164	5604
311.671	5520	311.671	6998	311.671	7512	311.671	7740	311.671	7000	311.671	6616	311.671	7160	311.671	7062	311.671	7436	311.671	5776	311.671	6964	311.671	5650
312.177	5430	312.177	6900	312.177	7534	312.177	7686	312.177	6960	312.177	6534	312.177	7184	312.177	7018	312.177	7436	312.177	5870	312.177	6868	312.177	5648
312.686	5498	312.686	6992	312.686	7540	312.686	7808	312.686	6972	312.686	6532	312.686	7108	312.686	7118	312.686	7366	312.686	5820	312.686	6920	312.686	5706
313.192	5496	313.192	6956	313.192	7558	313.192	7754	313.192	6944	313.192	6632	313.192	7192	313.192	7200	313.192	7400	313.192	5788	313.192	6832	313.192	5658
313.699	5440	313.699	6940	313.699	7352	313.699	7796	313.699	6872	313.699	6558	313.699	7126	313.699	7170	313.699	7198	313.699	5908	313.699	7000	313.699	5586
314.207	5558	314.207	7032	314.207	7600	314.207	7828	314.207	6958	314.207	6528	314.207	7224	314.207	7198	314.207	7342	314.207	5864	314.207	6832	314.207	5606
314.714	5614	314.714	6842	314.714	7412	314.714	7804	314.714	7008	314.714	6520	314.714	7256	314.714	7046	314.714	7324	314.714	5770	314.714	6850	314.714	5652
315.22	5492	315.22	6942	315.22	7452	315.22	7800	315.22	6834	315.22	6588	315.22	7232	315.22	7054	315.22	7426	315.22	5900	315.22	6876	315.22	5678
315.727	5536	315.727	7044	315.727	7462	315.727	7738	315.727	6992	315.727	6618	315.727	7176	315.727	7178	315.727	7342	315.727	5706	315.727	6950	315.727	5628
316.235	5528	316.235	6956	316.235	7482	316.235	7790	316.235	6938	316.235	6612	316.235	7180	316.235	6988	316.235	7452	316.235	5874	316.235	6942	316.235	5648
316.741	5548	316.741	6990	316.741	7512	316.741	7770	316.741	6920	316.741	6584	316.741	7220	316.741	7128	316.741	7430	316.741	5902	316.741	6908	316.741	5654
317.248	5536	317.248	6848	317.248	7504	317.248	7810	317.248	6988	317.248	6600	317.248	7188	317.248	7106	317.248	7502	317.248	5812	317.248	6898	317.248	5706
317.754	5578	317.754	6946	317.754	7516	317.754	7790	317.754	7046	317.754	6616	317.754	7282	317.754	7064	317.754	7374	317.754	5862	317.754	6834	317.754	5758
318.26	5524	318.26	6948	318.26	7414	318.26	7834	318.26	7034	318.26	6586	318.26	7252	318.26	7102	318.26	7406	318.26	5886	318.26	6812	318.26	5780
318.769	5526	318.769	6874	318.769	7584	318.769	7766	318.769	7086	318.769	6568	318.769	7276	318.769	7166	318.769	7304	318.769	5844	318.769	6820	318.769	5730
319.275	5524	319.275	6896	319.275	7514	319.275	7882	319.275	6908	319.275	6530	319.275	7200	319.275	7234	319.275	7448	319.275	5874	319.275	6790	319.275	5696
319.781	5502	319.781	7030	319.781	7570	319.781	7832	319.781	6948	319.781	6590	319.781	7170	319.781	7104	319.781	7298	319.781	5802	319.781	6876	319.781	5650
320.287	5502	320.287	6868	320.287	7564	320.287	7868	320.287	6892	320.287	6552	320.287	7190	320.287	7110	320.287	7318	320.287	5918	320.287	6806	320.287	5714
320.793	5562	320.793	6866	320.793	7516	320.793	7806	320.793	7000	320.793	6558	320.793	7210	320.793	7206	320.793	7362	320.793	5914	320.793	6862	320.793	5638
321.301	5520	321.301	6972	321.301	7492	321.301	7716	321.301	6950	321.301	6530	321.301	7154	321.301	7190	321.301	7294	321.301	5806	321.301	6850	321.301	5726
321.807	5614	321.807	6916	321.807	7550	321.807	7828	321.807	6990	321.807	6610	321.807	7310	321.807	7124	321.807	7362	321.807	5842	321.807	6856	321.807	5732
322.313	5516	322.313	7024	322.313	7560	322.313	7808	322.313	7002	322.313	6606	322.313	7210	322.313	7132	322.313	7484	322.313	5832	322.313	6818	322.313	5706
322.819	5512	322.819	6876	322.819	7608	322.819	7776	322.819	7056	322.819	6520	322.819	7274	322.819	7036	322.819	7386	322.819	5888	322.819	6910	322.819	5686
323.325	5536	323.325	6970	323.325	7552	323.325	7768	323.325	7064	323.325	6694	323.325	7206	323.325	7188	323.325	7324	323.325	5878	323.325	6872	323.325	5720
323.831	5548	323.831	6968	323.831	7578	323.831	7860	323.831	7056	323.831	6672	323.831	7258	323.831	7172	323.831	7340	323.831	5840	323.831	6676	323.831	5834
324.339	5570	324.339	6958	324.339	7486	324.339	7770	324.339	6998	324.339	6582	324.339	7308	324.339	7178	324.339	7404	324.339	5864	324.339	6914	324.339	5764
324.845	5608	324.845	6938	324.845	7450	324.845	7826	324.845	7056	324.845	6698	324.845	7308	324.845	7148	324.845	7502	324.845	5886	324.845	6818	324.845	5732
325.351	5550	325.351	7056	325.351	7468	325.351	8006	325.351	6980	325.351	6652	325.351	7306	325.351	7162	325.351	7386	325.351	5914	325.351	6778	325.351	5732
325.857	5622	325.857	6992	325.857	7584	325.857	7796	325.857	7020	325.857	6586	325.857	7302	325.857	7194	325.857	7412	325.857	5820	325.857	6740	325.857	5726
326.363	5650	326.363	7056	326.363	7508	326.363	7736	326.363	7108	326.363	6756	326.363	7280	326.363	7152	326.363	7320	326.363	5848	326.363	6762	326.363	5734
326.868	5588	326.868	6984	326.868	7680	326.868	7948	326.868	7124	326.868	6652	326.868	7332	326.868	7278	326.868	7426	326.868	5930	326.868	6802	326.868	5682
327.374	5692	327.374	7018	327.374	7646	327.374	8002	327.374	7068	327.374	6738	327.374	7266	327.374	7096	327.374	7448	327.374	5908	327.374	6832	327.374	5738
327.88	5628	327.88	6974	327.88	7616	327.88	7918	327.88	7052	327.88	6612	327.88	7222	327.88	7210	327.88	7526	327.88	5984	327.88	6826	327.88	5686
328.386	5640	328.386	7028	328.386	7658	328.386	7816	328.386	7094	328.386	6698	328.386	7286	328.386	7238	328.386	7474	328.386	5920	328.386	6798	328.386	5744
328.893	5642	328.893	6960	328.893	7632	328.893	7926	328.893	7010	328.893	6706	328.893	7320	328.893	7186	328.893	7406	328.893	5810	328.893	6798	328.893	5610
329.399	5668	329.399	7004	329.399	7554	329.399	7920	329.399	7156	329.399	6608	329.399	7368	329.399	7142	329.399	7446	329.399	5980	329.399	6924	329.399	5698
329.905	5640	329.905	6936	329.905	7628	329.905	7782	329.905	7058	329.905	6690	329.905	7394	329.905	7236	329.905	7470	329.905	5820	329.905	6826	329.905	5700
330.41	5608	330.41	6952	330.41	7528	330.41	7846	330.41	7044	330.41	6642	330.41	7272	330.41	7264	330.41	7502	330.41	5950	330.41	6880	330.41	5600
330.916	5550	330.916	6952	330.916	7620	330.916	7988	330.916	7154	330.916	6704	330.916	7284	330.916	7256	330.916	7456	330.916	5922	330.916	6876	330.916	5620
331.421	5572	331.421	7140	331.421	7662	331.421	7726	331.421	7004	331.421	6672	331.421	7308	331.421	7260	331.421	7466	331.421	5858	331.421	6844	331.421	5728
331.927	5596	331.927	7042	331.927	7728	331.927	7814	331.927	7128	331.927	6690	331.927	7302	331.927	7176	331.927	7588	331.927	5938	331.927	6762	331.927	5798
332.432	5590	332.432	7064	332.432	7622	332.432	7824	332.432	7074	332.432	6772	332.432	7346	332.432	7292	332.432	7572	332.432	5882	332.432	6848	332.432	5654
332.938	5626	332.938	7024	332.938	7668	332.938	7886	332.938	7058	332.938	6722	332.938	7366	332.938	7168	332.938	7488	332.938	5866	332.938	6868	332.938	5796
333.443	5676	333.443	6974	333.443	7612	333.443	7900	333.443	7084	333.443	6692	333.443	7388	333.443	7210	333.443	7438	333.443	5894	333.443	6928	333.443	5738
333.948	5640	333.948	6988	333.948	7766	333.948	7922	333.948	7046	333.948	6614	333.948	7270	333.948	7270	333.948	7566	333.948	5968	333.948	6854	333.948	5680
334.454	5624	334.454	7090	334.454	7622	334.454	7884	334.454	7092	334.454	6782	334.454	7322	334.454	7222	334.454	7434	334.454	5964	334.454	6938	334.454	5870
334.959	5620	334.959	7086	334.959	7758	334.959	7818	334.959	7108	334.959	6740	334.959	7352	334.959	7250	334.959	7580	334.959	5906	334.959	6792	334.959	5738
335.464	5688	335.464	7082	335.464	7536	335.464	7892	335.464	7064	335.464	6646	335.464	7328	335.464	7358	335.464	7492	335.464	5948	335.464	6840	335.464	5690
335.97	5682	335.97	7070	335.97	7712	335.97	8024	335.97	7120	335.97	6726	335.97	7396	335.97	7258	335.97	7518	335.97	6030	335.97	6902	335.97	5744
336.475	5612	336.475	7014	336.475	7622	336.475	7812	336.475	7052	336.475	6562	336.475	7412	336.475	7316	336.475	7462	336.475	5956	336.475	6914	336.475	5776
336.98	5784	336.98	7106	336.98	7738	336.98	7948	336.98	7140	336.98	6766	336.98	7368	336.98	7300	336.98	7532	336.98	5972	336.98	6906	336.98	5666
337.485	5676	337.485	6904	337.485	7678	337.485	7872	337.485	7094	337.485	6634	337.485	7258	337.485	7266	337.485	7564	337.485	6020	337.485	6986	337.485	5790
337.991	5728	337.991	7094	337.991	7616	337.991	7910	337.991	7118	337.991	6830	337.991	7390	337.991	7260	337.991	7586	337.991	5926	337.991	6910	337.991	5722
338.496	5652	338.496	7146	338.496	7654	338.496	7986	338.496	7116	338.496	6690	338.496	7432	338.496	7282	338.496	7522	338.496	6024	338.496	6918	338.496	5818
339.001	5632	339.001	7078	339.001	7598	339.001	7990	339.001	7050	339.001	6714	339.001	7280	339.001	7252	339.001	7566	339.001	5952	339.001	6898	339.001	5930
339.506	5660	339.506	7154	339.506	7720	339.506	8016	339.506	7208	339.506	6634	339.506	7294	339.506	7246	339.506	7572	339.506	5996	339.506	6952	339.506	5742

## Sheet: Figure 2c
SR1				SR2
Pressure	Band position	Band position		Pressure	Band position	Band position
GPa	cm-1	cm-1		GPa	cm-1	cm-1
0	146.17	249.27		1.4	150.26	256.64
1.8	150.99	258.54		4.73	155.15	269.49
3.7	153.68	265.25		9.54	162.9	281.12
5.51	155.82	270.14		11.07	165.37	284.56
7.36	159.56	275.036		12.87	166.16	288.36
9.05	161.7	279.24		15.4	170.03	295.25
11.24	164.15	282.09		17.26	172.27	298.41
13.7	166.79	289.7		20.56	174.93	304.37
16.15	169.48	295.85		23.07	179.45	310.5
19.24	172.42	301.31		26.64	182.1	316.93
22.44	174.87	303.81
28.84	180.75	315.36
33.4	183.44	323.95
