# Supplementary material for: Absence of near-ambient superconductivity in LuH2±xNy
Source: Nature. 2023 May 11;620(7972):72–7. doi: 10.1038/s41586-023-06162-w (PMC10396964; doi:10.1038/s41586-023-06162-w)
Supplement: Supplementary file 3 — Source Data Fig. 3 [file 41586_2023_6162_MOESM3_ESM.xlsx]

## Sheet: Figure 3a
Temperature	Resistance	Temperature	Resistance	Temperature	Resistance	Temperature	Resistance	Temperature	Resistance	Temperature	Resistance
K	Ohms	K	Ohms	K	Ohms	K	Ohms	K	Ohms	K	Ohms
	1.3GPa		1.6GPa		2.2GPa		2.9GPa		4.2GPa		6.3GPa
9.99985	0.10988	9.9989	0.0784	9.9991	0.07358	9.99975	0.07165	9.99845	0.06089	9.99985	0.05687
10.0242	0.10986	10.0243	0.07841	10.0648	0.07358	10.064	0.07163	10.0327	0.06085	10.0363	0.05688
10.2538	0.10986	10.2402	0.0784	10.5023	0.07358	10.4763	0.07166	10.2643	0.06088	10.3208	0.05686
10.7633	0.10985	10.7157	0.07841	11.1133	0.07356	11.0686	0.07164	10.7508	0.06088	10.7665	0.05687
11.1985	0.10985	11.195	0.0784	11.6913	0.07355	11.6189	0.07163	11.1818	0.06087	11.1962	0.05685
11.6205	0.10982	11.5858	0.07839	12.2262	0.07357	12.148	0.07163	11.601	0.06086	11.6272	0.05685
11.9729	0.10965	12.0064	0.07838	12.7785	0.07353	12.7129	0.07163	11.9639	0.06085	12.0528	0.05686
12.3839	0.10984	12.4004	0.07836	13.2956	0.07356	13.2622	0.07161	12.3477	0.06085	12.4791	0.05684
12.7752	0.10981	12.8204	0.07838	13.8353	0.07354	13.774	0.07161	12.7423	0.06086	12.855	0.05684
13.232	0.10979	13.223	0.07836	14.4156	0.07355	14.3499	0.0716	13.1149	0.06083	13.2333	0.05685
13.6548	0.10977	13.6205	0.07836	14.965	0.07354	14.8949	0.0716	13.5126	0.06083	13.6319	0.05685
14.095	0.10981	14.0478	0.07838	15.5404	0.07353	15.4494	0.07161	13.8878	0.06084	14.0023	0.05683
14.4893	0.10976	14.4407	0.07835	16.083	0.07351	15.9982	0.07158	14.3321	0.06086	14.3919	0.05684
14.8686	0.10979	14.8586	0.07836	16.6392	0.0735	16.5358	0.07159	14.7941	0.06083	14.7859	0.0568
15.2713	0.10979	15.2499	0.07836	17.1862	0.0735	17.0776	0.07158	15.2065	0.06081	15.4512	0.05684
15.6832	0.10977	15.6477	0.07834	17.7559	0.07349	17.629	0.07157	15.6097	0.06083	15.8294	0.05683
16.0714	0.10976	16.0409	0.07834	18.3082	0.07351	18.1433	0.07158	16.002	0.06083	16.2391	0.05683
16.4796	0.10977	16.4077	0.07833	18.8578	0.0735	18.6965	0.07157	16.405	0.06082	16.6927	0.0568
16.8894	0.10974	16.8257	0.07835	19.4131	0.07349	19.2524	0.07156	16.8285	0.06082	17.1395	0.05681
17.267	0.10974	17.2364	0.07833	19.9464	0.07351	19.7864	0.07155	17.2758	0.06081	17.5835	0.05681
17.6653	0.10974	17.6213	0.07831	20.4978	0.07349	20.3374	0.07153	17.6784	0.06082	17.9904	0.05681
18.0556	0.10975	17.9862	0.07833	21.0547	0.07352	20.893	0.07156	18.0837	0.06082	18.3993	0.05681
18.4456	0.10972	18.3761	0.07834	21.602	0.07349	21.4467	0.07154	18.5057	0.06081	18.7717	0.05681
18.868	0.10972	18.8265	0.07834	22.1348	0.07347	21.9584	0.07155	18.9121	0.0608	19.1876	0.0568
19.2556	0.10972	19.1904	0.0783	22.7048	0.0735	22.4903	0.07153	19.3211	0.06082	19.5946	0.05682
19.6877	0.10971	19.5734	0.07832	23.2351	0.07345	23.0372	0.07154	19.7257	0.06081	19.9647	0.05681
20.0714	0.10972	19.978	0.07832	23.7918	0.07347	23.5983	0.07155	20.1477	0.0608	20.3869	0.05678
20.4827	0.10971	20.3827	0.0783	24.3427	0.07345	24.1567	0.07153	20.5314	0.06081	20.795	0.0568
20.9093	0.10969	20.7718	0.07831	24.8779	0.0735	24.7044	0.07155	20.8919	0.0608	21.2344	0.05677
21.2959	0.10972	21.156	0.07828	25.4317	0.07348	25.2564	0.07153	21.2747	0.06082	21.6231	0.0568
21.6802	0.10971	21.5246	0.0783	25.9822	0.07348	25.7885	0.07152	21.6774	0.06081	22.0243	0.05677
22.0537	0.1097	21.9317	0.0783	26.4774	0.07345	26.3172	0.07156	22.0317	0.0608	22.4243	0.0568
22.4783	0.10971	22.3214	0.07829	27.0238	0.07349	26.8557	0.07153	22.4472	0.06078	22.7951	0.05678
22.8809	0.10971	22.677	0.0783	27.5748	0.0735	27.4091	0.07155	22.8114	0.06079	23.1822	0.05681
23.3183	0.10972	23.0847	0.07831	28.1124	0.0735	27.9163	0.0715	23.2327	0.06078	23.5445	0.0568
23.7198	0.10971	23.4783	0.07831	28.6639	0.07347	28.4539	0.07151	23.6567	0.0608	23.9607	0.0568
24.1229	0.10969	23.84	0.0783	29.2064	0.07347	29.0288	0.07152	24.0742	0.06079	24.3737	0.05677
24.5006	0.10972	24.2312	0.07829	29.7261	0.07351	29.5665	0.07155	24.5119	0.06081	24.7747	0.05679
24.9386	0.10971	24.6615	0.0783	30.2882	0.07347	30.1151	0.07156	24.9061	0.06079	25.1559	0.05678
25.3278	0.10969	25.0608	0.07829	30.8314	0.07356	30.6621	0.07154	25.3242	0.06078	25.5425	0.05677
25.7099	0.1097	25.4271	0.0783	31.3812	0.07351	31.2012	0.07156	25.7238	0.0608	25.911	0.05679
26.0901	0.1097	25.8169	0.07828	31.9336	0.07352	31.7464	0.0716	26.165	0.0608	26.2925	0.05677
26.4685	0.10972	26.2199	0.07829	32.5049	0.07352	32.3074	0.07153	26.5739	0.06078	26.6977	0.0568
26.8599	0.10972	26.5977	0.0783	33.0381	0.07356	32.8612	0.07154	26.9518	0.06079	27.1319	0.05683
27.2621	0.10971	26.9693	0.0783	33.6011	0.07354	33.4108	0.07158	27.3792	0.06078	27.4993	0.05678
27.6667	0.10972	27.3951	0.07832	34.1469	0.0735	33.9527	0.0716	27.7643	0.06078	27.9078	0.05676
28.0934	0.10972	27.8249	0.07828	34.7094	0.07357	34.5106	0.07154	28.1908	0.06078	28.292	0.05678
28.4947	0.10972	28.2157	0.0783	35.2702	0.07355	35.0735	0.07157	28.582	0.06079	28.6772	0.05679
28.8554	0.10974	28.6483	0.07829	35.8226	0.07355	35.6395	0.07161	29.0221	0.06078	29.0405	0.0568
29.2544	0.10974	29.0844	0.0783	36.3685	0.07354	36.1787	0.07157	29.4041	0.06077	29.4421	0.05679
29.6903	0.10973	29.4882	0.07831	36.9106	0.07359	36.6951	0.07162	29.7669	0.06078	29.8859	0.05681
30.0856	0.10972	29.8993	0.07833	37.4776	0.0736	37.2617	0.0716	30.1793	0.06078	30.311	0.05679
30.462	0.10975	30.325	0.07835	38.0208	0.07359	37.8068	0.07161	30.5646	0.0608	30.7174	0.05679
30.8254	0.10974	30.7353	0.07833	38.5573	0.07361	38.3648	0.07164	30.9668	0.06079	31.0907	0.05682
31.2507	0.10975	31.1564	0.07832	39.1017	0.07363	38.923	0.07159	31.4014	0.06081	31.4687	0.0568
31.6954	0.10977	31.6004	0.07834	39.6596	0.07362	39.477	0.07161	31.8077	0.06079	31.8641	0.05681
32.1221	0.10976	31.9935	0.07832	40.199	0.07365	40.0089	0.07164	32.1715	0.0608	32.2996	0.05681
32.5059	0.10976	32.3755	0.07834	40.7401	0.07366	40.5549	0.07158	32.5783	0.0608	32.683	0.05678
32.89	0.10977	32.7674	0.07833	41.2788	0.07361	41.1054	0.07167	33.0164	0.0608	33.0838	0.05679
33.2976	0.10979	33.1504	0.07833	41.8307	0.07368	41.6576	0.07168	33.3957	0.06081	33.5097	0.05681
33.685	0.10979	33.5377	0.07835	42.3702	0.07366	42.2124	0.07162	33.7957	0.06082	33.907	0.05681
34.0545	0.10978	33.9763	0.07834	42.9055	0.07367	42.7663	0.07168	34.1725	0.06082	34.2773	0.05682
34.4424	0.10981	34.3573	0.07835	43.465	0.07371	43.3232	0.07168	34.6334	0.06082	34.6679	0.05684
34.8216	0.10984	34.7435	0.07835	43.9911	0.07373	43.8742	0.07168	35.0615	0.0608	35.0455	0.05682
35.2636	0.10981	35.1499	0.07835	44.5296	0.0737	44.41	0.07169	35.4676	0.06083	35.4772	0.05682
35.6911	0.10982	35.6016	0.07836	45.0817	0.07372	44.955	0.07171	35.8981	0.06083	35.8605	0.05683
36.0797	0.10984	36.0358	0.07838	45.636	0.07374	45.5204	0.07173	36.2848	0.06084	36.2745	0.05682
36.4982	0.10988	36.3961	0.0784	46.1672	0.07372	46.098	0.07172	36.6617	0.06084	36.6391	0.05682
36.8916	0.10987	36.7807	0.0784	46.7447	0.07374	46.6268	0.07172	37.0757	0.06084	37.0894	0.05685
37.2806	0.10987	37.1814	0.0784	47.2837	0.07377	47.1725	0.07171	37.5245	0.06084	37.5487	0.05687
37.677	0.10989	37.6163	0.07837	47.827	0.0738	47.7259	0.0717	37.913	0.06083	37.9783	0.05684
38.0434	0.10989	38.005	0.0784	48.3753	0.07376	48.2657	0.07172	38.3503	0.06085	38.3565	0.05684
38.4225	0.10989	38.3902	0.0784	48.9196	0.07378	48.807	0.07177	38.7342	0.06086	38.7528	0.05684
38.8229	0.10991	38.7774	0.07843	49.4761	0.07385	49.3122	0.07178	39.1217	0.06082	39.1508	0.05685
39.2454	0.1099	39.2017	0.07842	50.0037	0.07381	49.8608	0.07178	39.5282	0.06083	39.5707	0.05688
39.6298	0.10993	39.6393	0.07843	50.5628	0.0738	50.4316	0.07179	39.9281	0.06086	39.9595	0.05687
40.0185	0.10994	40.0912	0.07843	51.1114	0.07385	50.9631	0.07176	40.3035	0.06087	40.3387	0.05687
40.3859	0.10996	40.4815	0.07844	51.6591	0.07381	51.4925	0.07181	40.7486	0.06089	40.757	0.05686
40.7893	0.10996	40.9222	0.07843	52.2034	0.07385	52.0248	0.0718	41.1991	0.06089	41.1537	0.05688
41.1576	0.10999	41.3346	0.07845	52.751	0.07388	52.5808	0.0718	41.6288	0.06089	41.6028	0.05689
41.5723	0.10998	41.7304	0.07846	53.2932	0.07392	53.1437	0.07183	42.0754	0.06088	41.9856	0.05686
41.9663	0.11002	42.1212	0.07849	53.8344	0.07389	53.6962	0.07182	42.4311	0.06088	42.358	0.05688
42.3609	0.11001	42.5256	0.07849	54.3659	0.07395	54.2276	0.07181	42.8311	0.06091	42.7567	0.05689
42.7884	0.11003	42.9609	0.0785	54.9319	0.07393	54.7726	0.07184	43.2362	0.06087	43.1827	0.0569
43.1887	0.11001	43.3493	0.07849	55.4648	0.07388	55.3203	0.07184	43.6266	0.06091	43.5724	0.05692
43.5722	0.11002	43.7367	0.07851	56.0016	0.07396	55.8739	0.07187	44.0203	0.06094	43.9516	0.05693
43.9528	0.11003	44.1198	0.07852	56.5616	0.07398	56.3816	0.07191	44.4194	0.06099	44.3473	0.05691
44.3673	0.11006	44.481	0.07852	57.1064	0.07397	56.9385	0.07188	44.8025	0.06096	44.7566	0.05693
44.7496	0.11008	44.8879	0.07852	57.645	0.07399	57.4918	0.07194	45.2024	0.06095	45.1595	0.05689
45.1786	0.11011	45.2578	0.07853	58.1998	0.07403	58.026	0.07191	45.6262	0.06097	45.6082	0.05693
45.5704	0.1101	45.692	0.07853	58.7441	0.07406	58.5885	0.07192	46.031	0.06098	46.0592	0.05694
45.9961	0.11014	46.0857	0.07853	59.2923	0.07401	59.1422	0.07194	46.4012	0.06098	46.504	0.05694
46.3749	0.11012	46.49	0.07854	59.8342	0.07405	59.6771	0.07196	46.7835	0.061	46.8677	0.05694
46.7796	0.11016	46.9341	0.07856	60.3967	0.07407	60.2015	0.07195	47.1551	0.061	47.2439	0.05693
47.1863	0.11015	47.3149	0.07858	60.94	0.07406	60.7512	0.07199	47.6033	0.06101	47.645	0.05695
47.5838	0.11018	47.709	0.07858	61.4855	0.07413	61.2958	0.07197	47.9831	0.06103	48.0047	0.05695
47.9477	0.11014	48.1365	0.0786	62.0129	0.07414	61.8606	0.07198	48.353	0.06103	48.4591	0.05696
48.3803	0.11019	48.5519	0.07859	62.5611	0.07415	62.4038	0.07198	48.7525	0.06102	48.885	0.05693
48.8272	0.11021	48.9847	0.07861	63.0981	0.07418	62.9489	0.072	49.1805	0.06102	49.273	0.05699
49.1808	0.11024	49.383	0.07863	63.6639	0.07416	63.4984	0.072	49.5802	0.06102	49.6461	0.05696
49.581	0.11028	49.7638	0.07863	64.2078	0.07421	64.0298	0.07199	49.9993	0.06104	50.0414	0.05695
49.946	0.11026	50.1538	0.07865	64.7535	0.07419	64.6024	0.07204	50.4153	0.06105	50.4457	0.057
50.3826	0.11026	50.5797	0.07865	65.2732	0.07416	65.1428	0.07206	50.8183	0.06106	50.8159	0.057
50.7672	0.11028	50.9712	0.07867	65.824	0.07423	65.6955	0.07207	51.2234	0.06108	51.2347	0.05699
51.1544	0.11031	51.3473	0.07867	66.3699	0.07425	66.2458	0.07208	51.5993	0.06106	51.6148	0.05702
51.5358	0.11029	51.7433	0.07868	66.9224	0.07424	66.8026	0.07211	51.9808	0.06106	52.0108	0.05699
51.9299	0.1103	52.1476	0.07869	67.4737	0.07426	67.3446	0.07213	52.4204	0.06109	52.3943	0.05702
52.3104	0.11031	52.545	0.07868	67.9999	0.07428	67.9064	0.07215	52.8295	0.06102	52.7516	0.05701
52.6855	0.11033	52.9068	0.0787	68.5504	0.07433	68.4421	0.07211	53.2355	0.06106	53.1373	0.05703
53.1228	0.11037	53.3385	0.07872	69.0917	0.07433	68.96	0.07214	53.6217	0.0611	53.5048	0.05702
53.5288	0.1104	53.7339	0.07873	69.6026	0.07434	69.4988	0.07217	54.0057	0.06112	53.9072	0.05702
53.9229	0.11039	54.1743	0.07874	70.1406	0.07434	70.0307	0.07219	54.3925	0.06108	54.3048	0.05704
54.3464	0.11041	54.5772	0.07874	70.695	0.07434	70.585	0.07219	54.8276	0.06114	54.7643	0.05704
54.7405	0.1104	55.0114	0.07873	71.2369	0.07436	71.1268	0.07218	55.2662	0.06113	55.1966	0.05707
55.1217	0.1104	55.4384	0.07874	71.782	0.07435	71.6843	0.07221	55.6656	0.06113	55.5797	0.05704
55.5136	0.11038	55.8354	0.07876	72.3209	0.07439	72.2263	0.07218	56.0361	0.06113	56.0067	0.05705
55.9326	0.11041	56.209	0.07877	72.8683	0.07439	72.7816	0.07222	56.4335	0.06113	56.3925	0.05706
56.3492	0.11042	56.651	0.07878	73.4001	0.07439	73.3183	0.07225	56.804	0.06115	56.7755	0.05709
56.7284	0.11047	57.0506	0.07877	73.9513	0.0744	73.8777	0.07223	57.185	0.06116	57.1585	0.05709
57.1598	0.11049	57.4943	0.07882	74.5062	0.07449	74.4417	0.07225	57.5683	0.06117	57.5607	0.05709
57.5752	0.11051	57.8749	0.07882	75.0778	0.0745	74.9886	0.07227	57.9749	0.06118	57.9867	0.05708
57.9671	0.11049	58.2846	0.07882	75.6085	0.07446	75.5342	0.0723	58.4206	0.06118	58.4288	0.05713
58.3454	0.11053	58.7154	0.07885	76.1608	0.07449	76.0768	0.07232	58.7839	0.06115	58.8509	0.0571
58.761	0.11053	59.0819	0.07885	76.7268	0.07454	76.6404	0.07231	59.188	0.06118	59.2415	0.0571
59.1315	0.11055	59.4754	0.07884	77.2687	0.07458	77.1819	0.07232	59.5599	0.06118	59.6386	0.05713
59.5378	0.11054	59.885	0.07885	77.8179	0.07458	77.7211	0.07233	59.9322	0.06121	60.0679	0.05714
59.9316	0.11056	60.2578	0.07887	78.6102	0.07457	78.2664	0.0724	60.3105	0.06119	60.446	0.05712
60.3138	0.11063	60.6534	0.07887	79.445	0.07463	78.8038	0.07237	60.7278	0.06123	60.8499	0.05713
60.7418	0.11061	61.0971	0.07889	79.9893	0.07461	79.3507	0.07239	61.0906	0.06123	61.2268	0.05714
61.1886	0.11057	61.4734	0.07887	80.5688	0.07458	79.8933	0.07241	61.4905	0.06122	61.6434	0.05716
61.5665	0.11058	61.932	0.07889	81.1274	0.07464	80.4474	0.07247	61.9076	0.06123	62.0523	0.05718
61.9492	0.11057	62.315	0.07892	81.6821	0.07468	80.9922	0.07247	62.2868	0.06124	62.4211	0.05717
62.3396	0.11058	62.7006	0.07894	82.2017	0.0747	81.5214	0.07242	62.666	0.06126	62.8461	0.05718
62.72	0.11061	63.08	0.07893	82.7562	0.07463	82.0765	0.07247	63.071	0.06126	63.2488	0.05719
63.1506	0.11069	63.4641	0.07895	83.2983	0.07465	82.6265	0.0725	63.4357	0.06125	63.6352	0.05718
63.5608	0.11071	63.8443	0.07897	83.8346	0.07473	83.1636	0.07253	63.839	0.06127	64.0644	0.05718
63.9713	0.11069	64.2272	0.07898	84.4007	0.07476	83.709	0.07255	64.2162	0.06127	64.4484	0.0572
64.3629	0.1107	64.6244	0.07898	84.9322	0.07475	84.2639	0.07251	64.6005	0.06129	64.8062	0.05719
64.7275	0.11073	65.0411	0.079	85.4733	0.07477	84.8308	0.07255	64.9762	0.06126	65.2122	0.05721
65.124	0.11073	65.473	0.07901	86.0355	0.0748	85.3723	0.07256	65.3804	0.06131	65.5777	0.05721
65.5357	0.11075	65.876	0.07903	86.5793	0.07483	85.9262	0.07261	65.8325	0.06131	65.9718	0.05722
65.9129	0.11081	66.2641	0.07907	87.13	0.07485	86.4634	0.0726	66.2654	0.0613	66.3575	0.05726
66.2952	0.11077	66.6395	0.07903	87.6621	0.07488	86.9997	0.07261	66.6669	0.06131	66.7366	0.05725
66.6735	0.1108	67.0334	0.07906	88.2188	0.0749	87.5315	0.07262	67.0922	0.06135	67.1129	0.05725
67.0742	0.11082	67.4271	0.07907	88.7452	0.07491	88.0997	0.07266	67.5134	0.06134	67.4994	0.05726
67.4735	0.11083	67.813	0.07907	89.268	0.07492	88.632	0.07264	67.9152	0.06136	67.9543	0.05725
67.8659	0.11088	68.2509	0.07909	89.8284	0.07495	89.1846	0.07268	68.2748	0.06137	68.3186	0.05728
68.2867	0.11091	68.6544	0.07912	90.3769	0.07494	89.7467	0.07265	68.647	0.06138	68.7076	0.05728
68.674	0.1109	69.0315	0.07913	90.9273	0.07501	90.3163	0.07272	69.0783	0.06136	69.0944	0.05728
69.1241	0.1109	69.4211	0.07914	91.4778	0.07504	90.8428	0.0727	69.4403	0.06138	69.5108	0.05729
69.5102	0.11094	69.8567	0.07915	92.0144	0.07506	91.3759	0.07269	69.8196	0.0614	69.8924	0.05729
69.9507	0.11097	70.2757	0.07915	92.5468	0.07507	91.9497	0.07274	70.1872	0.06137	70.2964	0.05733
70.3744	0.11098	70.6783	0.07917	93.1186	0.07507	92.4938	0.07275	70.5846	0.06139	70.6566	0.0573
70.7801	0.11102	71.082	0.07918	93.6217	0.0751	93.0421	0.07278	70.9766	0.06142	71.0601	0.05732
71.1655	0.11106	71.4817	0.07922	94.1419	0.07513	93.5598	0.07277	71.3495	0.06141	71.432	0.05733
71.538	0.11108	71.9167	0.0792	94.6805	0.07513	94.1228	0.07278	71.7775	0.06144	71.787	0.05731
71.936	0.11108	72.3023	0.07921	95.2802	0.07511	94.6693	0.07283	72.1516	0.06142	72.1827	0.05737
72.2997	0.11105	72.684	0.07921	95.8101	0.07516	95.2079	0.07283	72.5635	0.06145	72.5732	0.05734
72.7012	0.11106	73.087	0.07924	96.333	0.07513	95.7074	0.07281	72.9801	0.06146	72.9419	0.05733
73.112	0.11108	73.4597	0.07925	96.8773	0.07517	96.2335	0.07286	73.3392	0.06143	73.3573	0.05736
73.5011	0.11112	73.8468	0.0793	97.4031	0.07522	96.8088	0.07292	73.736	0.06145	73.7251	0.05735
73.8869	0.11113	74.2691	0.07926	97.9743	0.07522	97.3692	0.07287	74.1315	0.06148	74.1091	0.05737
74.3291	0.11115	74.6701	0.07928	98.5186	0.0752	97.9163	0.07289	74.5006	0.06149	74.4864	0.05739
74.7671	0.1112	75.0729	0.07927	99.0409	0.07521	98.4636	0.07292	74.8852	0.06147	74.8458	0.05738
75.1834	0.11127	75.4644	0.07927	99.5819	0.07523	99.0304	0.07292	75.2646	0.0615	75.2572	0.05739
75.5773	0.11128	75.8349	0.07927	100.162	0.07527	99.5766	0.07294	75.6804	0.06153	75.6355	0.05739
75.9458	0.11128	76.2463	0.07931	100.693	0.07534	100.137	0.073	76.0768	0.0615	76.016	0.05739
76.3426	0.11125	76.6521	0.07933	101.213	0.07529	100.678	0.07299	76.4964	0.06151	76.39	0.05743
76.7284	0.11123	77.0419	0.07933	101.757	0.07532	101.225	0.07301	76.8872	0.06153	76.7747	0.05742
77.1194	0.11128	77.4807	0.07934	102.31	0.07529	101.771	0.07296	77.2641	0.06154	77.209	0.05743
77.5452	0.11128	77.8626	0.07933	102.852	0.07537	102.351	0.07302	77.685	0.06151	77.5858	0.05744
77.9216	0.11127	78.2622	0.07936	103.408	0.07537	102.883	0.07305	78.0896	0.06156	77.9969	0.05743
78.3128	0.11124	78.6351	0.07939	103.928	0.07535	103.4	0.07303	78.4844	0.06156	78.3615	0.05746
78.6919	0.11127	79.0352	0.07939	104.484	0.07538	103.956	0.07304	78.8667	0.06157	78.7638	0.05746
79.0693	0.11124	79.4528	0.07943	105.027	0.07536	104.517	0.07308	79.3143	0.06157	79.1324	0.0575
79.4721	0.11129	79.8231	0.07945	105.613	0.07537	105.086	0.07312	79.6887	0.06156	79.52	0.05748
79.9097	0.11129	80.2269	0.07944	106.143	0.07539	105.622	0.07311	80.0661	0.06159	79.8967	0.05747
80.3633	0.11126	80.6256	0.07947	106.693	0.0754	106.142	0.07315	80.4672	0.06161	80.3054	0.0575
80.7818	0.11125	81.0461	0.0795	107.229	0.07546	106.679	0.07315	80.8516	0.06163	80.7174	0.0575
81.2084	0.1113	81.4269	0.07952	107.779	0.07548	107.261	0.07319	81.2331	0.06161	81.113	0.05751
81.602	0.11132	81.8173	0.07953	108.37	0.0755	107.835	0.07314	81.612	0.06163	81.501	0.0575
81.9788	0.11131	82.1971	0.07953	108.907	0.07554	108.346	0.07321	81.9895	0.06165	81.8701	0.05752
82.364	0.11132	82.5872	0.07956	109.415	0.07555	108.896	0.07322	82.3629	0.06165	82.2515	0.05754
82.7461	0.11132	83.0331	0.07955	109.991	0.07559	109.431	0.07323	82.7647	0.06165	82.649	0.05758
83.1393	0.11132	83.4651	0.07957	110.542	0.07551	110.002	0.07322	83.2152	0.06164	83.0872	0.05756
83.5058	0.11127	83.8641	0.07956	111.129	0.0756	110.546	0.0733	83.6082	0.06167	83.4463	0.05755
83.8894	0.11131	84.2276	0.07961	111.639	0.07563	111.069	0.07329	84.03	0.06165	83.8491	0.05757
84.2721	0.11128	84.6248	0.07961	112.193	0.07568	111.614	0.07327	84.4275	0.0617	84.2274	0.05757
84.6499	0.11132	85.0256	0.0796	112.733	0.07566	112.154	0.0733	84.8087	0.06169	84.6116	0.05757
85.0341	0.11134	85.3892	0.07962	113.281	0.07565	112.727	0.07332	85.2283	0.06172	84.9923	0.05757
85.4221	0.11135	85.7903	0.07963	113.82	0.07569	113.283	0.07334	85.6348	0.06172	85.3739	0.05761
85.8257	0.11132	86.1835	0.07963	114.371	0.07574	113.791	0.07335	86.0199	0.06171	85.7482	0.0576
86.24	0.11134	86.584	0.07966	114.895	0.07567	114.33	0.07336	86.4057	0.06173	86.1293	0.0576
86.6418	0.11139	86.9646	0.07969	115.465	0.07574	114.889	0.07336	86.7773	0.06171	86.5118	0.05762
87.076	0.11144	87.3635	0.07965	115.996	0.07577	115.43	0.07336	87.1649	0.06176	86.9074	0.05765
87.5179	0.11146	87.7894	0.0797	116.552	0.07576	116.018	0.07336	87.5387	0.06174	87.3158	0.05764
87.966	0.1115	88.1774	0.07969	117.121	0.0758	116.554	0.07342	87.9308	0.06178	87.71	0.05765
88.3617	0.11155	88.5733	0.07972	117.653	0.07587	117.053	0.07343	88.3228	0.06178	88.0974	0.05765
88.7565	0.11153	88.9354	0.07971	118.189	0.07587	117.59	0.07343	88.7398	0.06179	88.5477	0.05765
89.1342	0.11154	89.3407	0.07971	118.735	0.07586	118.114	0.07344	89.1407	0.06181	88.9244	0.05766
89.5833	0.11157	89.7781	0.07972	119.288	0.07589	118.671	0.07345	89.5174	0.06178	89.3062	0.05769
90.0104	0.11166	90.1739	0.07976	119.86	0.07587	119.241	0.07348	89.9754	0.06183	89.7408	0.05769
90.4346	0.11165	90.6133	0.07982	120.383	0.07593	119.757	0.07354	90.3678	0.06181	90.1702	0.05769
90.8608	0.11166	91.0503	0.0798	120.891	0.07598	120.301	0.07352	90.7497	0.06186	90.5705	0.0577
91.2208	0.1116	91.4312	0.07981	121.444	0.07597	120.851	0.0735	91.1408	0.06183	90.9647	0.05771
91.6171	0.1116	91.8114	0.07981	121.981	0.07597	121.4	0.07357	91.5636	0.06185	91.365	0.05771
92.0089	0.11157	92.1988	0.0798	122.534	0.07604	121.956	0.07358	92.0115	0.06184	91.7472	0.05773
92.4308	0.11163	92.6196	0.07983	123.122	0.07606	122.474	0.07357	92.4243	0.06188	92.1393	0.05772
92.8834	0.11162	93.0687	0.07984	123.645	0.07597	123.006	0.07358	92.8189	0.06191	92.4833	0.05772
93.2836	0.11163	93.4278	0.07982	124.178	0.07606	123.576	0.07359	93.2356	0.06189	92.8892	0.05775
93.7135	0.11166	93.8122	0.07984	124.734	0.07611	124.133	0.07364	93.6522	0.06189	93.2623	0.05778
94.117	0.11166	94.1792	0.07985	125.28	0.07614	124.687	0.07361	94.0884	0.0619	93.6987	0.05777
94.5375	0.11164	94.5847	0.07989	125.844	0.07608	125.242	0.07363	94.5157	0.06191	94.1155	0.0578
94.9414	0.11163	94.9831	0.07992	126.411	0.07608	125.773	0.07367	94.9279	0.0619	94.5466	0.05779
95.3183	0.11165	95.408	0.07992	126.906	0.07612	126.33	0.07369	95.2662	0.06189	94.9002	0.05781
95.7035	0.11173	95.8192	0.07994	127.459	0.07615	126.891	0.07374	95.6497	0.06193	95.286	0.05785
96.0703	0.11171	96.2175	0.07996	128.025	0.07622	127.437	0.07374	96.0327	0.06197	95.6406	0.0578
96.426	0.11172	96.5812	0.07997	128.566	0.07617	127.996	0.07377	96.462	0.06194	96.0507	0.05785
96.826	0.11171	96.9951	0.07999	129.127	0.07622	128.543	0.07376	96.8973	0.06194	96.5122	0.05784
97.2079	0.1117	97.3696	0.08	129.704	0.07624	129.068	0.07382	97.2862	0.06195	96.8887	0.05783
97.6576	0.1117	97.7999	0.08	130.229	0.07623	129.634	0.07376	97.6728	0.06201	97.2863	0.05783
98.0599	0.11167	98.1429	0.08003	130.767	0.07622	130.173	0.07378	98.0692	0.06199	97.7274	0.05787
98.4787	0.1117	98.4978	0.08006	131.336	0.07621	130.759	0.07383	98.4568	0.06199	98.1427	0.05785
98.9056	0.11171	98.9106	0.08006	131.875	0.0763	131.35	0.07385	98.8825	0.062	98.5293	0.05787
99.2921	0.11174	99.2788	0.08007	132.406	0.07632	131.875	0.07386	99.2668	0.06201	98.9171	0.05786
99.7408	0.11179	99.7423	0.08008	132.969	0.07629	132.412	0.07388	99.687	0.06201	99.3055	0.05788
100.186	0.1118	100.149	0.08008	133.486	0.07631	132.959	0.07393	100.059	0.06202	99.7315	0.05789
100.583	0.11179	100.529	0.08009	134.046	0.07638	133.461	0.07394	100.487	0.06204	100.105	0.0579
100.975	0.11172	100.917	0.0801	134.6	0.07641	134.016	0.07397	100.888	0.06204	100.501	0.05792
101.354	0.11175	101.322	0.08014	135.11	0.07644	134.588	0.07392	101.342	0.06207	100.948	0.05792
101.772	0.11178	101.693	0.08016	135.697	0.07645	135.106	0.07395	101.799	0.06208	101.399	0.05795
102.171	0.1118	102.128	0.08016	136.275	0.07647	135.602	0.07398	102.198	0.06206	101.774	0.05793
102.605	0.11183	102.517	0.08017	136.787	0.07648	136.172	0.074	102.572	0.0621	102.139	0.05796
102.984	0.11182	102.957	0.08017	137.329	0.0765	136.732	0.07403	102.954	0.06207	102.521	0.05796
103.378	0.11181	103.341	0.08019	137.866	0.07655	137.256	0.07405	103.395	0.0621	102.89	0.05794
103.802	0.11189	103.706	0.0802	138.429	0.07653	137.842	0.07406	103.834	0.06211	103.283	0.05795
104.248	0.1119	104.123	0.08021	138.971	0.07654	138.395	0.07407	104.214	0.06213	103.716	0.05799
104.637	0.11192	104.497	0.08024	139.511	0.07653	138.917	0.07405	104.625	0.06213	104.086	0.05797
105.033	0.1119	104.887	0.08023	140.033	0.07662	139.458	0.07407	105.009	0.06211	104.496	0.05799
105.438	0.1119	105.285	0.08027	140.583	0.07659	140.016	0.07408	105.363	0.06215	104.892	0.05801
105.869	0.11185	105.698	0.08027	141.136	0.07657	140.577	0.07412	105.766	0.06216	105.267	0.058
106.222	0.11191	106.097	0.08029	141.699	0.07664	141.139	0.07416	106.177	0.06215	105.657	0.05801
106.591	0.11195	106.493	0.08034	142.212	0.07664	141.718	0.07415	106.531	0.06218	106.05	0.05803
107.03	0.11195	106.922	0.08033	142.761	0.07661	142.224	0.07414	106.918	0.06215	106.441	0.05801
107.399	0.11191	107.336	0.08034	143.325	0.07665	142.763	0.07413	107.338	0.06217	106.861	0.05803
107.774	0.11193	107.72	0.08036	143.859	0.07665	143.327	0.07415	107.686	0.06218	107.2	0.05805
108.205	0.11193	108.119	0.08036	144.396	0.07666	143.861	0.07414	108.126	0.06219	107.598	0.05804
108.579	0.11197	108.488	0.08039	144.936	0.07672	144.426	0.07413	108.524	0.06222	107.992	0.05806
108.957	0.11196	108.905	0.08041	145.469	0.07674	145.031	0.07422	108.94	0.06223	108.355	0.05808
109.327	0.112	109.353	0.08043	145.986	0.07675	145.545	0.07422	109.319	0.06225	108.748	0.05807
109.782	0.11205	109.754	0.08042	146.544	0.07676	146.088	0.07425	109.7	0.06226	109.213	0.05809
110.16	0.11207	110.144	0.08044	147.09	0.07687	146.619	0.07426	110.072	0.06224	109.575	0.0581
110.602	0.11212	110.632	0.08044	147.615	0.07688	147.169	0.07429	110.461	0.06229	109.953	0.05811
111.016	0.11216	111.039	0.08045	148.171	0.07688	147.714	0.07431	110.859	0.06225	110.331	0.05812
111.392	0.11215	111.431	0.08046	148.734	0.07691	148.254	0.07434	111.275	0.06231	110.722	0.05811
111.76	0.11212	111.816	0.08046	149.235	0.07693	148.824	0.07435	111.636	0.06229	111.102	0.05814
112.15	0.11218	112.23	0.08049	149.803	0.077	149.327	0.0743	112.083	0.06232	111.502	0.05816
112.575	0.1122	112.673	0.08049	150.385	0.07701	149.876	0.07433	112.509	0.06232	111.884	0.05814
112.974	0.11221	113.092	0.08053	150.906	0.07698	150.445	0.07436	112.88	0.06233	112.267	0.05818
113.4	0.11226	113.47	0.08056	151.461	0.07702	150.974	0.07441	113.261	0.06231	112.661	0.05817
113.837	0.11232	113.885	0.08057	151.993	0.07702	151.449	0.07438	113.673	0.06232	113.073	0.05817
114.208	0.11234	114.286	0.08057	152.558	0.0771	152.024	0.07439	114.056	0.06233	113.447	0.05819
114.634	0.11231	114.671	0.0806	153.083	0.07712	152.602	0.07439	114.448	0.06233	113.836	0.05818
115.02	0.11231	115.066	0.08064	153.646	0.07708	153.13	0.07443	114.847	0.06234	114.271	0.05818
115.424	0.1123	115.52	0.08063	154.227	0.07711	153.667	0.07444	115.269	0.06236	114.658	0.05821
115.868	0.11225	115.852	0.08064	154.746	0.07718	154.208	0.07444	115.693	0.06236	115.027	0.05822
116.3	0.11225	116.294	0.08063	155.252	0.07715	154.766	0.07445	116.076	0.06238	115.4	0.05823
116.73	0.11232	116.682	0.08067	155.832	0.07722	155.321	0.07444	116.463	0.06239	115.809	0.05825
117.088	0.1123	117.053	0.08067	156.381	0.07724	155.843	0.07446	116.854	0.06239	116.178	0.05824
117.473	0.11232	117.419	0.08071	156.914	0.07718	156.384	0.07451	117.268	0.06238	116.556	0.05824
117.902	0.11239	117.819	0.08073	157.447	0.07716	156.925	0.0745	117.607	0.0624	116.957	0.05827
118.274	0.11242	118.24	0.08072	158.006	0.07718	157.469	0.07449	118.069	0.06243	117.339	0.05827
118.628	0.1125	118.631	0.08076	158.586	0.07721	158.04	0.07449	118.47	0.06242	117.75	0.05828
119.01	0.11252	119.039	0.08075	159.097	0.07722	158.587	0.07451	118.897	0.0624	118.131	0.05831
119.428	0.11256	119.495	0.08078	159.65	0.07727	159.079	0.07456	119.261	0.06244	118.524	0.05826
119.85	0.11258	119.892	0.08078	160.197	0.07731	159.662	0.07458	119.661	0.06242	118.939	0.05829
120.221	0.11254	120.24	0.08081	160.746	0.07727	160.275	0.0746	120.118	0.06243	119.335	0.05826
120.611	0.11256	120.641	0.08081	161.259	0.0773	160.8	0.07464	120.543	0.06245	119.752	0.05829
120.992	0.11259	121.05	0.08082	161.851	0.0773	161.332	0.07467	120.923	0.0624	120.174	0.05832
121.42	0.11263	121.446	0.08085	162.389	0.07735	161.871	0.07466	121.327	0.0624	120.575	0.05831
121.802	0.11265	121.89	0.08082	162.892	0.07727	162.39	0.07463	121.705	0.06242	120.998	0.05833
122.185	0.11266	122.308	0.08084	163.48	0.07728	162.917	0.07465	122.095	0.06241	121.356	0.05835
122.567	0.11267	122.702	0.08086	164.037	0.07736	163.482	0.07464	122.495	0.06242	121.756	0.05835
122.959	0.11273	123.115	0.08086	164.589	0.07734	164.003	0.07469	122.89	0.06243	122.142	0.05841
123.365	0.11277	123.51	0.08084	165.1	0.07743	164.59	0.07466	123.28	0.06245	122.513	0.05839
123.751	0.11285	123.956	0.08085	165.684	0.0774	165.025	0.0747	123.649	0.06246	122.902	0.05841
124.208	0.11285	124.34	0.08086	166.253	0.07744	165.562	0.07467	124.094	0.06248	123.263	0.05842
124.659	0.11282	124.719	0.0809	166.771	0.07746	166.121	0.07471	124.5	0.06245	123.682	0.05841
125.058	0.11284	125.144	0.08088	167.3	0.07746	166.673	0.07473	124.877	0.06247	124.075	0.05845
125.49	0.11288	125.607	0.08089	167.849	0.07747	167.206	0.07476	125.259	0.0625	124.451	0.05843
125.879	0.11288	125.995	0.08091	168.381	0.07747	167.744	0.07475	125.679	0.06249	124.838	0.05844
126.278	0.11287	126.328	0.08094	168.951	0.07752	168.323	0.07479	126.081	0.06251	125.252	0.05844
126.664	0.11296	126.699	0.08095	169.495	0.07751	168.871	0.07475	126.528	0.0625	125.699	0.05846
127.064	0.11299	127.095	0.08098	170.069	0.07748	169.391	0.07477	126.964	0.06251	126.109	0.05847
127.489	0.11298	127.491	0.08095	170.593	0.07746	169.923	0.07476	127.361	0.06253	126.507	0.05847
127.94	0.113	127.893	0.08099	171.105	0.07749	170.453	0.07477	127.781	0.06252	126.934	0.05851
128.36	0.11294	128.293	0.08102	171.682	0.07755	171.046	0.07482	128.113	0.06255	127.293	0.05847
128.738	0.11296	128.752	0.08103	172.234	0.0776	171.577	0.07483	128.476	0.06257	127.679	0.05853
129.139	0.11298	129.137	0.08102	172.748	0.07758	172.113	0.07488	128.891	0.06257	128.093	0.05851
129.552	0.11306	129.514	0.08106	173.286	0.0776	172.687	0.07488	129.274	0.06256	128.524	0.05851
129.915	0.11306	129.947	0.08107	173.876	0.07765	173.271	0.07491	129.671	0.06255	128.978	0.0585
130.318	0.11302	130.344	0.08111	174.474	0.07765	173.73	0.07491	130.015	0.06258	129.376	0.05852
130.737	0.11306	130.744	0.08111	175.026	0.07762	174.292	0.07492	130.423	0.06259	129.765	0.05853
131.127	0.11306	131.104	0.08115	175.55	0.07762	174.847	0.07495	130.824	0.06259	130.195	0.05852
131.494	0.11314	131.514	0.08114	176.106	0.07766	175.393	0.07494	131.181	0.06262	130.58	0.05855
131.927	0.11311	131.909	0.08116	176.661	0.07769	175.941	0.07497	131.542	0.06262	130.962	0.05855
132.392	0.11316	132.294	0.08118	177.205	0.0777	176.479	0.07492	131.963	0.06263	131.396	0.05857
132.815	0.11318	132.652	0.08115	177.763	0.07774	177.036	0.07485	132.359	0.06262	131.794	0.05859
133.215	0.1133	133.107	0.08118	178.306	0.07777	177.625	0.0749	132.788	0.06263	132.159	0.05856
133.636	0.1133	133.505	0.08121	178.885	0.0778	178.157	0.07495	133.199	0.06266	132.498	0.05862
134.047	0.11335	133.886	0.08122	179.391	0.07779	178.696	0.07499	133.588	0.06267	132.947	0.0586
134.485	0.11339	134.227	0.08122	179.929	0.07776	179.25	0.07496	133.958	0.06265	133.379	0.05863
134.875	0.11342	134.627	0.08121	180.501	0.07774	179.827	0.07494	134.38	0.06268	133.753	0.05861
135.301	0.11347	135.052	0.08124	181.047	0.07784	180.349	0.07497	134.75	0.06267	134.128	0.05863
135.707	0.11349	135.437	0.08125	181.585	0.07785	180.882	0.075	135.156	0.0627	134.492	0.05862
136.081	0.11346	135.854	0.08127	182.131	0.07789	181.501	0.07493	135.589	0.06268	134.91	0.05862
136.407	0.11345	136.232	0.08127	182.611	0.07792	182.024	0.07501	136.037	0.06271	135.298	0.05864
136.82	0.11347	136.618	0.08128	183.229	0.0779	182.51	0.07502	136.416	0.06268	135.725	0.05864
137.266	0.11351	137.05	0.0813	183.745	0.07794	183.095	0.07506	136.795	0.06272	136.162	0.05865
137.644	0.11348	137.429	0.08132	184.267	0.07796	183.653	0.07505	137.238	0.06274	136.888	0.05868
138.057	0.11345	137.817	0.08131	184.81	0.078	184.178	0.07508	137.696	0.06275	137.221	0.05867
138.437	0.11352	138.184	0.08134	185.362	0.07799	184.735	0.07508	138.117	0.06276	137.574	0.05869
138.935	0.11354	138.601	0.08136	185.908	0.07804	185.222	0.07509	138.528	0.06276	137.978	0.05868
139.362	0.1135	138.985	0.0814	186.461	0.07807	185.829	0.07508	138.929	0.06276	138.381	0.0587
139.739	0.11352	139.396	0.08139	187.004	0.07803	186.404	0.07508	139.317	0.06282	138.752	0.05872
140.134	0.11356	139.836	0.0814	187.568	0.07804	186.91	0.07508	139.711	0.06281	139.095	0.0587
140.523	0.11354	140.232	0.0814	188.142	0.07805	187.477	0.0751	140.084	0.06281	139.477	0.05873
140.969	0.11357	140.62	0.0814	188.628	0.07802	188.02	0.07513	140.483	0.06282	139.907	0.05873
141.405	0.11365	140.979	0.08142	189.126	0.07812	188.544	0.07514	140.89	0.06283	140.292	0.05874
141.788	0.11362	141.393	0.08145	189.703	0.07815	189.101	0.0751	141.297	0.06285	140.663	0.05872
142.189	0.11366	141.844	0.08144	190.241	0.07814	189.639	0.07508	141.65	0.06285	141.022	0.05875
142.565	0.11364	142.25	0.08144	190.798	0.07814	190.201	0.07507	142.039	0.06285	141.409	0.05874
143.002	0.11368	142.684	0.08147	191.34	0.0782	190.782	0.0751	142.482	0.06286	141.787	0.05876
143.375	0.11368	143.111	0.08151	191.842	0.07822	191.285	0.07508	142.886	0.06289	142.175	0.05877
143.75	0.11371	143.544	0.08153	192.441	0.07822	191.786	0.07505	143.264	0.0629	142.546	0.0588
144.151	0.11374	143.948	0.08155	193.008	0.07823	192.355	0.07506	143.628	0.06293	142.927	0.05876
144.594	0.11375	144.329	0.08155	193.528	0.07826	192.905	0.07516	144.106	0.0629	143.308	0.05879
144.996	0.11372	144.724	0.0816	194.089	0.07831	193.458	0.0752	144.514	0.06295	143.742	0.05877
145.361	0.1138	145.117	0.08162	194.643	0.07833	193.994	0.07513	144.891	0.06293	144.103	0.05879
145.676	0.1138	145.511	0.08162	195.201	0.07835	194.495	0.07513	145.251	0.06295	144.435	0.0588
146.115	0.11385	145.983	0.08164	195.738	0.07841	195.078	0.07508	145.625	0.06294	144.813	0.05881
146.506	0.11389	146.312	0.08165	196.288	0.07843	195.686	0.07516	146.032	0.06296	145.231	0.0588
146.887	0.11394	146.707	0.08164	196.844	0.07839	196.218	0.07516	146.417	0.06295	145.622	0.05881
147.281	0.11393	147.109	0.08166	197.438	0.07844	196.734	0.07513	146.811	0.06298	145.998	0.05883
147.657	0.11398	147.524	0.08167	197.95	0.07836	197.287	0.07517	147.184	0.06298	146.387	0.05886
148.049	0.11436	147.888	0.08166	198.448	0.07842	197.868	0.0752	147.568	0.06294	146.871	0.05884
148.449	0.11393	148.312	0.08167	199.012	0.07849	198.394	0.07522	148.025	0.06303	147.338	0.05887
148.876	0.11395	148.803	0.08173	199.579	0.0785	198.929	0.07524	148.402	0.06299	147.735	0.05888
149.299	0.11401	149.222	0.08173	200.122	0.07848	199.463	0.07524	148.739	0.06301	148.107	0.05888
149.666	0.11409	149.619	0.08171	200.649	0.07848	200.025	0.07522	149.16	0.06298	148.528	0.05889
150.077	0.11408	149.967	0.08174	201.196	0.07852	200.584	0.07528	149.585	0.06301	148.955	0.05891
150.452	0.11414	150.34	0.08176	201.732	0.07862	201.09	0.07531	149.991	0.063	149.35	0.05891
150.849	0.11411	150.735	0.08178	202.322	0.07851	201.617	0.07534	150.396	0.06299	149.73	0.05892
151.287	0.11412	151.183	0.0818	202.908	0.07856	202.2	0.0753	150.761	0.06302	150.115	0.05891
151.685	0.11415	151.621	0.08184	203.394	0.07862	202.732	0.07531	151.215	0.06302	150.555	0.05894
152.05	0.11416	151.999	0.08188	203.929	0.07863	203.271	0.07534	151.703	0.06303	150.979	0.05892
152.435	0.11422	152.372	0.08188	204.512	0.07867	203.822	0.07538	152.141	0.06305	151.346	0.05892
152.783	0.11426	152.752	0.08189	205.063	0.07869	204.37	0.07541	152.497	0.06305	151.679	0.05893
153.245	0.11429	153.136	0.08191	205.596	0.07868	204.875	0.07536	152.874	0.06305	152.078	0.05895
153.726	0.11426	153.567	0.08193	206.142	0.07872	205.485	0.07541	153.244	0.06306	152.547	0.05897
154.124	0.11436	153.893	0.08192	206.712	0.07879	206.013	0.07548	153.679	0.06309	153.008	0.05898
154.476	0.11439	154.251	0.08195	207.265	0.07874	206.515	0.07546	154.125	0.0631	153.406	0.059
154.856	0.11435	154.677	0.08189	207.814	0.0788	207.014	0.07547	154.553	0.06316	153.763	0.05901
155.336	0.11436	155.129	0.08192	208.33	0.07882	207.57	0.07548	154.947	0.06314	154.199	0.05904
155.782	0.11437	155.526	0.08191	208.867	0.07885	208.108	0.07557	155.338	0.06314	154.628	0.05902
156.211	0.11442	155.943	0.08198	209.448	0.07886	208.656	0.07556	155.805	0.06315	155.02	0.05901
156.63	0.11442	156.312	0.08201	209.987	0.07887	209.183	0.07557	156.152	0.06315	155.379	0.05904
157.032	0.11443	156.739	0.08203	210.512	0.07889	209.748	0.07557	156.498	0.06316	155.744	0.05905
157.398	0.11445	157.155	0.08204	211.025	0.07892	210.267	0.07556	156.944	0.06318	156.166	0.05906
157.809	0.11449	157.6	0.08205	211.558	0.07894	210.825	0.0756	157.349	0.0632	156.573	0.05907
158.159	0.11456	157.946	0.08206	212.07	0.07889	211.331	0.07562	157.725	0.0632	156.956	0.05907
158.526	0.1146	158.33	0.08212	212.658	0.07889	211.848	0.0756	158.101	0.06323	157.391	0.05906
158.916	0.11458	158.73	0.08212	213.243	0.07892	212.404	0.07565	158.485	0.06321	157.771	0.05905
159.339	0.1146	159.129	0.08214	213.749	0.07894	212.952	0.07561	158.925	0.06324	158.185	0.05908
159.752	0.11459	159.51	0.08218	214.267	0.07903	213.51	0.0756	159.41	0.06323	158.639	0.0591
160.148	0.11457	159.942	0.08218	214.85	0.07899	214.039	0.07566	159.831	0.06323	159.018	0.05913
160.517	0.11455	160.314	0.08218	215.399	0.07896	214.598	0.07567	160.194	0.06326	159.361	0.05909
160.918	0.11456	160.715	0.08218	215.938	0.07902	215.091	0.07564	160.595	0.06323	159.73	0.05911
161.393	0.11467	161.119	0.0822	216.494	0.07898	215.673	0.07569	160.991	0.06326	160.156	0.05908
161.819	0.11471	161.538	0.08222	217.049	0.07899	216.266	0.07564	161.393	0.06328	160.599	0.05906
162.196	0.11469	161.95	0.08221	217.605	0.07904	216.797	0.07574	161.77	0.06327	160.971	0.05914
162.614	0.11476	162.352	0.08227	218.455	0.079	217.343	0.07577	162.191	0.06331	161.37	0.05915
163.028	0.11481	162.754	0.08225	218.973	0.07909	217.88	0.07583	162.632	0.06334	161.723	0.05915
163.431	0.11477	163.141	0.08229	219.478	0.07908	218.436	0.07587	163.019	0.0633	162.119	0.05917
163.862	0.11479	163.538	0.08231	220.049	0.07909	218.974	0.07587	163.398	0.06334	162.547	0.05918
164.279	0.11482	163.992	0.08235	220.606	0.07906	219.517	0.07587	163.818	0.06337	162.977	0.05918
164.68	0.1149	164.437	0.08231	221.148	0.07906	220.101	0.07582	164.218	0.06339	163.335	0.05921
165.095	0.11483	164.875	0.08233	221.685	0.07915	220.639	0.07583	164.537	0.06337	163.765	0.05917
165.539	0.11487	165.271	0.08235	222.236	0.07918	221.182	0.07591	164.922	0.06339	164.167	0.05921
165.945	0.1149	165.661	0.08235	222.791	0.07914	221.721	0.07595	165.335	0.06338	164.547	0.05922
166.302	0.115	166.058	0.08236	223.305	0.07919	222.147	0.07595	165.762	0.06339	165.018	0.05922
166.649	0.11501	166.463	0.08239	223.889	0.07918	222.684	0.076	166.135	0.06342	165.404	0.05918
167.039	0.11505	166.882	0.08243	224.456	0.07921	223.263	0.07605	166.514	0.06343	165.807	0.05921
167.448	0.11502	167.285	0.08247	224.987	0.07922	223.821	0.07606	166.924	0.06341	166.195	0.0592
167.896	0.11507	167.673	0.08248	225.507	0.07914	224.344	0.07602	167.272	0.06341	166.644	0.05921
168.29	0.11508	168.042	0.08246	226.075	0.07922	224.868	0.07601	167.767	0.06344	167.002	0.05925
168.673	0.11506	168.472	0.08247	226.634	0.07927	225.407	0.07605	168.171	0.06345	167.338	0.05927
169.073	0.11501	168.876	0.08249	227.167	0.07922	225.949	0.07605	168.579	0.06342	167.725	0.05928
169.474	0.11506	169.357	0.08251	227.725	0.07921	226.455	0.07601	169.014	0.06344	168.119	0.05926
169.927	0.11509	169.659	0.08253	228.274	0.07921	227.115	0.07608	169.373	0.06344	168.52	0.05927
170.333	0.11513	170.05	0.08254	228.833	0.07923	227.639	0.07611	169.837	0.06348	168.901	0.05927
170.7	0.11518	170.496	0.08257	229.382	0.07925	228.136	0.07618	170.257	0.06349	169.308	0.05932
171.112	0.11524	170.893	0.08256	229.938	0.07933	228.687	0.07616	170.661	0.06348	169.722	0.05928
171.489	0.11525	171.299	0.08255	230.441	0.07936	229.264	0.07612	171.021	0.06354	170.06	0.05932
171.936	0.11524	171.734	0.08258	230.941	0.07936	229.815	0.0762	171.43	0.06353	170.473	0.05931
172.364	0.11527	172.119	0.0826	231.542	0.07933	230.373	0.0762	171.902	0.06355	170.909	0.05927
172.767	0.11531	172.495	0.08262	232.113	0.07937	230.918	0.07627	172.328	0.06353	171.287	0.05932
173.139	0.11531	172.912	0.08264	232.663	0.07934	231.447	0.07632	172.706	0.06357	171.68	0.0593
173.535	0.11545	173.377	0.08265	233.183	0.07935	231.967	0.07634	173.093	0.06358	172.071	0.05933
173.965	0.11551	173.772	0.08265	233.992	0.07942	232.489	0.07631	173.567	0.06358	172.458	0.05933
174.399	0.11562	174.181	0.08269	234.542	0.07938	233.109	0.07632	173.968	0.06356	172.852	0.05937
174.776	0.11555	174.614	0.08274	235.03	0.07936	233.565	0.07627	174.41	0.06356	173.244	0.05935
175.103	0.11562	175.014	0.08272	235.616	0.07944	234.102	0.07627	174.793	0.06361	173.68	0.05937
175.511	0.11566	175.396	0.08271	236.186	0.07943	234.697	0.0763	175.187	0.06361	174.069	0.05938
175.941	0.11569	175.805	0.0827	236.706	0.07946	235.255	0.07638	175.513	0.06362	174.441	0.05939
176.353	0.11575	176.179	0.08273	237.236	0.07948	235.785	0.07631	175.923	0.06365	174.858	0.05943
176.769	0.11572	176.559	0.08272	237.786	0.07948	236.331	0.07636	176.409	0.06368	175.299	0.05939
177.145	0.11572	176.918	0.08273	238.359	0.07949	236.883	0.07631	176.762	0.06366	175.716	0.05939
177.526	0.11582	177.346	0.08275	238.911	0.07953	237.431	0.0763	177.14	0.06369	176.071	0.0594
177.916	0.11593	177.798	0.08273	239.46	0.07956	237.92	0.07633	177.565	0.06366	176.509	0.05943
178.309	0.11599	178.156	0.08276	239.996	0.07956	238.502	0.0764	178.019	0.06363	176.98	0.0594
178.754	0.11602	178.478	0.0828	240.521	0.0795	239.1	0.07639	178.41	0.06367	177.379	0.05944
179.185	0.11609	178.861	0.08282	241.067	0.07952	239.595	0.07637	178.839	0.06366	177.818	0.05944
179.614	0.11609	179.289	0.08283	241.671	0.07955	240.129	0.07609	179.238	0.0637	178.184	0.05942
180.024	0.11612	179.708	0.08281	242.197	0.07954	240.668	0.07634	179.674	0.06366	178.561	0.05943
180.433	0.11611	180.145	0.08283	242.698	0.07959	241.221	0.0764	180.074	0.06369	178.929	0.05942
180.842	0.11609	180.533	0.08287	243.251	0.07953	241.763	0.07634	180.495	0.0637	179.31	0.05944
181.278	0.11615	180.929	0.08294	243.846	0.07957	242.27	0.07633	180.99	0.06371	179.748	0.05947
181.653	0.11624	181.317	0.08297	244.67	0.07959	242.837	0.07635	181.303	0.06374	180.132	0.05947
182.018	0.11623	181.714	0.08298	245.189	0.07955	243.386	0.07638	181.645	0.06375	180.491	0.05954
182.4	0.11625	182.166	0.08301	245.745	0.07969	243.928	0.0764	182.063	0.06374	180.867	0.05953
182.791	0.11633	182.538	0.08303	246.291	0.07972	244.46	0.07641	182.461	0.06375	181.279	0.05948
183.228	0.11638	182.895	0.08303	246.829	0.07969	245.093	0.07639	182.866	0.0638	181.7	0.0595
183.684	0.11637	183.299	0.083	247.345	0.07973	245.627	0.07646	183.301	0.06377	182.083	0.05951
184.049	0.11648	183.719	0.083	247.957	0.07968	246.087	0.07645	183.674	0.06378	182.457	0.05954
184.384	0.11654	184.137	0.08305	248.506	0.07973	246.62	0.07647	184.048	0.06379	182.843	0.05958
184.781	0.11658	184.521	0.08306	249.03	0.0798	247.207	0.07651	184.408	0.06379	183.222	0.05959
185.26	0.11662	184.931	0.08301	249.534	0.0798	247.773	0.07647	184.782	0.06381	183.598	0.05958
185.646	0.11678	185.338	0.08307	250.107	0.07982	248.312	0.07649	185.238	0.06385	183.983	0.0596
186.067	0.11676	185.734	0.08307	250.681	0.07981	248.854	0.07657	185.609	0.06382	184.415	0.0596
186.449	0.11679	186.189	0.08314	251.21	0.07985	249.411	0.07654	185.986	0.06384	184.84	0.05958
186.847	0.11685	186.588	0.08311	251.758	0.07986	249.953	0.07662	186.381	0.06382	185.155	0.0596
187.191	0.11684	187.038	0.08314	252.285	0.07983	250.505	0.07659	186.78	0.06379	185.53	0.05961
187.572	0.11695	187.4	0.08311	252.832	0.07985	250.987	0.0766	187.182	0.06385	186.011	0.05963
188.033	0.11707	187.756	0.08314	253.376	0.07982	251.627	0.07658	187.65	0.06386	186.444	0.05965
188.422	0.11702	188.193	0.08323	253.932	0.07988	252.164	0.07661	188.078	0.06387	186.824	0.05963
188.783	0.11699	188.606	0.08326	254.541	0.0799	252.671	0.0766	188.475	0.06393	187.25	0.05962
189.149	0.11709	188.987	0.08325	254.99	0.07993	253.149	0.07661	188.872	0.06394	187.639	0.05966
189.522	0.11708	189.391	0.08331	255.539	0.07996	253.714	0.07661	189.307	0.06395	188.062	0.05971
189.956	0.11711	189.807	0.08331	256.119	0.07997	254.274	0.07659	189.733	0.06398	188.422	0.05969
190.356	0.11714	190.209	0.08329	256.664	0.08005	254.814	0.07661	190.116	0.06401	188.836	0.05968
190.753	0.11723	190.595	0.0833	257.207	0.08003	255.357	0.07665	190.427	0.06398	189.266	0.05968
191.12	0.11733	190.906	0.08329	257.745	0.08006	255.892	0.07662	190.799	0.064	189.701	0.05968
191.532	0.11738	191.404	0.08331	258.292	0.08004	256.462	0.0767	191.264	0.06402	190.045	0.05968
191.969	0.11751	191.812	0.08334	258.856	0.08012	256.984	0.0767	191.662	0.06399	190.464	0.05968
192.367	0.11751	192.166	0.08338	259.412	0.0801	257.528	0.07671	192.069	0.06403	190.851	0.05968
192.77	0.11755	192.532	0.08338	259.885	0.08011	258.152	0.07668	192.434	0.06401	191.287	0.05971
193.113	0.1177	192.897	0.08341	260.446	0.08015	258.679	0.07671	192.806	0.06408	191.672	0.05972
193.484	0.11777	193.301	0.08346	261.083	0.08016	259.136	0.07673	193.18	0.06408	192.072	0.05976
193.92	0.11773	193.688	0.08344	261.592	0.08017	259.701	0.07678	193.588	0.06409	192.5	0.05972
194.332	0.11781	194.094	0.08348	262.098	0.08008	260.302	0.07678	194.04	0.06412	192.861	0.05975
194.712	0.1178	194.494	0.08348	262.659	0.08013	260.843	0.07676	194.532	0.06417	193.314	0.05977
195.099	0.11785	194.913	0.08351	263.203	0.08012	261.371	0.0768	194.938	0.06411	193.704	0.05977
195.499	0.11793	195.32	0.08352	263.762	0.08018	261.919	0.07675	195.319	0.06411	194.161	0.05976
195.94	0.1179	195.725	0.08351	264.29	0.08015	262.494	0.07678	195.664	0.06409	194.542	0.0598
196.318	0.11796	196.135	0.08356	264.858	0.08023	263.044	0.07678	196.066	0.06416	194.897	0.05982
196.66	0.11803	196.594	0.08354	265.4	0.08026	263.581	0.07677	196.505	0.06415	195.275	0.0598
197.065	0.11801	196.985	0.08354	265.926	0.08027	264.092	0.07682	196.9	0.06415	195.659	0.05982
197.543	0.11817	197.323	0.08359	266.494	0.08027	264.655	0.07679	197.256	0.06418	196.08	0.05983
197.99	0.11835	197.776	0.08358	267.026	0.08029	265.292	0.07673	197.66	0.0642	196.468	0.05985
198.306	0.11834	198.181	0.08366	267.567	0.08031	265.815	0.07661	198.111	0.06424	196.847	0.05982
198.687	0.11843	198.615	0.08362	268.161	0.08028	266.315	0.07623	198.551	0.0642	197.225	0.05985
199.127	0.11857	199.05	0.08371	268.586	0.08033	266.858	0.07622	198.98	0.06425	197.607	0.05985
199.548	0.11867	199.406	0.08369	269.11	0.08035	267.439	0.07623	199.475	0.06425	198.018	0.05988
199.97	0.11865	199.817	0.0837	269.704	0.08034	267.999	0.07623	199.882	0.06426	198.373	0.05988
200.355	0.11876	200.207	0.08375	270.252	0.08029	268.523	0.07622	200.209	0.06429	198.835	0.05986
200.744	0.11877	200.602	0.08371	270.81	0.08029	269.06	0.07622	200.582	0.0643	199.27	0.05986
201.123	0.11872	200.97	0.08372	271.347	0.08027	269.639	0.07614	200.983	0.0643	199.638	0.0599
201.553	0.11877	201.434	0.08374	271.88	0.08031	270.161	0.07615	201.382	0.06434	199.986	0.0599
201.948	0.11889	201.85	0.08378	272.452	0.08035	270.718	0.07614	201.761	0.06434	200.37	0.05992
202.434	0.11897	202.232	0.08377	273.007	0.08039	271.285	0.07621	202.139	0.06435	200.774	0.05996
202.845	0.1191	202.601	0.08379	273.566	0.08039	271.901	0.07617	202.536	0.06433	201.174	0.05996
203.228	0.11914	203.016	0.08379	274.071	0.0804	272.43	0.07619	202.971	0.0643	201.54	0.05998
203.633	0.1191	203.363	0.08382	274.63	0.08041	272.887	0.07623	203.354	0.06437	201.901	0.05999
204.082	0.11918	203.776	0.08382	275.26	0.08038	273.423	0.07623	203.724	0.06434	202.319	0.05999
204.48	0.11931	204.173	0.08385	275.805	0.08043	274.008	0.07621	204.172	0.06439	202.707	0.05997
204.848	0.11944	204.602	0.08388	276.315	0.08033	274.584	0.0762	204.642	0.06441	203.123	0.06
205.245	0.11955	204.951	0.08389	276.862	0.0804	275.12	0.07623	205.085	0.0644	203.512	0.05997
205.64	0.11967	205.358	0.08386	277.4	0.08041	275.66	0.07624	205.424	0.06446	203.878	0.06
206.043	0.11972	205.818	0.08393	277.961	0.08043	276.213	0.07622	205.798	0.06445	204.318	0.06003
206.426	0.11975	206.258	0.08393	278.506	0.08045	276.76	0.07621	206.176	0.06448	204.685	0.06002
206.791	0.11976	206.685	0.08393	279.02	0.0804	277.317	0.07619	206.627	0.06447	205.007	0.06004
207.322	0.11999	207.072	0.08397	279.571	0.08046	277.855	0.07613	207.002	0.06454	205.389	0.06002
207.742	0.11996	207.378	0.08398	280.111	0.08047	278.363	0.0761	207.391	0.06456	205.82	0.06005
208.15	0.12008	207.77	0.08395	280.666	0.08045	278.945	0.07614	207.815	0.06454	206.216	0.06008
208.509	0.12015	208.173	0.08399	281.208	0.0805	279.54	0.07616	208.279	0.06452	206.595	0.06009
208.883	0.12017	208.581	0.08396	281.782	0.08051	280.066	0.07614	208.677	0.06455	206.973	0.0601
209.269	0.12013	208.987	0.08396	282.356	0.0805	280.57	0.07615	209.096	0.06458	207.358	0.06008
209.651	0.12018	209.375	0.08404	282.865	0.0805	281.122	0.07619	209.498	0.0646	207.755	0.06008
210.035	0.12016	209.807	0.08408	283.32	0.0805	281.675	0.0761	209.956	0.06463	208.141	0.06011
210.396	0.12032	210.189	0.08413	283.898	0.08052	282.253	0.07615	210.288	0.06462	208.509	0.06014
210.804	0.12034	210.621	0.08415	284.473	0.08058	282.796	0.07608	210.65	0.06463	208.924	0.06017
211.194	0.12056	211.007	0.08409	285.019	0.08054	283.328	0.07603	211.118	0.06469	209.449	0.06016
211.574	0.12063	211.31	0.08419	285.564	0.0806	283.869	0.07606	211.562	0.06472	209.863	0.06012
211.947	0.12071	211.784	0.08416	286.085	0.08058	284.429	0.0761	211.972	0.0647	210.236	0.06014
212.316	0.12075	212.198	0.08417	286.635	0.0806	284.965	0.0761	212.332	0.06473	210.601	0.06021
212.742	0.12083	212.58	0.08418	287.203	0.08057	285.497	0.07614	212.725	0.06477	210.99	0.06019
213.094	0.12093	212.998	0.08423	287.77	0.08058	286.072	0.0761	213.146	0.06476	211.365	0.06017
213.435	0.12102	213.379	0.08425	288.332	0.08054	286.697	0.07612	213.556	0.06481	211.782	0.0602
213.808	0.12115	213.84	0.08427	288.789	0.08057	287.138	0.07615	213.931	0.0648	212.157	0.06021
214.196	0.12122	214.221	0.08428	289.362	0.08055	287.661	0.0762	214.303	0.06479	212.576	0.06018
214.612	0.12134	214.636	0.08428	290.019	0.0805	288.246	0.07615	214.699	0.06477	212.951	0.06021
215.011	0.12149	215.086	0.08427	290.563	0.08048	288.808	0.07605	215.128	0.0648	213.329	0.0602
215.384	0.12152	215.498	0.08436	291.08	0.08051	289.361	0.0761	215.509	0.06477	213.721	0.06027
215.782	0.12161	215.911	0.08432	291.628	0.0805	289.879	0.0761	215.917	0.0648	214.122	0.06023
216.195	0.12174	216.292	0.08434	292.208	0.0805	290.419	0.07608	216.286	0.06484	214.488	0.06023
216.584	0.12182	216.677	0.08438	292.738	0.08047	290.971	0.07608	216.688	0.06487	214.938	0.06027
216.971	0.1219	217.048	0.0844	293.285	0.08049	291.503	0.07605	217.076	0.06489	215.375	0.06024
217.341	0.12185	217.476	0.08444	293.86	0.08051	292.053	0.07598	217.457	0.0649	215.69	0.06022
217.884	0.12195	217.859	0.08446	294.395	0.08053	292.585	0.07607	217.866	0.06485	216.085	0.06022
218.29	0.12196	218.184	0.08448	294.97	0.08048	293.072	0.0761	218.223	0.06491	216.508	0.06026
218.684	0.12202	218.547	0.0845	295.512	0.0805	293.602	0.07606	218.609	0.06489	216.946	0.06027
219.034	0.1221	218.959	0.08451	296.062	0.08055	294.288	0.07598	219.002	0.06489	217.351	0.06033
219.476	0.12214	219.412	0.08453	296.574	0.08049	294.841	0.07603	219.447	0.06486	217.722	0.06029
219.904	0.1222	219.815	0.0845	297.191	0.08049	295.348	0.07606	219.89	0.06492	218.133	0.06033
220.277	0.12237	220.205	0.08457	297.706	0.08053	295.877	0.07597	220.36	0.06494	218.53	0.06032
220.706	0.12237	220.567	0.08457	298.105	0.08054	296.436	0.076	220.763	0.06496	218.912	0.06034
221.104	0.12241	220.959	0.08461	298.637	0.08053	296.985	0.07596	221.115	0.06495	219.314	0.06034
221.49	0.12233	221.347	0.08462	299.198	0.08049	297.556	0.07593	221.46	0.06496	219.696	0.06035
221.936	0.12243	221.756	0.08468	299.755	0.0805	298.105	0.07601	221.901	0.06496	220.083	0.06037
222.31	0.12245	222.09	0.08469	300.307	0.08049	298.627	0.07597	222.294	0.06498	220.524	0.06034
222.766	0.12249	222.48	0.08473	300.848	0.08045	299.184	0.07598	222.696	0.06501	220.898	0.06034
223.19	0.12263	222.958	0.08476	301.39	0.08047	299.705	0.07596	223.062	0.06498	221.276	0.06035
223.698	0.12272	223.384	0.08476	301.938	0.08045	300.248	0.07599	223.456	0.06503	221.693	0.06036
224.047	0.1228	223.76	0.08481	302.499	0.08041	300.809	0.07598	223.842	0.06507	222.133	0.06038
224.446	0.12287	224.179	0.08481	303.032	0.08042	301.375	0.07603	224.218	0.06507	222.515	0.06037
224.859	0.12297	224.626	0.08482	303.57	0.08039	301.983	0.07597	224.607	0.06511	222.886	0.06042
225.263	0.12313	224.982	0.08477	304.143	0.08036	302.523	0.07596	225.042	0.06511	223.284	0.06041
225.669	0.1231	225.404	0.08483	304.635	0.08037	302.955	0.07598	225.349	0.06508	223.701	0.0604
226.035	0.12312	225.851	0.08485	305.209	0.0803	303.497	0.07599	225.819	0.06515	224.077	0.06042
226.412	0.12319	226.276	0.08487	305.844	0.08034	304.091	0.07605	226.293	0.06515	224.481	0.06042
226.8	0.12325	226.668	0.08489	306.352	0.08029	304.659	0.07603	226.695	0.06516	224.899	0.06042
227.195	0.12314	227.106	0.08488	306.875	0.08028	305.19	0.07598	227.081	0.06516	225.285	0.06043
227.614	0.12317	227.561	0.08489	307.421	0.08026	305.713	0.07594	227.44	0.0652	225.676	0.06045
228.023	0.12329	227.927	0.08488	307.987	0.0803	306.276	0.07592	227.838	0.0652	226.039	0.06046
228.356	0.12319	228.35	0.0849	308.56	0.08028	306.808	0.07583	228.223	0.06519	226.559	0.06044
228.818	0.12319	228.817	0.08498	309.095	0.08024	307.352	0.0758	228.604	0.06519	226.878	0.06043
229.246	0.12331	229.184	0.085	309.648	0.08023	307.915	0.0758	228.992	0.06523	227.231	0.06043
229.664	0.1233	229.493	0.08496	310.188	0.08021	308.463	0.07578	229.364	0.06524	227.659	0.06048
230.027	0.12323	229.87	0.08497	310.744	0.08022	309.016	0.07578	229.757	0.06526	228.129	0.06047
230.425	0.12328	230.34	0.08499	311.324	0.08023	309.52	0.07578	230.153	0.06523	228.522	0.06048
230.861	0.12327	230.753	0.08499	311.882	0.08018	310.087	0.07582	230.563	0.06523	228.895	0.06047
231.255	0.12327	231.15	0.08504	312.401	0.08017	310.739	0.0758	230.943	0.06525	229.286	0.06048
231.661	0.12334	231.569	0.08502	312.956	0.08016	311.265	0.07582	231.363	0.06529	229.643	0.06051
232.047	0.12359	231.945	0.08505	313.511	0.08009	311.747	0.07572	231.812	0.06527	230.024	0.06049
232.409	0.12361	232.356	0.08504	314.142	0.08009	312.28	0.07575	232.165	0.06529	230.434	0.0605
232.846	0.12362	232.754	0.08499	314.551	0.08004	312.796	0.0757	232.478	0.06533	230.847	0.06052
233.262	0.12372	233.165	0.08503	315.067	0.08004	313.378	0.07569	232.904	0.06532	231.19	0.0605
233.678	0.12383	233.551	0.08507	315.616	0.08004	313.896	0.07569	233.32	0.06532	231.552	0.0605
234.033	0.12398	233.921	0.08513	316.195	0.08	314.443	0.07565	233.77	0.06531	232.05	0.06053
234.496	0.12381	234.33	0.08513	316.746	0.07993	315.006	0.07562	234.168	0.0653	232.491	0.06055
234.935	0.12379	234.821	0.08518	317.293	0.07999	315.546	0.07559	234.571	0.06529	232.865	0.06057
235.389	0.12377	235.261	0.08513	317.826	0.07996	316.09	0.07557	234.954	0.06526	233.253	0.06057
235.797	0.12391	235.624	0.08514	318.378	0.07991	316.65	0.07558	235.355	0.06528	233.618	0.06058
236.11	0.12406	235.986	0.08519	318.914	0.07991	317.164	0.07553	235.739	0.06526	234.023	0.06058
236.514	0.12412	236.355	0.08521	319.461	0.07986	317.73	0.07553	236.166	0.06531	234.402	0.06057
236.961	0.12413	236.772	0.08527	320.001	0.0798	318.277	0.07555	236.535	0.06533	234.848	0.06055
237.378	0.12412	237.16	0.08526	320.573	0.07981	318.949	0.0755	236.897	0.06534	235.259	0.06057
237.759	0.12405	237.548	0.08526	321.119	0.07973	319.374	0.07547	237.358	0.06533	235.652	0.06058
238.126	0.12405	237.968	0.08529	321.595	0.07973	319.869	0.07547	237.859	0.06536	236.066	0.06059
238.55	0.12386	238.359	0.08532	322.164	0.07972	320.461	0.0755	238.24	0.06536	236.479	0.06061
238.969	0.12369	238.757	0.08532	322.813	0.07963	321.004	0.07546	238.647	0.06537	236.882	0.0606
239.35	0.12363	239.19	0.08532	323.373	0.07962	321.55	0.07538	239.014	0.06534	237.341	0.06062
239.731	0.12358	239.616	0.08534	323.85	0.07962	322.087	0.07537	239.433	0.06532	237.729	0.06061
240.143	0.12363	240.002	0.08532	324.396	0.07962	322.633	0.07534	239.916	0.06536	238.164	0.0606
240.525	0.1236	240.454	0.08531	324.962	0.07959	323.177	0.07527	240.358	0.06534	238.59	0.06066
240.93	0.12357	240.923	0.08535	325.513	0.0796	323.724	0.07531	240.805	0.06533	238.906	0.06065
241.394	0.12358	241.287	0.08538	326.063	0.07954	324.269	0.07529	241.22	0.06532	239.244	0.06064
241.771	0.12361	241.609	0.08536	326.592	0.07953	324.823	0.07524	241.673	0.06534	239.646	0.06066
242.132	0.12353	242.029	0.08535	327.161	0.07958	325.362	0.07526	242.056	0.06529	240.058	0.06064
242.499	0.12346	242.423	0.08537	327.711	0.07949	325.926	0.07527	242.434	0.0653	240.449	0.06064
242.949	0.12352	242.828	0.08538	328.27	0.07947	326.386	0.0752	242.798	0.06529	240.83	0.06064
243.366	0.1235	243.21	0.0854	328.823	0.07941	326.925	0.0752	243.167	0.0653	241.196	0.06068
243.774	0.12348	243.603	0.08542	329.412	0.07934	327.605	0.07514	243.628	0.06529	241.568	0.06065
244.206	0.12356	243.954	0.08547	329.944	0.07937	328.176	0.07514	244.018	0.06527	241.991	0.06067
244.621	0.12365	244.387	0.08548	330.503	0.07938	328.666	0.07509	244.301	0.0653	242.39	0.06067
245.016	0.12366	244.823	0.08549	331.129	0.07939	329.192	0.07507	244.651	0.06532	242.784	0.06069
245.469	0.12353	245.277	0.08547	331.667	0.07934	329.746	0.07502	245.063	0.06534	243.227	0.06066
245.847	0.1235	245.652	0.0855	332.104	0.07941	330.304	0.07503	245.469	0.0653	243.613	0.06065
246.237	0.12352	245.97	0.0855	332.643	0.07931	330.879	0.075	245.864	0.06532	244.062	0.06068
246.663	0.12351	246.333	0.08555	333.27	0.07927	331.381	0.07488	246.24	0.06532	244.546	0.06068
247.093	0.12359	246.819	0.08554	333.838	0.0793	331.952	0.07482	246.612	0.06532	244.962	0.06065
247.536	0.12354	247.229	0.08556	334.381	0.0792	332.491	0.07482	246.968	0.06535	245.321	0.06068
248.006	0.12368	247.606	0.0856	334.914	0.07914	333.038	0.07475	247.364	0.06537	245.687	0.06069
248.325	0.12365	247.976	0.08561	335.466	0.07918	333.59	0.07476	247.748	0.06533	246.116	0.06071
248.674	0.12365	248.353	0.08562	335.989	0.0792	334.127	0.0747	248.172	0.06531	246.551	0.06068
249.069	0.12368	248.728	0.08561	336.532	0.07916	334.68	0.07476	248.578	0.06535	246.949	0.06068
249.489	0.12371	249.125	0.08564	337.1	0.07916	335.221	0.07479	249.009	0.06534	247.399	0.0607
249.869	0.12354	249.566	0.08563	337.627	0.07915	335.845	0.07466	249.31	0.06539	247.775	0.06068
250.291	0.12365	250.009	0.08567	338.418	0.07921	336.475	0.07454	249.796	0.06536	248.196	0.06072
250.645	0.12361	250.408	0.08572	338.955	0.07918	337.013	0.0745	250.268	0.06535	248.597	0.0607
251.041	0.12354	250.773	0.08573	339.34	0.07918	337.436	0.07449	250.65	0.06535	249.02	0.06072
251.416	0.12363	251.163	0.08572	339.917	0.07919	337.951	0.0744	251.03	0.06536	249.433	0.06074
251.798	0.12366	251.545	0.08571	340.589	0.07916	338.534	0.07437	251.406	0.06537	249.901	0.06073
252.173	0.12356	251.933	0.08573	341.199	0.07917	339.121	0.07433	251.781	0.06537	250.32	0.06073
252.615	0.12357	252.32	0.08572	341.674	0.07915	339.686	0.07427	252.169	0.0654	250.772	0.06072
252.995	0.12362	252.698	0.08578	342.208	0.07906	340.223	0.07416	252.572	0.06539	251.135	0.06075
253.316	0.12363	253.144	0.08576	342.746	0.07911	340.761	0.07418	252.978	0.06542	251.468	0.06071
253.701	0.12367	253.586	0.08573	343.317	0.07906	341.31	0.07415	253.367	0.06541	251.878	0.06073
254.219	0.12372	253.902	0.08579	343.891	0.07902	341.844	0.07411	253.755	0.06539	252.291	0.06071
254.647	0.1238	254.28	0.0858	344.411	0.07906	342.396	0.07406	254.149	0.06543	252.707	0.0607
255.051	0.12382	254.729	0.08578	344.972	0.07905	342.955	0.07398	254.523	0.06545	253.153	0.06072
255.423	0.12369	255.145	0.0858	345.559	0.07898	343.495	0.07401	254.928	0.06547	253.515	0.06072
255.801	0.12368	255.531	0.08582	346.092	0.07901	344.047	0.07401	255.309	0.06547	253.898	0.0607
256.24	0.12372	255.922	0.08583	346.653	0.07898	344.589	0.074	255.717	0.06548	254.348	0.06069
256.648	0.12367	256.334	0.08581	347.172	0.07894	345.028	0.07394	256.106	0.06549	254.776	0.06073
257.077	0.1237	256.74	0.08583	347.725	0.0789	345.587	0.07385	256.461	0.06553	255.148	0.06069
257.446	0.12369	257.176	0.08585	348.294	0.07885	346.266	0.07382	256.9	0.06552	255.553	0.06069
257.881	0.12367	257.61	0.08584	348.847	0.0788	346.84	0.07388	257.262	0.06548	255.936	0.0607
258.318	0.12377	258	0.08587	349.378	0.07882	347.336	0.07383	257.585	0.06548	256.286	0.06073
258.723	0.12372	258.393	0.0859	349.928	0.07878	347.853	0.07381	257.968	0.06549	256.749	0.06071
259.128	0.1237	258.816	0.0859	350.257	0.07874	348.397	0.07373	258.382	0.06548	257.272	0.06071
259.557	0.12366	259.121	0.08594	--	--	348.952	0.07364	258.787	0.06549	257.688	0.06071
259.964	0.12372	259.631	0.08595	--	--	349.506	0.07363	259.182	0.0655	258.052	0.06071
260.405	0.1236	260.1	0.08594	--	--	349.994	0.07367	259.57	0.06549	258.433	0.06073
260.915	0.12348	260.473	0.08594	--	--	350.259	0.0737	260.008	0.06543	258.819	0.06074
261.275	0.1235	260.877	0.08598					260.38	0.06542	259.205	0.06076
261.637	0.12345	261.234	0.08595					260.768	0.06546	259.656	0.06073
262.014	0.12335	261.634	0.08593					261.15	0.06542	260.037	0.06072
262.461	0.12335	262.01	0.08594					261.52	0.06545	260.424	0.06073
262.886	0.12332	262.386	0.08598					261.921	0.06542	260.795	0.06074
263.32	0.12335	262.788	0.086					262.321	0.06549	261.178	0.06068
263.694	0.12341	263.203	0.08604					262.658	0.06551	261.554	0.06072
264.068	0.12345	263.619	0.08606					263.05	0.06545	261.992	0.0607
264.451	0.12338	264.034	0.08608					263.519	0.06548	262.421	0.06073
264.815	0.12332	264.435	0.08608					263.914	0.06549	262.803	0.06071
265.217	0.12341	264.827	0.08609					264.264	0.06546	263.204	0.0607
265.606	0.1234	265.211	0.08609					264.632	0.06548	263.604	0.06068
265.985	0.1234	265.617	0.08609					264.986	0.06554	264.074	0.06072
266.38	0.12341	266.044	0.0861					265.346	0.06551	264.356	0.06071
266.701	0.12334	266.44	0.08612					265.759	0.06547	264.695	0.06069
267.125	0.12327	266.888	0.08616					266.187	0.06551	265.115	0.0607
267.61	0.12336	267.27	0.08617					266.593	0.06549	265.529	0.06071
268.024	0.1235	267.569	0.08617					267.053	0.06554	265.936	0.06069
268.44	0.1236	267.945	0.08619					267.435	0.06548	266.308	0.0607
268.811	0.12367	268.352	0.08619					267.843	0.06551	266.698	0.06068
269.213	0.1236	268.766	0.08616					268.268	0.06553	267.13	0.06069
269.621	0.12363	269.178	0.08617					268.692	0.06551	267.514	0.06067
270.008	0.12361	269.559	0.08616					269.072	0.06552	267.898	0.06069
270.434	0.12366	269.936	0.08622					269.473	0.06552	268.302	0.06068
270.839	0.12368	270.378	0.08622					269.92	0.06553	268.735	0.06066
271.282	0.12359	270.755	0.08625					270.389	0.06554	269.118	0.06068
271.684	0.12366	271.141	0.08624					270.775	0.06551	269.5	0.06067
272.086	0.12379	271.529	0.08626					271.066	0.06555	269.802	0.06066
272.499	0.12374	271.913	0.08625					271.403	0.0655	270.241	0.06064
272.934	0.12361	272.272	0.08625					271.793	0.0655	270.718	0.06063
273.33	0.12351	272.673	0.0863					272.212	0.0655	271.127	0.06064
273.698	0.12338	273.002	0.08628					272.671	0.06549	271.516	0.0606
274.095	0.12342	273.42	0.08631					273.076	0.06552	271.951	0.06061
274.549	0.1234	273.891	0.08628					273.492	0.06551	272.304	0.06059
274.939	0.1233	274.365	0.08626					273.87	0.06556	272.774	0.06062
275.236	0.12326	274.72	0.08629					274.259	0.06549	273.193	0.06062
275.584	0.12318	275.094	0.08633					274.681	0.06537	273.661	0.06058
276.042	0.12332	275.517	0.08633					275.075	0.06552	274.098	0.06057
276.44	0.12346	275.889	0.08635					275.448	0.06554	274.47	0.06057
276.862	0.12346	276.307	0.08636					275.837	0.06553	274.85	0.06056
277.248	0.12346	276.729	0.08633					276.224	0.06551	275.231	0.06057
277.685	0.12342	277.139	0.08636					276.596	0.0655	275.621	0.06057
278.043	0.12338	277.534	0.08641					277.028	0.06548	276.004	0.06058
278.417	0.12341	277.908	0.08643					277.516	0.06552	276.451	0.06058
278.83	0.12349	278.31	0.08642					277.917	0.06557	276.826	0.06058
279.205	0.12346	278.731	0.08642					278.281	0.06557	277.211	0.06057
279.638	0.12342	279.117	0.08638					278.646	0.06555	277.576	0.06055
280.032	0.1234	279.548	0.08642					279.102	0.06553	278.022	0.06056
280.477	0.12353	279.897	0.08642					279.501	0.06556	278.448	0.06055
280.853	0.12349	280.276	0.08645					279.92	0.06556	278.728	0.06058
281.104	0.12344	280.721	0.08647					280.321	0.06554	279.054	0.06058
281.605	0.12338	281.184	0.08648					280.744	0.06554	279.45	0.06052
282.068	0.12343	281.592	0.08648					281.128	0.06553	279.873	0.06052
282.473	0.12339	281.878	0.08651					281.514	0.06556	280.3	0.06053
282.837	0.12343	282.211	0.08651					281.97	0.06555	280.682	0.06055
283.209	0.12354	282.626	0.08652					282.395	0.06554	281.107	0.0605
283.626	0.12363	283.052	0.08651					282.806	0.06558	281.49	0.06049
284.076	0.12361	283.454	0.08653					283.218	0.06553	281.899	0.06047
284.467	0.12363	283.873	0.08653					283.623	0.06555	282.29	0.06049
284.889	0.12354	284.264	0.08652					284.067	0.06553	282.653	0.06045
285.291	0.1236	284.618	0.08657					284.492	0.06555	283.063	0.06045
285.673	0.12354	285.026	0.08661					284.971	0.06555	283.483	0.06042
286.043	0.12342	285.446	0.08659					285.351	0.06557	283.866	0.06039
286.478	0.12342	285.843	0.0866					285.631	0.06557	284.245	0.06041
286.868	0.12342	286.234	0.08663					286.02	0.0656	284.592	0.06039
287.313	0.12332	286.668	0.08665					286.488	0.06557	284.957	0.0604
287.714	0.12313	287.039	0.08665					286.969	0.06554	285.476	0.06034
288.146	0.12311	287.443	0.08664					287.423	0.06556	285.907	0.06031
288.543	0.123	287.788	0.08666					287.786	0.06553	286.267	0.06032
288.91	0.12296	288.192	0.08673					288.182	0.06552	286.675	0.06034
289.34	0.12301	288.698	0.08671					288.558	0.06554	287.019	0.06034
289.854	0.12297	289.179	0.08673					288.98	0.06553	287.391	0.06032
290.119	0.12289	289.521	0.08673					289.386	0.06554	287.793	0.06033
290.445	0.12292	289.939	0.08677					289.83	0.06553	288.18	0.06032
290.873	0.12285	290.292	0.08674					290.267	0.06549	288.632	0.06032
291.324	0.12278	290.721	0.08677					290.654	0.06549	288.999	0.06027
291.781	0.12276	291.113	0.08679					291.087	0.06549	289.404	0.06028
292.164	0.12266	291.538	0.0868					291.447	0.06549	289.79	0.06026
292.541	0.12272	291.929	0.08679					291.848	0.06548	290.171	0.06026
292.924	0.12266	292.324	0.08679					292.354	0.06547	290.552	0.06026
293.289	0.12252	292.729	0.08677					292.781	0.06548	290.969	0.06024
293.734	0.12251	293.126	0.0868					293.18	0.06545	291.392	0.06018
294.112	0.1225	293.53	0.08682					293.593	0.06545	291.757	0.06019
294.557	0.12251	293.911	0.08682					293.952	0.06544	292.139	0.06022
294.991	0.1223	294.327	0.08681					294.342	0.06539	292.532	0.0602
295.379	0.12226	294.651	0.08679					294.781	0.06539	292.965	0.06016
295.777	0.12223	295.089	0.0868					295.17	0.0654	293.468	0.06014
296.189	0.1222	295.476	0.0868					295.592	0.06542	293.762	0.06018
296.527	0.12214	295.925	0.08679					295.997	0.0654	294.139	0.06018
296.991	0.12211	296.393	0.08682					296.411	0.06535	294.564	0.06019
297.421	0.12204	296.785	0.08684					296.853	0.06534	294.989	0.06016
297.856	0.1219	297.101	0.08686					297.313	0.06536	295.407	0.06016
298.193	0.12189	297.467	0.08682					297.7	0.06534	295.805	0.06014
298.555	0.12176	297.876	0.08681					298.125	0.06532	296.183	0.06013
298.929	0.12161	298.293	0.08681					298.483	0.06533	296.544	0.06015
299.376	0.12158	298.711	0.08681					298.901	0.0653	296.946	0.06011
299.751	0.12145	299.111	0.08683					299.274	0.0653	297.336	0.06009
300.191	0.12148	299.488	0.08685					299.683	0.06529	297.708	0.0601
300.599	0.12143	299.891	0.08684					300.105	0.06529	298.112	0.06007
301.012	0.12153	300.307	0.08684					300.592	0.06526	298.512	0.06006
301.394	0.12144	300.686	0.08685					300.993	0.06528	298.902	0.06004
301.781	0.12149	301.081	0.08683					301.315	0.06522	299.324	0.06003
302.216	0.12135	301.468	0.08686					301.673	0.06526	299.715	0.06005
302.58	0.12121	301.855	0.08687					302.098	0.06528	300.101	0.06004
302.988	0.12118	302.249	0.08688					302.524	0.06529	300.602	0.06004
303.394	0.12096	302.679	0.08688					302.939	0.06529	301.083	0.06003
303.801	0.12094	303.13	0.08688					303.308	0.06529	301.482	0.06003
304.159	0.12077	303.465	0.08686					303.737	0.06531	301.859	0.06
304.614	0.12047	303.867	0.08689					304.184	0.06525	302.226	0.05999
305.054	0.12053	304.345	0.08688					304.634	0.06527	302.584	0.05998
305.569	0.12045	304.791	0.08692					305.017	0.06522	303.013	0.05999
305.864	0.12027	305.176	0.08691					305.391	0.06521	303.475	0.05995
306.224	0.12026	305.51	0.08694					305.808	0.06515	303.874	0.05994
306.656	0.12007	305.88	0.08695					306.23	0.06519	304.278	0.05992
307.101	0.11996	306.265	0.08691					306.659	0.06512	304.632	0.0599
307.562	0.11986	306.678	0.08691					307.097	0.06509	305.072	0.05986
307.956	0.11971	307.085	0.08694					307.467	0.06512	305.527	0.05987
308.375	0.11969	307.507	0.0869					307.788	0.06511	305.904	0.05985
308.757	0.1197	307.922	0.08692					308.156	0.06513	306.372	0.05986
309.142	0.11977	308.349	0.08691					308.653	0.06515	306.794	0.05986
309.508	0.11959	308.717	0.08687					309.089	0.06507	307.18	0.05983
309.895	0.11949	309.125	0.08688					309.513	0.06508	307.565	0.05979
310.282	0.11947	309.553	0.0869					309.829	0.06506	307.981	0.05978
310.646	0.11943	309.957	0.08688					310.207	0.06507	308.372	0.05975
311.03	0.11935	310.354	0.08687					310.561	0.06508	308.769	0.05975
311.432	0.11942	310.786	0.08684					310.979	0.06507	309.327	0.05974
311.85	0.11927	311.199	0.08684					311.431	0.06505	309.599	0.05973
312.245	0.11925	311.577	0.08682					311.878	0.06502	309.916	0.05968
312.681	0.11914	311.952	0.0868					312.306	0.06502	310.291	0.05971
313.159	0.11903	312.409	0.0868					312.726	0.06504	310.73	0.05967
313.656	0.11887	312.896	0.08678					313.144	0.06499	311.131	0.05967
314.073	0.11902	313.269	0.0868					313.524	0.065	311.541	0.05963
314.496	0.11881	313.573	0.08679					313.907	0.06499	311.925	0.05962
314.803	0.11882	313.98	0.08681					314.281	0.06499	312.28	0.05959
315.233	0.1188	314.406	0.08683					314.677	0.06499	312.668	0.05958
315.6	0.11877	314.835	0.08687					315.077	0.06497	313.052	0.05956
316.075	0.11858	315.252	0.08686					315.465	0.06495	313.443	0.05953
316.457	0.11854	315.619	0.08688					315.869	0.06495	313.814	0.05956
316.851	0.11833	316.003	0.08688					316.321	0.06491	314.22	0.05953
317.267	0.11828	316.377	0.08686					316.745	0.06492	314.618	0.0595
317.704	0.11817	316.769	0.08685					317.31	0.06489	315.002	0.0595
318.09	0.11805	317.165	0.0868					317.6	0.06485	315.381	0.05949
318.459	0.11799	317.586	0.08678					317.92	0.06488	315.773	0.05948
318.867	0.11789	317.995	0.08681					318.307	0.06484	316.163	0.05945
319.312	0.11789	318.387	0.08681					318.698	0.06486	316.489	0.05947
319.742	0.11773	318.749	0.08678					319.132	0.06485	316.877	0.05945
320.177	0.11766	319.145	0.0868					319.554	0.06482	317.478	0.05942
320.579	0.1177	319.53	0.08678					319.91	0.0648	317.932	0.05939
320.989	0.11771	319.909	0.08679					320.28	0.06481	318.36	0.05937
321.381	0.1177	320.291	0.08676					320.684	0.06483	318.716	0.05935
321.809	0.11784	320.611	0.08676					321.133	0.06483	319.09	0.05932
322.213	0.11771	320.992	0.08678					321.574	0.06484	319.429	0.05933
322.779	0.11757	321.478	0.08674					321.955	0.06483	319.871	0.0593
323.068	0.11756	321.962	0.08674					322.336	0.06481	320.313	0.05927
323.38	0.11734	322.351	0.08672					322.743	0.06477	320.735	0.05929
323.754	0.11724	322.722	0.08674					323.132	0.06477	321.13	0.05924
324.175	0.1172	323.11	0.0867					323.522	0.06474	321.524	0.05925
324.639	0.11703	323.571	0.08668					323.898	0.06478	321.867	0.05924
325.068	0.11696	324.011	0.08668					324.288	0.06475	322.28	0.05923
325.464	0.11684	324.431	0.08664					324.735	0.06472	322.69	0.05921
325.843	0.11685	324.867	0.08666					325.038	0.06473	323.054	0.05917
326.242	0.11662	325.243	0.08661					325.428	0.06473	323.418	0.05913
326.624	0.11648	325.666	0.08659					326.018	0.06471	323.817	0.05918
327.035	0.11637	326.115	0.08652					326.453	0.06467	324.208	0.05915
327.448	0.11636	326.541	0.08655					326.798	0.06467	324.592	0.05912
327.851	0.11593	327.021	0.08651					327.175	0.06464	325.029	0.0591
328.226	0.11556	327.443	0.08652					327.601	0.06465	325.43	0.05908
328.62	0.11551	327.848	0.08646					328.015	0.06465	325.8	0.05908
329.009	0.1155	328.232	0.0865					328.448	0.06463	326.256	0.05905
329.435	0.11539	328.68	0.0865					328.83	0.0646	326.651	0.05901
329.831	0.11536	329.074	0.08646					329.275	0.06458	326.938	0.05901
330.247	0.11526	329.527	0.08645					329.696	0.06458	327.265	0.05898
330.567	0.11522	329.994	0.08644					330.094	0.06457	327.723	0.05898
330.96	0.11502	330.414	0.08644					330.499	0.06449	328.149	0.05895
331.542	0.11489	330.686	0.08646					330.93	0.06445	328.562	0.05897
331.96	0.11471	331	0.08643					331.353	0.06445	328.966	0.05893
332.34	0.11459	331.432	0.08646					331.788	0.06446	329.369	0.0589
332.711	0.11447	331.865	0.08645					332.259	0.06446	329.754	0.05892
333.054	0.1144	332.31	0.08643					332.679	0.06447	330.122	0.05891
333.442	0.11428	332.772	0.08647					333.128	0.06443	330.507	0.05886
333.834	0.11415	333.199	0.08649					333.584	0.06443	330.91	0.05885
334.277	0.11401	333.555	0.08642					333.99	0.06442	331.33	0.05882
334.746	0.11403	333.937	0.08641					334.375	0.06439	331.722	0.0588
335.159	0.11376	334.333	0.08637					334.876	0.06433	332.112	0.0588
335.558	0.11364	334.718	0.08634					335.303	0.06435	332.551	0.05873
336.016	0.1135	335.107	0.08633					335.569	0.06429	332.927	0.05875
336.359	0.11335	335.549	0.08631					335.877	0.0643	333.309	0.05869
336.757	0.11326	335.983	0.0863					336.285	0.06429	333.677	0.05867
337.153	0.1132	336.401	0.08625					336.75	0.06426	334.059	0.05866
337.588	0.11296	336.791	0.08616					337.203	0.06422	334.376	0.05864
337.956	0.11286	337.161	0.08619					337.602	0.06428	334.771	0.05862
338.339	0.11278	337.553	0.08613					337.982	0.06428	335.259	0.05859
338.757	0.11261	337.988	0.08607					338.356	0.06428	335.745	0.05857
339.108	0.11259	338.31	0.08603					338.747	0.06426	336.194	0.05854
339.576	0.11237	338.721	0.08596					339.142	0.0642	336.578	0.05855
339.941	0.11222	339.198	0.08592					339.58	0.06421	336.979	0.05849
340.42	0.11214	339.673	0.08589					340.018	0.0642	337.439	0.05846
340.848	0.11199	340.071	0.08583					340.381	0.06417	337.88	0.05842
341.117	0.11187	340.425	0.08584					340.782	0.0642	338.256	0.05838
341.435	0.11171	340.819	0.08576					341.137	0.06418	338.639	0.05835
341.802	0.11162	341.214	0.08564					341.533	0.06411	339.028	0.05833
342.227	0.11158	341.594	0.08568					341.93	0.06409	339.508	0.05832
342.692	0.11146	341.988	0.08569					342.373	0.06406	339.867	0.05828
343.129	0.11133	342.368	0.0857					342.794	0.064	340.275	0.05824
343.519	0.11117	342.753	0.08576					343.195	0.06399	340.675	0.05821
343.883	0.11103	343.131	0.08597					343.476	0.06398	341.056	0.0582
344.261	0.11095	343.537	0.08596					343.924	0.064	341.43	0.05817
344.647	0.11082	343.971	0.08593					344.421	0.06394	341.844	0.05812
345.099	0.11072	344.34	0.08593					344.887	0.06395	342.211	0.05814
345.515	0.11061	344.763	0.08587					345.287	0.06398	342.627	0.05811
345.906	0.1105	345.217	0.08589					345.611	0.06394	343.025	0.05808
346.352	0.11041	345.629	0.08588					346.006	0.06398	343.405	0.05805
346.773	0.11033	346.078	0.08582					346.375	0.06397	343.838	0.058
347.15	0.11026	346.512	0.08581					346.83	0.0639	344.208	0.05795
347.552	0.11014	346.945	0.08573					347.27	0.06391	344.623	0.0579
347.941	0.11004	347.373	0.08578					347.66	0.06387	345.212	0.05788
348.311	0.10999	347.776	0.08579					348.123	0.06388	345.522	0.0578
348.691	0.1099	348.207	0.08581					348.491	0.06383	345.819	0.05778
349.076	0.10982	348.638	0.08585					348.89	0.06379	346.195	0.05774
349.319	0.10972	349.19	0.0858					349.273	0.06377	346.596	0.05775
349.824	0.10968	349.465	0.08581					349.653	0.06376	347.019	0.05764
350.19	0.10962	349.802	0.08579					349.975	0.0637	347.432	0.05768
		350.071	0.08579					350.223	0.06369	347.887	0.05764
		350.241	0.08582							348.26	0.0576
		--	--							348.683	0.05755
		--	--							349.125	0.05754
		--	--							349.554	0.0575
		--	--							349.918	0.05742
		--	--							350.18	0.0574
		--	--
		--	--
		--	--
		--	--
		--	--
		--	--
		--	--
		--	--
		--	--
		--	--
		--	--
		--	--
		--	--
		--	--
		--	--
		--	--
		--	--
		--	--
		--	--
		--	--
		--	--
		--	--
		--	--
		--	--
		--	--
		--	--
		--	--
		--	--
		--	--
		--	--
		--	--
		--	--
		--	--
		--	--
		--	--
		--	--
		--	--
		--	--
		--	--
		--	--
		--	--
		--	--
		--	--
		--	--
		--	--
		--	--
		--	--
		--	--
		--	--
		--	--
		--	--
		--	--
		--	--
		--	--
		--	--
		--	--
		--	--
		--	--
		--	--
		--	--
		--	--
		--	--
		--	--
		--	--
		--	--
		--	--
		--	--
		--	--
		--	--
		--	--
		--	--
		--	--
		--	--
		--	--
		--	--
		--	--
		--	--
		--	--
		--	--
		--	--
		--	--
		--	--
		--	--
		--	--
		--	--
		--	--
		--	--
		--	--
		--	--
		--	--
		--	--
		--	--
		--	--
		--	--
		--	--
		--	--
		--	--
		--	--
		--	--
		--	--
		--	--
		--	--
		--	--
		--	--
		--	--
		--	--
		--	--
		--	--
		--	--
		--	--
		--	--
		--	--
		--	--
		--	--
		--	--
		--	--
		--	--
		--	--
		--	--
		--	--
		--	--
		--	--
		--	--
		--	--
		--	--
		--	--
		--	--
		--	--
		--	--
		--	--
		--	--
		--	--
		--	--
		--	--
		--	--
		--	--
		--	--
		--	--
		--	--
		--	--
		--	--
		--	--
		--	--
		--	--
		--	--
		--	--
		--	--
		--	--
		--	--
		--	--
		--	--
		--	--
		--	--
		--	--
		--	--
		--	--
		--	--
		--	--
		--	--
		--	--
		--	--
		--	--
		--	--
		--	--
		--	--
		--	--
		--	--
		--	--
		--	--
		--	--
		--	--
		--	--
		--	--
		--	--
		--	--
		--	--
		--	--
		--	--
		--	--
		--	--
		--	--
		--	--
		--	--
		--	--
		--	--
		--	--
		--	--
		--	--
		--	--
		--	--
		--	--
		--	--
		--	--
		--	--
		--	--
		--	--
		--	--
		--	--
		--	--
		--	--
		--	--
		--	--
		--	--
		--	--
		--	--
		--	--
		--	--
		--	--
		--	--
		--	--
		--	--
		--	--
		--	--
		--	--
		--	--
		--	--
		--	--
		--	--
		--	--
		--	--
		--	--
		--	--
		--	--
		--	--
		--	--
		--	--
		--	--
		--	--
		--	--
		--	--
		--	--
		--	--
		--	--
		--	--
		--	--
		--	--
		--	--
		--	--
		--	--
		--	--
		--	--
		--	--
		--	--
		--	--
		--	--
		--	--
		--	--
		--	--
		--	--
		--	--
		--	--
		--	--
		--	--
		--	--
		--	--
		--	--
		--	--
		--	--
		--	--
		--	--
		--	--
		--	--
		--	--
		--	--
		--	--
		--	--
		--	--
		--	--
		--	--
		--	--
		--	--
		--	--
		--	--
		--	--
		--	--
		--	--
		--	--
		--	--
		--	--
		--	--
		--	--
		--	--
		--	--
		--	--
		--	--
		--	--
		--	--
		--	--
		--	--
		--	--
		--	--
		--	--
		--	--
		--	--
		--	--
		--	--
		--	--
		--	--
		--	--
		--	--
		--	--
		--	--
		--	--
		--	--
		--	--
		--	--
		--	--
		--	--
		--	--
		--	--
		--	--
		--	--
		--	--
		--	--
		--	--
		--	--
		--	--
		--	--
		--	--
		--	--
		--	--
		--	--
		--	--
		--	--
		--	--
		--	--
		--	--
		--	--
		--	--
		--	--
		--	--
		--	--
		--	--
		--	--
		--	--
		--	--
		--	--
		--	--
		--	--
		--	--
		--	--
		--	--
		--	--
		--	--
		--	--
		--	--
		--	--
		--	--
		--	--
		--	--
		--	--
		--	--
		--	--
		--	--
		--	--
		--	--
		--	--
		--	--
		--	--
		--	--
		--	--
		--	--
		--	--
		--	--
		--	--
		--	--
		--	--
		--	--
		--	--
		--	--
		--	--
		--	--
		--	--
		--	--
		--	--
		--	--
		--	--
		--	--
		--	--
		--	--
		--	--
		--	--
		--	--
		--	--
		--	--
		--	--
		--	--
		--	--
		--	--
		--	--
		--	--
		--	--
		--	--
		--	--
		--	--
		--	--
		--	--
		--	--
		--	--
		--	--
		--	--
		--	--
		--	--
		--	--
		--	--
		--	--
		--	--
		--	--
		--	--
		--	--
		--	--
		--	--
		--	--
		--	--
		--	--
		--	--
		--	--
		--	--
		--	--
		--	--
		--	--
		--	--
		--	--
		--	--
		--	--
		--	--
		--	--
		--	--
		--	--
		--	--
		--	--
		--	--
		--	--
		--	--
		--	--
		--	--
		--	--
		--	--
		--	--
		--	--
		--	--
		--	--
		--	--
		--	--
		--	--
		--	--
		--	--
		--	--
		--	--
		--	--
		--	--
		--	--
		--	--
		--	--
		--	--
		--	--
		--	--
		--	--
		--	--
		--	--
		--	--
		--	--
		--	--
		--	--
		--	--
		--	--
		--	--
		--	--
		--	--
		--	--
		--	--
		--	--
		--	--
		--	--
		--	--
		--	--
		--	--
		--	--
		--	--
		--	--
		--	--
		--	--
		--	--
		--	--
		--	--
		--	--
		--	--
		--	--
		--	--
		--	--
		--	--
		--	--
		--	--
		--	--
		--	--
		--	--
		--	--
		--	--
		--	--
		--	--
		--	--
		--	--
		--	--
		--	--
		--	--
		--	--
		--	--
		--	--
		--	--
		--	--
		--	--
		--	--
		--	--
		--	--
		--	--
		--	--
		--	--
		--	--
		--	--
		--	--
		--	--
		--	--
		--	--
		--	--
		--	--
		--	--
		--	--
		--	--
		--	--
		--	--
		--	--
		--	--
		--	--
		--	--
		--	--
		--	--
		--	--
		--	--
		--	--
		--	--
		--	--
		--	--
		--	--
		--	--
		--	--
		--	--
		--	--
		--	--
		--	--
		--	--
		--	--
		--	--
		--	--
		--	--
		--	--
		--	--
		--	--
		--	--
		--	--
		--	--
		--	--
		--	--
		--	--
		--	--
		--	--
		--	--
		--	--
		--	--
		--	--
		--	--
		--	--
		--	--
		--	--
		--	--
		--	--
		--	--
		--	--
		--	--
		--	--
		--	--
		--	--
		--	--
		--	--
		--	--
		--	--
		--	--
		--	--
		--	--
		--	--
		--	--
		--	--
		--	--
		--	--
		--	--
		--	--
		--	--
		--	--
		--	--
		--	--
		--	--
		--	--
		--	--
		--	--
		--	--
		--	--
		--	--
		--	--
		--	--
		--	--
		--	--
		--	--
		--	--
		--	--
		--	--
		--	--
		--	--
		--	--
		--	--
		--	--
		--	--
		--	--
		--	--
		--	--
		--	--
		--	--
		--	--
		--	--
		--	--
		--	--
		--	--
		--	--
		--	--
		--	--
		--	--
		--	--
		--	--
		--	--
		--	--
		--	--
		--	--
		--	--
		--	--
		--	--
		--	--
		--	--
		--	--
		--	--
		--	--
		--	--
		--	--
		--	--
		--	--
		--	--
		--	--
		--	--
		--	--
		--	--
		--	--
		--	--
		--	--
		--	--
		--	--
		--	--
		--	--
		--	--
		--	--
		--	--
		--	--
		--	--
		--	--
		--	--
		--	--
		--	--
		--	--
		--	--
		--	--
		--	--
		--	--
		--	--
		--	--
		--	--
		--	--
		--	--
		--	--
		--	--
		--	--
		--	--
		--	--
		--	--
		--	--
		--	--
		--	--
		--	--
		--	--
		--	--
		--	--
		--	--
		--	--
		--	--
		--	--
		--	--
		--	--
		--	--
		--	--
		--	--
		--	--
		--	--
		--	--
		--	--
		--	--
		--	--
		--	--
		--	--
		--	--
		--	--
		--	--
		--	--
		--	--
		--	--
		--	--
		--	--
		--	--
		--	--
		--	--
		--	--
		--	--
		--	--
		--	--
		--	--
		--	--
		--	--
		--	--
		--	--
		--	--
		--	--
		--	--
		--	--
		--	--
		--	--
		--	--
		--	--
		--	--
		--	--
		--	--
		--	--
		--	--
		--	--
		--	--
		--	--
		--	--
		--	--
		--	--
		--	--
		--	--
		--	--
		--	--
		--	--
		--	--
		--	--
		--	--
		--	--
		--	--
		--	--
		--	--
		--	--
		--	--
		--	--
		--	--
		--	--
		--	--
		--	--
		--	--
		--	--
		--	--
		--	--
		--	--
		--	--
		--	--
		--	--
		--	--
		--	--
		--	--
		--	--
		--	--
		--	--
		--	--
		--	--
		--	--
		--	--
		--	--
		--	--
		--	--
		--	--
		--	--
		--	--
		--	--
		--	--
		--	--
		--	--
		--	--
		--	--
		--	--
		--	--
		--	--
		--	--
		--	--
		--	--
		--	--
		--	--
		--	--
		--	--
		--	--
		--	--
		--	--
		--	--
		--	--
		--	--
		--	--
		--	--
		--	--
		--	--
		--	--
		--	--
		--	--
		--	--
		--	--
		--	--
		--	--
		--	--
		--	--
		--	--
		--	--
		--	--
		--	--
		--	--
		--	--
		--	--
		--	--
		--	--
		--	--
		--	--
		--	--
		--	--
		--	--
		--	--
		--	--
		--	--
		--	--

## Sheet: Figure 3b
Temperature	Resistance	Temperature	Resistance	Temperature	Resistance	Temperature	Resistance
K	Ohms	K	Ohms	K	Ohms	K	Ohms
	0.5GPa		1.0GPa		2.1GPa		2.7GPa
9.9999	1.68079	9.9999	1.13976	9.9985	0.7692	9.9995	0.70071
10.0383	1.68085	10.0245	1.13973	10.0318	0.76918	10.0283	0.70069
10.3163	1.68076	10.2274	1.13976	10.2768	0.76914	10.2752	0.70069
10.7886	1.68072	10.6252	1.13972	10.7634	0.76922	10.721	0.7007
11.252	1.68075	11.0862	1.13977	11.1921	0.76923	11.1414	0.70072
11.6642	1.68081	11.5213	1.13971	11.6064	0.76922	11.5404	0.70072
12.0619	1.68079	11.9677	1.13973	12.0022	0.76925	11.9426	0.70072
12.4663	1.68082	12.408	1.13978	12.4462	0.76929	12.4125	0.70072
12.8255	1.68085	12.8604	1.13977	12.8905	0.76931	12.7842	0.70072
13.2268	1.68086	13.2414	1.13975	13.3189	0.76932	13.1894	0.70073
13.6192	1.68089	13.6456	1.13985	13.7378	0.76935	13.5994	0.70074
14.0238	1.68091	14.0481	1.13981	14.135	0.76941	14.0105	0.70073
14.4175	1.68088	14.4274	1.13986	14.4964	0.76942	14.4074	0.70075
14.7741	1.68087	14.8095	1.13986	14.8976	0.76939	14.8336	0.70077
15.1712	1.68091	15.2362	1.13986	15.3262	0.76945	15.2237	0.70078
15.5569	1.68089	15.6148	1.13988	15.7196	0.76944	15.6181	0.70079
15.9385	1.68096	16.0142	1.13988	16.0908	0.76945	16.0337	0.70076
16.3353	1.68097	16.4139	1.13995	16.4915	0.76949	16.4883	0.70078
16.7132	1.68094	16.8026	1.13993	16.8873	0.76949	16.9216	0.7008
17.1804	1.68095	17.2447	1.13993	17.2651	0.76952	17.31	0.70082
17.5974	1.68104	17.6635	1.13997	17.6805	0.76955	17.6906	0.70082
18.0419	1.68103	18.044	1.14002	18.0692	0.76958	18.0707	0.70082
18.4656	1.68104	18.4467	1.14002	18.5136	0.76963	18.4803	0.70084
18.8454	1.68107	18.8241	1.13998	18.9358	0.76964	18.8863	0.70088
19.2328	1.68109	19.267	1.14004	19.3243	0.76966	19.2871	0.7009
19.67	1.68115	19.7004	1.14008	19.7667	0.76972	19.7063	0.70091
20.0545	1.6812	20.0999	1.14007	20.1367	0.76981	20.1356	0.70091
20.4441	1.68126	20.5414	1.1401	20.5314	0.76981	20.5726	0.70097
20.8766	1.68119	20.977	1.14013	20.9078	0.76979	20.9754	0.70094
21.2708	1.68128	21.364	1.14015	21.2886	0.76987	21.4045	0.70099
21.6623	1.68134	21.771	1.14016	21.6801	0.76991	21.8017	0.70098
22.064	1.68132	22.1588	1.14021	22.0487	0.76991	22.1772	0.70101
22.4125	1.68137	22.5473	1.14031	22.4296	0.76996	22.5433	0.70104
22.8185	1.68142	22.9733	1.14038	22.8367	0.76997	22.9257	0.70107
23.2385	1.68147	23.3646	1.14042	23.2268	0.77004	23.2832	0.7011
23.6487	1.68154	23.7722	1.14042	23.6013	0.77004	23.6726	0.70109
24.0302	1.68164	24.2042	1.14049	23.9967	0.77009	24.0391	0.70113
24.4165	1.68165	24.6144	1.1405	24.4318	0.77016	24.4383	0.70117
24.814	1.68173	25.036	1.14054	24.8301	0.77019	24.8254	0.70117
25.2375	1.68177	25.4257	1.14063	25.214	0.77024	25.2578	0.70124
25.6462	1.68178	25.8043	1.14062	25.6044	0.77023	25.6389	0.70124
26.0634	1.68188	26.195	1.14065	26.0352	0.77036	26.0318	0.7013
26.4447	1.68193	26.6363	1.14072	26.4231	0.77039	26.4261	0.70132
26.8197	1.68206	27.0166	1.14083	26.8282	0.77045	26.8266	0.70133
27.2009	1.68206	27.3972	1.14087	27.2155	0.77048	27.2247	0.70138
27.559	1.68204	27.7837	1.14097	27.6074	0.77054	27.5865	0.70144
27.948	1.6822	28.218	1.14102	28.0326	0.77059	27.9872	0.70145
28.3746	1.68229	28.6119	1.14113	28.4796	0.77068	28.4289	0.70152
28.7771	1.68239	29.0117	1.14112	28.8803	0.77067	28.8182	0.70156
29.1588	1.6825	29.3899	1.14121	29.2884	0.77078	29.231	0.70163
29.5552	1.6825	29.7733	1.14126	29.67	0.77081	29.6386	0.70163
29.9916	1.68247	30.173	1.14131	30.0391	0.77087	30.0468	0.70169
30.3727	1.68267	30.6054	1.14143	30.4289	0.77094	30.4517	0.70173
30.7532	1.68281	31.0226	1.1415	30.8093	0.77097	30.8413	0.70179
31.1424	1.6828	31.4214	1.14155	31.2254	0.77104	31.2661	0.70181
31.5284	1.6829	31.8663	1.14169	31.6158	0.77116	31.6822	0.70188
31.9218	1.68293	32.3005	1.14179	32.0568	0.7712	32.1177	0.70194
32.29	1.6831	32.7482	1.14184	32.4838	0.77129	32.5529	0.702
32.6724	1.68324	33.1245	1.14192	32.8695	0.77134	32.9694	0.70206
33.0637	1.68327	33.5016	1.14198	33.2851	0.77139	33.382	0.7021
33.4588	1.68346	33.9004	1.14203	33.6964	0.77145	33.7645	0.70217
33.8483	1.68345	34.3156	1.14212	34.1358	0.77154	34.1934	0.70221
34.2075	1.6836	34.7484	1.14226	34.5661	0.77165	34.5554	0.70231
34.5812	1.68363	35.1592	1.14232	34.9534	0.77171	34.9432	0.70234
34.9706	1.68379	35.5923	1.1424	35.3368	0.77176	35.3547	0.70243
35.3859	1.68385	35.9749	1.14247	35.7666	0.77189	35.7521	0.70245
35.789	1.68397	36.3524	1.14253	36.1418	0.77193	36.1857	0.70254
36.1683	1.6841	36.7625	1.14273	36.523	0.77204	36.5904	0.70259
36.5677	1.68422	37.1686	1.14281	36.9149	0.77213	37.0136	0.70269
36.9879	1.68433	37.5756	1.14286	37.345	0.7722	37.3991	0.70275
37.4093	1.68442	37.9697	1.14295	37.7435	0.77231	37.7912	0.70281
37.8285	1.68444	38.3473	1.14304	38.1878	0.77241	38.1731	0.70287
38.2741	1.68462	38.7376	1.14316	38.5461	0.77246	38.5396	0.70294
38.6724	1.68474	39.1243	1.1433	38.9485	0.77254	38.9228	0.70301
39.0434	1.68482	39.5065	1.14338	39.3179	0.77267	39.3471	0.70308
39.4267	1.68501	39.87	1.14353	39.7055	0.77271	39.753	0.70314
39.815	1.68516	40.3176	1.14354	40.0808	0.77278	40.1311	0.70319
40.23	1.6853	40.7042	1.14365	40.4622	0.77286	40.572	0.70324
40.6405	1.68542	41.1551	1.14372	40.8394	0.7729	40.9502	0.70334
41.0737	1.68558	41.5919	1.14388	41.248	0.77297	41.4012	0.70341
41.4849	1.68576	41.9714	1.14396	41.6825	0.77305	41.8458	0.70351
41.8565	1.68573	42.3721	1.14407	42.0919	0.77314	42.2298	0.70356
42.2525	1.68588	42.8152	1.14421	42.5007	0.77329	42.6118	0.70366
42.6769	1.68603	43.2241	1.14436	42.9225	0.77338	42.9895	0.70371
43.0667	1.6862	43.6289	1.14439	43.3335	0.77341	43.37	0.70381
43.438	1.68643	44.0097	1.14441	43.7293	0.77355	43.7953	0.70385
43.8975	1.68647	44.4095	1.14449	44.1288	0.7736	44.2023	0.70395
44.273	1.68658	44.8297	1.14464	44.5702	0.7737	44.6293	0.704
44.6671	1.68667	45.2809	1.14473	44.9879	0.77378	45.004	0.70401
45.079	1.68677	45.6611	1.14484	45.389	0.77388	45.3886	0.70411
45.4596	1.68691	46.0444	1.145	45.7668	0.77397	45.7732	0.70415
45.9012	1.68704	46.4158	1.14513	46.1351	0.77401	46.2221	0.70427
46.2813	1.68703	46.8092	1.14517	46.5367	0.77409	46.6551	0.70434
46.6647	1.68726	47.2109	1.14522	46.9171	0.77417	47.0832	0.70435
47.0229	1.68734	47.6058	1.14541	47.3111	0.77428	47.4654	0.70445
47.4291	1.68747	48.0433	1.14551	47.7344	0.77433	47.8528	0.70451
47.8815	1.68772	48.43	1.14567	48.1106	0.77442	48.224	0.70456
48.273	1.68777	48.8047	1.1457	48.4815	0.77451	48.6379	0.70463
48.6686	1.68779	49.1921	1.14581	48.8927	0.77457	49.0463	0.70469
49.0804	1.68789	49.5609	1.14593	49.2615	0.77459	49.4412	0.70471
49.4689	1.68793	49.9567	1.14603	49.6439	0.77471	49.8124	0.70479
49.9293	1.68802	50.3413	1.14606	50.0767	0.77478	50.2154	0.70486
50.3092	1.68817	50.7309	1.14619	50.5143	0.77489	50.6393	0.7049
50.6878	1.68831	51.1234	1.14634	50.9135	0.77497	51.035	0.70497
51.0727	1.68844	51.5592	1.14647	51.3364	0.77498	51.4689	0.70503
51.4631	1.68856	51.9421	1.14653	51.7296	0.77509	51.849	0.70509
51.8824	1.68868	52.3665	1.14669	52.0986	0.77515	52.2822	0.70507
52.2694	1.68885	52.7601	1.14683	52.4941	0.77519	52.7341	0.70516
52.704	1.68901	53.1631	1.14697	52.9332	0.77531	53.1535	0.70521
53.1317	1.68914	53.5688	1.14714	53.3128	0.77541	53.5284	0.70529
53.509	1.68939	53.9395	1.14725	53.6925	0.77546	53.9269	0.70537
53.8828	1.68944	54.3321	1.14743	54.0851	0.77556	54.3415	0.70544
54.2801	1.68951	54.7065	1.14749	54.4704	0.77564	54.7383	0.70549
54.7249	1.68953	55.1215	1.14764	54.8922	0.77576	55.1147	0.70554
55.0793	1.68979	55.5189	1.14783	55.283	0.7758	55.5617	0.7056
55.4774	1.68981	55.9047	1.14798	55.7172	0.77585	55.9512	0.70568
55.8736	1.68993	56.3252	1.14816	56.1343	0.77597	56.339	0.70575
56.3152	1.69008	56.7298	1.14829	56.5326	0.77609	56.7095	0.70584
56.6811	1.69023	57.112	1.14836	56.9117	0.77616	57.0826	0.70591
57.0913	1.69042	57.4828	1.14845	57.3342	0.77624	57.4953	0.70598
57.4635	1.69074	57.8762	1.14859	57.73	0.77637	57.8817	0.70604
57.8493	1.69072	58.267	1.14873	58.1746	0.7765	58.2655	0.70611
58.2238	1.69087	58.6598	1.14892	58.5307	0.77656	58.6818	0.70615
58.6322	1.69117	59.0634	1.14905	58.9224	0.77664	59.0643	0.70625
59.0013	1.69128	59.44	1.14912	59.2944	0.7767	59.4353	0.7063
59.3644	1.69129	59.8691	1.14931	59.6919	0.7768	59.8423	0.70641
59.7724	1.6914	60.2711	1.14944	60.0772	0.7769	60.1876	0.70647
60.1562	1.6914	60.6724	1.1497	60.4645	0.777	60.6202	0.70658
60.5401	1.69166	61.0598	1.14976	60.8466	0.7771	61.0513	0.70666
60.9206	1.69178	61.4971	1.15	61.2413	0.77721	61.437	0.70672
61.3334	1.69215	61.8835	1.15009	61.6307	0.77728	61.8291	0.7068
61.7341	1.69202	62.2813	1.15022	61.9873	0.77736	62.27	0.70685
62.1096	1.69216	62.6662	1.15027	62.3974	0.77751	62.6903	0.70695
62.4963	1.69232	63.0468	1.15043	62.8085	0.77762	63.093	0.70699
62.8629	1.69245	63.444	1.15057	63.2004	0.77768	63.4504	0.70712
63.3076	1.69253	63.8162	1.1507	63.5898	0.7778	63.8454	0.70721
63.6752	1.69286	64.1998	1.15079	63.9921	0.77788	64.2335	0.70725
64.0575	1.69286	64.5895	1.15091	64.3687	0.77796	64.6715	0.70736
64.4213	1.69281	64.9681	1.15113	64.8061	0.77806	65.0546	0.70743
64.8186	1.69309	65.3531	1.15126	65.2305	0.7782	65.4362	0.70749
65.2091	1.69326	65.8033	1.15144	65.632	0.77829	65.8133	0.70758
65.6258	1.69338	66.1701	1.15158	66.0035	0.77842	66.1857	0.70771
66.0368	1.69345	66.5639	1.1517	66.4057	0.77849	66.5819	0.70778
66.4347	1.69357	67.0182	1.15189	66.7826	0.77864	66.9817	0.70781
66.838	1.69382	67.4632	1.15211	67.1672	0.77873	67.4279	0.70796
67.2318	1.69391	67.8487	1.15217	67.534	0.77882	67.8435	0.70802
67.629	1.6941	68.2761	1.15223	67.9099	0.77892	68.2282	0.7081
68.0132	1.69428	68.6596	1.15236	68.301	0.77904	68.6101	0.70821
68.4058	1.69444	69.0548	1.15251	68.728	0.7791	69.0352	0.70833
68.8496	1.69457	69.443	1.15273	69.1067	0.77921	69.4404	0.7084
69.225	1.69477	69.8265	1.15292	69.4712	0.77932	69.817	0.70846
69.6089	1.69495	70.2121	1.15303	69.8696	0.77943	70.2157	0.70858
69.9798	1.69512	70.6427	1.15323	70.2652	0.77957	70.5913	0.70865
70.3775	1.69513	71.0954	1.15333	70.631	0.77964	71.0135	0.70875
70.7896	1.69523	71.5207	1.15345	71.0525	0.77972	71.4299	0.70883
71.1908	1.6954	71.9234	1.15359	71.4774	0.77987	71.7969	0.7089
71.5716	1.6956	72.3639	1.15381	71.92	0.77998	72.1859	0.70901
71.9711	1.69577	72.759	1.15395	72.2861	0.78008	72.6334	0.70907
72.3551	1.69579	73.1626	1.15405	72.6857	0.78021	72.9926	0.70914
72.7195	1.6959	73.5575	1.15394	73.0459	0.78033	73.386	0.70927
73.1107	1.6961	73.943	1.15421	73.4775	0.78045	73.7473	0.70936
73.5148	1.69638	74.3461	1.15434	73.8616	0.78054	74.1542	0.70947
73.8911	1.69654	74.7372	1.1546	74.2203	0.78065	74.5247	0.70959
74.3314	1.6967	75.1207	1.15485	74.6239	0.78075	74.9139	0.70967
74.7074	1.69697	75.5028	1.15501	75.029	0.78091	75.3183	0.70971
75.112	1.69705	75.9043	1.15531	75.4466	0.78099	75.6945	0.70978
75.5193	1.69723	76.2918	1.15535	75.8415	0.78108	76.0713	0.70987
75.9198	1.69739	76.6774	1.15541	76.243	0.78119	76.5027	0.70998
76.29	1.69742	77.0675	1.15557	76.6223	0.78132	76.9077	0.71009
76.6893	1.69771	77.5122	1.15582	77.0093	0.78141	77.2848	0.71019
77.1175	1.69795	77.8799	1.156	77.4475	0.78152	77.6921	0.71029
77.5094	1.69801	78.2708	1.15611	77.8427	0.78165	78.0841	0.71039
77.9668	1.698	78.64	1.15621	78.2399	0.78169	78.4473	0.71047
78.3816	1.69816	79.0461	1.15638	78.685	0.78188	78.8179	0.71055
78.7758	1.69822	79.4194	1.15647	79.0411	0.78195	79.2187	0.71067
79.1596	1.69852	79.8199	1.15658	79.4383	0.78201	79.6485	0.71075
79.5427	1.69865	80.2123	1.15675	79.8237	0.78217	80.043	0.71089
79.9236	1.69885	80.6141	1.15693	80.2686	0.78227	80.4295	0.71096
80.3039	1.69888	81.0126	1.15709	80.6876	0.78235	80.8204	0.71106
80.6824	1.6992	81.3897	1.15722	81.0819	0.78248	81.2555	0.71119
81.0759	1.69928	81.7699	1.15734	81.4676	0.7826	81.6933	0.71129
81.4609	1.69943	82.1729	1.15761	81.887	0.78273	82.0833	0.7114
81.8453	1.69953	82.5671	1.15773	82.2869	0.78285	82.4383	0.71147
82.2305	1.69973	82.9548	1.15776	82.6633	0.783	82.8365	0.71158
82.5891	1.69988	83.3185	1.15791	83.0362	0.78309	83.2441	0.71166
82.9746	1.70006	83.7183	1.1581	83.4111	0.78321	83.6326	0.71175
83.3427	1.7003	84.1034	1.15837	83.7993	0.78334	84.0378	0.71185
83.7265	1.70041	84.4869	1.15847	84.2059	0.78346	84.444	0.71198
84.113	1.7006	84.921	1.15865	84.629	0.78353	84.8551	0.71212
84.5031	1.70011	85.3157	1.15882	85.0279	0.7836	85.2404	0.71221
84.8748	1.69978	85.7488	1.15889	85.4052	0.78379	85.614	0.71228
85.257	1.69989	86.1716	1.15907	85.8205	0.784	85.9917	0.71238
85.6491	1.69991	86.5605	1.15922	86.2242	0.78409	86.3979	0.71247
86.0609	1.69965	86.9266	1.15944	86.6363	0.78419	86.776	0.71256
86.4698	1.69957	87.3279	1.15966	87.0332	0.78429	87.1958	0.71262
86.8342	1.69959	87.6862	1.15987	87.4271	0.7844	87.5867	0.7127
87.2138	1.69966	88.0897	1.16009	87.7999	0.78455	87.9813	0.71286
87.6017	1.69972	88.4505	1.16015	88.1823	0.78462	88.3401	0.71295
88.0512	1.70005	88.8742	1.16038	88.5754	0.7848	88.7338	0.71305
88.4907	1.70023	89.2563	1.16061	88.9723	0.78495	89.1214	0.71315
88.8572	1.70026	89.6578	1.16071	89.3647	0.78503	89.5298	0.71324
89.2281	1.70027	90.0965	1.16082	89.7925	0.78521	89.9279	0.71338
89.6759	1.70021	90.4787	1.16093	90.2055	0.78533	90.3451	0.71345
90.1096	1.70043	90.8544	1.16116	90.6265	0.78547	90.7173	0.71358
90.4831	1.70074	91.2541	1.16128	91.0249	0.78561	91.0926	0.71366
90.8885	1.70102	91.6504	1.16153	91.4206	0.78571	91.4813	0.71375
91.3007	1.70112	92.0657	1.16159	91.8327	0.78582	91.9364	0.71384
91.6692	1.70147	92.4408	1.16171	92.2305	0.78596	92.3565	0.71397
92.0185	1.7015	92.8465	1.16205	92.6214	0.78609	92.7762	0.71409
92.4433	1.70177	93.2231	1.16214	93.08	0.78615	93.1874	0.71418
92.8269	1.70211	93.6291	1.16223	93.4728	0.78628	93.5456	0.7143
93.239	1.70211	94.0005	1.16245	93.8639	0.78642	93.9432	0.71442
93.6778	1.70224	94.4	1.16247	94.2661	0.78645	94.334	0.71452
94.0436	1.7027	94.8162	1.16271	94.6398	0.78666	94.7417	0.71458
94.4087	1.70304	95.2191	1.16294	95.0459	0.78678	95.168	0.71472
94.7914	1.70286	95.633	1.16308	95.4137	0.78693	95.5457	0.71479
95.1819	1.70276	96.0268	1.16318	95.7722	0.78701	95.9141	0.71492
95.56	1.7028	96.4036	1.16339	96.2096	0.78714	96.3158	0.71498
95.9338	1.70295	96.7977	1.16359	96.6418	0.78727	96.7494	0.7151
96.359	1.70303	97.2232	1.16373	97.0379	0.78746	97.1534	0.71521
96.7246	1.70335	97.6411	1.16399	97.4402	0.78757	97.5642	0.71534
97.1199	1.7038	98.0984	1.16397	97.8114	0.78773	97.9367	0.71544
97.4857	1.70392	98.4539	1.16414	98.1611	0.78781	98.3298	0.7156
97.9103	1.70392	98.8527	1.16424	98.574	0.78793	98.7224	0.71567
98.3256	1.70408	99.2648	1.16416	98.957	0.78804	99.1188	0.71575
98.6981	1.70438	99.6631	1.16443	99.3628	0.78819	99.5654	0.71587
99.0609	1.70444	100.055	1.16459	99.7998	0.78826	100.008	0.71601
99.4604	1.70492	100.512	1.16476	100.195	0.78838	100.425	0.71612
99.8879	1.70534	100.911	1.16491	100.572	0.78854	100.799	0.71615
100.285	1.70549	101.303	1.16514	100.966	0.7887	101.194	0.71633
100.661	1.70587	101.708	1.16516	101.337	0.78886	101.65	0.71644
101.117	1.70577	102.086	1.16538	101.74	0.78894	102.009	0.71658
101.462	1.70621	102.524	1.16567	102.142	0.78912	102.386	0.71663
101.848	1.70643	102.929	1.16572	102.502	0.78925	102.792	0.71672
102.278	1.70637	103.322	1.16606	102.897	0.78931	103.204	0.71681
102.659	1.70637	103.698	1.16628	103.269	0.78947	103.622	0.71693
103.082	1.70645	104.125	1.16648	103.612	0.78954	104.031	0.71703
103.476	1.70653	104.553	1.16652	104.022	0.78973	104.452	0.7171
103.846	1.70662	104.947	1.16678	104.426	0.78984	104.825	0.71722
104.231	1.70679	105.369	1.16674	104.832	0.78988	105.258	0.71732
104.677	1.70695	105.85	1.16669	105.255	0.78998	105.644	0.71744
105.109	1.70731	106.192	1.16707	105.632	0.7901	106.037	0.71757
105.476	1.70739	106.606	1.16722	105.99	0.7902	106.429	0.7177
105.882	1.70744	107.015	1.16741	106.442	0.79039	106.876	0.71781
106.263	1.70765	107.434	1.16755	106.826	0.79052	107.292	0.71791
106.671	1.7078	107.827	1.16779	107.214	0.79066	107.689	0.71803
107.061	1.70813	108.224	1.16804	107.603	0.79072	108.083	0.71809
107.471	1.70819	108.629	1.16801	108.008	0.79083	108.472	0.71827
107.838	1.70848	109.003	1.16818	108.397	0.79106	108.867	0.71836
108.229	1.70862	109.414	1.16826	108.737	0.79114	109.331	0.71849
108.649	1.7087	109.822	1.16846	109.124	0.79135	109.685	0.71859
109.041	1.70911	110.21	1.16866	109.534	0.79136	110.072	0.71872
109.43	1.70963	110.639	1.16877	109.92	0.79147	110.559	0.71879
109.812	1.70968	111.11	1.16894	110.355	0.79172	110.941	0.71887
110.211	1.70959	111.504	1.16902	110.76	0.7918	111.335	0.719
110.578	1.70948	111.909	1.16922	111.164	0.79193	111.74	0.71914
110.992	1.71	112.28	1.1692	111.557	0.79215	112.13	0.71918
111.389	1.70984	112.658	1.16931	111.923	0.79218	112.56	0.71934
111.748	1.71015	113.105	1.16968	112.327	0.79236	112.989	0.71948
112.104	1.71019	113.537	1.16985	112.722	0.79253	113.384	0.7196
112.474	1.71031	113.902	1.16998	113.111	0.79262	113.772	0.71971
112.894	1.71046	114.267	1.16998	113.567	0.79279	114.148	0.71983
113.26	1.71085	114.645	1.1702	113.982	0.79291	114.565	0.71996
113.636	1.71122	115.044	1.17044	114.313	0.79307	114.943	0.72004
114.039	1.71137	115.428	1.17054	114.715	0.79317	115.351	0.72017
114.425	1.71143	115.814	1.17075	115.118	0.79328	115.773	0.72023
114.819	1.71184	116.225	1.17092	115.524	0.79349	116.18	0.72038
115.2	1.71162	116.62	1.17099	115.95	0.79358	116.614	0.7205
115.634	1.71171	116.993	1.17127	116.377	0.79367	117.044	0.7206
116.043	1.71198	117.357	1.17119	116.805	0.79385	117.467	0.7207
116.423	1.71249	117.805	1.17141	117.206	0.79395	117.83	0.72082
116.801	1.71285	118.216	1.17145	117.621	0.79416	118.229	0.72099
117.233	1.71285	118.553	1.17171	118.001	0.79427	118.645	0.72116
117.597	1.71315	118.953	1.17185	118.397	0.79441	119.015	0.7213
117.965	1.71363	119.435	1.17182	118.829	0.79452	119.419	0.7214
118.359	1.71386	119.823	1.17209	119.231	0.79463	119.802	0.72154
118.752	1.71386	120.229	1.17242	119.63	0.79474	120.211	0.72158
119.088	1.71409	120.616	1.17269	120.006	0.79481	120.583	0.72167
119.508	1.714	121.064	1.17261	120.382	0.79495	121.003	0.72182
119.909	1.71431	121.466	1.17284	120.815	0.79513	121.394	0.72187
120.295	1.71408	121.882	1.17295	121.239	0.79529	121.751	0.72203
120.671	1.71468	122.26	1.17308	121.618	0.79542	122.206	0.72212
121.046	1.71497	122.672	1.17327	122.036	0.7956	122.606	0.72223
121.442	1.71511	123.057	1.17304	122.436	0.79568	122.966	0.72239
121.839	1.71505	123.439	1.1736	122.808	0.7958	123.343	0.72243
122.226	1.71535	123.858	1.1737	123.174	0.79586	123.714	0.72261
122.669	1.71564	124.257	1.17403	123.624	0.79609	124.104	0.72275
123.044	1.71616	124.672	1.1739	124.042	0.79616	124.471	0.7228
123.467	1.71654	125.035	1.17416	124.439	0.79627	124.888	0.72288
123.802	1.71638	125.436	1.17433	124.814	0.79643	125.259	0.723
124.184	1.71649	125.884	1.17435	125.197	0.79657	125.659	0.72315
124.57	1.71628	126.277	1.17469	125.621	0.79659	126.037	0.72324
124.941	1.71671	126.678	1.17467	126.035	0.79675	126.396	0.72323
125.336	1.71656	127.106	1.17488	126.386	0.79693	126.831	0.72343
125.744	1.71653	127.503	1.17484	126.773	0.79712	127.245	0.72362
126.183	1.71652	127.897	1.17527	127.188	0.79719	127.635	0.7238
126.543	1.71645	128.257	1.17535	127.573	0.79729	127.973	0.72386
126.932	1.71672	128.658	1.17551	127.92	0.79729	128.396	0.72393
127.34	1.71657	129.039	1.17545	128.321	0.79751	128.795	0.72409
127.779	1.71672	129.408	1.17553	128.812	0.79755	129.186	0.72418
128.188	1.71669	129.776	1.1759	129.158	0.79775	129.531	0.72436
128.629	1.71696	130.205	1.17606	129.518	0.7978	129.929	0.72444
129.011	1.71669	130.626	1.17608	129.904	0.79801	130.316	0.72454
129.466	1.71683	131.009	1.1765	130.304	0.79817	130.744	0.72464
129.863	1.71724	131.363	1.17675	130.702	0.7983	131.131	0.72469
130.212	1.71757	131.762	1.17685	131.11	0.79855	131.512	0.72485
130.613	1.71795	132.18	1.17711	131.518	0.79864	131.967	0.72502
131.007	1.7184	132.57	1.17729	131.959	0.79873	132.329	0.72504
131.394	1.71852	132.928	1.17726	132.341	0.79897	132.727	0.72517
131.746	1.71892	133.324	1.17754	132.702	0.79903	133.141	0.7253
132.162	1.71899	133.7	1.17751	133.074	0.79909	133.587	0.7254
132.583	1.71925	134.103	1.17777	133.488	0.79926	133.972	0.72549
133.027	1.71967	134.475	1.17786	133.877	0.79939	134.318	0.72558
133.384	1.72006	134.871	1.17812	134.238	0.79943	134.74	0.72573
133.754	1.7202	135.25	1.17833	134.644	0.7996	135.166	0.72596
134.172	1.72058	135.649	1.17831	135.102	0.79981	135.509	0.72597
134.568	1.72078	136.046	1.1785	135.499	0.8	135.89	0.72617
135.025	1.72069	136.457	1.17896	135.862	0.80002	136.267	0.7264
135.429	1.72091	136.92	1.17895	136.232	0.80024	136.635	0.72646
135.833	1.72077	137.302	1.17887	136.621	0.80038	137.061	0.72657
136.233	1.7213	137.714	1.17852	137.009	0.8005	137.491	0.72654
136.613	1.72141	138.083	1.17878	137.401	0.80065	137.877	0.72663
136.98	1.72105	138.497	1.17919	137.787	0.80072	138.239	0.72678
137.427	1.72155	138.946	1.17927	138.238	0.80081	138.662	0.72685
137.85	1.72137	139.362	1.17968	138.653	0.801	139.018	0.72694
138.275	1.72196	139.761	1.17967	139.022	0.8011	139.402	0.72703
138.662	1.72212	140.157	1.17972	139.397	0.80129	139.815	0.72719
139.078	1.72221	140.565	1.17974	139.829	0.80139	140.254	0.72734
139.489	1.72246	140.964	1.17993	140.249	0.80146	140.677	0.72752
139.887	1.72216	141.383	1.1803	140.619	0.80155	140.998	0.72763
140.255	1.72265	141.776	1.1802	140.987	0.80168	141.381	0.72774
140.671	1.72255	142.154	1.18002	141.432	0.80172	141.818	0.72785
141.079	1.72309	142.59	1.18035	141.85	0.80198	142.197	0.72794
141.526	1.72287	143.038	1.18046	142.239	0.80202	142.57	0.72806
141.929	1.72299	143.356	1.18087	142.615	0.80226	142.935	0.7282
142.348	1.72305	143.732	1.1807	142.984	0.80237	143.305	0.72823
142.737	1.72309	144.137	1.18147	143.394	0.80241	143.691	0.72826
143.124	1.72331	144.598	1.18153	143.765	0.80258	144.106	0.72844
143.561	1.72359	144.99	1.18171	144.227	0.80275	144.482	0.72855
143.941	1.72304	145.381	1.18169	144.672	0.80282	144.871	0.72859
144.313	1.72312	145.77	1.18226	145.05	0.80301	145.287	0.72869
144.703	1.7238	146.218	1.18243	145.481	0.80306	145.727	0.7288
145.087	1.72479	146.651	1.18255	145.93	0.80317	146.149	0.72895
145.485	1.72471	147.026	1.1826	146.301	0.8035	146.509	0.72899
145.871	1.72447	147.427	1.18296	146.671	0.80348	146.881	0.72917
146.294	1.72421	147.812	1.1835	147.096	0.80362	147.322	0.72918
146.755	1.72429	148.224	1.18368	147.482	0.80376	147.762	0.72939
147.163	1.72398	148.611	1.18362	147.852	0.80381	148.198	0.72956
147.591	1.72422	148.997	1.1834	148.242	0.80395	148.534	0.7296
147.964	1.72481	149.396	1.18357	148.611	0.80409	148.99	0.72979
148.343	1.72527	149.789	1.18407	149.018	0.8042	149.704	0.73013
148.752	1.72469	150.246	1.18435	149.423	0.80431	150.101	0.73025
149.175	1.72464	150.56	1.18503	149.8	0.80459	150.537	0.73038
149.571	1.72467	150.951	1.18502	150.208	0.80475	150.908	0.73062
149.931	1.72498	151.357	1.185	150.642	0.80512	151.309	0.73054
150.368	1.72551	151.758	1.18558	151.088	0.80515	151.678	0.73063
150.771	1.72567	152.137	1.185	151.477	0.80509	152.119	0.73066
151.138	1.72545	152.531	1.18483	151.864	0.80532	152.494	0.7307
151.551	1.7253	152.908	1.18496	152.236	0.8056	152.891	0.73098
151.947	1.72594	153.354	1.18523	152.649	0.80579	153.309	0.73114
152.344	1.72655	153.799	1.18477	153.02	0.80578	153.68	0.73122
152.731	1.72671	154.191	1.18536	153.426	0.80586	154.048	0.73135
153.125	1.72592	154.554	1.18539	153.791	0.80592	154.44	0.73137
153.506	1.72618	154.932	1.1858	154.165	0.8062	154.835	0.73137
153.952	1.72642	155.335	1.18601	154.567	0.80625	155.239	0.73149
154.355	1.72673	155.73	1.18623	154.982	0.80634	155.636	0.73163
154.708	1.72716	156.19	1.18652	155.356	0.80645	156.075	0.73175
155.094	1.72785	156.586	1.18678	155.737	0.80639	156.455	0.7321
155.516	1.72785	156.986	1.18694	156.132	0.80663	156.945	0.73223
155.896	1.72848	157.427	1.18714	156.512	0.80676	157.34	0.73231
156.285	1.72844	157.904	1.18745	156.993	0.80671	157.757	0.73248
156.668	1.72869	158.291	1.18731	157.377	0.80686	158.183	0.7325
157.089	1.72908	158.667	1.18773	157.747	0.80695	158.635	0.73258
157.487	1.72876	159.073	1.1876	158.122	0.80725	159.016	0.73279
157.925	1.72897	159.472	1.18809	158.499	0.8074	159.4	0.73295
158.391	1.7283	159.893	1.18794	158.884	0.80741	159.793	0.73296
158.731	1.7278	160.287	1.18837	159.301	0.80762	160.184	0.73314
159.165	1.72897	160.62	1.18874	159.693	0.80766	160.575	0.73324
159.633	1.72951	161.01	1.18925	160.097	0.80788	160.98	0.73343
160.045	1.72972	161.518	1.18903	160.496	0.80796	161.365	0.73344
160.424	1.72982	161.957	1.18863	160.922	0.80823	161.727	0.73349
160.795	1.72983	162.315	1.18879	161.312	0.80838	162.123	0.73361
161.141	1.72944	162.687	1.18856	161.636	0.80854	162.53	0.73375
161.534	1.72974	163.081	1.18951	162.035	0.80868	162.923	0.73381
161.981	1.72921	163.515	1.18942	162.438	0.80868	163.345	0.73392
162.435	1.7298	163.978	1.18946	162.831	0.80896	163.729	0.73393
162.773	1.72992	164.39	1.1898	163.212	0.80898	164.128	0.73404
163.196	1.73119	164.768	1.19006	163.584	0.80895	164.532	0.73422
163.599	1.73065	165.147	1.19018	163.993	0.80911	164.995	0.73433
164.047	1.73061	165.519	1.1904	164.438	0.80916	165.427	0.73441
164.458	1.73053	166	1.19043	164.882	0.80922	165.793	0.73443
164.883	1.73043	166.324	1.19025	165.275	0.80924	166.222	0.73455
165.268	1.73096	166.762	1.19026	165.657	0.80915	166.632	0.73471
165.635	1.7318	167.21	1.19067	166.03	0.80934	167.074	0.73487
166.042	1.73169	167.601	1.19042	166.468	0.80944	167.459	0.73488
166.484	1.73139	167.981	1.19029	166.858	0.8093	167.843	0.73495
166.819	1.73204	168.381	1.18915	167.262	0.80943	168.248	0.73496
167.204	1.7317	168.761	1.18918	167.697	0.80964	168.68	0.73499
167.605	1.73207	169.112	1.18929	168.083	0.80977	169.154	0.7351
168.003	1.73251	169.522	1.18924	168.497	0.81017	169.552	0.73543
168.4	1.73255	169.971	1.18933	168.908	0.81055	169.912	0.73554
168.778	1.73184	170.321	1.18994	169.314	0.81071	170.308	0.73566
169.139	1.73187	170.681	1.19012	169.645	0.81108	170.736	0.73555
169.505	1.73207	171.123	1.18999	169.999	0.81111	171.168	0.73567
169.959	1.73087	171.573	1.18998	170.415	0.81098	171.569	0.73581
170.439	1.73125	171.98	1.18938	170.812	0.81117	171.961	0.73598
170.818	1.72968	172.417	1.19073	171.214	0.811	172.355	0.73598
171.222	1.73156	172.813	1.19107	171.638	0.81128	172.798	0.73604
171.607	1.73096	173.233	1.19079	172.036	0.8113	173.235	0.73615
171.967	1.73225	173.646	1.19093	172.444	0.81122	173.61	0.73637
172.392	1.73405	174.088	1.19072	172.903	0.81142	173.985	0.73638
172.77	1.73304	174.498	1.19172	173.327	0.81147	174.373	0.7364
173.213	1.73334	174.886	1.19099	173.724	0.8117	174.78	0.73674
173.584	1.73331	175.25	1.19134	174.112	0.81197	175.188	0.73685
173.978	1.73297	175.681	1.19042	174.491	0.81221	175.58	0.73695
174.347	1.73314	176.097	1.19032	174.93	0.81212	176.012	0.7368
174.794	1.73344	176.492	1.19118	175.318	0.81225	176.399	0.73717
175.19	1.73329	176.882	1.19067	175.72	0.81225	176.789	0.73718
175.519	1.73164	177.261	1.19097	176.156	0.81249	177.171	0.73694
175.954	1.73295	177.643	1.19122	176.534	0.81282	177.561	0.73739
176.365	1.73291	177.981	1.19166	176.938	0.81326	178.003	0.73742
176.807	1.73302	178.403	1.19135	177.363	0.81333	178.335	0.7374
177.201	1.73134	178.864	1.19197	177.82	0.81326	178.744	0.73756
177.544	1.73299	179.266	1.19217	178.183	0.81379	179.151	0.73756
177.956	1.7326	179.634	1.19084	178.518	0.81349	179.551	0.73749
178.298	1.73287	180.067	1.19251	178.948	0.81361	179.975	0.73764
178.688	1.73374	180.522	1.19274	179.38	0.81396	180.403	0.73791
179.165	1.73291	180.953	1.19164	179.826	0.81392	180.829	0.738
179.578	1.73208	181.333	1.1915	180.269	0.81346	181.205	0.73807
179.922	1.73274	181.717	1.19185	180.647	0.81338	181.561	0.7383
180.295	1.73085	182.149	1.19106	181.037	0.8138	182.011	0.73845
180.677	1.73107	182.549	1.19191	181.371	0.8136	182.433	0.73847
181.124	1.73103	182.996	1.19165	181.8	0.81317	182.794	0.73857
181.506	1.73098	183.474	1.19191	182.224	0.8133	183.154	0.73867
181.893	1.73028	183.846	1.19232	182.622	0.81339	183.545	0.73892
182.331	1.72939	184.174	1.19238	183.05	0.81327	183.918	0.73919
182.733	1.73093	184.619	1.19286	183.458	0.8134	184.321	0.73894
183.169	1.72939	185.088	1.19273	183.922	0.8134	184.701	0.73903
183.543	1.73	185.541	1.19233	184.292	0.81318	185.151	0.73906
183.993	1.73019	185.974	1.19095	184.699	0.81274	185.511	0.73947
184.406	1.72774	186.419	1.19219	185.09	0.81257	185.911	0.73964
184.715	1.72654	186.846	1.19201	185.531	0.81253	186.288	0.73957
185.109	1.72751	187.202	1.19171	185.965	0.8128	186.664	0.73973
185.547	1.72672	187.578	1.18885	186.354	0.81317	187.115	0.73991
186	1.72745	188.088	1.18891	186.792	0.81322	187.462	0.73971
186.368	1.72708	188.454	1.18918	187.226	0.8134	187.878	0.73964
186.784	1.72672	188.835	1.1893	187.54	0.81359	188.293	0.73999
187.181	1.72682	189.191	1.18853	187.904	0.81304	188.672	0.7399
187.604	1.72692	189.574	1.1885	188.332	0.8134	189.073	0.74001
187.934	1.72755	189.946	1.18943	188.785	0.81383	189.466	0.7401
188.418	1.72957	190.362	1.18938	189.226	0.81309	189.851	0.74041
188.864	1.73114	190.729	1.18873	189.579	0.81319	190.288	0.74022
189.29	1.72984	191.114	1.18828	189.944	0.81357	190.629	0.73994
189.647	1.72914	191.487	1.18804	190.34	0.81401	191.005	0.7403
190.037	1.73081	191.879	1.18866	190.745	0.81417	191.523	0.74053
190.399	1.73096	192.261	1.1901	191.178	0.81424	191.953	0.74089
190.816	1.73202	192.625	1.18922	191.642	0.81413	192.344	0.74061
191.247	1.73024	193.049	1.18784	192.003	0.81427	192.728	0.74087
191.643	1.72979	193.436	1.1886	192.409	0.81443	193.11	0.74053
192.053	1.72805	193.799	1.18857	192.783	0.81421	193.567	0.74027
192.446	1.72614	194.216	1.18867	193.171	0.81486	193.932	0.7409
192.828	1.72844	194.638	1.18884	193.547	0.815	194.39	0.74113
193.206	1.72876	195.052	1.1901	193.936	0.81422	194.764	0.74147
193.626	1.72887	195.486	1.18887	194.364	0.81458	195.172	0.74151
194.029	1.72773	195.888	1.18916	194.768	0.81448	195.547	0.74122
194.355	1.72651	196.285	1.18873	195.159	0.81454	195.906	0.74132
194.732	1.72363	196.752	1.18967	195.594	0.81434	196.325	0.7413
195.132	1.72272	197.17	1.18814	195.997	0.81471	196.784	0.74133
195.587	1.72188	197.558	1.18984	196.463	0.81514	197.08	0.74152
195.953	1.72284	197.968	1.18999	196.845	0.81561	197.445	0.74184
196.332	1.7237	198.383	1.18911	197.152	0.8154	197.895	0.74191
196.77	1.72387	198.775	1.19013	197.51	0.81541	198.333	0.74204
197.2	1.72247	199.142	1.19055	197.923	0.81517	198.774	0.7421
197.561	1.7223	199.515	1.19047	198.34	0.81541	199.209	0.74252
197.963	1.72129	199.931	1.19213	198.762	0.81493	199.639	0.74236
198.399	1.72132	200.333	1.19146	199.154	0.81461	200.024	0.74253
198.785	1.72253	200.716	1.19134	199.595	0.81486	200.405	0.7429
199.148	1.72366	201.111	1.19224	200.031	0.81467	200.773	0.74262
199.485	1.72484	201.474	1.19338	200.412	0.81439	201.173	0.74254
199.897	1.72599	201.938	1.19256	200.788	0.81504	201.655	0.74221
200.291	1.72728	202.329	1.19255	201.248	0.81498	202.028	0.74222
200.66	1.72714	202.703	1.19257	201.685	0.81542	202.421	0.74232
201.043	1.72704	203.163	1.19219	202.089	0.81532	202.852	0.74274
201.452	1.72694	203.602	1.1917	202.466	0.81497	203.256	0.74267
201.856	1.72648	203.92	1.19309	202.845	0.81527	203.646	0.74292
202.262	1.72679	204.347	1.19245	203.244	0.8155	204.02	0.74306
202.689	1.72754	204.748	1.19265	203.655	0.81533	204.426	0.74284
203.069	1.72769	205.149	1.19247	204.062	0.81574	204.861	0.7434
203.5	1.73159	205.536	1.19253	204.438	0.81614	205.28	0.74319
203.904	1.73279	205.895	1.19263	204.842	0.81615	205.681	0.74353
204.294	1.73314	206.29	1.19273	205.254	0.81534	206.135	0.74412
204.662	1.73508	206.653	1.19407	205.638	0.81594	206.628	0.74377
205.056	1.73566	207.048	1.19197	206.085	0.81498	207.059	0.74383
205.508	1.73487	207.43	1.19288	206.445	0.81547	207.382	0.74421
205.911	1.73561	207.791	1.19345	206.881	0.81528	207.753	0.74416
206.286	1.73532	208.204	1.19315	207.265	0.81516	208.186	0.74426
206.666	1.73833	208.688	1.19246	207.599	0.81504	208.626	0.74437
207.043	1.73735	209.056	1.19269	207.994	0.8155	209.056	0.74444
207.424	1.73821	209.42	1.19292	208.411	0.81568	209.488	0.74457
207.813	1.73848	209.839	1.1942	208.797	0.81585	209.866	0.74436
208.163	1.74028	210.234	1.19404	209.184	0.81556	210.271	0.74456
208.575	1.74252	210.638	1.19379	209.547	0.81613	210.67	0.7445
209.024	1.74192	211.053	1.19435	209.917	0.81598	211.004	0.74496
209.439	1.74315	211.463	1.19362	210.37	0.81609	211.444	0.74504
209.81	1.74576	211.856	1.1936	210.763	0.81637	211.958	0.74483
210.245	1.74549	212.238	1.19402	211.101	0.81621	212.355	0.74494
210.612	1.74587	212.624	1.19484	211.533	0.81646	212.769	0.74529
210.998	1.74461	213.086	1.19571	212.036	0.81622	213.135	0.74513
211.389	1.74631	213.468	1.19607	212.437	0.81581	213.557	0.74522
211.775	1.74804	213.908	1.19702	212.845	0.81587	214.028	0.74496
212.22	1.7462	214.318	1.19724	213.23	0.81606	214.469	0.74521
212.619	1.74959	214.628	1.19637	213.646	0.81614	214.909	0.74556
213.036	1.75085	214.996	1.19723	214.014	0.81604	215.317	0.74508
213.41	1.75355	215.412	1.19732	214.478	0.81685	215.693	0.74546
213.805	1.75292	215.861	1.1967	214.853	0.81711	216.113	0.74537
214.178	1.75344	216.269	1.19529	215.299	0.81686	216.533	0.74551
214.603	1.75554	216.642	1.19645	215.715	0.81662	216.923	0.74573
214.977	1.75611	217.055	1.19599	216.139	0.81668	217.372	0.74583
215.316	1.75733	217.45	1.19483	216.569	0.81647	217.815	0.74559
215.708	1.75576	217.905	1.19615	216.953	0.81643	218.141	0.74562
216.141	1.75491	218.33	1.19616	217.398	0.81682	218.538	0.74542
216.597	1.75278	218.695	1.1964	217.794	0.81736	218.92	0.74543
216.974	1.75645	219.127	1.19668	218.087	0.81689	219.347	0.74515
217.347	1.75746	219.6	1.19683	218.443	0.81702	219.796	0.74567
217.727	1.7551	220.03	1.19801	218.839	0.81692	220.212	0.74548
218.104	1.7556	220.44	1.19815	219.311	0.81728	220.628	0.74564
218.485	1.75757	220.839	1.19699	219.7	0.81774	221.022	0.74593
218.873	1.75902	221.247	1.19703	220.062	0.81753	221.417	0.74545
219.224	1.76146	221.658	1.19667	220.448	0.81723	221.814	0.74553
219.623	1.76189	222.041	1.19649	220.83	0.81749	222.153	0.74547
220.048	1.75962	222.47	1.19714	221.213	0.81693	222.61	0.7456
220.47	1.76187	222.907	1.19647	221.605	0.81705	223.032	0.74508
220.881	1.76368	223.294	1.19713	221.967	0.81773	223.433	0.74532
221.257	1.76457	223.713	1.19652	222.337	0.81758	223.793	0.74521
221.685	1.76551	224.105	1.19582	222.834	0.81801	224.164	0.74565
222.102	1.76595	224.497	1.19575	223.296	0.81833	224.524	0.74612
222.466	1.76892	224.933	1.19545	223.648	0.81838	224.952	0.74555
222.867	1.76891	225.409	1.19483	224.011	0.81877	225.418	0.74558
223.316	1.76636	225.765	1.19397	224.381	0.81796	225.864	0.74561
223.735	1.76556	226.1	1.19361	224.809	0.81768	226.284	0.74586
224.179	1.76482	226.493	1.19428	225.237	0.81805	226.703	0.74557
224.6	1.76504	226.956	1.19439	225.611	0.81781	227.076	0.74567
224.991	1.76421	227.412	1.19387	226.049	0.81801	227.459	0.74577
225.369	1.76893	227.841	1.19427	226.465	0.81844	227.837	0.74548
225.811	1.77115	228.211	1.19441	226.865	0.81842	228.239	0.74538
226.189	1.77229	228.605	1.19365	227.311	0.81805	228.701	0.74552
226.495	1.77168	228.98	1.19399	227.669	0.81794	229.113	0.74576
226.856	1.77333	229.412	1.19455	228.071	0.81773	229.452	0.7452
227.269	1.77363	229.785	1.19283	228.447	0.81782	229.867	0.74557
227.681	1.77211	230.166	1.19321	228.904	0.81782	230.291	0.74551
228.071	1.7748	230.606	1.1925	229.267	0.81776	230.75	0.74534
228.459	1.77517	231.141	1.19158	229.604	0.8183	231.146	0.74549
228.853	1.77879	231.595	1.19141	230.039	0.81798	231.535	0.74551
229.253	1.77989	232.008	1.19087	230.517	0.81817	231.918	0.74552
229.62	1.77966	232.421	1.18975	230.921	0.81786	232.28	0.74496
230.022	1.78316	232.799	1.19003	231.289	0.81784	232.687	0.74492
230.403	1.78439	233.203	1.18934	231.652	0.81828	233.078	0.74518
230.724	1.7825	233.626	1.18882	232.035	0.81843	233.486	0.74515
231.095	1.78237	234.057	1.18782	232.466	0.81762	233.822	0.74513
231.543	1.78389	234.477	1.18848	232.868	0.81761	234.288	0.74476
231.947	1.78345	234.9	1.18877	233.285	0.81812	234.779	0.74456
232.342	1.78493	235.282	1.18797	233.663	0.81804	235.176	0.74485
232.721	1.78455	235.748	1.18752	233.944	0.818	235.54	0.74517
233.101	1.78499	236.167	1.18714	234.482	0.81774	235.882	0.74455
233.548	1.78489	236.567	1.18803	234.972	0.81797	236.281	0.74456
233.94	1.78451	236.948	1.18756	235.321	0.81832	236.664	0.74431
234.348	1.78668	237.455	1.18659	235.683	0.81854	237.072	0.74465
234.763	1.78722	237.751	1.1865	236.071	0.81852	237.519	0.74451
235.138	1.78806	238.114	1.1868	236.443	0.81844	237.876	0.74462
235.504	1.78896	238.508	1.18644	236.848	0.81796	238.281	0.74428
235.92	1.78921	238.935	1.18697	237.277	0.81799	238.679	0.74428
236.286	1.78852	239.375	1.18667	237.726	0.81862	239.065	0.74457
236.687	1.78249	239.778	1.18582	238.083	0.81845	239.461	0.74434
237.118	1.78859	240.153	1.18662	238.472	0.81807	239.826	0.74422
237.578	1.78975	240.585	1.18693	238.862	0.8181	240.314	0.74459
237.995	1.79037	240.979	1.18619	239.265	0.81809	240.732	0.74397
238.307	1.79208	241.372	1.18591	239.643	0.81859	241.123	0.74427
238.669	1.79088	241.769	1.18552	240.068	0.81845	241.472	0.74398
239.145	1.79155	242.148	1.18603	240.456	0.81823	241.85	0.74372
239.546	1.79314	242.484	1.18576	240.877	0.81789	242.268	0.7437
239.982	1.79673	242.884	1.18569	241.265	0.81839	242.734	0.74352
240.359	1.7983	243.385	1.18428	241.617	0.81858	243.16	0.74347
240.725	1.79606	243.838	1.18432	242.014	0.81817	243.529	0.74352
241.105	1.79635	244.175	1.1832	242.43	0.818	243.894	0.74359
241.526	1.79731	244.602	1.1826	242.832	0.81802	244.304	0.74327
241.982	1.7968	245.04	1.18241	243.21	0.81822	244.725	0.74309
242.424	1.79846	245.405	1.1813	243.587	0.81861	245.126	0.74326
242.792	1.79678	245.802	1.18091	244.008	0.81827	245.543	0.74322
243.138	1.79652	246.201	1.18008	244.409	0.81815	245.931	0.74329
243.621	1.79563	246.568	1.18022	244.781	0.81821	246.285	0.74311
244.106	1.79596	246.961	1.18081	245.236	0.81834	246.788	0.74329
244.463	1.79742	247.409	1.18139	245.661	0.81852	247.252	0.74308
244.825	1.79807	247.813	1.18019	245.998	0.81777	247.605	0.74289
245.194	1.79938	248.21	1.18062	246.439	0.81778	248.028	0.74268
245.607	1.79703	248.612	1.18175	246.904	0.81744	248.375	0.74254
246.001	1.79635	249.015	1.18035	247.306	0.8176	248.761	0.74208
246.452	1.79566	249.406	1.18003	247.71	0.81783	249.174	0.74186
246.827	1.79296	249.874	1.17973	248.054	0.81762	249.553	0.74198
247.264	1.79339	250.182	1.17939	248.444	0.8177	249.923	0.74204
247.714	1.79304	250.563	1.17946	248.908	0.81762	250.324	0.74147
248.067	1.79381	250.962	1.17867	249.296	0.81732	250.747	0.74145
248.479	1.79309	251.425	1.1776	249.674	0.81657	251.177	0.74123
248.874	1.79398	251.855	1.17881	250.057	0.81677	251.573	0.74123
249.234	1.7938	252.265	1.17784	250.47	0.81648	251.99	0.74133
249.607	1.79304	252.654	1.17704	250.87	0.81625	252.375	0.74123
250.091	1.79126	253.035	1.17691	251.269	0.81703	252.75	0.7413
250.523	1.79235	253.454	1.1765	251.672	0.81688	253.204	0.74109
250.848	1.79103	253.849	1.17586	252.099	0.81661	253.599	0.74096
251.212	1.79362	254.206	1.17632	252.467	0.81679	253.892	0.74091
251.658	1.79293	254.604	1.17622	252.859	0.81715	254.286	0.74071
252.066	1.7903	255.013	1.17602	253.307	0.81677	254.699	0.74073
252.455	1.79088	255.357	1.17545	253.704	0.81735	255.135	0.74052
252.84	1.79106	255.735	1.17593	254.026	0.81717	255.5	0.74028
253.224	1.79263	256.19	1.1743	254.401	0.81688	255.887	0.74096
253.586	1.79243	256.591	1.17352	254.821	0.81705	256.275	0.74097
253.99	1.79165	257.01	1.17315	255.248	0.81693	256.663	0.74076
254.365	1.79051	257.407	1.17193	255.633	0.81683	257.092	0.74034
254.772	1.78893	257.805	1.1715	256.07	0.81619	257.489	0.74033
255.173	1.78874	258.241	1.17255	256.466	0.81657	257.903	0.74013
255.557	1.79278	258.676	1.171	256.873	0.81674	258.342	0.74023
255.953	1.79498	259.082	1.17144	257.271	0.81638	258.742	0.74028
256.353	1.79654	259.426	1.1724	257.661	0.81622	259.081	0.74008
256.791	1.79609	259.858	1.17369	258.049	0.81636	259.561	0.73999
257.21	1.79662	260.27	1.17389	258.417	0.81663	260.052	0.73972
257.584	1.79504	260.662	1.17567	258.814	0.81589	260.442	0.73945
257.968	1.79223	261.059	1.17461	259.138	0.81546	260.789	0.73928
258.345	1.78974	261.477	1.17517	259.529	0.81556	261.184	0.73898
258.71	1.79065	261.872	1.17516	259.966	0.81539	261.604	0.73881
259.103	1.78841	262.243	1.17504	260.37	0.81512	262.039	0.7386
259.513	1.7859	262.718	1.17419	260.787	0.81492	262.444	0.73852
259.956	1.78623	263.11	1.17414	261.172	0.81548	262.848	0.73867
260.367	1.78352	263.407	1.17527	261.562	0.81524	263.237	0.73873
260.745	1.78185	263.758	1.17571	261.951	0.8153	263.624	0.73849
261.14	1.78136	264.16	1.17575	262.342	0.81528	264.037	0.7382
261.517	1.78149	264.582	1.17462	262.743	0.81542	264.434	0.73785
261.896	1.78069	265.038	1.17391	263.121	0.81541	264.869	0.73773
262.266	1.77858	265.426	1.17328	263.516	0.81516	265.256	0.73813
262.648	1.7771	265.797	1.17254	263.939	0.81517	265.697	0.73795
263.162	1.77462	266.218	1.17202	264.324	0.81501	266.069	0.73818
263.554	1.77157	266.613	1.17182	264.718	0.81474	266.458	0.73778
263.887	1.76914	267.025	1.17021	265.107	0.81443	266.901	0.73783
264.236	1.76688	267.415	1.16834	265.512	0.81467	267.281	0.73799
264.635	1.76823	267.806	1.16752	265.878	0.81476	267.663	0.73784
265.063	1.76621	268.233	1.16665	266.268	0.8146	268.032	0.73783
265.532	1.76536	268.669	1.1659	266.738	0.81481	268.451	0.7375
265.893	1.76385	269.01	1.16531	267.169	0.81448	268.862	0.73719
266.272	1.7619	269.481	1.16399	267.484	0.81414	269.263	0.73735
266.665	1.76114	269.928	1.16404	267.837	0.81376	269.633	0.7369
267.104	1.76267	270.383	1.16349	268.279	0.8135	270.07	0.73646
267.52	1.76364	270.771	1.16426	268.687	0.81379	270.45	0.73689
267.926	1.76124	271.195	1.16327	269.087	0.8138	270.885	0.7366
268.323	1.75897	271.58	1.16315	269.471	0.81371	271.314	0.73637
268.704	1.75707	271.967	1.16265	269.848	0.81365	271.686	0.7366
269.119	1.75812	272.418	1.16209	270.253	0.81332	272.076	0.73609
269.483	1.758	272.814	1.16196	270.678	0.81276	272.465	0.73591
269.861	1.75713	273.211	1.16076	271.063	0.81272	272.897	0.73582
270.329	1.75699	273.582	1.16088	271.468	0.81271	273.191	0.73594
270.777	1.75646	274.012	1.16033	271.861	0.81232	273.685	0.73581
271.169	1.75284	274.419	1.15981	272.288	0.8123	274.205	0.73576
271.515	1.75193	274.808	1.16093	272.671	0.81203	274.591	0.7357
271.956	1.75349	275.188	1.16034	272.998	0.8119	274.98	0.73555
272.38	1.75299	275.556	1.16019	273.43	0.81171	275.397	0.73468
272.821	1.752	275.962	1.16009	273.892	0.8117	275.839	0.7344
273.251	1.75268	276.389	1.16022	274.323	0.81208	276.262	0.73438
273.646	1.74982	276.765	1.15918	274.699	0.8118	276.645	0.73424
274.021	1.74973	277.313	1.15851	275.046	0.81134	277.05	0.73378
274.464	1.74964	277.622	1.1575	275.464	0.81124	277.428	0.73363
274.879	1.74667	277.995	1.15656	275.875	0.8106	277.828	0.73363
275.338	1.74464	278.439	1.15609	276.257	0.81007	278.26	0.73334
275.772	1.74451	278.919	1.15534	276.748	0.811	278.652	0.73352
276.178	1.74144	279.317	1.15328	277.193	0.81036	279.05	0.73333
276.592	1.74194	279.715	1.15257	277.611	0.81001	279.411	0.73299
276.996	1.74259	280.127	1.15071	278.048	0.81031	279.825	0.73279
277.475	1.74162	280.569	1.15152	278.433	0.81042	280.241	0.73261
277.878	1.73663	281.01	1.15118	278.832	0.80976	280.648	0.73277
278.177	1.73583	281.45	1.14999	279.235	0.80982	281.16	0.73269
278.53	1.73425	281.843	1.15009	279.657	0.80952	281.54	0.73247
278.989	1.73241	282.232	1.14871	280.028	0.80955	281.897	0.73228
279.44	1.73008	282.688	1.14764	280.435	0.80946	282.319	0.73198
279.844	1.72741	283.122	1.14705	280.824	0.80953	282.775	0.73167
280.241	1.72565	283.526	1.14632	281.319	0.80954	283.218	0.73161
280.614	1.72488	283.965	1.14538	281.701	0.80871	283.593	0.73126
280.998	1.72541	284.439	1.14509	282.037	0.80862	283.987	0.73126
281.431	1.72401	284.864	1.14456	282.436	0.80858	284.413	0.73107
281.882	1.72488	285.24	1.1425	282.839	0.80845	284.849	0.73067
282.267	1.72624	285.657	1.1416	283.267	0.8086	285.22	0.7306
282.691	1.72387	286.01	1.14176	283.703	0.80824	285.647	0.73021
283.077	1.72407	286.402	1.1413	284.102	0.80797	286.046	0.72983
283.45	1.72076	286.837	1.13966	284.476	0.80823	286.44	0.73011
283.844	1.71983	287.279	1.13887	284.837	0.80836	286.821	0.73005
284.183	1.72133	287.696	1.13927	285.225	0.8076	287.239	0.7301
284.548	1.7194	288.064	1.13827	285.629	0.80698	287.646	0.72995
285.063	1.71899	288.496	1.13673	286.013	0.807	288.022	0.73002
285.48	1.71661	288.89	1.13585	286.417	0.80657	288.486	0.73022
285.855	1.71572	289.302	1.13356	286.838	0.80721	288.936	0.73033
286.194	1.71838	289.736	1.13317	287.224	0.80654	289.388	0.73078
286.568	1.7185	290.146	1.13335	287.623	0.80599	289.748	0.73012
286.973	1.71872	290.58	1.13327	288.037	0.80546	290.148	0.73003
287.37	1.71791	291.01	1.13254	288.428	0.80471	290.564	0.73038
287.741	1.71543	291.382	1.13135	288.879	0.80478	291.02	0.72989
288.194	1.71279	291.771	1.13174	289.302	0.80553	291.42	0.72982
288.588	1.70976	292.204	1.13002	289.663	0.80558	291.865	0.72952
288.954	1.70905	292.566	1.12985	290.05	0.80465	292.271	0.72905
289.32	1.70992	292.869	1.13041	290.427	0.80386	292.747	0.72888
289.735	1.7113	293.239	1.12944	290.832	0.80324	293.154	0.72843
290.122	1.70782	293.687	1.12777	291.24	0.80238	293.571	0.72773
290.482	1.70649	294.121	1.12649	291.709	0.80259	293.942	0.7274
290.915	1.70764	294.542	1.12556	292.147	0.803	294.364	0.72693
291.31	1.70603	294.953	1.12426	292.541	0.80298	294.737	0.72692
291.674	1.7021	295.326	1.12451	292.972	0.80307	295.181	0.7269
292.071	1.70369	295.748	1.12364	293.387	0.80315	295.592	0.72661
292.553	1.70029	296.126	1.12281	293.752	0.80333	296.022	0.72593
292.95	1.69939	296.523	1.12105	294.138	0.80261	296.524	0.72525
293.232	1.69749	296.921	1.11842	294.572	0.80245	296.809	0.72456
293.585	1.69412	297.306	1.11773	294.962	0.80196	297.122	0.72428
293.985	1.69618	297.722	1.11568	295.342	0.80188	297.499	0.72418
294.407	1.69243	298.139	1.11428	295.747	0.80167	297.915	0.72375
294.829	1.6894	298.517	1.11734	296.21	0.80131	298.337	0.72315
295.25	1.69048	298.92	1.11751	296.604	0.8012	298.745	0.72277
295.637	1.68925	299.21	1.11571	296.884	0.8003	299.129	0.72256
296.048	1.68813	299.782	1.11558	297.232	0.80001	299.567	0.72233
296.449	1.68738	300.274	1.11458	297.63	0.80032	299.945	0.72197
296.838	1.68782	300.662	1.11587	298.044	0.80062	300.366	0.72145
297.258	1.6869	301.048	1.11594	298.464	0.80041	300.797	0.72135
297.657	1.68645	301.414	1.11508	298.858	0.7999	301.207	0.72101
298.038	1.6874	301.786	1.11435	299.255	0.79901	301.592	0.72071
298.478	1.68509	302.192	1.11188	299.61	0.79852	301.966	0.72111
298.898	1.68467	302.62	1.1115	300.009	0.79858	302.351	0.72118
299.295	1.68216	303.023	1.11156	300.393	0.79841	302.754	0.72065
299.615	1.68101	303.437	1.11246	300.79	0.79818	303.141	0.72022
299.993	1.68067	303.807	1.11183	301.231	0.7977	303.488	0.7198
300.517	1.68026	304.212	1.11061	301.594	0.79722	303.869	0.71951
300.972	1.67882	304.618	1.11087	301.989	0.79711	304.384	0.71856
301.366	1.6786	305.026	1.11105	302.334	0.79659	304.827	0.71806
301.735	1.6761	305.41	1.11188	302.732	0.79601	305.168	0.71774
302.106	1.67655	305.769	1.11122	303.122	0.79628	305.539	0.71762
302.531	1.67757	306.209	1.11063	303.458	0.79596	305.894	0.71733
302.991	1.6773	306.629	1.11149	303.871	0.79571	306.282	0.71695
303.437	1.67792	307.016	1.10987	304.37	0.79614	306.69	0.71682
303.898	1.68067	307.399	1.10928	304.845	0.79552	307.099	0.71645
304.301	1.67683	307.917	1.10832	305.256	0.79461	307.549	0.71591
304.749	1.67717	308.313	1.10845	305.655	0.79484	307.979	0.71548
305.187	1.67376	308.59	1.10789	306.034	0.79442	308.39	0.71505
305.645	1.67455	308.934	1.10748	306.462	0.79451	308.769	0.71411
306.067	1.67615	309.333	1.10735	306.902	0.79402	309.216	0.71444
306.438	1.67683	309.745	1.10695	307.31	0.79407	309.605	0.71421
306.916	1.67526	310.152	1.10707	307.748	0.7951	310.012	0.71391
307.329	1.67529	310.53	1.10622	308.181	0.79424	310.415	0.71356
307.764	1.67426	310.916	1.10485	308.608	0.79372	310.787	0.71353
308.29	1.67004	311.331	1.10189	308.988	0.79202	311.178	0.71358
308.709	1.66584	311.772	1.10329	309.404	0.79175	311.609	0.71283
308.984	1.66606	312.207	1.10263	309.804	0.79189	311.984	0.71278
309.332	1.66726	312.588	1.10159	310.187	0.79173	312.39	0.71227
309.733	1.66806	312.973	1.10006	310.556	0.79179	312.984	0.7126
310.135	1.6689	313.379	1.09937	311.005	0.79225	313.29	0.71212
310.547	1.66568	313.823	1.10042	311.43	0.79155	313.648	0.71168
310.941	1.66487	314.235	1.10047	311.827	0.79104	314.037	0.71189
311.304	1.66332	314.648	1.09862	312.187	0.79113	314.484	0.7118
311.695	1.66526	315.033	1.09826	312.663	0.7906	314.895	0.7111
312.058	1.66572	315.353	1.09722	313.111	0.79006	315.372	0.71027
312.478	1.66407	315.8	1.09752	313.385	0.78987	316.001	0.71016
312.885	1.66274	316.365	1.09658	313.708	0.78999	316.408	0.70944
313.261	1.66159	316.803	1.0959	314.087	0.7902	316.848	0.70866
313.691	1.66205	317.173	1.09382	314.501	0.79047	317.294	0.70823
314.09	1.66109	317.532	1.09291	314.923	0.79075	317.685	0.70805
314.504	1.65952	317.87	1.09248	315.365	0.79042	318.118	0.70767
314.889	1.65847	318.266	1.09161	315.727	0.78983	318.529	0.7073
315.29	1.65654	318.632	1.0924	316.095	0.78935	318.898	0.70663
315.659	1.6582	319.028	1.09326	316.493	0.78891	319.28	0.70644
315.977	1.66111	319.434	1.09276	316.912	0.78934	319.686	0.7059
316.343	1.66167	319.876	1.09004	317.352	0.78929	320.075	0.70567
316.824	1.66176	320.265	1.08954	317.798	0.78852	320.43	0.70542
317.233	1.66189	320.722	1.08867	318.224	0.78924	320.797	0.70509
317.643	1.65863	321.133	1.08734	318.596	0.78951	321.26	0.70499
318.004	1.66038	321.574	1.0879	319.007	0.78949	321.741	0.70487
318.396	1.66108	322.023	1.08758	319.391	0.78977	322.096	0.70492
318.786	1.66137	322.468	1.08594	319.838	0.78912	322.503	0.70421
319.221	1.65892	322.895	1.08374	320.251	0.78863	322.937	0.70384
319.596	1.66	323.34	1.08333	320.571	0.78848	323.288	0.70337
320.006	1.66022	323.708	1.08335	321	0.78775	323.721	0.70277
320.414	1.66363	324.177	1.08559	321.516	0.78706	324.16	0.70242
320.802	1.66248	324.577	1.08495	321.951	0.7871	324.569	0.70198
321.207	1.66266	325.096	1.08464	322.34	0.78679	324.985	0.70198
321.577	1.66411	325.526	1.08403	322.757	0.78622	325.408	0.70138
322.002	1.66399	325.829	1.08265	323.094	0.78569	325.795	0.70091
322.42	1.66052	326.171	1.08278	323.446	0.78543	326.207	0.70019
322.861	1.65851	326.545	1.08171	323.935	0.78532	326.627	0.70025
323.234	1.65641	326.956	1.07909	324.364	0.78448	327.01	0.70008
323.657	1.65842	327.369	1.07778	324.77	0.78436	327.404	0.69947
324.124	1.6545	327.764	1.07761	325.135	0.7842	327.862	0.69943
324.557	1.65295	328.142	1.07655	325.529	0.78329	328.245	0.69885
325.004	1.65077	328.53	1.07599	325.903	0.78243	328.692	0.69778
325.416	1.64956	328.961	1.07512	326.276	0.78225	329.133	0.69721
325.933	1.64885	329.383	1.07302	326.732	0.78232	329.509	0.69697
326.213	1.64914	329.795	1.07248	327.155	0.78144	329.996	0.69636
326.504	1.64912	330.188	1.07199	327.554	0.78099	330.387	0.6962
326.894	1.64852	330.568	1.07132	327.89	0.78035	330.661	0.69585
327.285	1.64841	330.988	1.06879	328.294	0.78015	331.043	0.69556
327.7	1.64634	331.397	1.06756	328.73	0.77836	331.459	0.69605
328.102	1.6432	331.828	1.06629	329.151	0.77842	331.887	0.69558
328.505	1.6427	332.262	1.0672	329.502	0.7773	332.354	0.69604
328.857	1.64366	332.633	1.06526	330.002	0.77699	332.756	0.69581
329.251	1.64259	333.031	1.06402	330.439	0.77697	333.171	0.69489
329.637	1.64539	333.409	1.06486	330.723	0.77708	333.621	0.69503
330.077	1.64308	333.782	1.06377	331.068	0.77681	334.043	0.6945
330.52	1.64177	334.25	1.06329	331.445	0.77714	334.443	0.69363
330.897	1.63944	334.769	1.06306	331.88	0.77729	334.87	0.69353
331.297	1.64065	335.176	1.06398	332.297	0.77667	335.3	0.69379
331.673	1.63927	335.576	1.06284	332.699	0.77619	335.715	0.69334
332.055	1.63733	335.925	1.0639	333.107	0.77594	336.101	0.69331
332.481	1.63876	336.372	1.06514	333.496	0.77535	336.489	0.69274
332.869	1.63931	336.762	1.06401	333.875	0.77538	336.904	0.69217
333.255	1.63913	337.17	1.06347	334.301	0.77536	337.316	0.6914
333.635	1.64062	337.585	1.06177	334.683	0.77405	337.701	0.69074
333.954	1.64109	338.016	1.06155	335.08	0.77339	338.118	0.69096
334.321	1.64074	338.448	1.06228	335.492	0.77364	338.449	0.69039
334.805	1.63927	338.843	1.06176	335.905	0.77311	338.798	0.68993
335.246	1.63902	339.26	1.06073	336.299	0.77302	339.299	0.68984
335.603	1.63585	339.717	1.05986	336.669	0.77181	339.777	0.68864
335.998	1.63327	340.083	1.05898	337.049	0.77142	340.152	0.68834
336.341	1.63269	340.496	1.05719	337.432	0.77163	340.503	0.68787
336.731	1.63012	340.905	1.05437	337.85	0.77146	340.887	0.68682
337.164	1.62931	341.334	1.05442	338.247	0.771	341.286	0.68629
337.606	1.62616	341.749	1.05204	338.461	0.77072	341.717	0.68617
338.042	1.62502	342.134	1.05155	339.025	0.76943	342.106	0.68584
338.43	1.62506	342.502	1.05017	339.512	0.76873	342.567	0.6859
338.83	1.62375	342.873	1.04898	339.934	0.76854	342.939	0.68565
339.228	1.62187	343.446	1.048	340.344	0.76801	343.365	0.68486
339.65	1.62267	343.752	1.0453	340.699	0.76727	343.72	0.68452
340.069	1.62008	344.058	1.04443	341.071	0.7677	344.099	0.68364
340.513	1.61402	344.432	1.04359	341.483	0.76685	344.478	0.68298
340.935	1.61377	344.884	1.04184	341.907	0.76638	344.915	0.68267
341.356	1.61591	345.315	1.04113	342.297	0.76547	345.342	0.68201
341.729	1.61712	345.732	1.0406	342.65	0.7649	345.81	0.68182
342.091	1.61172	346.113	1.03799	343.062	0.76455	346.222	0.68141
342.499	1.61446	346.488	1.03568	343.507	0.76398	346.606	0.68081
342.852	1.61467	346.867	1.0346	343.899	0.76226	346.999	0.68035
343.265	1.61116	347.24	1.03447	344.283	0.76096	347.424	0.68013
343.702	1.61159	347.637	1.03532	344.654	0.76028	347.812	0.67907
344.201	1.60998	348.013	1.03403	345.116	0.75936	348.216	0.67855
344.634	1.61058	348.421	1.03276	345.516	0.75962	348.72	0.67788
344.921	1.61388	348.8	1.03211	345.93	0.75923	349.131	0.67749
345.206	1.61765	349.204	1.03244	346.306	0.75913	349.408	0.6771
345.604	1.62203	349.621	1.03283	346.72	0.75867	349.726	0.67701
346.012	1.62221	349.963	1.02955	347.091	0.7588	350.028	0.67636
346.433	1.62232	350.202	1.02726	347.453	0.75907	350.233	0.67576
346.838	1.62252			347.843	0.75775
347.23	1.62079			348.264	0.75708
347.617	1.61788			348.776	0.75713
347.968	1.61701			349.21	0.75727
348.339	1.61513			349.488	0.75643
348.725	1.61316			349.801	0.7563
349.127	1.6083			350.086	0.75588
349.55	1.61229			350.266	0.75586
349.957	1.61231
350.204	1.60617

## Sheet: Figure 3c
P = 1.6GPa
Temperature	Resistance	Temperature	Resistance	Temperature	Resistance
K	Ohms	K	Ohms	K	Ohms
	0 Oe		50 kOe		90 kOe
9.9989	0.0784	10.002	0.0793	10.001	0.07783
10.0243	0.07841	10.0306	0.07929	10.0463	0.07784
10.2402	0.0784	10.2186	0.0793	10.2922	0.07783
10.7157	0.07841	10.6814	0.07928	10.7427	0.07783
11.195	0.0784	11.1258	0.07928	11.2182	0.07779
11.5858	0.07839	11.5146	0.07928	11.6245	0.07783
12.0064	0.07838	11.9381	0.07928	12.0248	0.07783
12.4004	0.07836	12.3215	0.07929	12.4611	0.07779
12.8204	0.07838	12.7776	0.07927	12.8389	0.07781
13.223	0.07836	13.2162	0.07924	13.2282	0.0778
13.6205	0.07836	13.6216	0.07923	13.6195	0.07778
14.0478	0.07838	13.9847	0.07925	14.0272	0.07779
14.4407	0.07835	14.3902	0.07922	14.4161	0.07778
14.8586	0.07836	14.7855	0.07921	14.8641	0.07777
15.2499	0.07836	15.1773	0.07924	15.2302	0.07778
15.6477	0.07834	15.545	0.0792	15.6395	0.07778
16.0409	0.07834	15.9304	0.07923	16.0798	0.07776
16.4077	0.07833	16.3143	0.07922	16.5077	0.07777
16.8257	0.07835	16.7443	0.07921	16.8984	0.07778
17.2364	0.07833	17.1459	0.07921	17.3183	0.07775
17.6213	0.07831	17.5315	0.07924	17.7124	0.07775
17.9862	0.07833	17.9445	0.07919	18.069	0.07774
18.3761	0.07834	18.3668	0.07922	18.4794	0.07775
18.8265	0.07834	18.7747	0.07919	18.9171	0.07771
19.1904	0.0783	19.2118	0.07919	19.3756	0.07773
19.5734	0.07832	19.6384	0.07919	19.8245	0.07773
19.978	0.07832	20.0378	0.07918	20.2157	0.07773
20.3827	0.0783	20.4279	0.07919	20.5813	0.07773
20.7718	0.07831	20.8142	0.07918	21.0269	0.07773
21.156	0.07828	21.2386	0.07919	21.4094	0.0777
21.5246	0.0783	21.6203	0.07917	21.811	0.07772
21.9317	0.0783	22.0277	0.07919	22.2495	0.07769
22.3214	0.07829	22.4746	0.07919	22.6389	0.0777
22.677	0.0783	22.9024	0.07918	23.0401	0.0777
23.0847	0.07831	23.292	0.07924	23.4871	0.07772
23.4783	0.07831	23.6944	0.07918	23.8688	0.07772
23.84	0.0783	24.0955	0.07918	24.2615	0.07773
24.2312	0.07829	24.5174	0.07919	24.6782	0.07768
24.6615	0.0783	24.9247	0.0792	25.0831	0.07771
25.0608	0.07829	25.3218	0.07916	25.5077	0.07772
25.4271	0.0783	25.7296	0.07918	25.9417	0.07772
25.8169	0.07828	26.134	0.07918	26.3252	0.07771
26.2199	0.07829	26.496	0.07919	26.7232	0.07771
26.5977	0.0783	26.8971	0.07917	27.1471	0.07772
26.9693	0.0783	27.2657	0.07918	27.52	0.07771
27.3951	0.07832	27.6529	0.07919	27.9424	0.07771
27.8249	0.07828	28.0356	0.07919	28.3432	0.07774
28.2157	0.0783	28.4066	0.07918	28.7652	0.07771
28.6483	0.07829	28.7849	0.07918	29.1954	0.07771
29.0844	0.0783	29.2132	0.07918	29.5937	0.07774
29.4882	0.07831	29.645	0.0792	29.9888	0.07772
29.8993	0.07833	30.0885	0.07919	30.3797	0.07773
30.325	0.07835	30.4931	0.07922	30.8242	0.07773
30.7353	0.07833	30.9358	0.0792	31.1976	0.07774
31.1564	0.07832	31.2992	0.07919	31.6046	0.07775
31.6004	0.07834	31.6986	0.07919	31.9945	0.07773
31.9935	0.07832	32.1239	0.07923	32.4292	0.07776
32.3755	0.07834	32.5301	0.07922	32.8138	0.07777
32.7674	0.07833	32.9484	0.07922	33.2131	0.07774
33.1504	0.07833	33.3247	0.07925	33.6031	0.07777
33.5377	0.07835	33.7102	0.07924	34.0318	0.07776
33.9763	0.07834	34.1136	0.07926	34.4412	0.07775
34.3573	0.07835	34.5436	0.07925	34.8364	0.0778
34.7435	0.07835	34.9418	0.07926	35.2249	0.07775
35.1499	0.07835	35.3901	0.07922	35.6576	0.0778
35.6016	0.07836	35.7629	0.07924	36.0606	0.07779
36.0358	0.07838	36.1583	0.07927	36.438	0.07777
36.3961	0.0784	36.5787	0.07926	36.8213	0.07779
36.7807	0.0784	36.9783	0.07927	37.2219	0.07782
37.1814	0.0784	37.3466	0.07927	37.6065	0.07782
37.6163	0.07837	37.742	0.07927	37.9921	0.07782
38.005	0.0784	38.2246	0.0793	38.3695	0.07784
38.3902	0.0784	38.6493	0.07928	38.741	0.07782
38.7774	0.07843	39.0913	0.0793	39.1522	0.07782
39.2017	0.07842	39.4746	0.0793	39.5555	0.07783
39.6393	0.07843	39.8677	0.07931	39.92	0.07786
40.0912	0.07843	40.2722	0.0793	40.322	0.07785
40.4815	0.07844	40.7145	0.0793	40.6823	0.07786
40.9222	0.07843	41.1356	0.07934	41.0787	0.07786
41.3346	0.07845	41.5296	0.07936	41.4641	0.07787
41.7304	0.07846	41.9401	0.07934	41.8516	0.07785
42.1212	0.07849	42.3657	0.07934	42.2523	0.07787
42.5256	0.07849	42.7493	0.07935	42.6306	0.07789
42.9609	0.0785	43.1136	0.07937	43.0166	0.07787
43.3493	0.07849	43.5059	0.07937	43.4455	0.0779
43.7367	0.07851	43.9317	0.07936	43.8386	0.07789
44.1198	0.07852	44.3372	0.07938	44.2678	0.07792
44.481	0.07852	44.7799	0.07939	44.6649	0.07794
44.8879	0.07852	45.2349	0.0794	45.0831	0.07795
45.2578	0.07853	45.6343	0.0794	45.4661	0.07795
45.692	0.07853	46.0339	0.07943	45.8638	0.07796
46.0857	0.07853	46.4353	0.07944	46.2456	0.07796
46.49	0.07854	46.8275	0.07944	46.6332	0.07798
46.9341	0.07856	47.252	0.07947	47.0356	0.07798
47.3149	0.07858	47.6387	0.07943	47.4046	0.07797
47.709	0.07858	48.0283	0.07946	47.7898	0.078
48.1365	0.0786	48.4674	0.07947	48.183	0.07799
48.5519	0.07859	48.8356	0.07947	48.5717	0.07801
48.9847	0.07861	49.2447	0.07948	48.9377	0.07802
49.383	0.07863	49.6698	0.07951	49.3473	0.07802
49.7638	0.07863	50.0733	0.07951	49.7383	0.078
50.1538	0.07865	50.4916	0.07949	50.1214	0.07806
50.5797	0.07865	50.8743	0.07954	50.5027	0.07806
50.9712	0.07867	51.2713	0.07952	50.8843	0.07805
51.3473	0.07867	51.6341	0.07953	51.2824	0.07806
51.7433	0.07868	52.0369	0.07957	51.6855	0.07809
52.1476	0.07869	52.4168	0.07954	52.0683	0.07808
52.545	0.07868	52.7754	0.07956	52.4509	0.07809
52.9068	0.0787	53.1867	0.07957	52.8313	0.07814
53.3385	0.07872	53.6198	0.07959	53.2133	0.07812
53.7339	0.07873	54.0363	0.07957	53.5951	0.0781
54.1743	0.07874	54.4392	0.0796	54.0006	0.07815
54.5772	0.07874	54.8132	0.07962	54.3929	0.07812
55.0114	0.07873	55.2013	0.07963	54.7803	0.07818
55.4384	0.07874	55.5958	0.07963	55.1743	0.07815
55.8354	0.07876	55.9791	0.07965	55.5547	0.07819
56.209	0.07877	56.3616	0.07964	55.9368	0.07819
56.651	0.07878	56.7623	0.07964	56.3199	0.07818
57.0506	0.07877	57.1915	0.07968	56.7488	0.07818
57.4943	0.07882	57.5838	0.07967	57.1176	0.07818
57.8749	0.07882	57.9654	0.07971	57.5232	0.07822
58.2846	0.07882	58.3802	0.07971	57.9505	0.07822
58.7154	0.07885	58.7955	0.07973	58.3358	0.07823
59.0819	0.07885	59.1942	0.07969	58.6984	0.07823
59.4754	0.07884	59.5773	0.07972	59.0754	0.07823
59.885	0.07885	59.9616	0.07972	59.4657	0.07826
60.2578	0.07887	60.3981	0.07973	59.8302	0.07826
60.6534	0.07887	60.8334	0.07975	60.2271	0.07826
61.0971	0.07889	61.2167	0.07976	60.59	0.07831
61.4734	0.07887	61.5962	0.07979	60.992	0.0783
61.932	0.07889	61.9815	0.07981	61.3908	0.07833
62.315	0.07892	62.3768	0.0798	61.8074	0.07831
62.7006	0.07894	62.7611	0.07981	62.1926	0.07833
63.08	0.07893	63.1487	0.07985	62.572	0.07834
63.4641	0.07895	63.5254	0.07983	62.9916	0.07833
63.8443	0.07897	63.947	0.07988	63.3873	0.07838
64.2272	0.07898	64.3306	0.07987	63.7868	0.07836
64.6244	0.07898	64.7298	0.07989	64.2264	0.07835
65.0411	0.079	65.1519	0.0799	64.5977	0.07837
65.473	0.07901	65.5332	0.07991	64.9948	0.0784
65.876	0.07903	65.9633	0.07992	65.4544	0.07842
66.2641	0.07907	66.3609	0.07992	65.8279	0.07842
66.6395	0.07903	66.7362	0.07992	66.2724	0.07842
67.0334	0.07906	67.1118	0.07993	66.7203	0.07843
67.4271	0.07907	67.5012	0.07993	67.1433	0.07848
67.813	0.07907	67.8909	0.07993	67.7841	0.07849
68.2509	0.07909	68.3428	0.07997	68.1937	0.07849
68.6544	0.07912	68.7856	0.07995	68.6432	0.07852
69.0315	0.07913	69.19	0.07999	69.0833	0.07848
69.4211	0.07914	69.6223	0.08	69.5056	0.07851
69.8567	0.07915	70.0686	0.08003	69.8904	0.07855
70.2757	0.07915	70.5009	0.08	70.2987	0.07855
70.6783	0.07917	70.8903	0.08	70.7366	0.07858
71.082	0.07918	71.2737	0.08002	71.132	0.07858
71.4817	0.07922	71.6598	0.08004	71.5726	0.07858
71.9167	0.0792	72.0791	0.08005	71.9696	0.07862
72.3023	0.07921	72.4737	0.08007	72.3914	0.07858
72.684	0.07921	72.8777	0.08011	72.799	0.07862
73.087	0.07924	73.2959	0.08011	73.195	0.07863
73.4597	0.07925	73.692	0.08013	73.6304	0.07863
73.8468	0.0793	74.084	0.0801	74.0242	0.07864
74.2691	0.07926	74.4438	0.08015	74.3974	0.07865
74.6701	0.07928	74.8276	0.08015	74.8404	0.07868
75.0729	0.07927	75.2189	0.08016	75.2237	0.07869
75.4644	0.07927	75.6005	0.08018	75.6051	0.07871
75.8349	0.07927	75.9895	0.08018	75.9834	0.07871
76.2463	0.07931	76.3738	0.08021	76.3698	0.0787
76.6521	0.07933	76.7609	0.08017	76.7549	0.07875
77.0419	0.07933	77.1386	0.08021	77.1419	0.07876
77.4807	0.07934	77.5867	0.0802	77.5435	0.07873
77.8626	0.07933	77.9907	0.08023	77.9355	0.07876
78.2622	0.07936	78.3857	0.08022	78.3315	0.0788
78.6351	0.07939	78.7897	0.08022	78.7722	0.07881
79.0352	0.07939	79.1594	0.08027	79.1664	0.07882
79.4528	0.07943	79.5334	0.08027	79.5966	0.07885
79.8231	0.07945	79.9434	0.0803	79.9934	0.07884
80.2269	0.07944	80.3304	0.08029	80.3662	0.07886
80.6256	0.07947	80.727	0.08029	80.7964	0.07886
81.0461	0.0795	81.0887	0.08034	81.1912	0.07888
81.4269	0.07952	81.4829	0.08036	81.5884	0.07887
81.8173	0.07953	81.8183	0.08035	81.9718	0.0789
82.1971	0.07953	82.2344	0.08036	82.3645	0.07892
82.5872	0.07956	82.6188	0.08038	82.8076	0.07895
83.0331	0.07955	83.038	0.0804	83.1859	0.07893
83.4651	0.07957	83.4269	0.08041	83.631	0.07896
83.8641	0.07956	83.8696	0.08042	84.0572	0.07895
84.2276	0.07961	84.3016	0.08045	84.4372	0.07901
84.6248	0.07961	84.7409	0.08047	84.8413	0.079
85.0256	0.0796	85.1167	0.08046	85.2157	0.07897
85.3892	0.07962	85.4855	0.08046	85.6225	0.079
85.7903	0.07963	85.9012	0.08049	86.0335	0.07901
86.1835	0.07963	86.2712	0.08046	86.4494	0.07901
86.584	0.07966	86.7133	0.08051	86.8308	0.07906
86.9646	0.07969	87.1477	0.08051	87.236	0.07909
87.3635	0.07965	87.5282	0.08053	87.6213	0.07906
87.7894	0.0797	87.9274	0.08056	88.0071	0.0791
88.1774	0.07969	88.2991	0.08054	88.3959	0.07909
88.5733	0.07972	88.6863	0.08055	88.8376	0.07909
88.9354	0.07971	89.0393	0.08056	89.2018	0.07913
89.3407	0.07971	89.4422	0.08057	89.6012	0.07912
89.7781	0.07972	89.8127	0.08058	90.0007	0.07915
90.1739	0.07976	90.2033	0.08062	90.4424	0.07917
90.6133	0.07982	90.5956	0.08065	90.8896	0.07919
91.0503	0.0798	91.0362	0.08066	91.2659	0.07925
91.4312	0.07981	91.4655	0.08065	91.6637	0.07923
91.8114	0.07981	91.859	0.08064	92.1047	0.07926
92.1988	0.0798	92.2487	0.08067	92.5461	0.07931
92.6196	0.07983	92.6308	0.08068	92.93	0.07925
93.0687	0.07984	93.022	0.08071	93.3362	0.07933
93.4278	0.07982	93.3894	0.08071	93.7437	0.07931
93.8122	0.07984	93.8103	0.08073	94.1156	0.07935
94.1792	0.07985	94.1691	0.08074	94.5259	0.07935
94.5847	0.07989	94.5755	0.08075	94.8864	0.07935
94.9831	0.07992	94.9834	0.08077	95.3693	0.07936
95.408	0.07992	95.365	0.08078	95.7539	0.07936
95.8192	0.07994	95.8431	0.08082	96.177	0.07935
96.2175	0.07996	96.2322	0.08088	96.5421	0.0794
96.5812	0.07997	96.5844	0.08089	96.9506	0.0794
96.9951	0.07999	96.9596	0.08086	97.3317	0.07941
97.3696	0.08	97.3478	0.08088	97.7228	0.07945
97.7999	0.08	97.7372	0.08088	98.1435	0.07946
98.1429	0.08003	98.1144	0.08093	98.4965	0.07948
98.4978	0.08006	98.5299	0.08092	98.8637	0.07947
98.9106	0.08006	98.9364	0.08095	99.2609	0.07948
99.2788	0.08007	99.3037	0.08094	99.6893	0.07947
99.7423	0.08008	99.7378	0.08094	100.104	0.07951
100.149	0.08008	100.135	0.08102	100.515	0.07951
100.529	0.08009	100.529	0.08102	100.866	0.07953
100.917	0.0801	100.922	0.08102	101.266	0.07954
101.322	0.08014	101.324	0.08102	101.638	0.07956
101.693	0.08016	101.736	0.08105	102.076	0.07958
102.128	0.08016	102.127	0.08103	102.442	0.07958
102.517	0.08017	102.515	0.08104	102.845	0.07959
102.957	0.08017	102.913	0.0811	103.238	0.07959
103.341	0.08019	103.337	0.08109	103.633	0.07959
103.706	0.0802	103.75	0.08111	104.027	0.07962
104.123	0.08021	104.129	0.08113	104.442	0.07964
104.497	0.08024	104.529	0.08113	104.822	0.07964
104.887	0.08023	104.928	0.0812	105.287	0.07966
105.285	0.08027	105.325	0.08119	105.685	0.07968
105.698	0.08027	105.763	0.08121	106.08	0.0797
106.097	0.08029	106.231	0.08126	106.495	0.0797
106.493	0.08034	106.643	0.08125	106.878	0.07971
106.922	0.08033	107.013	0.08125	107.284	0.07973
107.336	0.08034	107.392	0.08128	107.669	0.07975
107.72	0.08036	107.789	0.08129	108.042	0.07977
108.119	0.08036	108.138	0.0813	108.479	0.07977
108.488	0.08039	108.538	0.08131	108.847	0.07977
108.905	0.08041	108.941	0.08134	109.177	0.07981
109.353	0.08043	109.364	0.0813	109.569	0.07982
109.754	0.08042	109.76	0.08133	109.967	0.07985
110.144	0.08044	110.221	0.08135	110.319	0.07985
110.632	0.08044	110.633	0.08134	110.737	0.07987
111.039	0.08045	111.097	0.08136	111.188	0.07989
111.431	0.08046	111.537	0.08137	111.574	0.0799
111.816	0.08046	111.944	0.08139	111.922	0.0799
112.23	0.08049	112.332	0.08142	112.35	0.07994
112.673	0.08049	112.744	0.08146	112.796	0.07992
113.092	0.08053	113.138	0.08149	113.183	0.07993
113.47	0.08056	113.583	0.08148	113.596	0.07998
113.885	0.08057	113.986	0.08149	114.025	0.07998
114.286	0.08057	114.426	0.08151	114.483	0.07999
114.671	0.0806	114.824	0.08158	114.83	0.08
115.066	0.08064	115.185	0.08159	115.244	0.08003
115.52	0.08063	115.539	0.08157	115.695	0.08007
115.852	0.08064	115.929	0.08162	116.063	0.08008
116.294	0.08063	116.341	0.08164	116.424	0.08005
116.682	0.08067	116.702	0.0816	116.846	0.08007
117.053	0.08067	117.157	0.08162	117.262	0.08008
117.419	0.08071	117.622	0.08165	117.633	0.08011
117.819	0.08073	118.05	0.08168	118.016	0.08012
118.24	0.08072	118.461	0.08172	118.462	0.08014
118.631	0.08076	118.872	0.08173	118.897	0.08016
119.039	0.08075	119.313	0.08175	119.298	0.08017
119.495	0.08078	119.754	0.08173	119.723	0.08019
119.892	0.08078	120.121	0.08177	120.203	0.0802
120.24	0.08081	120.533	0.08177	120.59	0.08023
120.641	0.08081	120.897	0.08175	120.969	0.08023
121.05	0.08082	121.263	0.08178	121.381	0.08026
121.446	0.08085	121.644	0.08179	121.77	0.08027
121.89	0.08082	122.048	0.08179	122.146	0.08029
122.308	0.08084	122.416	0.08176	122.585	0.08037
122.702	0.08086	122.851	0.08179	122.993	0.08034
123.115	0.08086	123.297	0.08182	123.411	0.08037
123.51	0.08084	123.688	0.08181	123.773	0.08037
123.956	0.08085	124.055	0.08181	124.165	0.08036
124.34	0.08086	124.422	0.08183	124.576	0.08037
124.719	0.0809	124.867	0.08183	124.961	0.08041
125.144	0.08088	125.306	0.08184	125.381	0.08042
125.607	0.08089	125.73	0.08185	125.775	0.08042
125.995	0.08091	126.114	0.08187	126.169	0.0804
126.328	0.08094	126.485	0.08188	126.558	0.08044
126.699	0.08095	126.927	0.08191	126.954	0.08044
127.095	0.08098	127.26	0.0819	127.361	0.08045
127.491	0.08095	127.649	0.08196	127.794	0.08049
127.893	0.08099	128.094	0.08197	128.175	0.08046
128.293	0.08102	128.483	0.08197	128.578	0.08054
128.752	0.08103	128.852	0.08198	129.067	0.08057
129.137	0.08102	129.226	0.08203	129.521	0.08057
129.514	0.08106	129.67	0.08206	129.883	0.08063
129.947	0.08107	130.102	0.08203	130.242	0.08063
130.344	0.08111	130.521	0.08205	130.633	0.08062
130.744	0.08111	130.958	0.08203	131.033	0.08063
131.104	0.08115	131.354	0.08204	131.447	0.08064
131.514	0.08114	131.78	0.08208	131.829	0.08064
131.909	0.08116	132.183	0.0821	132.257	0.08067
132.294	0.08118	132.544	0.08215	132.674	0.08067
132.652	0.08115	132.925	0.08212	133.08	0.08067
133.107	0.08118	133.356	0.08212	133.425	0.08072
133.505	0.08121	133.713	0.08213	133.794	0.08074
133.886	0.08122	134.107	0.08217	134.21	0.08074
134.227	0.08122	134.532	0.08219	134.604	0.08077
134.627	0.08121	134.992	0.0822	135.036	0.08074
135.052	0.08124	135.387	0.0822	135.384	0.08074
135.437	0.08125	135.766	0.08225	135.794	0.08079
135.854	0.08127	136.18	0.08225	136.221	0.08083
136.232	0.08127	136.594	0.08227	136.595	0.08085
136.618	0.08128	136.957	0.08228	136.986	0.08085
137.05	0.0813	137.324	0.08229	137.442	0.08086
137.429	0.08132	137.715	0.08229	137.833	0.08085
137.817	0.08131	138.094	0.08233	138.226	0.08083
138.184	0.08134	138.486	0.08236	138.606	0.08089
138.601	0.08136	138.895	0.08237	138.999	0.08091
138.985	0.0814	139.297	0.08242	139.482	0.08094
139.396	0.08139	139.661	0.08241	139.839	0.08092
139.836	0.0814	140.106	0.08239	140.174	0.08094
140.232	0.0814	140.488	0.08246	140.56	0.08095
140.62	0.0814	140.86	0.08243	140.983	0.08095
140.979	0.08142	141.312	0.08249	141.392	0.08095
141.393	0.08145	141.72	0.08249	141.81	0.08096
141.844	0.08144	142.151	0.08251	142.17	0.08095
142.25	0.08144	142.546	0.08251	142.583	0.08098
142.684	0.08147	142.945	0.08253	142.998	0.081
143.111	0.08151	143.417	0.08255	143.417	0.081
143.544	0.08153	143.81	0.08253	143.775	0.08102
143.948	0.08155	144.23	0.08256	144.185	0.08106
144.329	0.08155	144.623	0.08259	144.604	0.08105
144.724	0.0816	144.996	0.08262	145.005	0.08105
145.117	0.08162	145.448	0.08258	145.439	0.08108
145.511	0.08162	145.817	0.08257	145.854	0.08109
145.983	0.08164	146.215	0.08258	146.245	0.08112
146.312	0.08165	146.601	0.08261	146.67	0.08114
146.707	0.08164	147.077	0.08262	147.029	0.08113
147.109	0.08166	147.463	0.08264	147.382	0.08114
147.524	0.08167	147.846	0.08265	147.763	0.08115
147.888	0.08166	148.227	0.08266	148.183	0.08119
148.312	0.08167	148.636	0.08267	148.599	0.08116
148.803	0.08173	149.053	0.0827	149.027	0.0812
149.222	0.08173	149.427	0.08271	149.372	0.08118
149.619	0.08171	149.801	0.08271	149.758	0.0812
149.967	0.08174	150.207	0.0827	150.214	0.08126
150.34	0.08176	150.669	0.08273	150.653	0.08128
150.735	0.08178	151.065	0.0827	151.045	0.08129
151.183	0.0818	151.481	0.08272	151.447	0.08131
151.621	0.08184	151.849	0.08269	151.839	0.0813
151.999	0.08188	152.233	0.08269	152.204	0.08126
152.372	0.08188	152.673	0.08274	152.609	0.08134
152.752	0.08189	153.094	0.08271	152.99	0.08134
153.136	0.08191	153.498	0.0827	153.382	0.08133
153.567	0.08193	153.894	0.08267	153.764	0.08137
153.893	0.08192	154.274	0.08269	154.149	0.08139
154.251	0.08195	154.763	0.08275	154.593	0.0814
154.677	0.08189	155.181	0.08271	154.958	0.08142
155.129	0.08192	155.526	0.08271	155.327	0.0814
155.526	0.08191	155.905	0.0827	155.738	0.0814
155.943	0.08198	156.315	0.08272	156.135	0.08146
156.312	0.08201	156.698	0.08275	156.494	0.08142
156.739	0.08203	157.108	0.08274	156.91	0.08144
157.155	0.08204	157.492	0.08274	157.298	0.08145
157.6	0.08205	157.851	0.08278	157.701	0.08148
157.946	0.08206	158.27	0.08277	158.121	0.08149
158.33	0.08212	158.668	0.08278	158.517	0.08154
158.73	0.08212	159.059	0.0828	158.912	0.08151
159.129	0.08214	159.43	0.08281	159.308	0.08151
159.51	0.08218	159.799	0.08282	159.685	0.08151
159.942	0.08218	160.178	0.08284	160.092	0.08155
160.314	0.08218	160.588	0.08287	160.51	0.08156
160.715	0.08218	161.027	0.08286	160.935	0.08155
161.119	0.0822	161.413	0.08288	161.389	0.08156
161.538	0.08222	161.792	0.08289	161.797	0.08159
161.95	0.08221	162.182	0.0829	162.25	0.08157
162.352	0.08227	162.551	0.08288	162.569	0.08161
162.754	0.08225	162.971	0.08292	162.932	0.08164
163.141	0.08229	163.351	0.08293	163.348	0.08167
163.538	0.08231	163.694	0.0829	163.754	0.08167
163.992	0.08235	164.123	0.08293	164.142	0.08165
164.437	0.08231	164.525	0.08295	164.512	0.08165
164.875	0.08233	164.913	0.08294	164.883	0.08165
165.271	0.08235	165.283	0.08299	165.244	0.08168
165.661	0.08235	165.67	0.08298	165.653	0.0817
166.058	0.08236	165.986	0.083	166.052	0.08171
166.463	0.08239	166.414	0.08301	166.435	0.0817
166.882	0.08243	166.891	0.08302	166.848	0.08174
167.285	0.08247	167.286	0.08304	167.245	0.08178
167.673	0.08248	167.687	0.08304	167.627	0.08178
168.042	0.08246	168.046	0.08307	168.017	0.0818
168.472	0.08247	168.436	0.08305	168.407	0.08183
168.876	0.08249	168.828	0.08309	168.765	0.08182
169.357	0.08251	169.21	0.08312	169.212	0.08185
169.659	0.08253	169.598	0.08312	169.623	0.08184
170.05	0.08254	169.99	0.08313	170.058	0.08185
170.496	0.08257	170.429	0.08315	170.434	0.0819
170.893	0.08256	170.817	0.08318	170.786	0.08188
171.299	0.08255	171.21	0.08319	171.164	0.08189
171.734	0.08258	171.574	0.08322	171.573	0.08191
172.119	0.0826	171.93	0.08322	171.996	0.08194
172.495	0.08262	172.322	0.08324	172.39	0.08191
172.912	0.08264	172.741	0.08326	172.753	0.08195
173.377	0.08265	173.137	0.08328	173.145	0.08195
173.772	0.08265	173.509	0.08326	173.519	0.08191
174.181	0.08269	173.885	0.08327	173.924	0.08195
174.614	0.08274	174.269	0.08327	174.358	0.08194
175.014	0.08272	174.642	0.08328	174.782	0.08192
175.396	0.08271	175.152	0.08329	175.135	0.08197
175.805	0.0827	175.546	0.0833	175.497	0.082
176.179	0.08273	175.905	0.08328	175.978	0.08204
176.559	0.08272	176.277	0.08332	176.334	0.08206
176.918	0.08273	176.699	0.08331	176.731	0.08206
177.346	0.08275	177.098	0.08334	177.125	0.08209
177.798	0.08273	177.526	0.0833	177.514	0.08209
178.156	0.08276	177.986	0.08333	177.915	0.08205
178.478	0.0828	178.436	0.08334	178.305	0.08207
178.861	0.08282	178.875	0.08337	178.726	0.08206
179.289	0.08283	179.251	0.08333	179.101	0.08202
179.708	0.08281	179.68	0.08335	179.443	0.08207
180.145	0.08283	180.083	0.0834	179.831	0.0821
180.533	0.08287	180.451	0.08337	180.242	0.08209
180.929	0.08294	180.832	0.08335	180.642	0.0821
181.317	0.08297	181.253	0.08339	181.019	0.08211
181.714	0.08298	181.663	0.08342	181.388	0.08215
182.166	0.08301	182.064	0.08344	181.764	0.08214
182.538	0.08303	182.47	0.08342	182.154	0.08217
182.895	0.08303	182.846	0.08343	182.528	0.08219
183.299	0.083	183.195	0.08344	182.973	0.08223
183.719	0.083	183.636	0.08348	183.4	0.08219
184.137	0.08305	184.097	0.08353	183.784	0.08221
184.521	0.08306	184.496	0.08354	184.132	0.08222
184.931	0.08301	184.864	0.08356	184.521	0.08222
185.338	0.08307	185.248	0.08355	184.948	0.08224
185.734	0.08307	185.63	0.08356	185.339	0.08221
186.189	0.08314	186.088	0.08356	185.719	0.0822
186.588	0.08311	186.481	0.0836	186.105	0.08219
187.038	0.08314	186.85	0.08362	186.52	0.08221
187.4	0.08311	187.256	0.0836	186.898	0.08224
187.756	0.08314	187.698	0.08362	187.3	0.08228
188.193	0.08323	188.139	0.08363	187.675	0.08226
188.606	0.08326	188.562	0.08365	188.112	0.08223
188.987	0.08325	188.985	0.08362	188.433	0.08228
189.391	0.08331	189.394	0.08368	188.781	0.0823
189.807	0.08331	189.793	0.08374	189.191	0.08234
190.209	0.08329	190.198	0.08372	189.646	0.08235
190.595	0.0833	190.6	0.0837	190.032	0.08231
190.906	0.08329	191.005	0.08377	190.404	0.08231
191.404	0.08331	191.413	0.08372	190.799	0.08234
191.812	0.08334	191.793	0.08373	191.187	0.08235
192.166	0.08338	192.185	0.08371	191.608	0.08238
192.532	0.08338	192.592	0.08375	191.94	0.08236
192.897	0.08341	193.027	0.08378	192.404	0.08241
193.301	0.08346	193.481	0.08381	192.84	0.08243
193.688	0.08344	193.92	0.08379	193.224	0.08244
194.094	0.08348	194.295	0.0838	193.571	0.08247
194.494	0.08348	194.698	0.08381	193.965	0.08251
194.913	0.08351	195.082	0.08384	194.389	0.08248
195.32	0.08352	195.453	0.08385	194.798	0.08251
195.725	0.08351	195.906	0.08384	195.238	0.08249
196.135	0.08356	196.332	0.08386	195.659	0.08249
196.594	0.08354	196.758	0.08388	196.063	0.08253
196.985	0.08354	197.135	0.08389	196.491	0.08251
197.323	0.08359	197.543	0.08385	196.866	0.08251
197.776	0.08358	197.974	0.08383	197.252	0.08249
198.181	0.08366	198.352	0.08383	197.667	0.08253
198.615	0.08362	198.817	0.08392	198.033	0.08254
199.05	0.08371	199.127	0.08396	198.375	0.08263
199.406	0.08369	199.504	0.08397	198.762	0.08258
199.817	0.0837	199.915	0.08396	199.172	0.08259
200.207	0.08375	200.366	0.08398	199.572	0.08259
200.602	0.08371	200.75	0.08397	199.951	0.0827
200.97	0.08372	201.126	0.08397	200.337	0.08269
201.434	0.08374	201.509	0.08402	200.722	0.08271
201.85	0.08378	201.932	0.08399	201.151	0.08261
202.232	0.08377	202.335	0.084	201.552	0.08263
202.601	0.08379	202.718	0.08407	201.948	0.08271
203.016	0.08379	203.146	0.08409	202.408	0.08273
203.363	0.08382	203.589	0.08405	202.781	0.08275
203.776	0.08382	203.986	0.08406	203.174	0.08276
204.173	0.08385	204.359	0.08409	203.572	0.08281
204.602	0.08388	204.744	0.0841	203.945	0.08285
204.951	0.08389	205.117	0.08413	204.36	0.08284
205.358	0.08386	205.53	0.0841	204.754	0.08284
205.818	0.08393	205.97	0.0841	205.199	0.08288
206.258	0.08393	206.359	0.08414	205.566	0.08281
206.685	0.08393	206.768	0.08418	205.96	0.08288
207.072	0.08397	207.18	0.08416	206.357	0.0829
207.378	0.08398	207.561	0.08414	206.726	0.0829
207.77	0.08395	207.957	0.08409	207.144	0.0829
208.173	0.08399	208.334	0.08417	207.561	0.0829
208.581	0.08396	208.795	0.08416	208.053	0.08297
208.987	0.08396	209.187	0.08418	208.36	0.08296
209.375	0.08404	209.536	0.08422	208.758	0.08298
209.807	0.08408	209.986	0.08426	209.185	0.08297
210.189	0.08413	210.419	0.08418	209.598	0.08295
210.621	0.08415	210.834	0.08425	210.033	0.08297
211.007	0.08409	211.261	0.08429	210.461	0.08295
211.31	0.08419	211.649	0.08421	210.894	0.08301
211.784	0.08416	212.017	0.08421	211.315	0.083
212.198	0.08417	212.459	0.08427	211.716	0.08297
212.58	0.08418	212.906	0.08425	212.039	0.08296
212.998	0.08423	213.246	0.0843	212.413	0.08304
213.379	0.08425	213.714	0.08433	212.854	0.08304
213.84	0.08427	214.152	0.08428	213.268	0.08305
214.221	0.08428	214.592	0.08433	213.642	0.08306
214.636	0.08428	214.96	0.08434	213.99	0.08306
215.086	0.08427	215.381	0.08434	214.375	0.08317
215.498	0.08436	215.755	0.08439	214.81	0.08314
215.911	0.08432	216.207	0.08436	215.262	0.08319
216.292	0.08434	216.597	0.08443	215.65	0.08318
216.677	0.08438	216.994	0.08443	216.074	0.08321
217.048	0.0844	217.346	0.08451	216.469	0.08324
217.476	0.08444	217.807	0.08448	216.843	0.08326
217.859	0.08446	218.18	0.08453	217.297	0.08325
218.184	0.08448	218.622	0.08459	217.681	0.08325
218.547	0.0845	219.023	0.08455	218.125	0.08323
218.959	0.08451	219.454	0.08456	218.558	0.08327
219.412	0.08453	219.85	0.08454	218.96	0.08327
219.815	0.0845	220.171	0.0846	219.284	0.08329
220.205	0.08457	220.54	0.08453	219.672	0.08329
220.567	0.08457	221.016	0.08459	220.131	0.08332
220.959	0.08461	221.491	0.08462	220.547	0.08333
221.347	0.08462	221.877	0.08462	220.926	0.08333
221.756	0.08468	222.246	0.08461	221.347	0.08338
222.09	0.08469	222.63	0.08468	221.77	0.08339
222.48	0.08473	223.034	0.08467	222.175	0.08346
222.958	0.08476	223.409	0.08464	222.561	0.08342
223.384	0.08476	223.821	0.08465	222.94	0.08342
223.76	0.08481	224.217	0.08465	223.278	0.08349
224.179	0.08481	224.631	0.08465	223.67	0.08348
224.626	0.08482	225.158	0.08463	224.108	0.08351
224.982	0.08477	225.583	0.0847	224.501	0.08349
225.404	0.08483	225.958	0.08466	224.852	0.08354
225.851	0.08485	226.364	0.08468	225.224	0.08354
226.276	0.08487	226.798	0.08461	225.667	0.08355
226.668	0.08489	227.25	0.0846	226.11	0.08357
227.106	0.08488	227.673	0.08462	226.556	0.08358
227.561	0.08489	228.055	0.08465	226.986	0.08357
227.927	0.08488	228.474	0.08465	227.384	0.08358
228.35	0.0849	228.863	0.08465	227.752	0.08363
228.817	0.08498	229.258	0.08467	228.137	0.08356
229.184	0.085	229.641	0.08467	228.522	0.08362
229.493	0.08496	230.038	0.08463	228.895	0.08361
229.87	0.08497	230.406	0.08467	229.278	0.08364
230.34	0.08499	230.873	0.08473	229.718	0.08369
230.753	0.08499	231.242	0.08469	230.116	0.08365
231.15	0.08504	231.567	0.08471	230.421	0.0837
231.569	0.08502	231.958	0.08477	230.814	0.08369
231.945	0.08505	232.381	0.08478	231.238	0.08374
232.356	0.08504	232.784	0.08476	231.662	0.08373
232.754	0.08499	233.185	0.08482	232.096	0.08375
233.165	0.08503	233.535	0.08482	232.464	0.08374
233.551	0.08507	233.91	0.08485	232.828	0.0837
233.921	0.08513	234.305	0.08487	233.222	0.08372
234.33	0.08513	234.699	0.08493	233.604	0.08372
234.821	0.08518	235.121	0.08487	234.048	0.08373
235.261	0.08513	235.573	0.08491	234.433	0.08377
235.624	0.08514	235.902	0.08493	234.764	0.08378
235.986	0.08519	236.323	0.08493	235.224	0.08387
236.355	0.08521	236.834	0.08493	235.743	0.08382
236.772	0.08527	237.258	0.08496	236.18	0.08384
237.16	0.08526	237.626	0.08493	236.545	0.08383
237.548	0.08526	237.966	0.08498	236.913	0.08382
237.968	0.08529	238.408	0.08499	237.327	0.08384
238.359	0.08532	238.84	0.08502	237.728	0.08386
238.757	0.08532	239.283	0.08504	238.137	0.08385
239.19	0.08532	239.732	0.08505	238.53	0.0839
239.616	0.08534	240.154	0.08501	238.881	0.0839
240.002	0.08532	240.541	0.08502	239.275	0.0839
240.454	0.08531	240.95	0.08507	239.652	0.08397
240.923	0.08535	241.332	0.08503	240.086	0.08401
241.287	0.08538	241.776	0.08504	240.469	0.08397
241.609	0.08536	242.157	0.08504	240.875	0.084
242.029	0.08535	242.527	0.08505	241.316	0.08402
242.423	0.08537	242.999	0.08503	241.774	0.08402
242.828	0.08538	243.312	0.085	242.158	0.08398
243.21	0.0854	243.72	0.08502	242.529	0.08401
243.603	0.08542	244.152	0.08499	242.965	0.08407
243.954	0.08547	244.562	0.08503	243.423	0.08404
244.387	0.08548	244.963	0.08505	243.841	0.08405
244.823	0.08549	245.344	0.08503	244.246	0.08402
245.277	0.08547	245.718	0.08505	244.68	0.08407
245.652	0.0855	246.11	0.0851	245.053	0.08407
245.97	0.0855	246.47	0.08507	245.439	0.08406
246.333	0.08555	246.871	0.08506	245.83	0.08404
246.819	0.08554	247.241	0.08503	246.277	0.08409
247.229	0.08556	247.65	0.08509	246.674	0.08408
247.606	0.0856	248.019	0.08507	247.018	0.08414
247.976	0.08561	248.416	0.08512	247.395	0.08417
248.353	0.08562	248.887	0.08512	247.849	0.08422
248.728	0.08561	249.373	0.08514	248.27	0.08419
249.125	0.08564	249.743	0.08518	248.667	0.08422
249.566	0.08563	250.085	0.08516	249.001	0.08422
250.009	0.08567	250.454	0.08519	249.379	0.08425
250.408	0.08572	250.87	0.08523	249.767	0.08425
250.773	0.08573	251.259	0.08518	250.166	0.08426
251.163	0.08572	251.628	0.08524	250.613	0.08429
251.545	0.08571	252.008	0.08522	251.045	0.08431
251.933	0.08573	252.395	0.08522	251.433	0.08431
252.32	0.08572	252.826	0.08528	251.812	0.08433
252.698	0.08578	253.265	0.08527	252.217	0.08432
253.144	0.08576	253.663	0.08531	252.649	0.08431
253.586	0.08573	254.111	0.08534	253.013	0.08431
253.902	0.08579	254.499	0.08538	253.452	0.08436
254.28	0.0858	254.911	0.08538	253.82	0.08437
254.729	0.08578	255.322	0.0854	254.279	0.08438
255.145	0.0858	255.799	0.08539	254.641	0.08437
255.531	0.08582	256.171	0.08538	254.97	0.08434
255.922	0.08583	256.472	0.08539	255.366	0.0844
256.334	0.08581	256.853	0.08543	255.816	0.08441
256.74	0.08583	257.306	0.08545	256.287	0.08442
257.176	0.08585	257.73	0.08544	256.675	0.0844
257.61	0.08584	258.148	0.08546	257.086	0.08439
258	0.08587	258.588	0.08544	257.454	0.08442
258.393	0.0859	258.956	0.08549	257.856	0.08442
258.816	0.0859	259.324	0.08547	258.276	0.08448
259.121	0.08594	259.725	0.08554	258.658	0.08448
259.631	0.08595	260.08	0.08555	259.056	0.08448
260.1	0.08594	260.484	0.08559	259.426	0.08447
260.473	0.08594	260.885	0.08557	259.886	0.08448
260.877	0.08598	261.292	0.08555	260.166	0.08451
261.234	0.08595	261.687	0.08556	260.627	0.08452
261.634	0.08593	262.111	0.08558	261.087	0.0845
262.01	0.08594	262.558	0.0856	261.514	0.08455
262.386	0.08598	262.936	0.08558	261.911	0.08456
262.788	0.086	263.36	0.08562	262.297	0.0846
263.203	0.08604	263.769	0.08564	262.731	0.08458
263.619	0.08606	264.189	0.08567	263.164	0.08461
264.034	0.08608	264.583	0.08568	263.56	0.08465
264.435	0.08608	264.96	0.08569	263.942	0.08461
264.827	0.08609	265.39	0.08568	264.319	0.08459
265.211	0.08609	265.752	0.08571	264.697	0.08464
265.617	0.08609	266.127	0.08574	265.077	0.08464
266.044	0.0861	266.579	0.08577	265.45	0.08468
266.44	0.08612	266.951	0.08573	265.837	0.08467
266.888	0.08616	267.41	0.0857	266.216	0.08466
267.27	0.08617	267.784	0.08572	266.637	0.08464
267.569	0.08617	268.229	0.08573	267.061	0.08469
267.945	0.08619	268.599	0.08576	267.489	0.08468
268.352	0.08619	269.015	0.08577	267.958	0.0847
268.766	0.08616	269.495	0.08577	268.366	0.08475
269.178	0.08617	269.883	0.08581	268.717	0.08472
269.559	0.08616	270.162	0.08582	269.106	0.08475
269.936	0.08622	270.525	0.08583	269.587	0.08473
270.378	0.08622	270.915	0.08582	270.004	0.08477
270.755	0.08625	271.328	0.08583	270.392	0.08479
271.141	0.08624	271.745	0.08587	270.765	0.08478
271.529	0.08626	272.139	0.08588	271.137	0.08479
271.913	0.08625	272.55	0.08588	271.585	0.0848
272.272	0.08625	272.968	0.08587	272.018	0.0848
272.673	0.0863	273.405	0.08589	272.412	0.08482
273.002	0.08628	273.81	0.08589	272.795	0.08475
273.42	0.08631	274.231	0.08593	273.238	0.08479
273.891	0.08628	274.666	0.08594	273.617	0.08479
274.365	0.08626	275.066	0.08596	273.999	0.0848
274.72	0.08629	275.484	0.0859	274.284	0.0848
275.094	0.08633	275.822	0.08593	274.81	0.0848
275.517	0.08633	276.296	0.08596	275.272	0.08484
275.889	0.08635	276.813	0.08595	275.681	0.08483
276.307	0.08636	277.188	0.08594	276.044	0.08489
276.729	0.08633	277.593	0.08596	276.453	0.08489
277.139	0.08636	277.975	0.08597	276.85	0.08486
277.534	0.08641	278.375	0.08596	277.304	0.08488
277.908	0.08643	278.837	0.08598	277.703	0.08487
278.31	0.08642	279.227	0.08601	278.08	0.08487
278.731	0.08642	279.674	0.08601	278.497	0.08489
279.117	0.08638	280.045	0.08603	278.913	0.0849
279.548	0.08642	280.442	0.08606	279.332	0.08487
279.897	0.08642	280.88	0.08607	279.713	0.08491
280.276	0.08645	281.278	0.08609	280.183	0.08491
280.721	0.08647	281.672	0.08608	280.585	0.08494
281.184	0.08648	282.1	0.08607	280.981	0.08491
281.592	0.08648	282.475	0.0861	281.409	0.08492
281.878	0.08651	282.923	0.0861	281.842	0.08493
282.211	0.08651	283.311	0.08612	282.297	0.08495
282.626	0.08652	283.759	0.08613	282.68	0.08494
283.052	0.08651	284.172	0.08614	283.01	0.0849
283.454	0.08653	284.478	0.08617	283.434	0.0849
283.873	0.08653	284.814	0.08614	283.849	0.08493
284.264	0.08652	285.247	0.08613	284.303	0.08491
284.618	0.08657	285.656	0.08614	284.731	0.08494
285.026	0.08661	286.065	0.08617	285.16	0.08492
285.446	0.08659	286.469	0.08615	285.541	0.08491
285.843	0.0866	286.842	0.08617	285.927	0.08493
286.234	0.08663	287.234	0.08612	286.321	0.08494
286.668	0.08665	287.6	0.08615	286.697	0.08489
287.039	0.08665	288.033	0.08613	287.15	0.08494
287.443	0.08664	288.424	0.08614	287.543	0.08492
287.788	0.08666	288.833	0.08615	287.926	0.08491
288.192	0.08673	289.242	0.08615	288.349	0.08494
288.698	0.08671	289.641	0.08619	288.733	0.08491
289.179	0.08673	290.015	0.08615	289.078	0.08492
289.521	0.08673	290.415	0.08618	289.614	0.08493
289.939	0.08677	290.749	0.08622	290.117	0.08492
290.292	0.08674	291.231	0.08618	290.506	0.0849
290.721	0.08677	291.719	0.08618	290.891	0.08486
291.113	0.08679	292.142	0.08617	291.237	0.08491
291.538	0.0868	292.497	0.08618	291.674	0.08488
291.929	0.08679	292.858	0.08618	292.069	0.08484
292.324	0.08679	293.263	0.0862	292.454	0.08487
292.729	0.08677	293.696	0.08616	292.842	0.08486
293.126	0.0868	294.142	0.08623	293.225	0.08489
293.53	0.08682	294.606	0.08623	293.654	0.08489
293.911	0.08682	294.966	0.08623	294.041	0.08494
294.327	0.08681	295.417	0.0863	294.482	0.08495
294.651	0.08679	295.841	0.08628	294.92	0.08492
295.089	0.0868	296.22	0.08627	295.319	0.08491
295.476	0.0868	296.621	0.08628	295.678	0.08493
295.925	0.08679	296.998	0.08627	296.075	0.08494
296.393	0.08682	297.38	0.08628	296.499	0.08493
296.785	0.08684	297.823	0.08627	296.942	0.08493
297.101	0.08686	298.255	0.08627	297.421	0.08493
297.467	0.08682	298.695	0.0863	297.848	0.08497
297.876	0.08681	299.077	0.08632	298.155	0.08494
298.293	0.08681	299.516	0.08628	298.534	0.08493
298.711	0.08681	299.911	0.08629	298.964	0.08489
299.111	0.08683	300.228	0.08635	299.374	0.08494
299.488	0.08685	300.624	0.08635	299.775	0.08494
299.891	0.08684	301.038	0.08635	300.162	0.08494
300.307	0.08684	301.518	0.08633	300.593	0.08491
300.686	0.08685	301.966	0.08634	300.983	0.08492
301.081	0.08683	302.365	0.08637	301.415	0.08489
301.468	0.08686	302.746	0.08635	301.818	0.08489
301.855	0.08687	303.127	0.08631	302.25	0.08492
302.249	0.08688	303.551	0.0863	302.65	0.0849
302.679	0.08688	303.975	0.0863	303.093	0.08486
303.13	0.08688	304.381	0.08627	303.48	0.08488
303.465	0.08686	304.82	0.08625	303.898	0.08492
303.867	0.08689	305.26	0.0863	304.282	0.08489
304.345	0.08688	305.69	0.08631	304.595	0.08484
304.791	0.08692	306.054	0.0863	305.025	0.08484
305.176	0.08691	306.443	0.08629	305.543	0.08479
305.51	0.08694	306.766	0.08628	305.934	0.08481
305.88	0.08695	307.119	0.08627	306.327	0.0848
306.265	0.08691	307.621	0.08625	306.717	0.08478
306.678	0.08691	308.087	0.08623	307.091	0.08481
307.085	0.08694	308.446	0.08626	307.529	0.08477
307.507	0.0869	308.802	0.08624	307.954	0.0848
307.922	0.08692	309.216	0.08623	308.418	0.08479
308.349	0.08691	309.603	0.08621	308.854	0.08478
308.717	0.08687	310	0.08623	309.267	0.08477
309.125	0.08688	310.443	0.08625	309.677	0.08478
309.553	0.0869	310.834	0.08625	310.095	0.0848
309.957	0.08688	311.244	0.08622	310.502	0.08482
310.354	0.08687	311.643	0.08621	310.899	0.08476
310.786	0.08684	312.093	0.08618	311.33	0.08473
311.199	0.08684	312.469	0.08619	311.742	0.0847
311.577	0.08682	312.903	0.08621	312.164	0.08473
311.952	0.0868	313.359	0.08619	312.603	0.08473
312.409	0.0868	313.737	0.08618	312.993	0.08478
312.896	0.08678	314.163	0.08616	313.424	0.0848
313.269	0.0868	314.527	0.08618	313.876	0.08481
313.573	0.08679	314.924	0.08618	314.252	0.08472
313.98	0.08681	315.275	0.08619	314.531	0.08477
314.406	0.08683	315.712	0.08622	314.842	0.08477
314.835	0.08687	316.253	0.08625	315.243	0.08479
315.252	0.08686	316.56	0.0862	315.681	0.08476
315.619	0.08688	316.877	0.08612	316.102	0.08477
316.003	0.08688	317.272	0.08619	316.566	0.08478
316.377	0.08686	317.723	0.08621	316.921	0.08474
316.769	0.08685	318.191	0.08624	317.291	0.08482
317.165	0.0868	318.622	0.08624	317.684	0.08505
317.586	0.08678	319.002	0.08619	318.101	0.08504
317.995	0.08681	319.353	0.08624	318.501	0.08495
318.387	0.08681	319.729	0.08622	318.901	0.08499
318.749	0.08678	320.129	0.08623	319.288	0.085
319.145	0.0868	320.537	0.08631	319.68	0.08501
319.53	0.08678	320.934	0.08629	320.118	0.08501
319.909	0.08679	321.358	0.0863	320.493	0.08499
320.291	0.08676	321.798	0.08628	320.853	0.08499
320.611	0.08676	322.256	0.0863	321.253	0.08499
320.992	0.08678	322.611	0.08628	321.623	0.08504
321.478	0.08674	323.001	0.08627	322.102	0.08505
321.962	0.08674	323.402	0.08629	322.66	0.08499
322.351	0.08672	323.75	0.08627	323.104	0.08489
322.722	0.08674	324.116	0.08622	323.513	0.08482
323.11	0.0867	324.641	0.08625	323.907	0.08471
323.571	0.08668	325.077	0.08623	324.313	0.08452
324.011	0.08668	325.521	0.08624	324.799	0.08447
324.431	0.08664	325.921	0.08623	325.226	0.08433
324.867	0.08666	326.327	0.08622	325.613	0.08432
325.243	0.08661	326.714	0.0862	326.007	0.08433
325.666	0.08659	327.168	0.08621	326.444	0.08433
326.115	0.08652	327.598	0.08622	326.825	0.08432
326.541	0.08655	328.001	0.08627	327.289	0.08434
327.021	0.08651	328.359	0.08625	327.699	0.08433
327.443	0.08652	328.746	0.08619	328.106	0.08429
327.848	0.08646	329.165	0.08617	328.503	0.08429
328.232	0.0865	329.555	0.08619	328.898	0.08429
328.68	0.0865	329.948	0.08622	329.3	0.08421
329.074	0.08646	330.386	0.08621	329.735	0.08423
329.527	0.08645	330.795	0.08616	330.138	0.08417
329.994	0.08644	331.226	0.08618	330.556	0.08412
330.414	0.08644	331.61	0.08617	331.083	0.0841
330.686	0.08646	331.987	0.08615	331.501	0.08407
331	0.08643	332.404	0.08615	331.781	0.08409
331.432	0.08646	332.852	0.08615	332.082	0.08406
331.865	0.08645	333.218	0.08613	332.47	0.08406
332.31	0.08643	333.657	0.08612	332.909	0.08405
332.772	0.08647	334.248	0.08613	333.383	0.08408
333.199	0.08649	334.546	0.08607	333.784	0.08405
333.555	0.08642	334.836	0.0861	334.184	0.08402
333.937	0.08641	335.231	0.08609	334.559	0.08405
334.333	0.08637	335.689	0.08601	334.959	0.08413
334.718	0.08634	336.118	0.08606	335.36	0.08409
335.107	0.08633	336.518	0.08605	335.724	0.0841
335.549	0.08631	336.906	0.08601	336.117	0.08411
335.983	0.0863	337.273	0.08602	336.512	0.0841
336.401	0.08625	337.639	0.08604	336.947	0.08416
336.791	0.08616	338.034	0.08599	337.319	0.08414
337.161	0.08619	338.423	0.08599	337.757	0.08412
337.553	0.08613	338.879	0.08592	338.202	0.08411
337.988	0.08607	339.27	0.08589	338.602	0.08412
338.31	0.08603	339.663	0.08586	339.012	0.08413
338.721	0.08596	340.024	0.08582	339.387	0.08411
339.198	0.08592	340.405	0.08581	339.642	0.08413
339.673	0.08589	340.793	0.08585	340.091	0.08419
340.071	0.08583	341.228	0.08582	340.593	0.08454
340.425	0.08584	341.613	0.08581	341.02	0.08491
340.819	0.08576	342.041	0.08583	341.346	0.08496
341.214	0.08564	342.379	0.08582	341.739	0.08515
341.594	0.08568	342.842	0.08576	342.071	0.08521
341.988	0.08569	343.281	0.08574	342.452	0.08529
342.368	0.0857	343.737	0.08576	342.828	0.08524
342.753	0.08576	344.121	0.08574	343.258	0.08517
343.131	0.08597	344.493	0.08573	343.65	0.08535
343.537	0.08596	344.837	0.08577	344.102	0.0852
343.971	0.08593	345.294	0.08571	344.546	0.085
344.34	0.08593	345.711	0.08569	344.901	0.08501
344.763	0.08587	346.13	0.08568	345.295	0.08509
345.217	0.08589	346.56	0.08565	345.694	0.08507
345.629	0.08588	346.981	0.08566	346.112	0.08496
346.078	0.08582	347.42	0.08564	346.499	0.08486
346.512	0.08581	347.781	0.08565	346.961	0.08464
346.945	0.08573	348.217	0.0856	347.421	0.08435
347.373	0.08578	348.679	0.08561	347.841	0.08433
347.776	0.08579	349.057	0.08556	348.276	0.08422
348.207	0.08581	349.462	0.08554	348.687	0.08416
348.638	0.08585	349.889	0.08553	349.082	0.08398
349.19	0.0858	350.156	0.08554	349.509	0.08385
349.465	0.08581	--	--	349.959	0.08379
349.802	0.08579	--	--	350.257	0.08373
350.071	0.08579	--	--	--	--
350.241	0.08582	--	--	--	--
