# Supplementary material for: Absence of near-ambient superconductivity in LuH2±xNy
Source: Nature. 2023 May 11;620(7972):72–7. doi: 10.1038/s41586-023-06162-w (PMC10396964; doi:10.1038/s41586-023-06162-w)
Supplement: Supplementary file 4 — Source Data Fig. 4 [file 41586_2023_6162_MOESM4_ESM.xlsx]

## Sheet: Figure 4b
Temperature	Resistance	Temperature	Resistance	Temperature	Resistance	Temperature	Resistance	Temperature	Resistance	Temperature	Resistance	Temperature	Resistance	Temperature	Resistance	Temperature	Resistance	Temperature	Resistance	Temperature	Resistance	Temperature	Resistance
K	Ohms	K	Ohms	K	Ohms	K	Ohms	K	Ohms	K	Ohms	K	Ohms	K	Ohms	K	Ohms	K	Ohms	K	Ohms	K	Ohms
	0.4GPa		1.1GPa		1.8GPa		2.8GPa		3.7GPa		6.6GPa		10.9GPa		15.8GPa		21.2GPa		27.9GPa		34.1GPa		40.1GPa
1.99975	0.18757	2.0001	0.14583	2.0126	0.13278	1.9996	0.11979	1.99995	0.11192	1.9998	0.09917	2.0509	0.05725	2.0004	0.00817	1.9998	0.00403	2.00035	0.00275	1.99975	0.00222	1.9999	0.00215
2.07645	0.18756	2.0707	0.14582	2.0821	0.13277	2.07625	0.11979	2.0766	0.11191	2.06755	0.09917	2.0565	0.05726	2.05775	0.00817	2.0634	0.00404	2.1063	0.00275	2.0634	0.00222	2.07405	0.00214
2.2546	0.1874	2.2534	0.14574	2.2599	0.13276	2.2529	0.1198	2.2586	0.11192	2.24155	0.09918	2.1746	0.05725	2.1813	0.00817	2.31195	0.00404	2.42315	0.00276	2.2966	0.00222	2.3336	0.00214
2.4328	0.18727	2.4308	0.14569	2.4511	0.13275	2.42465	0.11979	2.43335	0.11192	2.42635	0.09917	2.3148	0.05725	2.3053	0.00817	2.5814	0.00403	2.77935	0.00275	2.5735	0.00223	2.62505	0.00214
2.6165	0.18713	2.6168	0.14562	2.63275	0.13275	2.60475	0.11982	2.6169	0.11192	2.60415	0.09918	2.4657	0.05725	2.42955	0.00818	2.85835	0.00402	3.15165	0.00275	2.84075	0.00223	2.92125	0.00214
2.78675	0.18703	2.7924	0.14558	2.8225	0.13276	2.79055	0.11984	2.7857	0.11193	2.77925	0.09918	2.61185	0.05726	2.5741	0.00818	3.1128	0.00403	3.5079	0.00275	3.0859	0.00222	3.19995	0.00215
2.9677	0.18692	2.98215	0.14552	3.01325	0.13276	2.966	0.11985	2.96855	0.11194	2.9652	0.09919	2.74765	0.05724	2.71385	0.00818	3.3635	0.00403	3.86615	0.00276	3.3385	0.00223	3.5215	0.00214
3.145	0.18681	3.157	0.14549	3.19365	0.13277	3.1446	0.11986	3.1489	0.11195	3.141	0.0992	2.88215	0.05724	2.8462	0.00817	3.636	0.00402	4.20795	0.00275	3.6117	0.00222	3.8049	0.00214
3.33125	0.18671	3.3415	0.14544	3.38575	0.13278	3.3375	0.11989	3.33645	0.11198	3.31515	0.09922	3.00795	0.05723	2.975	0.00818	3.89425	0.00404	4.57335	0.00275	3.87705	0.00222	4.09125	0.00214
3.51245	0.1866	3.5243	0.1454	3.5639	0.13279	3.5144	0.11991	3.51635	0.11199	3.4915	0.09922	3.15745	0.05725	3.1143	0.00817	4.19755	0.00403	4.91615	0.00276	4.18025	0.00223	4.3838	0.00214
3.697	0.18649	3.70125	0.14537	3.75545	0.1328	3.69145	0.11993	3.6931	0.112	3.6634	0.09924	3.29245	0.05724	3.26055	0.00818	4.4724	0.00403	5.2587	0.00275	4.4474	0.00222	4.67535	0.00215
3.88315	0.18642	3.8928	0.14534	3.93865	0.13282	3.86085	0.11996	3.87795	0.11201	3.8409	0.09925	3.42605	0.05724	3.39445	0.00816	4.72405	0.00404	5.6209	0.00276	4.7376	0.00223	4.93385	0.00214
4.06385	0.18634	4.07355	0.1453	4.11665	0.13283	4.03515	0.11999	4.06065	0.11203	4.0191	0.09926	3.56305	0.05723	3.52915	0.00818	4.985	0.00404	5.9867	0.00275	4.9947	0.00222	5.24515	0.00214
4.237	0.18626	4.2534	0.14527	4.3064	0.13285	4.22275	0.12002	4.2466	0.11205	4.20285	0.09928	3.69605	0.05723	3.6683	0.00817	5.2309	0.00402	6.32825	0.00275	5.2487	0.00222	5.53425	0.00214
4.42035	0.18617	4.42745	0.14525	4.47415	0.13287	4.40135	0.12005	4.43525	0.11207	4.3678	0.09929	3.8109	0.05724	3.8122	0.00818	5.5156	0.00404	6.70175	0.00276	5.51765	0.00222	5.7966	0.00214
4.58095	0.18611	4.61605	0.14523	4.65685	0.13289	4.58545	0.12008	4.6158	0.11209	4.55245	0.0993	3.9484	0.05724	3.93335	0.00818	5.80525	0.00403	7.06695	0.00275	5.76935	0.00222	6.0498	0.00215
4.77025	0.18605	4.79705	0.1452	4.836	0.1329	4.7665	0.12011	4.8017	0.11211	4.73115	0.09932	4.0958	0.05723	4.06825	0.00818	6.0905	0.00403	7.41085	0.00275	6.06515	0.00223	6.31315	0.00214
4.94865	0.18596	4.9815	0.14517	5.02455	0.13294	4.9472	0.12013	4.98975	0.11214	4.91005	0.09934	4.2485	0.05723	4.21175	0.00819	6.36095	0.00404	7.7683	0.00275	6.3563	0.00223	6.57945	0.00215
5.12365	0.18591	5.16465	0.14517	5.20505	0.13294	5.12865	0.12015	5.1717	0.11215	5.0929	0.09935	4.3926	0.05722	4.3323	0.00819	6.6132	0.00403	8.1464	0.00276	6.62995	0.00223	6.833	0.00214
5.3099	0.18585	5.34195	0.14514	5.37415	0.13297	5.30595	0.12021	5.3567	0.11216	5.27605	0.09936	4.52785	0.05722	4.4687	0.00818	6.88975	0.00403	8.5095	0.00275	6.908	0.00223	7.14155	0.00214
5.4905	0.18581	5.52955	0.1451	5.5573	0.13299	5.4921	0.12023	5.5317	0.1122	5.45165	0.09936	4.6697	0.05723	4.59075	0.00818	7.16095	0.00403	8.86035	0.00275	7.1783	0.00222	7.4422	0.00214
5.67435	0.18576	5.7183	0.14511	5.7371	0.13301	5.6774	0.12027	5.71665	0.1122	5.64385	0.09939	4.8071	0.05723	4.7196	0.00817	7.4281	0.00403	9.20745	0.00276	7.4314	0.00223	7.70765	0.00215
5.8487	0.18569	5.89965	0.14509	5.91675	0.13304	5.8592	0.12031	5.9066	0.11222	5.8103	0.09941	4.93425	0.05723	4.86985	0.00818	7.691	0.00404	9.55835	0.00275	7.72375	0.00223	8.0026	0.00215
6.0302	0.18565	6.07905	0.14509	6.106	0.13307	6.03795	0.12032	6.0847	0.11223	5.98175	0.09942	5.0618	0.05724	4.9926	0.00817	7.9589	0.00403	9.8796	0.00275	7.98565	0.00223	8.28855	0.00214
6.2155	0.1856	6.26315	0.14506	6.29185	0.1331	6.218	0.12036	6.26635	0.11227	6.17045	0.09943	5.19225	0.05723	5.11125	0.00818	8.245	0.00403	10.0169	0.00275	8.27555	0.00222	8.55235	0.00214
6.39415	0.18556	6.43775	0.14505	6.45145	0.13312	6.3962	0.1204	6.4474	0.11228	6.3503	0.09944	5.3211	0.05723	5.2523	0.00817	8.49415	0.00403	10.0085	0.00275	8.5345	0.00222	8.8149	0.00214
6.57595	0.18551	6.62485	0.14503	6.6347	0.13314	6.57225	0.12043	6.63965	0.11231	6.5175	0.09946	5.446	0.05723	5.3782	0.00819	8.75505	0.00404	10.0073	0.00276	8.79905	0.00223	9.07585	0.00214
6.76805	0.18546	6.8076	0.14504	6.8167	0.13316	6.73695	0.12047	6.80955	0.11233	6.72305	0.09948	5.57755	0.05722	5.50485	0.00818	9.04255	0.00403	10.0987	0.00276	9.08155	0.00222	9.3515	0.00214
6.9536	0.18543	6.9942	0.14503	6.9988	0.13318	6.92825	0.12049	7.00235	0.11234	6.89615	0.09948	5.7177	0.05723	5.6532	0.00818	9.31595	0.00403	10.5447	0.00275	9.37825	0.00222	9.6225	0.00214
7.13565	0.18539	7.1727	0.14503	7.1832	0.13321	7.09655	0.12051	7.18625	0.11236	7.0922	0.09951	5.8629	0.05723	5.7742	0.00818	9.5738	0.00404	11.1382	0.00275	9.6759	0.00223	9.86045	0.00214
7.3069	0.18536	7.3511	0.14501	7.36235	0.13324	7.2824	0.12055	7.3619	0.11238	7.2701	0.09952	5.99005	0.05722	5.9235	0.00818	9.83675	0.00405	11.6946	0.00276	9.92475	0.00223	10.0021	0.00215
7.4759	0.18533	7.5329	0.145	7.543	0.13327	7.46065	0.12058	7.5394	0.11241	7.44285	0.09953	6.1167	0.05722	6.0543	0.00817	9.99005	0.00404	12.2502	0.00276	10.0173	0.00223	10.0211	0.00215
7.66285	0.18529	7.71405	0.14501	7.7295	0.1333	7.63795	0.12062	7.71045	0.11242	7.6358	0.09954	6.251	0.05723	6.1995	0.00818	10.0198	0.00403	12.7941	0.00276	10.0149	0.00223	10.0113	0.00214
7.84495	0.18526	7.901	0.145	7.91755	0.13332	7.8233	0.12065	7.8829	0.11244	7.8013	0.09955	6.39255	0.05721	6.3499	0.00819	10.0051	0.00403	13.3311	0.00276	10.0078	0.00222	10.0464	0.00215
8.01865	0.18523	8.0847	0.14498	8.0974	0.13335	7.99425	0.1207	8.0664	0.11246	7.99155	0.09957	6.53065	0.05722	6.47395	0.00818	10.0454	0.00404	13.8689	0.00275	10.0483	0.00223	10.3255	0.00216
8.19255	0.18521	8.26875	0.14498	8.2799	0.13337	8.17645	0.12072	8.25155	0.11247	8.1703	0.09958	6.67795	0.05722	6.61595	0.00819	10.3103	0.00403	14.3925	0.00276	10.3323	0.00223	10.7848	0.00215
8.3843	0.1852	8.4504	0.14499	8.46625	0.1334	8.36525	0.12075	8.43495	0.11249	8.3553	0.09959	6.8015	0.05722	6.74925	0.00817	10.7226	0.00403	14.9528	0.00275	10.7447	0.00223	11.1944	0.00215
8.57105	0.18515	8.62735	0.14498	8.6484	0.13343	8.54245	0.12079	8.61655	0.11251	8.52885	0.0996	6.9434	0.05722	6.8927	0.00818	11.127	0.00404	15.4911	0.00276	11.1325	0.00222	11.5695	0.00215
8.7613	0.18512	8.81	0.14497	8.8284	0.13345	8.7162	0.12082	8.80015	0.11253	8.71345	0.0996	7.0786	0.05722	7.0455	0.00818	11.5757	0.00404	16.0415	0.00275	11.5453	0.00222	11.9482	0.00214
8.93135	0.18512	8.992	0.14497	8.99835	0.13348	8.88375	0.12084	8.9768	0.11255	8.90905	0.09963	7.2204	0.05722	7.18565	0.00818	12.0078	0.00404	16.5825	0.00276	11.9582	0.00223	12.3273	0.00214
9.11735	0.18509	9.1718	0.14496	9.18455	0.13352	9.0626	0.12088	9.1632	0.11256	9.08825	0.09965	7.34795	0.05722	7.3153	0.00819	12.3822	0.00403	17.1364	0.00275	12.3471	0.00223	12.746	0.00214
9.3872	0.18506	9.4333	0.14498	9.3685	0.13354	9.24565	0.12091	9.34295	0.11258	9.27075	0.09965	7.477	0.05724	7.44645	0.00818	12.7737	0.00404	17.6757	0.00276	12.7454	0.00223	13.1584	0.00215
9.5656	0.18503	9.61145	0.14498	9.5576	0.13357	9.4329	0.12095	9.5223	0.1126	9.4426	0.09966	7.6141	0.0572	7.57165	0.00817	13.1611	0.00403	18.2795	0.00276	13.123	0.00223	13.5329	0.00214
9.74365	0.18501	9.79895	0.14497	9.7332	0.13359	9.60845	0.12098	9.7019	0.11261	9.6355	0.09969	7.74235	0.05722	7.70005	0.00819	13.5727	0.00403	18.8215	0.00277	13.5638	0.00223	13.9805	0.00214
9.91845	0.18499	9.963	0.14496	9.91735	0.13361	9.78295	0.12102	9.87845	0.11263	9.82255	0.0997	7.8735	0.05722	7.82805	0.00818	13.9672	0.00404	19.361	0.00276	13.954	0.00222	14.3384	0.00214
10.0119	0.18498	10.0128	0.14498	10.0153	0.13363	9.94995	0.12104	9.9988	0.11264	9.9686	0.09969	8.01505	0.05722	7.96095	0.00818	14.3393	0.00403	19.8934	0.00276	14.343	0.00222	14.7436	0.00214
10.0061	0.185	10.0051	0.14497	10.0134	0.13364	10.0095	0.12105	10.0174	0.11265	10.0051	0.0997	8.1471	0.05721	8.1013	0.00818	14.7872	0.00406	20.409	0.00276	14.7508	0.00223	15.1715	0.00215
9.9958	0.18498	10.1161	0.14498	10.0084	0.13364	10.0022	0.12106	10.0099	0.11265	10.0008	0.0997	8.27525	0.05722	8.229	0.00818	15.1737	0.00403	20.9624	0.00276	15.1224	0.00222	15.5593	0.00214
10.093	0.18498	10.577	0.14496	10.1014	0.13364	10.0959	0.12106	10.0929	0.11265	10.1131	0.0997	8.40925	0.05722	8.3554	0.00818	15.6012	0.00405	21.5268	0.00276	15.514	0.00222	15.9862	0.00215
10.5229	0.18497	11.1398	0.14497	10.5547	0.13369	10.5325	0.12112	10.5191	0.11268	10.5831	0.09973	8.54315	0.05722	8.4817	0.00819	16.0247	0.00404	22.0743	0.00277	15.902	0.00223	16.394	0.00215
11.0868	0.18491	11.6918	0.14497	11.1384	0.13376	11.1036	0.12121	11.0734	0.11271	11.1238	0.09976	8.66735	0.05722	8.6149	0.00819	16.4189	0.00405	22.6287	0.00276	16.3003	0.00223	16.8379	0.00215
11.6473	0.18488	12.2467	0.14497	11.6652	0.13384	11.6486	0.12129	11.6306	0.11277	11.6736	0.09979	8.79455	0.05722	8.74345	0.00817	16.8627	0.00404	23.1773	0.00277	16.7487	0.00223	17.2618	0.00215
12.1913	0.18484	12.7881	0.14499	12.2111	0.13392	12.1795	0.12138	12.1823	0.11281	12.2298	0.09981	8.92275	0.05722	8.873	0.00819	17.2338	0.00405	23.7073	0.00277	17.1938	0.00223	17.6495	0.00215
12.7407	0.18482	13.3269	0.14501	12.7503	0.13398	12.7418	0.12146	12.7243	0.11285	12.7779	0.09985	9.0526	0.05721	9.0142	0.00818	17.7218	0.00404	24.2824	0.00277	17.6121	0.00223	18.0593	0.00215
13.2534	0.18479	13.9056	0.145	13.269	0.13407	13.3066	0.12154	13.2815	0.11289	13.3212	0.09988	9.19545	0.05721	9.1462	0.00819	18.1411	0.00404	24.8267	0.00277	18.0202	0.00223	18.4634	0.00214
13.7663	0.18477	14.4248	0.14502	13.7775	0.13411	13.8429	0.12162	13.8392	0.11295	13.8593	0.0999	9.3431	0.05723	9.2698	0.00818	18.5204	0.00404	25.3797	0.00276	18.4066	0.00223	18.8586	0.00214
14.3174	0.18477	14.9954	0.14504	14.3132	0.13418	14.3958	0.1217	14.3977	0.11299	14.4072	0.09993	9.4628	0.05722	9.39785	0.00818	18.8837	0.00405	25.9181	0.00277	18.7945	0.00223	19.2625	0.00215
14.856	0.18476	15.5573	0.14506	14.8762	0.13428	14.9422	0.12179	14.9494	0.11302	14.9686	0.09995	9.58825	0.05721	9.52805	0.00819	19.3132	0.00405	26.4583	0.00276	19.2206	0.00223	19.669	0.00216
15.3834	0.18475	16.0952	0.14506	15.4253	0.13434	15.484	0.12187	15.5058	0.11307	15.5014	0.09997	9.7226	0.05721	9.67495	0.00818	19.7035	0.00405	27.0297	0.00277	19.5809	0.00223	20.0954	0.00215
15.9453	0.18475	16.6511	0.14508	15.9788	0.1344	16.0419	0.12193	16.0355	0.1131	16.0572	0.10001	9.8589	0.05723	9.80355	0.00819	20.103	0.00406	27.5758	0.00278	19.9362	0.00223	20.4657	0.00215
16.5024	0.18473	17.1919	0.14509	16.5305	0.13448	16.5802	0.12201	16.587	0.11313	16.6083	0.10003	9.97955	0.05722	9.9294	0.00817	20.5161	0.00405	28.1252	0.00278	20.3461	0.00223	20.9213	0.00215
17.0407	0.18475	17.7593	0.14511	17.0933	0.13455	17.1495	0.12209	17.1644	0.11318	17.1705	0.10006	10.0157	0.05723	10.0129	0.00818	20.9633	0.00404	28.6812	0.00277	20.7496	0.00223	21.3845	0.00215
17.5761	0.18474	18.302	0.14512	17.5993	0.13461	17.6932	0.12216	17.7093	0.11321	17.7076	0.10008	10.0068	0.05721	10.0095	0.00819	21.3891	0.00405	29.2309	0.00277	21.1719	0.00223	21.7931	0.00215
18.1258	0.18474	18.8463	0.14514	18.1684	0.13468	18.2522	0.12222	18.2643	0.11325	18.254	0.1001	10.0373	0.05722	10.0058	0.00818	21.7829	0.00404	29.767	0.00277	21.5839	0.00223	22.1888	0.00215
18.6928	0.18474	19.4217	0.14517	18.7452	0.13475	18.8068	0.1223	18.7842	0.11329	18.8072	0.10012	10.2817	0.05722	10.0431	0.00818	22.1851	0.00405	30.3061	0.00276	21.96	0.00223	22.5749	0.00215
19.2839	0.18476	19.9602	0.14519	19.2822	0.13482	19.3526	0.12237	19.3358	0.11332	19.3677	0.10015	10.6811	0.05721	10.2992	0.00818	22.5466	0.00405	30.8324	0.00278	22.3974	0.00223	22.932	0.00215
19.8052	0.18478	20.4761	0.14521	19.8267	0.13488	19.8706	0.12242	19.8848	0.11335	19.9381	0.10018	11.0798	0.05721	10.7106	0.00819	22.9318	0.00405	31.3589	0.00279	22.8351	0.00223	23.3386	0.00216
20.365	0.18478	21.052	0.14524	20.3727	0.13496	20.4079	0.12249	20.418	0.11339	20.4827	0.1002	11.4827	0.05721	11.1509	0.00818	23.3769	0.00404	31.8888	0.00278	23.2336	0.00223	23.7478	0.00215
20.8924	0.18481	21.5922	0.14526	20.9032	0.13501	20.9702	0.12255	21.0007	0.11343	21.0105	0.10021	11.9055	0.05721	11.5449	0.00819	23.7587	0.00407	32.4731	0.00278	23.6181	0.00223	24.1602	0.00215
21.4061	0.18482	22.1408	0.14528	21.4309	0.13507	21.4981	0.12262	21.5537	0.11346	21.5601	0.10024	12.2885	0.05722	11.9576	0.00819	24.1435	0.00404	33.0076	0.00278	24.0445	0.00223	24.5461	0.00215
21.9947	0.18486	22.6999	0.1453	21.9898	0.13514	22.0543	0.12269	22.1383	0.11351	22.0726	0.10024	12.6892	0.05723	12.3277	0.00817	24.5719	0.00404	33.5528	0.00279	24.4358	0.00223	24.99	0.00215
22.5415	0.18487	23.2444	0.14534	22.5209	0.13522	22.5887	0.12274	22.6867	0.11353	22.6136	0.10028	13.1244	0.05721	12.7037	0.00819	24.9706	0.00405	34.1086	0.00278	24.8483	0.00223	25.3889	0.00215
23.0946	0.18489	23.7961	0.14538	23.0728	0.13526	23.1486	0.12281	23.2159	0.11357	23.1736	0.10031	13.5299	0.05722	13.116	0.00819	25.414	0.00406	34.6546	0.00278	25.2523	0.00223	25.8313	0.00216
23.6519	0.18494	24.3357	0.14539	23.5671	0.13533	23.6941	0.12289	23.7755	0.1136	23.7372	0.10033	13.9119	0.05723	13.5015	0.00819	25.8234	0.00405	35.2122	0.00279	25.6943	0.00223	26.2183	0.00216
24.1898	0.18496	24.8886	0.14542	24.1301	0.13539	24.2498	0.12293	24.3142	0.11363	24.3005	0.10035	14.3061	0.05722	13.9519	0.00818	26.2018	0.00406	35.7643	0.00279	26.133	0.00224	26.6	0.00215
24.7327	0.18498	25.4358	0.14546	24.6846	0.13545	24.806	0.12301	24.8611	0.11368	24.826	0.10036	14.7394	0.05722	14.3068	0.00819	26.5661	0.00406	36.3365	0.00279	26.5723	0.00224	26.9734	0.00216
25.2747	0.18502	25.9749	0.14548	25.2445	0.13552	25.3321	0.12305	25.4158	0.11371	25.3866	0.10038	15.1223	0.05722	14.7162	0.0082	26.948	0.00406	36.8796	0.0028	26.9432	0.00224	27.4281	0.00216
25.8118	0.18508	26.5083	0.14552	25.7809	0.13559	25.8893	0.12313	25.9478	0.11376	25.9355	0.10043	15.5312	0.05722	15.1178	0.00819	27.3606	0.00407	37.4353	0.0028	27.3441	0.00225	27.8592	0.00216
26.369	0.1851	27.0637	0.14555	26.3325	0.13564	26.4448	0.12318	26.4976	0.11379	26.4904	0.10045	15.9198	0.05722	15.5589	0.00819	27.728	0.00406	38.0023	0.0028	27.7437	0.00224	28.2581	0.00216
26.9133	0.18515	27.6157	0.1456	26.8963	0.13571	27.0019	0.12326	27.0291	0.11383	27.0302	0.10045	16.308	0.05722	15.9944	0.00819	28.1789	0.00405	38.5486	0.00281	28.1301	0.00224	28.6401	0.00216
27.4635	0.18518	28.1745	0.14563	27.4496	0.13577	27.5367	0.12334	27.6073	0.11384	27.5295	0.10049	16.7505	0.05722	16.3816	0.00819	28.58	0.00407	39.1125	0.00279	28.5679	0.00224	29.0133	0.00216
28.0076	0.18522	28.7087	0.14567	28.0045	0.13585	28.0475	0.12338	28.1655	0.11391	28.0837	0.10052	17.1161	0.05722	16.8103	0.0082	28.957	0.00406	39.6482	0.00281	28.9587	0.00225	29.397	0.00216
28.5624	0.18526	29.2269	0.1457	28.5581	0.13591	28.5976	0.12343	28.717	0.11394	28.6167	0.10053	17.5413	0.05722	17.2018	0.00819	29.3726	0.00408	40.1812	0.0028	29.354	0.00224	29.7838	0.00215
29.1088	0.1853	29.7825	0.14573	29.1194	0.13598	29.1564	0.12351	29.2784	0.11397	29.1651	0.10054	18.0134	0.05722	17.586	0.00819	29.773	0.00407	40.7394	0.00282	29.7482	0.00224	30.2119	0.00216
29.6665	0.18534	30.3228	0.14576	29.6746	0.13605	29.6941	0.12356	29.8139	0.11401	29.7215	0.10057	18.4056	0.05723	18.05	0.0082	30.14	0.00406	41.3195	0.00282	30.1778	0.00224	30.6024	0.00216
30.1877	0.18542	30.8709	0.14582	30.2307	0.13612	30.2335	0.12364	30.3646	0.11406	30.2838	0.10061	18.8198	0.05722	18.5092	0.00819	30.5504	0.00407	41.8614	0.00281	30.5624	0.00224	31.0351	0.00215
30.7477	0.18547	31.4123	0.14584	30.7733	0.13619	30.7611	0.1237	30.8962	0.11408	30.8328	0.10065	19.216	0.05723	18.9006	0.0082	30.9911	0.00407	42.3992	0.00282	30.9483	0.00224	31.4324	0.00217
31.2955	0.18552	31.9585	0.14589	31.3505	0.13623	31.3289	0.12375	31.4498	0.11412	31.3853	0.10066	19.6453	0.05723	19.3321	0.0082	31.4358	0.00407	42.9774	0.00281	31.3528	0.00225	31.8543	0.00216
31.8204	0.1856	32.5163	0.14592	31.8806	0.13632	31.8699	0.12381	32.0057	0.11415	31.9356	0.10069	20.0144	0.05723	19.7727	0.00819	31.8335	0.00407	43.5419	0.00282	31.806	0.00224	32.2505	0.00216
32.392	0.18561	33.0696	0.14597	32.4417	0.13637	32.4309	0.12388	32.5366	0.11421	32.5008	0.10073	20.3954	0.05722	20.2186	0.0082	32.2304	0.00407	44.1321	0.00282	32.2508	0.00225	32.6634	0.00217
32.9202	0.18565	33.627	0.14601	32.9836	0.13645	32.9853	0.12394	33.0735	0.11423	33.0603	0.10073	20.873	0.05723	20.6173	0.00819	32.6439	0.00408	44.6919	0.00282	32.6942	0.00225	33.0227	0.00217
33.4701	0.18571	34.1827	0.14607	33.5134	0.1365	33.4916	0.12401	33.6204	0.11428	33.6165	0.10078	21.2955	0.05724	21.0132	0.00821	33.0335	0.00407	45.2133	0.00282	33.1482	0.00225	33.4229	0.00216
33.999	0.18578	34.7332	0.14611	34.0581	0.13658	34.0389	0.12407	34.1617	0.11432	34.175	0.1008	21.6736	0.05723	21.4633	0.00819	33.4149	0.00408	45.7769	0.00282	33.6163	0.00225	33.821	0.00217
34.5628	0.18581	35.2647	0.14615	34.5994	0.13665	34.5844	0.12413	34.7167	0.11436	34.7301	0.10083	22.0811	0.05723	21.8432	0.0082	33.7976	0.00408	46.3299	0.00283	34.0558	0.00226	34.2148	0.00217
35.115	0.18589	35.8156	0.1462	35.1516	0.13671	35.1244	0.1242	35.2507	0.11441	35.2916	0.10086	22.4643	0.05724	22.2668	0.00822	34.1994	0.00409	46.8824	0.00283	34.4398	0.00226	34.6043	0.00217
35.6596	0.18595	36.368	0.14624	35.6816	0.13679	35.6562	0.12426	35.8084	0.11445	35.8188	0.10089	22.8516	0.05724	22.6558	0.0082	34.5769	0.00409	47.4149	0.00283	34.8282	0.00225	35.0373	0.00217
36.2225	0.18601	36.901	0.14628	36.2311	0.13684	36.2079	0.12432	36.3419	0.11448	36.373	0.1009	23.2235	0.05725	23.0359	0.00822	34.9665	0.00407	47.9711	0.00284	35.2705	0.00225	35.4405	0.00216
36.7737	0.18605	37.4335	0.14633	36.7869	0.13692	36.7503	0.12439	36.8362	0.11453	36.9337	0.10094	23.6233	0.05724	23.4886	0.0082	35.3697	0.00409	48.5277	0.00283	35.6628	0.00226	35.8749	0.00217
37.3186	0.18611	37.9912	0.14637	37.3303	0.13698	37.3173	0.12445	37.3886	0.11457	37.4772	0.10099	24.0041	0.05724	23.9119	0.00821	35.7587	0.00409	49.0816	0.00283	36.044	0.00225	36.2743	0.00218
37.8807	0.18617	38.54	0.14642	37.8842	0.13705	37.8602	0.12452	37.9012	0.11462	38.0229	0.101	24.3967	0.05725	24.354	0.00821	36.1793	0.0041	49.6201	0.00284	36.4885	0.00226	36.666	0.00217
38.4404	0.18624	39.0821	0.14647	38.4263	0.13711	38.4453	0.12458	38.4708	0.11466	38.5262	0.10104	24.7923	0.05725	24.7503	0.00821	36.5894	0.00409	50.1649	0.00285	36.9353	0.00226	37.0546	0.00218
38.9783	0.18632	39.6377	0.14652	38.9816	0.13719	38.9736	0.12467	39.0236	0.11469	39.0872	0.10107	25.2165	0.05725	25.1623	0.00821	37.0288	0.0041	50.7129	0.00285	37.3618	0.00226	37.4308	0.00218
39.5205	0.1864	40.1768	0.1466	39.5329	0.13726	39.5452	0.1247	39.5609	0.11473	39.6212	0.10108	25.6201	0.05725	25.5719	0.00822	37.423	0.0041	51.2418	0.00284	37.752	0.00227	37.8246	0.00218
40.0592	0.18646	40.7418	0.14664	40.0794	0.13733	40.1191	0.12478	40.1223	0.11479	40.1707	0.1011	26.0079	0.05726	25.9882	0.00822	37.8553	0.0041	51.7843	0.00285	38.193	0.00226	38.2707	0.00219
40.625	0.18656	41.3008	0.14667	40.6428	0.13739	40.6711	0.12486	40.6655	0.11482	40.7321	0.10116	26.3715	0.05724	26.4145	0.00821	38.2405	0.0041	52.285	0.00286	38.5896	0.00227	38.7141	0.00218
41.1598	0.18663	41.8421	0.14672	41.187	0.13746	41.2013	0.12492	41.1995	0.11486	41.2697	0.10117	26.7714	0.05729	26.7873	0.00823	38.6429	0.0041	52.8154	0.00284	39.0211	0.00226	39.1634	0.00217
41.7238	0.18669	42.3974	0.14679	41.7272	0.13754	41.7527	0.12499	41.7649	0.11492	41.8395	0.10121	27.1805	0.05729	27.1777	0.00821	39.0676	0.0041	53.3948	0.00285	39.4233	0.00227	39.57	0.00218
42.2891	0.18677	43.2405	0.14685	42.2637	0.13758	42.3363	0.12505	42.3276	0.11495	42.3728	0.10124	27.577	0.05727	27.6001	0.00822	39.4697	0.00411	53.9344	0.00286	39.8391	0.00227	39.9828	0.00218
42.8182	0.18681	43.7931	0.1469	42.8338	0.13766	42.8839	0.12511	42.8618	0.11499	42.9533	0.10126	28.012	0.05728	28.0121	0.00821	39.8484	0.0041	54.5003	0.00286	40.2527	0.00227	40.3871	0.00218
43.3704	0.18689	44.3376	0.14695	43.3912	0.13773	43.4478	0.12518	43.4025	0.11504	43.511	0.1013	28.3912	0.05729	28.3966	0.00822	40.2582	0.00411	55.0399	0.00286	40.6499	0.00227	40.7682	0.00219
43.9049	0.18695	44.8703	0.14701	43.9467	0.13777	43.9906	0.12523	43.9652	0.11508	44.0587	0.10132	28.781	0.0573	28.7962	0.00822	40.6683	0.00411	55.584	0.00286	41.08	0.00227	41.16	0.00218
44.476	0.18703	45.4186	0.14705	44.4901	0.13783	44.5309	0.1253	44.5201	0.11513	44.6255	0.10135	29.1852	0.05729	29.2656	0.00824	41.0811	0.00411	56.1299	0.00287	41.4646	0.00228	41.6136	0.00219
45.0198	0.18711	45.9928	0.14709	45.0423	0.1379	45.0773	0.12535	45.063	0.11516	45.2069	0.10138	29.6245	0.0573	29.6851	0.00821	41.4731	0.00412	56.6575	0.00287	41.8642	0.00228	41.9978	0.00219
45.5611	0.18718	46.5117	0.14714	45.5898	0.13796	45.6356	0.12542	45.6011	0.1152	45.7341	0.10142	30.0205	0.0573	30.053	0.00821	41.855	0.00411	57.2171	0.00287	42.239	0.00228	42.4203	0.00219
46.1021	0.18725	47.0344	0.14717	46.1235	0.13803	46.1698	0.12549	46.1392	0.11524	46.288	0.10144	30.4249	0.05731	30.4624	0.00824	42.228	0.00411	57.7541	0.00287	42.6418	0.00227	42.8211	0.00219
46.6506	0.18731	47.5744	0.14721	46.634	0.13806	46.7246	0.12554	46.6944	0.11528	46.852	0.10148	30.8085	0.05731	30.86	0.00824	42.5976	0.00412	58.2927	0.00287	43.0547	0.00228	43.1959	0.0022
47.1925	0.18732	48.132	0.14727	47.1854	0.13812	47.2912	0.12559	47.2565	0.11532	47.3794	0.10149	31.2709	0.05732	31.2561	0.00824	42.9982	0.00413	58.8081	0.00287	43.4727	0.00227	43.6355	0.00219
47.7493	0.18736	48.6686	0.14731	47.6802	0.13818	47.8337	0.12567	47.8034	0.11536	47.9352	0.10153	31.7019	0.05733	31.6821	0.00824	43.4412	0.00413	59.3743	0.00287	43.9147	0.00228	44.0675	0.00221
48.2937	0.18743	49.2229	0.14736	48.2639	0.13824	48.3918	0.12571	48.3486	0.1154	48.4914	0.10156	32.1046	0.05735	32.0648	0.00825	43.8572	0.00412	59.895	0.00288	44.313	0.00228	44.4652	0.0022
48.8214	0.1875	49.7779	0.14739	48.8264	0.13828	48.934	0.12578	48.8611	0.11543	49.0428	0.10157	32.4973	0.05732	32.4757	0.00824	44.3084	0.00414	60.4435	0.00288	44.7012	0.00228	44.8957	0.00219
49.3709	0.18753	50.3239	0.14742	49.3643	0.13834	49.4862	0.12583	49.398	0.11547	49.5809	0.10159	32.9186	0.05735	32.9208	0.00824	44.7065	0.00413	60.9949	0.00289	45.1131	0.00228	45.2823	0.0022
49.9151	0.18755	50.8546	0.14745	49.8907	0.1384	50.0249	0.12589	49.9433	0.1155	50.1391	0.10162	33.3167	0.05736	33.3509	0.00825	45.1249	0.00413	61.5415	0.00288	45.4995	0.00229	45.7409	0.0022
50.4616	0.18762	51.3939	0.14751	50.4378	0.13845	50.5564	0.12594	50.5187	0.11552	50.6868	0.10165	33.7094	0.05736	33.7409	0.00825	45.5314	0.00415	62.0888	0.00289	45.9545	0.00229	46.1223	0.00219
51.018	0.18768	51.9554	0.14754	51.0144	0.1385	51.1067	0.12599	51.0822	0.11556	51.2355	0.10165	34.0819	0.05737	34.1234	0.00825	45.9361	0.00414	62.6271	0.00289	46.4	0.00229	46.5039	0.0022
51.5523	0.18778	52.5038	0.14759	51.5583	0.13855	51.6373	0.12604	51.6264	0.11562	51.7805	0.10168	34.4838	0.05736	34.562	0.00826	46.3006	0.00414	63.184	0.0029	46.8192	0.00229	46.8845	0.0022
52.0926	0.18784	53.0445	0.14763	52.0528	0.1386	52.1954	0.12612	52.1736	0.11563	52.3115	0.10171	34.8731	0.05738	35.0023	0.00825	46.696	0.00413	63.7438	0.0029	47.2121	0.00229	47.2829	0.0022
52.6279	0.18788	53.6003	0.14769	52.6166	0.13866	52.7488	0.12618	52.7182	0.11567	52.8474	0.10174	35.3089	0.05739	35.4091	0.00826	47.0562	0.00415	64.2737	0.00292	47.5949	0.0023	47.6731	0.0022
53.1885	0.18794	54.1392	0.14773	53.1531	0.13872	53.2687	0.12622	53.2435	0.1157	53.4042	0.10178	35.7187	0.05739	35.8111	0.00827	47.4387	0.00415	64.8342	0.0029	47.9855	0.00229	48.1245	0.00221
53.7301	0.188	54.6693	0.14776	53.6987	0.13877	53.8317	0.12628	53.7796	0.11574	53.9606	0.10181	36.1367	0.05741	36.202	0.00825	47.8258	0.00416	65.3712	0.00291	48.4096	0.00229	48.55	0.0022
54.2836	0.18804	55.2338	0.14781	54.2709	0.13883	54.3677	0.12633	54.3424	0.11578	54.5151	0.10182	36.5392	0.0574	36.6065	0.00827	48.2422	0.00415	65.9072	0.00291	48.8142	0.0023	48.9313	0.00221
54.8537	0.18811	55.7702	0.14785	54.8163	0.13888	54.9258	0.12641	54.8987	0.11582	55.073	0.10186	36.9295	0.05742	36.9897	0.00826	48.6187	0.00423	66.4652	0.00292	49.1933	0.0023	49.3145	0.00221
55.3854	0.18815	56.3235	0.1479	55.3805	0.13895	55.4659	0.12645	55.438	0.11586	55.609	0.10189	37.3227	0.05743	37.4164	0.00827	49.0162	0.00415	67.0194	0.00293	49.5669	0.0023	49.7133	0.00221
55.9378	0.18822	56.8708	0.14795	55.9261	0.13901	56.0439	0.12651	55.989	0.11589	56.1569	0.10192	37.7493	0.05744	37.8676	0.00828	49.4335	0.00416	67.5703	0.00292	49.9661	0.0023	50.0808	0.00221
56.4886	0.18828	57.4072	0.14799	56.4615	0.13906	56.5727	0.12657	56.5338	0.11593	56.7114	0.10194	38.1403	0.05744	38.2734	0.00827	49.8297	0.00416	68.1119	0.00292	50.4074	0.0023	50.4876	0.00222
57.0425	0.18839	57.9621	0.14805	57.0189	0.13913	57.1304	0.12665	57.0826	0.11598	57.2698	0.10197	38.5299	0.05745	38.7073	0.00828	50.205	0.00416	68.6524	0.00293	50.7727	0.00231	50.9315	0.00222
57.5887	0.1885	58.5037	0.14807	57.5754	0.13918	57.6418	0.1267	57.6285	0.11601	57.8263	0.10201	38.9624	0.05746	39.0977	0.00829	50.6223	0.00416	69.2066	0.00293	51.1633	0.0023	51.3242	0.00222
58.1431	0.1886	59.0288	0.14812	58.1234	0.13922	58.1967	0.12677	58.1557	0.11604	58.3821	0.10203	39.3811	0.05745	39.5122	0.00826	51.0337	0.00417	69.7665	0.00293	51.6106	0.00231	51.7614	0.00222
58.6821	0.18871	59.5672	0.14817	58.6709	0.13929	58.7043	0.12682	58.7092	0.11608	58.944	0.10206	39.8117	0.05748	39.9055	0.0083	51.44	0.00417	70.3087	0.00293	51.9834	0.0023	52.1737	0.00222
59.2413	0.18874	60.1272	0.14821	59.2069	0.13934	59.2594	0.12688	59.2668	0.11613	59.4913	0.10208	40.2544	0.0575	40.2947	0.0083	51.8196	0.00417	70.8465	0.00293	52.3788	0.00231	52.5697	0.00222
59.781	0.18883	60.6585	0.14826	59.7625	0.1394	59.8028	0.12694	59.8295	0.11617	60.0499	0.10211	40.636	0.05749	40.7235	0.00829	52.2133	0.00417	71.4168	0.00293	52.8304	0.00231	52.9464	0.00222
60.3389	0.1889	61.2046	0.14833	60.324	0.13947	60.3359	0.127	60.3657	0.11622	60.6032	0.10215	41.0778	0.0575	41.111	0.0083	52.6588	0.00417	71.9499	0.00293	53.2608	0.00231	53.3082	0.00223
60.874	0.18899	61.7587	0.14838	60.8522	0.13952	60.8943	0.12706	60.8618	0.11625	61.1448	0.10218	41.5222	0.05751	41.5632	0.0083	53.0868	0.00419	72.4813	0.00294	53.6709	0.00231	53.7221	0.00223
61.4318	0.18911	62.3285	0.14842	61.4142	0.13958	61.4499	0.12713	61.4094	0.11631	61.6934	0.10221	41.9055	0.05753	41.9547	0.0083	53.5219	0.00418	73.0532	0.00293	54.1088	0.00232	54.1537	0.00223
61.9701	0.18914	62.8851	0.14849	61.9512	0.13965	61.9757	0.1272	61.9556	0.11633	62.2486	0.10224	42.327	0.05753	42.3402	0.00829	53.8894	0.00419	73.602	0.00294	54.5163	0.00232	54.5917	0.00223
62.5299	0.1892	63.4216	0.14855	62.4957	0.13971	62.5286	0.12726	62.495	0.11638	62.8278	0.10229	42.7133	0.05755	42.7591	0.00832	54.2937	0.00418	74.1532	0.00295	54.9464	0.00232	54.9826	0.00223
63.0898	0.18931	63.9834	0.14858	63.0495	0.13977	63.0682	0.12734	63.0364	0.11642	63.3558	0.1023	43.1354	0.05756	43.1591	0.0083	54.7356	0.00419	74.6826	0.00295	55.3603	0.00232	55.4153	0.00223
63.6119	0.18943	64.5177	0.14866	63.5976	0.13984	63.6084	0.12739	63.582	0.11647	63.9137	0.10234	43.5412	0.05757	43.5406	0.00831	55.163	0.00418	75.2241	0.00296	55.813	0.00232	55.8259	0.00223
64.1701	0.18946	65.0637	0.14869	64.1319	0.1399	64.1325	0.12745	64.1135	0.11651	64.4612	0.10238	44.0044	0.05758	43.9736	0.00831	55.5769	0.00419	75.7763	0.00296	56.2518	0.00232	56.2013	0.00223
64.7224	0.18959	65.6168	0.14876	64.6822	0.13996	64.7019	0.12754	64.6218	0.11656	64.9924	0.1024	44.3832	0.05759	44.3813	0.00832	55.9739	0.00419	76.3045	0.00294	56.6432	0.00232	56.5924	0.00224
65.2709	0.18963	66.1543	0.14882	65.2249	0.14003	65.237	0.12758	65.1795	0.1166	65.5323	0.10244	44.8007	0.0576	44.7827	0.00832	56.3557	0.0042	76.8499	0.00296	57.0057	0.00232	57.0195	0.00223
65.8204	0.1897	66.705	0.14886	65.764	0.14009	65.7942	0.12766	65.7206	0.11663	66.0967	0.10247	45.2096	0.05761	45.1818	0.00831	56.74	0.00419	77.3495	0.00297	57.4076	0.00232	57.425	0.00224
66.3821	0.18981	67.2506	0.14893	66.3314	0.14015	66.3582	0.12772	66.2671	0.11668	66.6668	0.1025	45.5669	0.05762	45.5943	0.00833	57.1371	0.00421	77.885	0.00297	57.81	0.00233	57.8111	0.00224
66.9587	0.18983	67.793	0.14899	66.8838	0.14021	66.8969	0.12778	66.8051	0.11673	67.2009	0.10254	45.9453	0.05763	45.975	0.00833	57.5798	0.00421	78.678	0.00297	58.1878	0.00233	58.2461	0.00225
67.4907	0.18995	68.32	0.14904	67.4364	0.14028	67.444	0.12786	67.3363	0.11677	67.7631	0.10256	46.3302	0.05763	46.4246	0.00833	57.9471	0.0042	79.225	0.00298	58.5662	0.00233	58.6213	0.00224
68.0298	0.19003	68.8413	0.14909	67.9499	0.14034	67.9983	0.12791	67.8973	0.11681	68.3183	0.10261	46.7058	0.05765	46.8144	0.00832	58.3907	0.0042	79.7625	0.00299	58.943	0.00233	59.0078	0.00224
68.5868	0.19013	69.3972	0.14913	68.4741	0.14041	68.5285	0.12798	68.4383	0.11686	68.8494	0.10263	47.0967	0.05766	47.2636	0.00834	58.818	0.00421	80.3004	0.00299	59.3105	0.00234	59.431	0.00225
69.1349	0.19022	69.9658	0.1492	69.0036	0.14048	69.0845	0.12804	68.9501	0.11691	69.4084	0.10266	47.4944	0.05766	47.6691	0.00834	59.2092	0.00422	80.8773	0.00298	59.698	0.00234	59.8564	0.00225
69.687	0.1903	70.5028	0.14925	69.5444	0.14053	69.6294	0.12808	69.4662	0.11695	69.9613	0.10271	47.8643	0.05768	48.0703	0.00833	59.6296	0.00422	81.4394	0.00298	60.1007	0.00234	60.2578	0.00225
70.2274	0.19039	71.0648	0.1493	70.091	0.14058	70.1821	0.12817	70.0012	0.117	70.5271	0.10275	48.2525	0.05771	48.4806	0.00834	60.0337	0.00421	81.9787	0.00299	60.5288	0.00233	60.6771	0.00225
70.7775	0.19047	71.614	0.14936	70.6352	0.14067	70.7233	0.12824	70.5576	0.11704	71.0644	0.10277	48.6433	0.0577	48.8463	0.00834	60.4329	0.00422	82.546	0.003	60.9645	0.00234	61.0437	0.00225
71.3149	0.19055	72.1594	0.14943	71.1805	0.14073	71.285	0.12831	71.0776	0.11709	71.618	0.10281	49.0379	0.0577	49.245	0.00835	60.8212	0.00423	83.0739	0.00299	61.4141	0.00234	61.4147	0.00225
72.1065	0.19058	72.6912	0.14947	71.7117	0.14081	71.8405	0.12837	71.6194	0.11713	72.1694	0.10284	49.4363	0.05773	49.6422	0.00835	61.2903	0.00423	83.6295	0.00301	61.8216	0.00234	61.8091	0.00225
72.6411	0.19064	73.2434	0.14953	72.2542	0.14088	72.3997	0.12845	72.1595	0.11718	72.7179	0.10289	49.8693	0.05772	50.077	0.00835	61.72	0.00424	84.1775	0.00299	62.2319	0.00234	62.2007	0.00226
73.1921	0.19074	74.0649	0.14962	72.7871	0.14093	72.9162	0.1285	72.701	0.11723	73.272	0.10292	50.2839	0.05774	50.5209	0.00835	62.1119	0.00423	84.7406	0.00301	62.6531	0.00235	62.6241	0.00226
73.7569	0.1908	74.6139	0.14968	73.6049	0.14103	73.4441	0.12858	73.2579	0.11727	73.8248	0.10296	50.6865	0.05776	50.9053	0.00836	62.4967	0.00424	85.29	0.00301	63.0418	0.00235	63.0232	0.00226
74.3036	0.19094	75.1688	0.14976	74.1426	0.1411	73.9651	0.12863	73.8163	0.11733	74.3895	0.10298	51.0793	0.05776	51.3408	0.00836	62.8809	0.00424	86.1308	0.00301	63.4049	0.00235	63.4641	0.00226
74.8449	0.19094	75.736	0.14982	74.6987	0.14116	74.4974	0.12868	74.37	0.11736	74.9428	0.10302	51.5161	0.05777	51.748	0.00836	63.3031	0.00424	86.719	0.003	63.8173	0.00235	63.9124	0.00226
75.3929	0.19101	76.2807	0.14987	75.2373	0.14123	75.0522	0.12876	74.9082	0.11742	75.5002	0.10305	51.9194	0.05778	52.1531	0.00837	63.7102	0.00424	87.2729	0.00303	64.2097	0.00235	64.3506	0.00227
75.93	0.19109	76.8375	0.14993	75.7977	0.14129	75.5876	0.12884	75.4757	0.11747	76.0483	0.10309	52.3531	0.0578	52.5699	0.00836	64.1518	0.00425	87.8081	0.00303	64.5892	0.00235	64.776	0.00227
76.4644	0.19116	77.3777	0.14999	76.34	0.14137	76.1212	0.12889	76.0056	0.11751	76.5972	0.10313	52.7933	0.05781	52.9753	0.00837	64.5731	0.00425	88.3642	0.00303	64.9803	0.00235	65.1971	0.00227
77.0393	0.19124	77.9306	0.15006	76.9074	0.14144	76.6603	0.12896	76.5651	0.11756	77.1325	0.10316	53.1671	0.05782	53.3923	0.00837	64.9698	0.00425	88.9116	0.00302	65.3644	0.00236	65.5767	0.00227
77.5855	0.19135	78.4948	0.15015	77.4436	0.1415	77.2085	0.12902	77.1234	0.11761	77.6697	0.1032	53.5371	0.05783	53.7667	0.00838	65.3623	0.00426	89.4851	0.00303	65.8093	0.00236	66.0211	0.00227
78.1154	0.19151	79.0275	0.15017	77.9827	0.14157	77.7562	0.1291	77.679	0.11766	78.2125	0.10323	53.9387	0.05784	54.2173	0.00837	65.7411	0.00426	90.0092	0.00304	66.2496	0.00236	66.3966	0.00227
78.6602	0.19151	79.5896	0.15024	78.554	0.14165	78.3012	0.12916	78.222	0.1177	78.7891	0.10328	54.3825	0.05787	54.5735	0.00839	66.1634	0.00426	90.5853	0.00304	66.7009	0.00237	66.8339	0.00227
79.2112	0.19147	80.1416	0.1503	79.1011	0.1417	78.8539	0.12923	78.78	0.11775	79.3253	0.10331	54.772	0.05787	54.9552	0.00838	66.5874	0.00426	91.1432	0.00305	67.13	0.00237	67.2237	0.00228
79.7566	0.19158	80.7104	0.15035	79.6659	0.14179	79.3984	0.1293	79.3406	0.1178	79.8823	0.10335	55.1612	0.05789	55.3398	0.00839	66.9788	0.00427	91.6819	0.00305	67.522	0.00237	67.6523	0.00228
80.3287	0.19172	81.2763	0.15042	80.1966	0.14186	79.9673	0.12936	79.8955	0.11786	80.4643	0.10338	55.5787	0.0579	55.7328	0.00839	67.376	0.00427	92.2237	0.00306	67.9623	0.00237	68.0639	0.00228
80.8794	0.1918	81.8073	0.15051	80.7631	0.14192	80.5276	0.12942	80.4463	0.1179	81.0273	0.10342	55.9769	0.0579	56.1458	0.0084	67.7639	0.00427	92.7739	0.00305	68.3438	0.00237	68.4593	0.00228
81.4703	0.19176	82.3698	0.15054	81.323	0.14201	81.0849	0.1295	81.0156	0.11796	81.5836	0.10346	56.3584	0.05792	56.6034	0.0084	68.1676	0.00428	93.34	0.00305	68.7399	0.00237	68.8268	0.00229
82.0261	0.19193	82.9408	0.15061	81.8795	0.14206	81.6286	0.12957	81.571	0.11802	82.1334	0.10349	56.74	0.05793	57.0102	0.0084	68.5918	0.00426	93.8975	0.00306	69.1368	0.00238	69.2139	0.00228
82.5611	0.19199	83.4846	0.15067	82.4175	0.14213	82.1993	0.12964	82.1565	0.11807	82.7195	0.10354	57.1281	0.05795	57.3952	0.00841	69.0292	0.00428	94.4403	0.00305	69.4972	0.00238	69.6607	0.00229
83.1129	0.19208	84.043	0.15072	82.9736	0.14218	82.7602	0.12969	82.6937	0.11811	83.275	0.10358	57.5008	0.05796	57.7835	0.00841	69.4154	0.0043	94.9887	0.00307	69.9059	0.00237	70.0687	0.00229
83.672	0.19213	84.579	0.15075	83.5143	0.14227	83.3071	0.12977	83.2551	0.11815	83.8191	0.10361	57.9435	0.05797	58.2171	0.00841	69.7783	0.00429	95.5329	0.00307	70.2863	0.00238	70.4764	0.00229
84.213	0.19227	85.1577	0.15081	84.0696	0.14234	83.881	0.12982	83.808	0.11821	84.3973	0.10364	58.3255	0.058	58.6675	0.00842	70.1619	0.00429	96.0977	0.00308	70.6804	0.00238	70.8672	0.00229
84.7557	0.19238	85.7186	0.15087	84.6474	0.14242	84.4172	0.1299	84.3522	0.11826	84.963	0.10369	58.7405	0.058	59.0447	0.0084	70.5803	0.0043	96.6559	0.00307	71.0559	0.00239	71.2417	0.0023
85.3324	0.19242	86.2827	0.15095	85.186	0.14247	84.972	0.12997	84.929	0.11831	85.5062	0.10373	59.1735	0.05801	59.4187	0.00842	70.9411	0.00428	97.1979	0.00307	71.4414	0.00238	71.6217	0.0023
85.8739	0.1924	86.8247	0.15102	85.7583	0.14257	85.5705	0.13004	85.4821	0.11837	86.0774	0.10377	59.5621	0.05802	59.8332	0.00842	71.3349	0.00429	97.7738	0.00309	71.8196	0.00239	72.0678	0.0023
86.4647	0.19248	87.3632	0.15108	86.3336	0.14261	86.1659	0.1301	86.0463	0.11842	86.644	0.1038	59.9779	0.05803	60.2683	0.00843	71.7262	0.0043	98.3435	0.00307	72.195	0.00239	72.4293	0.0023
87.0032	0.19257	87.9096	0.15115	86.9095	0.14269	86.7258	0.13016	86.6008	0.11847	87.2086	0.10385	60.3857	0.05805	60.7002	0.00842	72.1112	0.0043	98.8831	0.00308	72.5968	0.00239	72.8245	0.0023
87.5401	0.1926	88.4591	0.15119	87.4664	0.14275	87.2666	0.13025	87.1744	0.11853	87.7429	0.10389	60.8161	0.05806	61.0761	0.00843	72.4916	0.00431	99.4154	0.00309	72.9642	0.00239	73.2721	0.00231
88.103	0.19259	88.9865	0.15126	88.023	0.14283	87.7708	0.13031	87.7546	0.11858	88.3101	0.10391	61.2032	0.05807	61.5159	0.00843	72.943	0.0043	99.9852	0.00309	73.3433	0.00239	73.705	0.00231
88.6532	0.19266	89.5422	0.15131	88.58	0.14287	88.3589	0.13038	88.2964	0.11863	88.8842	0.10396	61.5919	0.05809	61.9012	0.00843	73.3755	0.0043	100.519	0.00309	73.742	0.0024	74.1503	0.0023
89.2152	0.19271	90.0985	0.15138	89.1102	0.14296	88.9178	0.13044	88.8332	0.11867	89.4411	0.104	61.9789	0.05808	62.2903	0.00844	73.821	0.00432	101.069	0.0031	74.1498	0.0024	74.5838	0.00231
89.7728	0.1928	90.6672	0.15144	89.8966	0.14306	89.449	0.1305	89.3972	0.11873	90.0024	0.10404	62.36	0.05812	62.7171	0.00844	74.2156	0.00432	101.596	0.0031	74.507	0.0024	74.9523	0.00231
90.3242	0.19289	91.1911	0.15152	90.4792	0.14313	90.0342	0.13057	89.9479	0.1188	90.5615	0.10408	62.7503	0.05812	63.0996	0.00846	74.6502	0.00433	102.145	0.00311	74.9014	0.0024	75.3513	0.00231
90.8764	0.19305	91.7592	0.15157	91.048	0.1432	90.5767	0.13065	90.4942	0.11884	91.1437	0.10412	63.1375	0.05815	63.5044	0.00845	75.0563	0.00432	102.69	0.0031	75.2903	0.0024	75.719	0.00231
91.4403	0.19312	92.3136	0.15166	91.6194	0.14328	91.1396	0.13071	91.0491	0.1189	91.6855	0.10416	63.5339	0.05816	63.881	0.00846	75.4752	0.00432	103.232	0.00312	75.6751	0.0024	76.123	0.00232
92.0192	0.19319	92.8787	0.15171	92.1576	0.14334	91.6895	0.13078	91.62	0.11894	92.241	0.1042	63.9776	0.05816	64.3138	0.00847	75.8815	0.00433	103.776	0.00312	76.0518	0.00241	76.5158	0.00231
92.5604	0.19333	93.6815	0.1518	92.7171	0.14341	92.2544	0.13085	92.1675	0.11899	92.822	0.10423	64.375	0.05819	64.695	0.00845	76.2806	0.00434	104.313	0.00311	76.4296	0.0024	76.8929	0.00232
93.1272	0.19351	94.251	0.15183	93.5566	0.14353	92.8218	0.13091	92.7045	0.11904	93.3659	0.10426	64.788	0.0582	65.0772	0.00846	76.687	0.00433	104.846	0.00313	76.8306	0.00241	77.308	0.00232
93.6769	0.19366	94.7976	0.15189	94.1395	0.1436	93.3774	0.131	93.2798	0.1191	93.9223	0.10432	65.1925	0.05822	65.4587	0.00847	77.0894	0.00434	105.4	0.00312	77.2591	0.00241	77.7034	0.00232
94.2382	0.19373	95.3635	0.15196	94.681	0.14367	93.9295	0.13107	93.8354	0.11915	94.466	0.10435	65.6253	0.05822	65.8698	0.00847	77.4933	0.00435	105.934	0.00313	77.6466	0.00241	78.1166	0.00233
94.7893	0.19382	95.909	0.15204	95.2477	0.14374	94.4829	0.13114	94.3644	0.1192	95.0245	0.10441	66.0059	0.05825	66.3192	0.00848	77.9239	0.00434	106.466	0.00313	78.0337	0.00242	78.4681	0.00233
95.3478	0.19387	96.4493	0.15209	95.8378	0.14381	95.0486	0.1312	94.9535	0.11925	95.6071	0.10444	66.3801	0.05826	66.704	0.00849	78.358	0.00435	107.016	0.00314	78.4222	0.00242	78.8773	0.00233
95.8893	0.19396	97.0193	0.15218	96.3944	0.14386	95.6124	0.13127	95.513	0.11931	96.1763	0.10448	66.7708	0.05827	67.1089	0.00848	78.7745	0.00434	107.515	0.00313	78.8071	0.00241	79.2445	0.00233
96.4381	0.19403	97.5619	0.15224	97.4849	0.14403	96.1713	0.13134	96.0852	0.11937	96.7424	0.10451	67.1339	0.05828	67.5219	0.00848	79.1846	0.00435	108.06	0.00314	79.1913	0.00243	79.651	0.00233
97.0082	0.19419	98.1466	0.15232	98.0442	0.14408	96.714	0.13141	96.6245	0.11943	97.3063	0.10455	67.5447	0.05829	67.9617	0.00849	79.5698	0.00435	108.6	0.00314	79.5679	0.00242	80.0705	0.00234
97.559	0.19421	98.7122	0.15236	98.5785	0.14416	97.2806	0.13147	97.1928	0.11947	97.8854	0.10459	67.9959	0.05831	68.3893	0.00849	80.0056	0.00435	109.141	0.00314	79.9547	0.00242	80.512	0.00234
98.1093	0.19432	99.2853	0.15244	99.1572	0.14423	97.8338	0.13155	97.751	0.11952	98.4352	0.10464	68.4377	0.05832	68.8172	0.0085	80.4025	0.00437	109.681	0.00314	80.4277	0.00243	80.9451	0.00234
98.6565	0.19444	99.8527	0.1525	99.7173	0.1443	98.4202	0.13161	98.2845	0.11958	98.9861	0.10468	68.8064	0.05833	69.2248	0.00849	80.8349	0.00435	110.23	0.00315	80.8949	0.00243	81.4136	0.00234
99.2173	0.19446	100.373	0.15255	100.237	0.14436	98.9852	0.13167	98.8547	0.11964	99.5513	0.10472	69.1784	0.05835	69.6548	0.0085	81.2905	0.00435	110.772	0.00317	81.3216	0.00243	81.8577	0.00234
99.7353	0.19462	100.903	0.15263	100.795	0.14445	99.5393	0.13175	99.409	0.11969	100.12	0.10477	69.5666	0.05837	70.0384	0.00851	81.7232	0.00438	111.315	0.00315	81.7948	0.00243	82.311	0.00235
100.286	0.19471	101.442	0.15271	101.34	0.14452	100.082	0.13182	99.9348	0.11974	100.665	0.10481	69.9652	0.05838	70.3966	0.00852	82.1346	0.00436	111.855	0.00316	82.2743	0.00243	82.7657	0.00235
100.818	0.19482	101.991	0.15277	101.901	0.14457	100.619	0.13187	100.469	0.1198	101.217	0.10484	70.3812	0.0584	70.7729	0.00851	82.5195	0.00438	112.401	0.00316	82.696	0.00243	83.2118	0.00235
101.374	0.19484	102.539	0.15285	102.438	0.14466	101.17	0.13195	101.021	0.11986	101.772	0.10488	70.7865	0.05841	71.1588	0.00852	82.9714	0.00438	112.943	0.00316	83.1086	0.00244	83.6645	0.00235
101.933	0.19489	103.086	0.1529	102.986	0.14472	101.731	0.13201	101.576	0.11989	102.305	0.10491	71.2284	0.05842	71.5403	0.00853	83.4287	0.00439	113.497	0.00317	83.5538	0.00244	84.0624	0.00235
102.432	0.19493	103.632	0.15294	103.519	0.14478	102.278	0.13207	102.116	0.11995	102.84	0.10495	71.6165	0.05844	71.943	0.00852	83.8671	0.00439	114.029	0.00318	84.0037	0.00245	84.5095	0.00236
102.983	0.19511	104.169	0.153	104.06	0.14485	102.82	0.13213	102.65	0.12	103.353	0.10499	72.0403	0.05846	72.3443	0.00853	84.2964	0.00439	114.577	0.00317	84.4433	0.00245	84.9207	0.00236
103.535	0.19532	104.742	0.15304	104.617	0.14491	103.366	0.13221	103.193	0.12006	103.907	0.10503	72.4574	0.05847	72.7071	0.00854	84.7013	0.00438	115.081	0.00318	84.887	0.00245	85.3336	0.00236
104.098	0.19542	105.287	0.15314	105.148	0.14497	103.922	0.13228	103.745	0.12011	104.447	0.10508	72.8397	0.05848	73.0973	0.00854	85.1528	0.00441	115.629	0.00318	85.3036	0.00245	85.7721	0.00236
104.635	0.19545	105.849	0.15319	105.702	0.14502	104.464	0.13234	104.287	0.12016	105.009	0.10511	73.2127	0.0585	73.5008	0.00854	85.6098	0.0044	116.163	0.00317	85.7433	0.00246	86.1959	0.00236
105.183	0.19557	106.38	0.15325	106.496	0.14511	104.986	0.1324	104.85	0.12022	105.57	0.10515	73.6107	0.05852	73.9444	0.00855	86.056	0.0044	116.726	0.00318	86.1231	0.00246	86.6017	0.00237
105.736	0.19572	106.894	0.15331	107.039	0.14518	105.779	0.13249	105.383	0.12026	106.122	0.1052	74.0078	0.05852	74.3816	0.00855	86.5122	0.0044	117.26	0.00319	86.592	0.00246	87.0524	0.00237
106.288	0.19586	107.413	0.15337	107.591	0.14525	106.301	0.13255	105.936	0.12031	106.674	0.10524	74.442	0.05854	74.7592	0.00857	86.9625	0.0044	117.806	0.00319	86.9825	0.00246	87.4968	0.00237
106.839	0.19595	107.954	0.15343	108.138	0.14532	106.836	0.13261	106.483	0.12035	107.222	0.10528	74.8328	0.05856	75.1733	0.00855	87.4193	0.00442	118.367	0.00321	87.435	0.00246	87.9556	0.00237
107.355	0.19599	108.501	0.15347	108.666	0.14539	107.381	0.13267	107.034	0.12042	107.767	0.10533	75.2233	0.05857	75.5825	0.00857	87.8697	0.00442	118.909	0.0032	87.8762	0.00246	88.386	0.00238
107.885	0.19599	109.064	0.15351	109.209	0.14545	107.934	0.13274	107.563	0.12048	108.312	0.10534	75.6105	0.05858	75.9506	0.00856	88.2979	0.00441	119.451	0.00319	88.3213	0.00247	88.8039	0.00238
108.432	0.19606	109.607	0.15357	109.735	0.14553	108.475	0.13281	108.11	0.12053	108.859	0.10539	75.9862	0.0586	76.3434	0.00858	88.7128	0.00442	119.98	0.0032	88.727	0.00247	89.2502	0.00238
108.963	0.19617	110.144	0.15364	110.264	0.14559	109.027	0.13289	108.661	0.12057	109.401	0.10543	76.3821	0.05862	76.7682	0.00858	89.1193	0.00443	120.531	0.00321	89.1375	0.00247	89.6608	0.00238
109.523	0.19628	110.715	0.15371	110.818	0.14566	109.569	0.13293	109.198	0.12063	109.948	0.10547	76.8192	0.05863	77.1502	0.00858	89.5139	0.00442	121.073	0.00321	89.536	0.00247	90.0928	0.00238
110.061	0.19637	111.266	0.15374	111.371	0.14574	110.101	0.13301	109.746	0.12068	110.488	0.10551	77.213	0.05865	77.5182	0.00858	89.8843	0.00443	121.622	0.00322	89.9942	0.00247	90.5035	0.00239
110.619	0.19642	111.814	0.15378	111.915	0.14581	110.643	0.13307	110.299	0.12073	111.042	0.10556	77.6431	0.05867	77.9316	0.00858	90.326	0.00444	122.169	0.00321	90.4514	0.00248	90.9505	0.00239
111.151	0.19652	112.355	0.15386	112.466	0.14587	111.198	0.13314	110.838	0.12079	111.601	0.10559	78.0794	0.05868	78.3578	0.00859	90.7709	0.00444	122.738	0.00322	90.8458	0.00248	91.348	0.00239
111.708	0.19672	112.917	0.15395	113.014	0.14594	111.771	0.13322	111.393	0.12084	112.134	0.10564	78.5048	0.05869	78.7447	0.00859	91.1859	0.00444	123.28	0.00322	91.2728	0.00249	91.7969	0.00239
112.236	0.19669	113.458	0.15399	113.566	0.146	112.332	0.13328	111.932	0.1209	112.688	0.10567	78.882	0.05872	79.1449	0.0086	91.5938	0.00444	123.828	0.00323	91.7086	0.00248	92.2237	0.00239
112.759	0.19675	114.017	0.15406	114.107	0.14607	112.865	0.13336	112.478	0.12096	113.236	0.10571	79.3389	0.05871	79.5268	0.0086	91.9879	0.00444	124.39	0.00324	92.136	0.00249	92.6388	0.0024
113.266	0.19682	114.557	0.1541	114.643	0.14614	113.412	0.13341	113.019	0.121	113.802	0.10575	79.7338	0.05873	79.9159	0.0086	92.3993	0.00445	124.929	0.00324	92.5785	0.00249	93.0408	0.00239
113.812	0.19683	115.128	0.15419	115.178	0.14622	113.965	0.13347	113.563	0.12107	114.356	0.1058	80.1186	0.05877	80.3601	0.00861	92.7703	0.00445	125.465	0.00324	92.9952	0.00249	93.4718	0.0024
114.356	0.19691	115.662	0.15427	115.73	0.14627	114.523	0.13354	114.128	0.12112	114.894	0.10585	80.5265	0.05877	80.7549	0.00862	93.1574	0.00446	126.008	0.00324	93.4159	0.00249	93.8608	0.0024
114.904	0.19701	116.217	0.15428	116.282	0.14635	115.062	0.13362	114.698	0.12117	115.446	0.10588	80.98	0.05878	81.1629	0.00862	93.5786	0.00446	126.555	0.00324	93.8295	0.00249	94.2571	0.00241
115.457	0.19719	116.776	0.15435	116.821	0.14641	115.62	0.13369	115.207	0.12122	115.998	0.10593	81.4275	0.05881	81.6066	0.00863	94.0336	0.00447	127.107	0.00325	94.2999	0.0025	94.6545	0.00241
115.996	0.19735	117.311	0.15441	117.373	0.14646	116.159	0.13375	115.756	0.12126	116.541	0.10595	81.8684	0.05882	82.3026	0.00863	94.4763	0.00446	127.673	0.00325	94.7464	0.0025	95.1127	0.00241
116.536	0.19749	117.863	0.15448	117.92	0.14653	116.723	0.13382	116.306	0.12133	117.083	0.106	82.2672	0.05883	82.7138	0.00863	94.8682	0.00448	128.217	0.00325	95.1885	0.0025	95.5209	0.00242
117.094	0.19767	118.389	0.15456	118.466	0.1466	117.274	0.1339	116.844	0.12137	117.622	0.10604	82.6665	0.05887	83.1593	0.00864	95.3153	0.00448	128.754	0.00326	95.5885	0.0025	95.9428	0.00241
117.631	0.19789	118.942	0.15464	119.011	0.14668	117.785	0.13395	117.399	0.12143	118.188	0.10607	83.0834	0.05886	83.6049	0.00865	95.7591	0.00448	129.325	0.00326	95.9948	0.00251	96.3824	0.00242
118.17	0.19793	119.481	0.15467	119.561	0.14676	118.331	0.13401	117.95	0.12148	118.727	0.10612	83.5126	0.05889	83.9913	0.00865	96.1703	0.00448	129.852	0.00326	96.4099	0.00251	96.8282	0.00242
118.714	0.19793	120.051	0.15472	120.12	0.14683	118.883	0.13406	118.496	0.12154	119.266	0.10616	83.936	0.0589	84.3916	0.00866	96.6256	0.00448	130.393	0.00326	96.8209	0.00251	97.2492	0.00243
119.255	0.198	120.59	0.15477	120.649	0.14689	119.426	0.13413	119.039	0.12159	119.824	0.1062	84.343	0.05892	84.8551	0.00865	97.0127	0.00451	130.936	0.00326	97.2535	0.00252	97.6886	0.00242
119.809	0.19813	121.137	0.15479	121.202	0.14697	119.992	0.1342	119.569	0.12164	120.38	0.10623	84.7648	0.05893	85.2445	0.00866	97.4343	0.00449	131.498	0.00327	97.6673	0.00252	98.105	0.00242
120.341	0.19812	121.691	0.15484	121.751	0.14704	120.549	0.13426	120.111	0.1217	120.933	0.10628	85.1896	0.05896	85.6401	0.00867	97.8662	0.00449	132.024	0.00328	98.0537	0.00252	98.5222	0.00243
120.885	0.1982	122.224	0.15494	122.305	0.1471	121.085	0.13433	120.653	0.12174	121.486	0.10631	85.5902	0.05896	86.0299	0.00866	98.2673	0.00451	132.56	0.00328	98.4585	0.00252	98.94	0.00243
121.441	0.19828	122.763	0.15498	122.86	0.14715	121.643	0.1344	121.218	0.1218	122.037	0.10635	86.0476	0.05897	86.4437	0.00868	98.7336	0.0045	133.124	0.00327	98.8644	0.00252	99.3573	0.00243
121.985	0.19838	123.302	0.15506	123.408	0.14723	122.178	0.13446	121.753	0.12184	122.553	0.10639	86.4249	0.059	86.898	0.00867	99.157	0.00451	133.683	0.00329	99.256	0.00252	99.7681	0.00244
122.544	0.19846	123.849	0.1551	123.96	0.14729	122.732	0.13452	122.293	0.12191	123.082	0.10644	86.8264	0.059	87.2773	0.00868	99.5652	0.0045	134.231	0.00327	99.7065	0.00253	100.129	0.00244
123.085	0.19856	124.394	0.15518	124.517	0.14736	123.282	0.13459	122.825	0.12196	123.612	0.10647	87.2625	0.05902	87.6876	0.00869	99.9969	0.00451	134.756	0.00329	100.129	0.00253	100.567	0.00244
123.63	0.1986	124.965	0.15524	125.075	0.14743	123.83	0.13464	123.37	0.12201	124.169	0.10651	87.7114	0.05903	88.0958	0.00868	100.423	0.00451	135.325	0.0033	100.505	0.00253	101.008	0.00244
124.18	0.19875	125.507	0.15532	125.619	0.14749	124.376	0.13471	123.923	0.12206	124.721	0.10656	88.1656	0.05907	88.5058	0.0087	100.809	0.00452	135.829	0.0033	100.897	0.00253	101.391	0.00244
124.74	0.19888	126.063	0.15537	126.17	0.14756	124.908	0.13477	124.473	0.12212	125.255	0.10658	88.5682	0.05908	88.9784	0.00871	101.19	0.00451	136.373	0.0033	101.298	0.00253	101.78	0.00244
125.274	0.19911	126.603	0.15542	126.702	0.14762	125.44	0.13484	125.016	0.12218	125.776	0.10663	88.9767	0.05907	89.4208	0.0087	101.565	0.00452	136.914	0.0033	101.685	0.00254	102.174	0.00245
125.825	0.19921	127.145	0.15546	127.262	0.1477	126.244	0.13495	125.574	0.12223	126.312	0.10667	89.4171	0.05911	89.8256	0.00871	101.95	0.00452	137.475	0.00331	102.053	0.00254	102.621	0.00244
126.382	0.19924	127.688	0.15553	127.808	0.14776	126.775	0.13502	126.127	0.12227	126.85	0.10671	89.8477	0.05912	90.2269	0.00871	102.37	0.00453	137.979	0.00331	102.444	0.00254	102.992	0.00245
126.937	0.19936	128.231	0.15561	128.363	0.14784	127.316	0.13509	126.697	0.12233	127.38	0.10675	90.2609	0.05913	90.6107	0.00872	102.749	0.00452	138.515	0.00331	102.847	0.00254	103.395	0.00245
127.49	0.19948	128.771	0.15564	128.91	0.1479	127.848	0.13515	127.217	0.12238	127.896	0.10679	90.6636	0.05915	91.014	0.00872	103.132	0.00453	139.082	0.00332	103.261	0.00254	103.818	0.00245
128.027	0.19952	129.327	0.15571	129.452	0.14795	128.399	0.1352	127.776	0.12244	128.457	0.10682	91.0991	0.05917	91.3959	0.00872	103.515	0.00454	139.617	0.00332	103.666	0.00255	104.232	0.00246
128.586	0.19967	129.846	0.1558	129.999	0.14801	128.935	0.13526	128.298	0.12247	129.002	0.10687	91.5639	0.05918	91.8101	0.00873	103.895	0.00454	140.174	0.00333	104.047	0.00256	104.603	0.00246
129.144	0.19976	130.385	0.15585	130.563	0.14809	129.47	0.13533	128.838	0.12255	129.541	0.10691	92.0265	0.05922	92.2095	0.00873	104.282	0.00454	140.725	0.00333	104.427	0.00256	105.042	0.00246
129.685	0.19991	130.938	0.1559	131.097	0.14815	130.028	0.13541	129.383	0.1226	130.096	0.10695	92.4796	0.05923	92.5991	0.00874	104.669	0.00456	141.268	0.00333	104.858	0.00256	105.468	0.00246
130.229	0.19989	131.496	0.15595	131.657	0.14821	130.568	0.13547	129.933	0.12265	130.636	0.10698	92.8972	0.05924	93.0156	0.00874	105.049	0.00454	141.803	0.00333	105.268	0.00256	105.846	0.00246
130.783	0.19988	132.018	0.15605	132.22	0.1483	131.065	0.13552	130.493	0.12271	131.192	0.10703	93.2842	0.05926	93.4459	0.00875	105.43	0.00455	142.373	0.00334	105.651	0.00256	106.205	0.00246
131.623	0.20006	132.555	0.15608	132.766	0.14836	131.602	0.13558	131.036	0.12276	131.726	0.10708	93.6824	0.05928	93.8564	0.00876	105.829	0.00455	142.907	0.00334	106.034	0.00256	106.604	0.00247
132.158	0.20013	133.105	0.15617	133.316	0.14841	132.163	0.13564	131.572	0.1228	132.248	0.10711	94.0824	0.05929	94.2455	0.00876	106.245	0.00455	143.462	0.00334	106.411	0.00257	107.021	0.00247
132.716	0.20022	133.674	0.15627	133.859	0.14849	132.712	0.13571	132.114	0.12286	132.818	0.10715	94.538	0.05932	94.6816	0.00876	106.666	0.00456	143.96	0.00334	106.805	0.00256	107.414	0.00247
133.268	0.20028	134.222	0.15637	134.391	0.14856	133.267	0.13576	132.651	0.12291	133.379	0.10719	94.9381	0.05932	95.0966	0.00877	107.091	0.00456	144.502	0.00335	107.256	0.00257	107.81	0.00247
133.8	0.20042	134.779	0.15641	134.944	0.14862	133.82	0.13583	133.198	0.12298	133.929	0.10723	95.3533	0.05934	95.4899	0.00876	107.47	0.00458	145.054	0.00335	107.681	0.00257	108.255	0.00248
134.349	0.20063	135.322	0.15646	135.494	0.14868	134.38	0.13591	133.757	0.12302	134.481	0.10728	95.7849	0.05936	95.9436	0.00879	107.831	0.00456	145.609	0.00336	108.109	0.00257	108.644	0.00248
134.872	0.20071	135.877	0.1565	136.065	0.14874	134.919	0.13596	134.307	0.12307	135.024	0.1073	96.1767	0.05938	96.3374	0.00877	108.232	0.00458	146.162	0.00336	108.509	0.00258	109.024	0.00248
135.431	0.20077	136.405	0.15661	136.607	0.1488	135.458	0.136	134.848	0.12313	135.561	0.10735	96.6226	0.05939	96.7455	0.00879	108.596	0.00458	146.705	0.00336	108.952	0.00258	109.42	0.00249
135.968	0.20097	136.95	0.15663	137.147	0.14887	136.013	0.13605	135.389	0.12318	136.121	0.10738	97.0162	0.05939	97.1571	0.00879	108.971	0.00457	147.256	0.00336	109.332	0.00259	109.806	0.00248
136.531	0.20098	137.504	0.15666	137.715	0.14898	136.547	0.13615	135.934	0.12323	136.644	0.10742	97.4104	0.05942	97.5541	0.0088	109.369	0.00459	147.809	0.00336	109.713	0.00258	110.2	0.00248
137.067	0.20104	138.063	0.15673	138.251	0.14903	137.054	0.13619	136.472	0.12327	137.169	0.10746	97.8163	0.05943	97.9698	0.0088	109.818	0.00457	148.35	0.00336	110.111	0.00258	110.584	0.0025
137.638	0.20126	138.598	0.1568	138.78	0.1491	137.587	0.13625	137.027	0.12333	137.716	0.10749	98.2593	0.05945	98.4156	0.0088	110.242	0.00459	148.902	0.00337	110.493	0.00259	110.974	0.00249
138.172	0.20137	139.149	0.15689	139.313	0.14915	138.149	0.1363	137.584	0.1234	138.276	0.10755	98.7198	0.05948	98.8076	0.00881	110.646	0.00459	149.452	0.00338	110.911	0.00259	111.375	0.00249
138.729	0.2015	139.695	0.15697	139.847	0.14921	138.686	0.13636	138.137	0.12345	139.046	0.1076	99.1667	0.05948	99.2249	0.00881	111.068	0.0046	149.996	0.00338	111.319	0.00259	111.783	0.00249
139.273	0.20159	140.243	0.15701	140.409	0.14927	139.242	0.13643	138.694	0.1235	139.587	0.10765	99.618	0.05951	99.6729	0.00881	111.432	0.00459	150.526	0.00338	111.708	0.00259	112.173	0.0025
139.816	0.20173	140.783	0.15712	140.956	0.14934	139.748	0.13649	139.214	0.12356	140.16	0.1077	100.054	0.05952	100.098	0.00882	111.84	0.0046	151.065	0.00338	112.111	0.0026	112.568	0.0025
140.385	0.20184	141.301	0.15719	141.485	0.1494	140.303	0.13655	139.779	0.12361	140.7	0.10772	100.481	0.05954	100.5	0.00882	112.202	0.00461	151.613	0.00338	112.515	0.00259	113.007	0.0025
140.932	0.20203	141.84	0.15723	142.037	0.14944	140.838	0.13662	140.333	0.12366	141.256	0.10776	100.862	0.05955	100.964	0.00882	112.604	0.00461	152.163	0.00339	112.915	0.0026	113.404	0.00251
141.468	0.20214	142.374	0.15724	142.599	0.14953	141.373	0.13666	140.891	0.12372	141.794	0.10781	101.25	0.05957	101.328	0.00883	112.998	0.00461	152.721	0.00339	113.304	0.0026	113.86	0.00251
142.021	0.20212	142.926	0.15727	143.136	0.14959	141.926	0.13675	141.422	0.12376	142.343	0.10785	101.636	0.05959	101.707	0.00884	113.392	0.00462	153.239	0.00341	113.744	0.00261	114.268	0.00251
142.573	0.20219	143.476	0.15731	143.67	0.14967	142.467	0.1368	141.975	0.1238	142.893	0.10787	102.022	0.0596	102.084	0.00884	113.77	0.00462	153.789	0.00339	114.104	0.0026	114.657	0.00251
143.114	0.20238	144.017	0.15736	144.221	0.14973	143.024	0.13685	142.517	0.12385	143.443	0.10792	102.399	0.05961	102.494	0.00884	114.167	0.00461	154.332	0.0034	114.502	0.00261	115.067	0.00251
143.662	0.20261	144.564	0.15743	144.782	0.14979	143.576	0.13693	143.064	0.12391	143.995	0.10796	102.848	0.05963	102.921	0.00885	114.601	0.00462	154.872	0.0034	114.888	0.00261	115.444	0.00252
144.213	0.2026	145.106	0.15749	145.326	0.14984	144.116	0.13698	143.569	0.12397	144.539	0.108	103.224	0.05965	103.302	0.00886	115.004	0.00462	155.393	0.0034	115.26	0.00262	115.841	0.00252
144.738	0.20281	145.639	0.15753	145.86	0.1499	144.653	0.13703	144.113	0.12401	145.086	0.10805	103.631	0.05966	103.704	0.00886	115.427	0.00463	155.956	0.00341	115.65	0.00261	116.272	0.00252
145.301	0.20295	146.188	0.15761	146.421	0.14996	145.184	0.13709	144.665	0.12406	145.623	0.10809	104.063	0.05969	104.078	0.00886	115.859	0.00463	156.509	0.00341	116.033	0.00262	116.712	0.00252
145.845	0.20315	146.706	0.15767	146.972	0.15001	145.728	0.13715	145.223	0.12413	146.17	0.10812	104.446	0.0597	104.468	0.00887	116.282	0.00463	157.062	0.00341	116.459	0.00262	117.125	0.00252
146.389	0.20315	147.536	0.15771	147.517	0.15005	146.232	0.13722	145.78	0.12417	146.695	0.10816	104.818	0.05971	104.895	0.00887	116.678	0.00465	157.598	0.00341	116.85	0.00262	117.5	0.00252
146.933	0.20324	148.083	0.15779	148.063	0.15009	146.775	0.13729	146.315	0.12423	147.229	0.10821	105.24	0.05974	105.308	0.00888	117.082	0.00465	158.141	0.00342	117.217	0.00262	117.902	0.00253
147.457	0.2033	148.644	0.15788	148.601	0.15018	147.322	0.13737	146.866	0.12427	147.794	0.10824	105.625	0.05973	105.708	0.00888	117.478	0.00463	158.686	0.00342	117.601	0.00263	118.267	0.00253
148.028	0.20338	149.185	0.15794	149.133	0.15027	147.864	0.13742	147.405	0.12431	148.336	0.10827	106.021	0.05976	106.09	0.00889	117.918	0.00464	159.235	0.00343	118.004	0.00263	118.674	0.00253
148.562	0.20347	149.737	0.15797	149.665	0.15031	148.403	0.13749	147.953	0.12435	149.123	0.10833	106.436	0.05977	106.478	0.0089	118.302	0.00465	159.768	0.00343	118.455	0.00263	119.052	0.00253
149.12	0.20353	150.281	0.15805	150.204	0.15038	148.962	0.13754	148.493	0.12442	149.67	0.10837	106.832	0.05979	106.856	0.00889	118.695	0.00466	160.34	0.00343	118.902	0.00263	119.442	0.00254
149.659	0.20358	150.825	0.15813	150.755	0.15046	149.497	0.13761	149.045	0.12447	150.207	0.10842	107.217	0.05979	107.269	0.0089	119.12	0.00465	160.878	0.00344	119.291	0.00264	119.804	0.00254
150.192	0.20369	151.37	0.15817	151.308	0.15052	150.059	0.13767	149.585	0.12453	150.768	0.10846	107.591	0.05982	107.72	0.00891	119.505	0.00466	161.438	0.00344	119.721	0.00263	120.207	0.00254
150.757	0.20372	151.913	0.15826	151.843	0.15056	150.607	0.13772	150.143	0.12459	151.304	0.10849	107.983	0.05983	108.146	0.00891	119.929	0.00466	161.978	0.00345	120.118	0.00264	120.596	0.00254
151.309	0.20392	152.452	0.15833	152.389	0.15061	151.159	0.13778	150.717	0.12463	151.858	0.10854	108.381	0.05984	108.554	0.00891	120.334	0.00466	162.529	0.00344	120.549	0.00264	120.967	0.00255
151.858	0.20398	153.001	0.1584	152.933	0.15066	151.719	0.13784	151.259	0.12468	152.41	0.10858	108.8	0.05986	108.918	0.00892	120.73	0.00467	163.046	0.00346	120.959	0.00264	121.364	0.00255
152.417	0.20407	153.555	0.15841	153.476	0.15073	152.253	0.13791	151.819	0.12474	152.961	0.1086	109.179	0.05987	109.315	0.00893	121.143	0.00468	163.596	0.00346	121.409	0.00264	121.768	0.00255
152.949	0.20417	154.113	0.15843	154.026	0.1508	152.808	0.13799	152.371	0.12477	153.503	0.10865	109.559	0.05988	109.699	0.00892	121.54	0.00466	164.144	0.00346	121.857	0.00265	122.145	0.00255
153.517	0.20432	154.648	0.15852	154.56	0.15085	153.361	0.13804	152.912	0.12482	154.059	0.10869	109.931	0.05991	110.081	0.00893	121.973	0.00467	164.714	0.00346	122.285	0.00265	122.549	0.00255
154.046	0.20428	155.198	0.1585	155.101	0.15094	153.897	0.13809	153.442	0.12489	154.596	0.10874	110.323	0.05993	110.461	0.00893	122.412	0.00469	165.254	0.00346	122.689	0.00264	122.982	0.00255
154.559	0.20436	155.742	0.15856	155.659	0.151	154.449	0.13812	153.996	0.12493	155.152	0.10877	110.711	0.05994	110.843	0.00894	122.837	0.00468	165.809	0.00346	123.053	0.00266	123.383	0.00255
155.118	0.20467	156.285	0.1586	156.212	0.15106	154.996	0.13819	154.535	0.12499	155.684	0.10882	111.157	0.05996	111.226	0.00896	123.231	0.0047	166.359	0.00346	123.453	0.00266	123.805	0.00256
155.655	0.20487	156.821	0.15868	156.745	0.15109	155.549	0.13826	155.075	0.12506	156.238	0.10884	111.579	0.05996	111.618	0.00895	123.656	0.00469	166.93	0.00347	123.837	0.00265	124.207	0.00256
156.191	0.2049	157.361	0.15875	157.299	0.1512	156.105	0.13831	155.634	0.12509	156.741	0.10889	111.982	0.06	111.988	0.00896	124.042	0.00469	167.469	0.00348	124.244	0.00266	124.646	0.00256
156.726	0.20506	157.873	0.15876	157.839	0.15122	156.64	0.13835	156.186	0.12514	157.286	0.10892	112.413	0.06001	112.375	0.00895	124.418	0.0047	168.02	0.00348	124.65	0.00266	125.033	0.00256
157.279	0.20517	158.432	0.15879	158.397	0.1513	157.176	0.13839	156.738	0.1252	157.829	0.10896	112.847	0.06003	112.772	0.00896	124.838	0.0047	168.562	0.00348	125.046	0.00266	125.414	0.00257
157.83	0.20525	158.987	0.15889	158.932	0.15136	157.685	0.13847	157.291	0.12527	158.4	0.10899	113.236	0.06004	113.14	0.00896	125.253	0.0047	169.111	0.00348	125.493	0.00267	125.822	0.00256
158.371	0.20535	159.528	0.15892	159.471	0.15145	158.228	0.13849	157.832	0.12534	158.963	0.10905	113.626	0.06005	113.525	0.00897	125.665	0.0047	169.648	0.0035	125.914	0.00267	126.239	0.00257
158.917	0.20531	160.07	0.15891	160.017	0.15148	158.772	0.13856	158.367	0.12536	159.496	0.10907	114.061	0.06006	113.902	0.00897	126.079	0.00471	170.209	0.00347	126.313	0.00267	126.616	0.00257
159.455	0.20523	160.61	0.15894	160.568	0.15153	159.332	0.13862	158.904	0.12542	160.029	0.10912	114.441	0.06009	114.305	0.00898	126.443	0.00471	170.756	0.00349	126.697	0.00268	127.01	0.00258
160	0.20551	161.152	0.15901	161.094	0.15163	159.896	0.13869	159.473	0.12548	160.606	0.10918	114.831	0.06009	114.673	0.00899	126.844	0.00472	171.299	0.00349	127.077	0.00268	127.38	0.00257
160.549	0.20557	161.704	0.15906	161.645	0.15165	160.434	0.13876	160.001	0.12552	161.139	0.10921	115.275	0.06012	115.118	0.00897	127.213	0.00472	171.851	0.0035	127.491	0.00267	127.793	0.00258
161.122	0.20545	162.244	0.15913	162.188	0.15173	160.988	0.13882	160.573	0.12557	161.711	0.10923	115.649	0.06012	115.545	0.00899	127.663	0.00471	172.382	0.00351	127.892	0.00267	128.207	0.00258
161.665	0.2055	162.778	0.15923	162.733	0.15179	161.546	0.13892	161.122	0.12562	162.26	0.10927	116.05	0.06014	115.964	0.00898	128.076	0.00473	172.949	0.0035	128.312	0.00268	128.606	0.00259
162.207	0.2057	163.287	0.15927	163.275	0.15182	162.105	0.13894	161.664	0.12568	162.813	0.10931	116.438	0.06015	116.362	0.009	128.481	0.00472	173.487	0.0035	128.72	0.00268	129.006	0.00258
162.759	0.20588	163.829	0.15932	163.822	0.15191	162.658	0.139	162.216	0.12571	163.36	0.10936	116.822	0.06018	116.793	0.00899	128.852	0.00473	174.027	0.00351	129.111	0.00269	129.388	0.00259
163.329	0.20596	164.38	0.1594	164.385	0.15198	163.203	0.13906	162.761	0.12577	163.895	0.10937	117.209	0.0602	117.19	0.00901	129.23	0.00473	174.574	0.00351	129.493	0.00268	129.756	0.00259
163.856	0.20599	164.915	0.15947	164.944	0.15199	163.745	0.13911	163.307	0.12581	164.44	0.10941	117.593	0.0602	117.613	0.00901	129.603	0.00474	175.109	0.00352	129.919	0.00269	130.153	0.00259
164.414	0.20617	165.457	0.15955	165.501	0.15205	164.319	0.13919	163.856	0.12586	164.978	0.10945	117.997	0.06023	118.014	0.00903	129.994	0.00474	175.653	0.00351	130.323	0.00269	130.576	0.0026
164.981	0.20624	166.013	0.1596	166.039	0.15213	164.861	0.13924	164.395	0.12591	165.513	0.1095	118.378	0.06024	118.392	0.00902	130.444	0.00475	176.214	0.00352	130.718	0.00269	131.021	0.00259
165.511	0.20652	166.555	0.15964	166.58	0.15217	165.401	0.13928	164.936	0.12595	166.071	0.10954	118.793	0.06026	118.768	0.00903	130.877	0.00474	176.775	0.00352	131.104	0.00269	131.413	0.0026
166.067	0.20654	167.113	0.15974	167.112	0.1522	165.951	0.13936	165.491	0.12601	166.623	0.10957	119.228	0.06027	119.166	0.00902	131.312	0.00475	177.312	0.00353	131.503	0.0027	131.841	0.0026
166.627	0.20667	167.671	0.15985	167.667	0.15224	166.521	0.13945	166.027	0.12606	167.165	0.10962	119.626	0.06029	119.556	0.00903	131.69	0.00476	177.856	0.00354	131.895	0.0027	132.219	0.0026
167.148	0.20678	168.229	0.1599	168.207	0.15231	167.081	0.1395	166.579	0.12612	167.716	0.10965	120.041	0.06031	119.951	0.00904	132.076	0.00475	178.393	0.00354	132.338	0.00271	132.629	0.00261
167.689	0.20702	168.763	0.15992	168.763	0.15237	167.623	0.13956	167.12	0.12618	168.273	0.10969	120.433	0.06031	120.371	0.00905	132.52	0.00476	178.929	0.00354	132.755	0.00271	133.057	0.00261
168.228	0.20713	169.297	0.15998	169.3	0.15242	168.164	0.13963	167.661	0.12621	168.819	0.10972	120.813	0.06033	120.763	0.00905	132.943	0.00476	179.505	0.00355	133.155	0.00271	133.426	0.00261
168.767	0.20725	169.839	0.16001	169.86	0.15247	168.725	0.13966	168.205	0.12626	169.389	0.10978	121.175	0.06035	121.133	0.00905	133.347	0.00476	180.026	0.00355	133.543	0.00271	133.822	0.00262
169.311	0.20736	170.385	0.16007	170.393	0.15253	169.26	0.13967	168.759	0.12631	169.926	0.10982	121.577	0.06036	121.559	0.00905	133.735	0.00477	180.586	0.00355	133.914	0.00272	134.2	0.00261
169.835	0.20745	170.936	0.16011	170.936	0.15258	169.8	0.13974	169.312	0.12635	170.483	0.10985	121.978	0.06039	121.954	0.00906	134.12	0.00477	181.125	0.00355	134.291	0.00272	134.582	0.00262
170.389	0.20758	171.488	0.16016	171.477	0.15265	170.36	0.1398	169.847	0.1264	171.031	0.10989	122.364	0.06038	122.378	0.00906	134.553	0.00477	181.678	0.00356	134.697	0.00272	134.977	0.00262
170.932	0.20755	172.042	0.16025	172.026	0.1527	170.914	0.13989	170.361	0.12645	171.566	0.10992	122.78	0.06042	122.808	0.00907	134.993	0.00477	182.226	0.00355	135.115	0.00272	135.357	0.00262
171.488	0.20772	172.592	0.16028	172.567	0.15276	171.446	0.13993	170.901	0.12646	172.112	0.10996	123.179	0.06042	123.197	0.00908	135.421	0.00478	182.781	0.00356	135.513	0.00272	135.77	0.00262
172.04	0.20788	173.129	0.16031	173.118	0.15281	171.982	0.13993	171.401	0.12652	172.658	0.11001	123.618	0.06044	123.575	0.00908	135.802	0.00478	183.322	0.00356	135.915	0.00273	136.18	0.00262
172.584	0.20811	173.675	0.16037	173.662	0.15284	172.565	0.14	171.95	0.12656	173.172	0.11002	124.022	0.06046	123.954	0.00908	136.196	0.00478	183.879	0.00356	136.315	0.00273	136.572	0.00263
173.125	0.20826	174.195	0.16045	174.228	0.15291	173.113	0.14005	172.509	0.12661	173.721	0.11006	124.42	0.06047	124.403	0.00908	136.658	0.0048	184.429	0.00357	136.7	0.00273	136.967	0.00263
173.69	0.20839	174.737	0.16051	174.769	0.15297	173.654	0.14011	173.049	0.12667	174.275	0.1101	124.787	0.06049	124.775	0.00909	137.073	0.00479	184.969	0.00358	137.13	0.00272	137.407	0.00263
174.231	0.2086	175.282	0.16058	175.319	0.15304	174.204	0.14021	173.59	0.12673	174.823	0.11013	125.179	0.0605	125.155	0.0091	137.438	0.0048	185.509	0.00358	137.517	0.00273	137.845	0.00263
174.776	0.20887	175.812	0.16062	175.858	0.1531	174.754	0.14026	174.122	0.1268	175.358	0.11016	125.618	0.06052	125.552	0.0091	137.84	0.0048	186.051	0.00358	137.913	0.00274	138.231	0.00264
175.307	0.2091	176.359	0.16068	176.423	0.15316	175.325	0.14028	174.68	0.12686	175.899	0.11018	126.012	0.06052	125.97	0.00911	138.236	0.0048	186.587	0.00358	138.348	0.00275	138.676	0.00264
175.861	0.20925	176.919	0.16075	176.962	0.15326	175.865	0.14032	175.222	0.12691	176.458	0.11023	126.44	0.06054	126.376	0.00912	138.617	0.0048	187.146	0.00359	138.708	0.00273	139.045	0.00264
176.434	0.20951	177.478	0.16076	177.495	0.1533	176.441	0.1404	175.766	0.12698	177.012	0.11025	126.83	0.06056	126.76	0.00911	139.043	0.0048	187.7	0.00359	139.132	0.00274	139.439	0.00264
176.974	0.20944	178.023	0.16081	178.036	0.15337	176.982	0.14044	176.315	0.12701	177.548	0.11028	127.224	0.06057	127.138	0.00911	139.43	0.0048	188.262	0.00359	139.563	0.00274	139.861	0.00264
177.518	0.20951	178.577	0.16086	178.603	0.15345	177.517	0.14047	176.85	0.12704	178.097	0.11034	127.597	0.06059	127.521	0.00913	139.823	0.00481	188.793	0.0036	140.006	0.00275	140.274	0.00264
178.084	0.20975	179.124	0.16094	179.155	0.15348	178.077	0.14052	177.364	0.12707	178.637	0.1104	127.984	0.0606	127.92	0.00912	140.207	0.00481	189.351	0.00359	140.372	0.00275	140.653	0.00265
178.61	0.20985	179.681	0.16095	179.708	0.1535	178.642	0.14054	177.917	0.12712	179.173	0.11042	128.364	0.06063	128.354	0.00914	140.594	0.00482	189.904	0.0036	140.767	0.00275	141.085	0.00265
179.17	0.20991	180.24	0.16102	180.244	0.15353	179.194	0.14058	178.457	0.12715	179.72	0.11047	128.745	0.06063	128.714	0.00913	140.971	0.00481	190.458	0.00361	141.145	0.00274	141.475	0.00266
179.696	0.20988	180.782	0.16114	180.809	0.15361	179.737	0.14065	178.998	0.12721	180.261	0.11051	129.153	0.06065	129.12	0.00914	141.357	0.00483	191	0.0036	141.549	0.00275	141.865	0.00266
180.232	0.20991	181.318	0.16123	181.351	0.1537	180.284	0.14072	179.538	0.12729	180.789	0.11056	129.542	0.06067	129.531	0.00914	141.796	0.00482	191.548	0.00361	141.983	0.00275	142.31	0.00266
180.761	0.2099	181.881	0.16131	181.913	0.15373	180.834	0.14079	180.081	0.12734	181.344	0.11058	129.979	0.06068	129.905	0.00916	142.498	0.00484	192.069	0.00361	142.414	0.00276	142.71	0.00266
181.321	0.20993	182.427	0.16141	182.452	0.15382	181.384	0.14081	180.632	0.12739	181.886	0.11064	130.377	0.06069	130.338	0.00916	142.944	0.00483	192.611	0.00362	142.819	0.00276	143.108	0.00266
181.863	0.21025	182.967	0.16143	183	0.1539	181.938	0.14081	181.174	0.12739	182.43	0.1107	130.74	0.06071	130.725	0.00916	143.309	0.00482	193.137	0.00362	143.203	0.00276	143.507	0.00266
182.438	0.21035	183.515	0.16148	183.54	0.15387	182.475	0.1409	181.72	0.12745	183.005	0.11071	131.139	0.06072	131.106	0.00917	143.698	0.00484	193.666	0.00362	143.58	0.00277	143.921	0.00266
182.959	0.21046	184.057	0.16152	184.073	0.15393	182.989	0.14097	182.262	0.12752	183.551	0.1107	131.524	0.06071	131.524	0.00918	144.137	0.00483	194.216	0.00362	143.968	0.00277	144.319	0.00267
183.512	0.21057	184.622	0.1615	184.621	0.15397	183.535	0.141	182.813	0.12755	184.095	0.11076	131.924	0.06075	131.966	0.00918	144.525	0.00484	194.764	0.00363	144.351	0.00277	144.725	0.00267
184.054	0.21087	185.168	0.16157	185.165	0.15401	184.088	0.14102	183.357	0.12759	184.65	0.11081	132.34	0.06077	132.339	0.00918	144.948	0.00484	195.303	0.00363	144.805	0.00277	145.114	0.00267
184.605	0.21114	185.698	0.16163	185.716	0.15409	184.634	0.14103	183.908	0.12763	185.182	0.11083	132.775	0.06079	132.765	0.00919	145.352	0.00485	195.87	0.00363	145.277	0.00277	145.527	0.00267
185.161	0.21122	186.255	0.16171	186.24	0.15418	185.183	0.14108	184.431	0.12766	185.732	0.11089	133.167	0.06079	133.162	0.00919	145.722	0.00485	196.418	0.00364	145.704	0.00278	145.923	0.00268
185.704	0.21129	186.795	0.16183	187.057	0.15429	185.688	0.14113	184.972	0.1277	186.259	0.11091	133.588	0.06082	133.593	0.00918	146.108	0.00485	196.949	0.00364	146.127	0.00278	146.327	0.00268
186.244	0.2114	187.364	0.16189	187.601	0.1543	186.232	0.14118	185.527	0.12777	186.824	0.11092	133.99	0.06083	133.992	0.0092	146.495	0.00486	197.494	0.00364	146.532	0.00278	146.753	0.00268
186.799	0.2115	187.896	0.16198	188.152	0.15436	186.731	0.14118	186.08	0.12782	187.361	0.11097	134.391	0.06084	134.421	0.00919	146.873	0.00486	198.029	0.00364	146.928	0.00278	147.12	0.00268
187.342	0.21153	188.448	0.16209	188.685	0.15447	187.282	0.14132	186.622	0.12787	187.926	0.11101	134.769	0.06087	134.864	0.00922	147.257	0.00486	198.588	0.00365	147.376	0.00278	147.526	0.00268
187.9	0.21177	189.001	0.16212	189.243	0.15456	187.825	0.14136	187.193	0.12795	188.708	0.11107	135.147	0.06088	135.306	0.00921	147.645	0.00488	199.13	0.00365	147.754	0.00279	147.915	0.00268
188.476	0.21186	189.505	0.16218	189.779	0.15458	188.371	0.14133	187.723	0.12801	189.264	0.11108	135.586	0.0609	135.744	0.00921	148.034	0.00487	199.674	0.00366	148.181	0.00279	148.279	0.00269
188.999	0.2119	190.038	0.16229	190.332	0.15462	188.902	0.14143	188.282	0.12803	189.795	0.11114	136.032	0.06091	136.179	0.00924	148.41	0.00488	200.232	0.00366	148.559	0.00279	148.666	0.00269
189.537	0.21204	190.603	0.16234	190.871	0.15467	189.448	0.14144	188.824	0.12807	190.347	0.11116	136.428	0.06093	136.609	0.00922	148.798	0.00487	200.785	0.00366	148.969	0.00279	149.084	0.00269
190.092	0.21232	191.149	0.16234	191.42	0.15477	189.995	0.14148	189.381	0.12812	190.88	0.11121	136.835	0.06093	137.004	0.00923	149.177	0.00487	201.342	0.00365	149.403	0.0028	149.464	0.00269
190.645	0.21226	191.694	0.16241	191.967	0.15484	190.563	0.14159	189.922	0.12819	191.424	0.11125	137.245	0.06095	137.362	0.00925	149.538	0.00488	201.877	0.00367	149.797	0.0028	149.838	0.00269
191.185	0.21255	192.241	0.1626	192.507	0.15491	191.101	0.14167	190.468	0.12823	191.965	0.11126	137.654	0.06096	137.762	0.00923	149.941	0.0049	202.448	0.00367	150.233	0.0028	150.236	0.0027
191.713	0.21265	192.776	0.16262	193.045	0.15496	191.656	0.14173	191.012	0.12826	192.524	0.11127	138.08	0.06096	138.172	0.00924	150.326	0.00488	203.004	0.00367	150.617	0.00281	150.6	0.0027
192.261	0.21279	193.322	0.16264	193.894	0.15502	192.203	0.14175	191.558	0.1283	193.081	0.1113	138.515	0.06101	138.598	0.00925	150.702	0.00489	203.535	0.00367	151.015	0.0028	150.98	0.0027
192.826	0.21297	193.87	0.16271	194.445	0.15508	192.753	0.14182	192.087	0.1284	193.619	0.11137	138.894	0.06101	139.016	0.00925	151.148	0.0049	204.078	0.00367	151.414	0.00281	151.381	0.00271
193.374	0.21318	194.425	0.16277	194.997	0.15516	193.305	0.14188	192.644	0.12843	194.178	0.11141	139.29	0.06103	139.419	0.00926	151.595	0.00489	204.629	0.00368	151.787	0.00281	151.76	0.00271
193.906	0.21322	194.968	0.16279	195.538	0.15526	193.869	0.14197	193.212	0.12844	194.721	0.11144	139.678	0.06105	139.791	0.00927	151.965	0.0049	205.192	0.00369	152.227	0.00282	152.139	0.00271
194.466	0.21328	195.526	0.16288	196.092	0.15532	194.408	0.14199	193.747	0.12847	195.273	0.11149	140.101	0.06106	140.187	0.00925	152.355	0.0049	205.716	0.00369	152.587	0.00281	152.522	0.00271
194.989	0.21329	196.071	0.16293	196.632	0.15537	194.964	0.14199	194.289	0.12851	195.819	0.11152	140.496	0.06107	140.614	0.00928	152.742	0.00491	206.268	0.00369	152.987	0.00281	152.931	0.00271
195.53	0.21361	196.614	0.16298	197.171	0.15539	195.52	0.14204	194.85	0.12859	196.354	0.11155	140.879	0.06108	140.994	0.00927	153.148	0.00491	206.818	0.0037	153.377	0.00282	153.354	0.00272
196.084	0.2137	197.168	0.16307	197.716	0.15549	196.071	0.1421	195.382	0.12867	196.907	0.11158	141.317	0.06111	141.393	0.00928	153.53	0.00491	207.362	0.0037	153.805	0.00282	153.737	0.00272
196.634	0.21394	197.717	0.16312	198.24	0.15559	196.604	0.14217	195.906	0.12867	197.457	0.11159	141.685	0.06111	141.772	0.00928	153.931	0.00491	207.91	0.00369	154.186	0.00282	154.118	0.00272
197.17	0.21404	198.252	0.16316	198.796	0.15565	197.126	0.14219	196.458	0.12871	197.992	0.11166	142.081	0.06113	142.222	0.00928	154.288	0.00492	208.448	0.0037	154.577	0.00282	154.516	0.00272
197.725	0.21408	198.792	0.16328	199.335	0.15572	197.685	0.14229	197.014	0.12872	198.541	0.11167	142.462	0.06115	142.61	0.0093	154.69	0.00492	208.992	0.00369	155.028	0.00283	154.918	0.00272
198.265	0.21435	199.335	0.16338	199.892	0.15576	198.23	0.1423	197.553	0.12878	199.083	0.11177	142.879	0.06116	142.971	0.00929	155.062	0.00492	209.522	0.0037	155.451	0.00283	155.355	0.00273
198.815	0.21452	199.888	0.16349	200.458	0.15581	198.768	0.14239	198.092	0.12883	199.637	0.11179	143.322	0.06118	143.368	0.0093	155.515	0.00492	210.064	0.0037	155.874	0.00283	155.741	0.00272
199.374	0.2147	200.443	0.16357	201	0.15594	199.308	0.14246	198.645	0.12887	200.174	0.11179	143.691	0.06119	143.759	0.0093	155.885	0.00493	210.612	0.00372	156.325	0.00284	156.138	0.00273
199.913	0.21502	200.983	0.16371	201.54	0.15595	199.872	0.14252	199.183	0.12888	200.736	0.11184	144.092	0.06121	144.191	0.0093	156.298	0.00493	211.195	0.00371	156.71	0.00283	156.518	0.00273
200.458	0.21521	201.544	0.16375	202.089	0.15604	200.413	0.1426	199.723	0.12895	201.279	0.11185	144.489	0.06122	144.583	0.0093	156.697	0.00494	211.728	0.00371	157.125	0.00284	156.967	0.00273
201.011	0.21543	202.042	0.16375	202.608	0.15613	200.916	0.14262	200.292	0.129	201.815	0.11184	144.852	0.06124	144.958	0.00933	157.06	0.00493	212.286	0.00372	157.528	0.00283	157.344	0.00274
201.568	0.21554	202.595	0.16392	203.167	0.15622	201.464	0.14272	200.835	0.12904	202.366	0.11188	145.249	0.06126	145.375	0.00931	157.459	0.00494	212.847	0.00372	157.928	0.00284	157.715	0.00273
202.104	0.21581	203.104	0.16394	203.719	0.15626	202.014	0.14271	201.411	0.12909	202.905	0.11195	145.687	0.06126	145.769	0.00932	157.852	0.00494	213.402	0.00373	158.364	0.00284	158.117	0.00274
202.679	0.21579	203.64	0.16405	204.25	0.15628	202.568	0.14279	201.946	0.12918	203.456	0.11201	146.138	0.06128	146.133	0.00934	158.25	0.00495	213.954	0.00372	158.806	0.00285	158.543	0.00274
203.216	0.21616	204.185	0.164	204.803	0.15648	203.085	0.14275	202.497	0.12917	204.023	0.11202	146.587	0.06129	146.52	0.00933	158.639	0.00494	214.506	0.00373	159.205	0.00286	158.932	0.00275
203.753	0.21635	204.72	0.16398	205.356	0.15646	203.642	0.14284	203.032	0.12924	204.581	0.11205	146.955	0.06131	146.896	0.00934	159.026	0.00495	215.066	0.00373	159.626	0.00285	159.382	0.00274
204.302	0.21649	205.261	0.16409	205.923	0.15654	204.181	0.14292	203.569	0.12931	205.119	0.11206	147.344	0.06132	147.331	0.00935	159.397	0.00495	215.616	0.00373	160.007	0.00285	159.826	0.00275
204.841	0.21679	205.804	0.1642	206.462	0.1566	204.74	0.14297	204.119	0.12931	205.671	0.11212	147.721	0.06133	147.742	0.00934	159.784	0.00495	216.155	0.00374	160.437	0.00285	160.205	0.00275
205.378	0.21697	206.361	0.16433	207	0.15672	205.29	0.14304	204.676	0.12941	206.228	0.11215	148.121	0.06134	148.124	0.00936	160.177	0.00495	216.72	0.00374	160.875	0.00286	160.634	0.00275
205.879	0.21713	206.912	0.16443	207.547	0.15675	205.817	0.14313	205.217	0.12938	206.789	0.11219	148.531	0.06136	148.512	0.00936	160.601	0.00496	217.274	0.00374	161.26	0.00286	161.022	0.00276
206.447	0.21653	207.462	0.16441	208.082	0.15683	206.375	0.14321	205.769	0.12946	207.339	0.11223	148.92	0.06138	148.942	0.00936	160.996	0.00496	217.816	0.00374	161.656	0.00286	161.406	0.00276
206.981	0.21734	208.014	0.16456	208.634	0.15688	206.921	0.1432	206.329	0.12956	207.856	0.11225	149.299	0.06139	149.363	0.00937	161.41	0.00497	218.398	0.00375	162.043	0.00286	161.83	0.00276
207.523	0.21748	208.54	0.16469	209.189	0.15695	207.481	0.14326	206.871	0.12963	208.403	0.11229	149.698	0.06141	149.77	0.00937	161.849	0.00497	218.93	0.00376	162.426	0.00287	162.236	0.00276
208.077	0.21765	209.061	0.16473	209.735	0.15699	208.019	0.14331	207.419	0.12962	208.941	0.11233	150.087	0.06142	150.175	0.00937	162.297	0.00497	219.483	0.00376	162.817	0.00287	162.622	0.00277
208.603	0.21768	209.61	0.16484	210.263	0.15713	208.573	0.14336	207.974	0.12964	209.481	0.11237	150.531	0.06143	150.552	0.00937	162.691	0.00498	220.039	0.00377	163.271	0.00287	163.013	0.00276
209.153	0.21789	210.138	0.16494	210.799	0.15723	209.138	0.14339	208.525	0.12968	210.028	0.11245	150.895	0.06144	150.98	0.00939	163.127	0.00499	220.584	0.00376	163.658	0.00287	163.388	0.00277
209.695	0.21788	210.963	0.16501	211.344	0.1572	209.681	0.14343	209.074	0.12972	210.583	0.11246	151.303	0.06146	151.428	0.00939	163.502	0.00498	221.112	0.00377	164.076	0.00288	163.774	0.00277
210.199	0.21805	211.517	0.165	211.888	0.15736	210.24	0.14353	209.616	0.12974	211.141	0.11247	151.737	0.06148	151.817	0.00939	163.898	0.00498	221.667	0.00377	164.484	0.00288	164.143	0.00277
210.761	0.21821	212.08	0.16514	212.456	0.15741	210.78	0.14356	210.161	0.1298	211.709	0.11249	152.134	0.0615	152.182	0.0094	164.316	0.00498	222.232	0.00378	164.864	0.00288	164.578	0.00277
211.303	0.21833	212.619	0.16516	212.997	0.15746	211.288	0.14361	210.704	0.12988	212.239	0.11254	152.518	0.0615	152.57	0.0094	164.695	0.00499	222.781	0.00379	165.253	0.00288	164.956	0.00278
211.84	0.21873	213.168	0.16524	213.544	0.1575	211.828	0.14366	211.245	0.12989	212.802	0.11258	152.913	0.06152	152.966	0.00941	165.089	0.005	223.322	0.00378	165.677	0.00288	165.335	0.00278
212.34	0.21902	213.72	0.16527	214.099	0.15766	212.371	0.14367	211.79	0.12999	213.351	0.11261	153.298	0.06154	153.333	0.00942	165.47	0.005	223.827	0.00377	166.062	0.00289	165.722	0.00278
212.874	0.21915	214.266	0.16544	214.636	0.15774	212.918	0.14373	212.362	0.13	213.898	0.1126	153.695	0.06155	153.712	0.00941	165.855	0.005	224.394	0.00378	166.508	0.00289	166.167	0.00278
213.428	0.21935	214.813	0.16554	215.203	0.15778	213.435	0.14379	212.903	0.13005	214.453	0.11264	154.125	0.06156	154.117	0.00943	166.242	0.005	224.936	0.00379	166.93	0.00289	166.548	0.00279
213.998	0.21956	215.328	0.16565	215.74	0.1578	213.949	0.14389	213.441	0.13005	214.987	0.11267	154.522	0.06159	154.55	0.00942	166.62	0.005	225.479	0.00378	167.328	0.00289	166.971	0.00279
214.533	0.21994	215.873	0.16578	216.279	0.1579	214.483	0.14387	213.976	0.13016	215.537	0.11268	154.908	0.06159	154.965	0.00943	167.006	0.00501	226.03	0.0038	167.734	0.00289	167.355	0.00279
215.071	0.22022	216.431	0.16582	216.832	0.15793	215.047	0.14394	214.534	0.13016	216.073	0.11271	155.333	0.06161	155.388	0.00943	167.45	0.00502	226.566	0.0038	168.121	0.0029	167.76	0.00279
215.611	0.22036	216.983	0.16587	217.375	0.15806	215.582	0.14401	215.321	0.13018	216.621	0.11275	155.733	0.06161	155.778	0.00945	167.888	0.00501	227.104	0.00379	168.508	0.0029	168.144	0.00279
216.136	0.22058	217.523	0.16594	217.912	0.15813	216.141	0.14405	215.865	0.13027	217.163	0.11274	156.136	0.06162	156.158	0.00944	168.269	0.00502	227.656	0.0038	168.902	0.0029	168.57	0.00279
216.672	0.22083	218.063	0.166	218.453	0.15819	216.663	0.14408	216.412	0.13032	217.736	0.11275	156.536	0.06165	156.558	0.00944	168.648	0.00503	228.18	0.0038	169.335	0.0029	168.976	0.0028
217.205	0.22105	218.614	0.16606	219.006	0.15823	217.201	0.14416	216.978	0.13037	218.289	0.1128	156.926	0.06165	156.981	0.00945	169.03	0.00503	228.727	0.0038	169.724	0.0029	169.319	0.0028
217.761	0.22124	219.172	0.16608	219.549	0.15829	217.75	0.14423	217.524	0.1304	218.819	0.11283	157.352	0.06168	157.365	0.00945	169.419	0.00501	229.291	0.00381	170.119	0.00291	169.732	0.0028
218.265	0.22154	219.995	0.1661	220.111	0.15832	218.289	0.14426	218.065	0.13043	219.367	0.11283	157.747	0.06169	157.796	0.00945	169.844	0.00503	229.826	0.00381	170.509	0.00291	170.119	0.0028
218.805	0.22156	220.547	0.16632	220.651	0.15848	218.868	0.14427	218.906	0.13049	219.924	0.11287	158.108	0.06172	158.203	0.00946	170.239	0.00503	230.39	0.00381	170.935	0.0029	170.535	0.00281
219.364	0.22192	221.09	0.16635	221.219	0.1586	219.41	0.1443	219.441	0.13053	220.47	0.1129	158.504	0.06172	158.624	0.00946	170.633	0.00503	230.925	0.00382	171.359	0.00292	170.986	0.0028
219.903	0.22217	221.645	0.16646	221.764	0.15869	219.963	0.14434	219.952	0.13058	221.009	0.11292	158.888	0.06173	159.011	0.00947	171.065	0.00505	231.493	0.00383	171.758	0.00292	171.363	0.00281
220.442	0.22212	222.203	0.16646	222.296	0.15872	220.517	0.1444	220.486	0.13063	221.528	0.11291	159.277	0.06174	159.391	0.00948	171.458	0.00504	232.026	0.00383	172.178	0.00292	171.788	0.00281
220.971	0.22236	222.742	0.16657	222.837	0.15878	221.06	0.14447	221.026	0.13067	222.067	0.11296	159.667	0.06175	159.801	0.00949	171.831	0.00504	232.599	0.00383	172.56	0.00292	172.196	0.00281
221.488	0.22274	223.269	0.16668	223.38	0.15886	221.618	0.14448	221.577	0.13071	222.615	0.11298	160.088	0.06178	160.237	0.00949	172.221	0.00504	233.142	0.00383	172.941	0.00292	172.622	0.00282
222.032	0.22266	223.811	0.16678	223.937	0.15895	222.16	0.14449	222.115	0.13074	223.162	0.113	160.504	0.06179	160.628	0.00948	172.619	0.00504	233.707	0.00384	173.319	0.00292	173.018	0.00281
222.58	0.22287	224.341	0.16676	224.489	0.15904	222.713	0.14456	222.665	0.13077	223.689	0.11303	160.923	0.0618	161.021	0.0095	173.005	0.00505	234.254	0.00384	173.725	0.00292	173.387	0.00282
223.137	0.22295	224.89	0.16693	225.035	0.1591	223.246	0.14463	223.211	0.13082	224.233	0.11306	161.331	0.06181	161.461	0.0095	173.382	0.00505	234.798	0.00384	174.12	0.00293	173.786	0.00282
223.693	0.22327	225.451	0.1669	225.574	0.15919	223.807	0.14463	223.749	0.13087	224.761	0.11308	161.751	0.06183	161.825	0.0095	173.78	0.00506	235.365	0.00384	174.547	0.00293	174.183	0.00282
224.231	0.22359	225.984	0.16698	226.111	0.1592	224.359	0.14464	224.285	0.13087	225.303	0.11311	162.14	0.06184	162.202	0.0095	174.165	0.00506	235.912	0.00384	174.975	0.00293	174.558	0.00282
224.788	0.22397	226.54	0.16703	226.665	0.1593	224.9	0.14468	224.828	0.13093	225.861	0.11313	162.548	0.06185	162.582	0.00951	174.601	0.00506	236.455	0.00385	175.374	0.00293	174.966	0.00283
225.316	0.224	227.096	0.16718	227.229	0.15934	225.46	0.14477	225.379	0.131	226.403	0.11312	162.928	0.06186	162.98	0.00952	175.017	0.00506	237.027	0.00385	176.079	0.00294	175.393	0.00283
225.883	0.22416	227.654	0.16716	227.763	0.15946	226.009	0.14478	225.929	0.13101	226.945	0.11313	163.304	0.06188	163.35	0.00952	175.38	0.00507	237.562	0.00385	176.469	0.00294	175.845	0.00283
226.428	0.2245	228.203	0.16732	228.329	0.15947	226.543	0.1448	226.495	0.13102	227.481	0.11316	163.698	0.0619	163.758	0.00952	175.755	0.00508	238.119	0.00385	176.911	0.00294	176.284	0.00283
226.99	0.22466	228.738	0.1674	228.871	0.15958	227.06	0.14484	227.025	0.13108	228.056	0.1132	164.128	0.06191	164.178	0.00953	176.139	0.00507	238.617	0.00385	177.297	0.00294	176.681	0.00283
227.541	0.22497	229.292	0.16736	229.439	0.15965	227.611	0.14487	227.571	0.1311	228.615	0.11319	164.577	0.06193	164.608	0.00953	176.535	0.00507	239.171	0.00387	177.72	0.00295	177.065	0.00284
228.067	0.22518	229.835	0.16741	229.971	0.15972	228.148	0.14491	228.12	0.1311	229.15	0.11325	165	0.06193	164.995	0.00954	176.951	0.00508	239.709	0.00387	178.106	0.00295	177.448	0.00284
228.614	0.22549	230.371	0.16747	230.526	0.15973	228.696	0.14492	228.682	0.13115	229.711	0.11323	165.381	0.06196	165.426	0.00955	177.356	0.00508	240.261	0.00387	178.55	0.00295	177.834	0.00284
229.161	0.22562	230.905	0.16753	231.033	0.15979	229.243	0.14494	229.219	0.13118	230.274	0.11326	165.782	0.06198	165.801	0.00955	177.752	0.00508	240.808	0.00386	178.985	0.00295	178.214	0.00285
229.695	0.22586	231.466	0.16762	231.576	0.15986	229.795	0.14503	229.77	0.13121	230.832	0.1133	166.163	0.06198	166.232	0.00956	178.161	0.00508	241.332	0.00387	179.362	0.00295	178.593	0.00284
230.245	0.22614	232.316	0.16771	232.112	0.15989	230.326	0.14502	230.272	0.13125	231.388	0.11331	166.552	0.06199	166.628	0.00956	178.606	0.00509	241.879	0.00388	179.73	0.00295	178.98	0.00285
230.772	0.22655	232.854	0.16778	232.654	0.15994	230.88	0.14509	230.825	0.13125	231.952	0.11332	166.923	0.062	167.014	0.00957	178.986	0.00508	242.427	0.00389	180.136	0.00296	179.365	0.00285
231.318	0.22659	233.397	0.16783	233.212	0.15998	231.385	0.1451	231.359	0.13132	232.482	0.11333	167.304	0.06201	167.389	0.00955	179.416	0.00511	242.985	0.00387	180.498	0.00296	179.77	0.00285
231.877	0.2268	233.957	0.16788	233.746	0.16003	231.926	0.14514	231.914	0.13134	233.042	0.11334	167.682	0.06203	167.786	0.00956	179.847	0.0051	243.525	0.00388	180.881	0.00296	180.176	0.00285
232.43	0.22706	234.479	0.16786	234.302	0.16009	232.472	0.14516	232.455	0.13137	233.6	0.11335	168.079	0.06204	168.23	0.00957	180.257	0.00511	244.087	0.00388	181.288	0.00297	180.578	0.00286
232.958	0.22732	235.011	0.16787	234.859	0.1601	233.032	0.14519	232.972	0.13146	234.15	0.11338	168.445	0.06207	168.688	0.00958	180.67	0.00509	244.627	0.0039	181.676	0.00297	180.965	0.00286
233.491	0.22739	235.579	0.16795	235.399	0.16022	233.565	0.1452	233.526	0.13147	234.699	0.11342	168.835	0.06207	169.121	0.00957	181.045	0.00511	245.183	0.00389	182.109	0.00297	181.357	0.00286
234.05	0.22737	236.109	0.16805	235.953	0.16029	234.129	0.14522	234.066	0.13144	235.273	0.11341	169.203	0.06207	169.536	0.00958	181.449	0.00512	245.732	0.00388	182.514	0.00297	181.792	0.00286
234.586	0.22756	236.661	0.1681	236.5	0.16033	234.663	0.14522	234.6	0.13148	235.817	0.11342	169.58	0.06209	169.975	0.00959	181.838	0.00512	246.267	0.0039	182.937	0.00297	182.198	0.00287
235.123	0.22776	237.22	0.16818	237.038	0.16041	235.22	0.14529	235.152	0.13151	236.381	0.11344	169.984	0.06211	170.373	0.0096	182.208	0.00512	246.82	0.00389	183.325	0.00297	182.562	0.00286
235.695	0.22803	237.757	0.1682	237.592	0.16043	235.767	0.14532	235.698	0.13154	236.926	0.11345	170.362	0.06212	170.769	0.0096	182.616	0.00512	247.356	0.0039	183.687	0.00298	182.936	0.00287
236.261	0.22808	238.299	0.16822	238.125	0.1605	236.303	0.14536	236.258	0.13157	237.483	0.11347	170.75	0.06213	171.219	0.0096	182.999	0.00512	247.892	0.0039	184.081	0.00298	183.312	0.00287
236.814	0.22836	238.843	0.1683	238.688	0.16053	236.835	0.14534	236.785	0.13162	238.023	0.11347	171.127	0.06214	171.67	0.00961	183.435	0.00513	248.445	0.0039	184.513	0.00299	183.732	0.00287
237.349	0.22853	239.381	0.1684	239.24	0.16062	237.392	0.14537	237.35	0.13163	238.571	0.11349	171.508	0.06214	172.101	0.00962	183.834	0.00513	249.001	0.00391	184.9	0.00299	184.18	0.00287
237.908	0.22879	239.922	0.16842	239.774	0.16071	237.938	0.14541	237.89	0.13169	239.121	0.11351	171.892	0.06216	172.506	0.00962	184.197	0.00513	249.548	0.00391	185.287	0.00299	184.622	0.00288
238.458	0.22901	240.47	0.16846	240.347	0.16076	238.473	0.14547	238.425	0.13169	239.66	0.1135	172.283	0.06218	172.945	0.00962	184.608	0.00513	250.085	0.00392	185.723	0.00299	185.043	0.00288
239.016	0.22944	241.009	0.16857	240.902	0.16073	238.995	0.14546	238.981	0.13169	240.219	0.1135	172.702	0.0622	173.33	0.00962	184.988	0.00513	250.636	0.00392	186.111	0.00299	185.426	0.00288
239.551	0.22972	241.561	0.16862	241.453	0.16076	239.509	0.14552	239.534	0.13168	240.789	0.11353	173.106	0.06222	173.762	0.00963	185.372	0.00514	251.185	0.00392	186.5	0.00299	185.826	0.00288
240.106	0.22996	242.117	0.16869	242.007	0.16081	240.051	0.14554	240.08	0.13174	241.331	0.11353	173.528	0.06223	174.203	0.00963	185.753	0.00514	251.734	0.00392	186.89	0.003	186.25	0.00289
240.643	0.23003	242.658	0.16869	242.547	0.16082	240.61	0.14557	240.625	0.13175	241.874	0.11351	173.928	0.06223	174.622	0.00963	186.136	0.00515	252.267	0.00393	187.271	0.003	186.654	0.00289
241.189	0.23017	243.217	0.16879	243.104	0.16091	241.147	0.14556	241.172	0.13179	242.419	0.11353	174.364	0.06224	175.032	0.00965	186.523	0.00514	252.769	0.00393	187.654	0.003	187.087	0.00289
241.732	0.23019	243.769	0.16878	243.641	0.16094	241.675	0.14559	241.705	0.13182	242.973	0.11351	174.756	0.06225	175.419	0.00966	186.948	0.00514	253.332	0.00392	188.077	0.003	187.543	0.00289
242.262	0.23035	244.298	0.1688	244.187	0.16098	242.226	0.1456	242.258	0.13182	243.51	0.11355	175.203	0.06228	175.785	0.00965	187.346	0.00516	253.862	0.00394	188.494	0.003	187.914	0.0029
242.81	0.23056	244.848	0.16874	244.724	0.16099	242.771	0.14563	242.815	0.13186	244.064	0.11353	175.591	0.06228	176.19	0.00966	187.758	0.00516	254.422	0.00394	188.928	0.003	188.327	0.0029
243.382	0.23077	245.386	0.1688	245.267	0.16102	243.342	0.14564	243.365	0.13189	244.611	0.11354	176.013	0.06229	176.569	0.00966	188.159	0.00516	254.972	0.00394	189.351	0.00301	188.731	0.0029
243.936	0.23076	245.942	0.16887	245.773	0.16101	243.88	0.14571	243.9	0.13192	245.167	0.11353	176.456	0.0623	176.975	0.00967	188.567	0.00516	255.513	0.00393	189.788	0.00301	189.165	0.0029
244.468	0.23079	246.516	0.16891	246.329	0.16115	244.434	0.14573	244.453	0.13192	245.716	0.11356	176.847	0.06233	177.405	0.00967	188.981	0.00516	256.077	0.00395	190.152	0.00301	189.539	0.0029
245.024	0.23072	247.051	0.16898	246.879	0.1612	244.968	0.14577	245.003	0.13196	246.287	0.11356	177.286	0.06234	177.813	0.00967	189.365	0.00517	256.627	0.00395	190.537	0.00301	189.951	0.0029
245.574	0.23085	247.597	0.16905	247.417	0.16125	245.511	0.14579	245.55	0.13198	246.839	0.11356	177.656	0.06237	178.238	0.00967	189.753	0.00517	257.172	0.00394	190.925	0.00302	190.314	0.0029
246.113	0.23087	248.129	0.16913	247.965	0.16129	246.049	0.14582	246.1	0.13205	247.383	0.11356	178.063	0.06238	178.622	0.00969	190.174	0.00516	257.722	0.00396	191.367	0.00302	190.737	0.0029
246.66	0.23095	248.68	0.16916	248.526	0.1613	246.603	0.14586	246.656	0.13206	247.935	0.11357	178.435	0.06238	178.992	0.00969	190.599	0.00518	258.228	0.00395	191.8	0.00302	191.142	0.00291
247.211	0.23109	249.233	0.16918	249.076	0.16132	247.143	0.14585	247.191	0.13208	248.505	0.11359	178.823	0.06239	179.397	0.0097	191.003	0.00518	258.77	0.00396	192.188	0.00302	191.532	0.00291
247.771	0.23132	249.784	0.16927	249.649	0.16135	247.699	0.14591	247.732	0.13208	249.038	0.1136	179.193	0.06242	179.774	0.00969	191.453	0.00518	259.328	0.00396	192.573	0.00303	192.219	0.00291
248.313	0.23133	250.336	0.16933	250.183	0.16136	248.252	0.14593	248.292	0.13215	249.571	0.1136	179.597	0.06242	180.17	0.0097	191.86	0.00518	259.886	0.00396	192.99	0.00303	192.636	0.00292
248.86	0.23137	250.874	0.16929	250.977	0.16144	248.805	0.14594	248.84	0.13214	250.13	0.11362	180.001	0.06245	180.536	0.00971	192.226	0.00518	260.447	0.00397	193.431	0.00303	193.043	0.00291
249.397	0.23157	251.414	0.16933	251.521	0.16147	249.357	0.14597	249.374	0.13216	250.677	0.11363	180.404	0.06244	180.937	0.00971	192.635	0.00517	260.972	0.00396	193.828	0.00303	193.452	0.00292
249.946	0.23159	251.964	0.16935	252.061	0.16152	249.916	0.14602	249.915	0.13219	251.23	0.11363	180.849	0.06246	181.38	0.00971	193.007	0.00519	261.527	0.00396	194.283	0.00304	193.84	0.00293
250.498	0.23163	252.536	0.16945	252.601	0.16151	250.452	0.14602	250.41	0.13221	251.776	0.11363	181.209	0.06246	181.741	0.00971	193.416	0.0052	262.057	0.00398	194.686	0.00303	194.228	0.00293
251.06	0.23178	253.08	0.16952	253.143	0.16154	251.005	0.14601	250.957	0.13224	252.345	0.11364	181.601	0.06247	182.147	0.00972	193.868	0.00519	262.579	0.00398	195.109	0.00304	194.605	0.00293
251.559	0.23188	253.627	0.16954	253.687	0.16159	251.548	0.14604	251.516	0.13224	252.884	0.11364	181.987	0.06249	182.569	0.00972	194.263	0.00521	263.115	0.00398	195.541	0.00304	194.991	0.00292
252.097	0.23204	254.159	0.16955	254.238	0.16158	252.07	0.14604	252.066	0.13226	253.449	0.11361	182.394	0.06249	182.974	0.00972	194.63	0.0052	263.667	0.00398	195.985	0.00304	195.44	0.00293
252.647	0.23219	254.703	0.1696	254.8	0.16166	252.617	0.14606	252.603	0.13228	253.967	0.11364	182.852	0.06252	183.411	0.00974	195.059	0.00521	264.215	0.00399	196.37	0.00304	195.867	0.00294
253.203	0.23218	255.244	0.16959	255.347	0.16165	253.161	0.1461	253.153	0.13231	254.524	0.11363	183.249	0.06255	183.839	0.00973	195.47	0.0052	264.765	0.00399	196.752	0.00305	196.284	0.00294
253.735	0.23243	255.816	0.16955	255.893	0.16169	253.724	0.14609	253.682	0.13236	255.053	0.11366	183.652	0.06256	184.223	0.00975	195.859	0.00522	265.292	0.00399	197.133	0.00305	196.675	0.00293
254.252	0.23258	256.357	0.16968	256.432	0.16173	254.266	0.14612	254.224	0.13237	255.581	0.11364	184.09	0.06257	184.611	0.00974	196.222	0.00521	265.854	0.00398	197.519	0.00305	197.052	0.00294
254.781	0.23272	256.903	0.16977	256.986	0.16175	254.824	0.14611	254.779	0.13239	256.123	0.11365	184.468	0.06258	184.988	0.00975	196.624	0.00521	266.419	0.004	197.896	0.00305	197.443	0.00294
255.31	0.233	257.434	0.16985	257.527	0.16183	255.351	0.14611	255.309	0.13242	256.683	0.11365	184.867	0.06259	185.386	0.00976	197.057	0.00522	266.952	0.004	198.275	0.00305	197.868	0.00294
255.858	0.23296	257.988	0.16986	258.059	0.16181	255.892	0.1461	255.858	0.13243	257.225	0.11366	185.234	0.06262	185.771	0.00975	197.462	0.00521	267.509	0.004	198.672	0.00306	198.266	0.00295
256.391	0.23293	258.558	0.16997	258.613	0.16185	256.439	0.14612	256.418	0.13242	257.755	0.11367	185.613	0.06262	186.21	0.00975	197.844	0.00523	268.036	0.00401	199.045	0.00306	198.634	0.00295
256.924	0.23294	259.09	0.17004	259.141	0.16186	256.976	0.14615	256.951	0.13244	258.296	0.11366	185.992	0.06265	186.617	0.00977	198.225	0.00522	268.601	0.004	199.442	0.00305	199.032	0.00295
257.491	0.23313	259.611	0.17011	259.689	0.16187	257.517	0.14616	257.487	0.13245	258.864	0.11367	186.387	0.06266	187.032	0.00976	198.644	0.00523	269.158	0.00402	199.892	0.00306	199.399	0.00296
258.033	0.23332	260.167	0.17024	260.254	0.16186	258.078	0.14618	257.997	0.13246	259.421	0.11365	186.822	0.06265	187.436	0.00977	199.052	0.00524	269.709	0.004	200.325	0.00307	199.846	0.00296
258.595	0.23352	260.729	0.17032	260.798	0.16189	258.612	0.14616	258.552	0.13247	259.956	0.11368	187.214	0.06267	187.839	0.00978	199.472	0.00524	270.249	0.00401	200.708	0.00306	200.216	0.00295
259.143	0.23363	261.276	0.17031	261.323	0.16189	259.152	0.14615	259.087	0.13249	260.505	0.11364	187.658	0.06268	188.209	0.00979	199.866	0.00524	270.791	0.00402	201.094	0.00307	200.595	0.00296
259.669	0.23407	261.809	0.17036	261.877	0.16197	259.702	0.14615	259.637	0.13251	261.06	0.11366	188.045	0.0627	188.624	0.00977	200.262	0.00524	271.343	0.00402	201.544	0.00307	200.997	0.00296
260.236	0.23428	262.382	0.17046	262.451	0.16202	260.228	0.14614	260.187	0.13252	261.611	0.11367	188.406	0.06272	189.046	0.0098	200.641	0.00526	271.903	0.00402	201.988	0.00307	201.434	0.00296
260.754	0.23415	262.928	0.17047	263.011	0.162	260.776	0.14618	260.741	0.13257	262.149	0.11368	188.813	0.06274	189.491	0.00979	201.03	0.00525	272.449	0.00402	202.351	0.00308	201.831	0.00297
261.304	0.2342	263.459	0.17051	263.555	0.16204	261.279	0.14624	261.288	0.13258	262.685	0.11367	189.185	0.06274	189.938	0.00981	201.46	0.00525	272.99	0.00403	202.737	0.00308	202.269	0.00297
261.854	0.2343	264.031	0.1705	264.108	0.16204	261.827	0.14623	261.815	0.1326	263.197	0.11366	189.57	0.06276	190.378	0.0098	201.85	0.00526	273.563	0.00403	203.442	0.00308	202.672	0.00297
262.416	0.23419	264.571	0.1705	264.652	0.162	262.39	0.14624	262.362	0.13265	263.739	0.11366	189.952	0.06274	190.77	0.00981	202.225	0.00526	274.107	0.00403	203.871	0.00308	203.03	0.00298
262.972	0.23428	265.115	0.1706	265.199	0.16202	262.937	0.14623	262.904	0.13267	264.277	0.11364	190.389	0.06276	191.169	0.00981	202.676	0.00526	274.65	0.00403	204.245	0.00308	203.435	0.00298
263.496	0.23433	265.661	0.17056	265.74	0.16203	263.492	0.14621	263.453	0.13265	264.806	0.11365	190.772	0.06279	191.537	0.00982	203.058	0.00526	275.235	0.00404	204.641	0.00308	203.868	0.00298
264.06	0.23461	266.223	0.17061	266.293	0.16206	264.042	0.14621	263.998	0.13269	265.367	0.11365	191.196	0.06279	191.95	0.00982	203.469	0.00526	275.769	0.00404	205.026	0.00308	204.256	0.00298
264.569	0.23472	266.732	0.17058	266.834	0.16207	264.583	0.1462	264.554	0.13269	265.904	0.11368	191.636	0.0628	192.373	0.00982	203.844	0.00527	276.329	0.00404	205.406	0.00309	204.643	0.00298
265.101	0.23506	267.294	0.17057	267.365	0.16208	265.13	0.14618	265.097	0.13274	266.442	0.11367	192.011	0.06282	192.765	0.00983	204.232	0.00527	276.878	0.00404	205.781	0.0031	205.033	0.00297
265.634	0.23524	267.857	0.17064	267.908	0.1621	265.652	0.14619	265.647	0.13272	266.992	0.11368	192.406	0.06283	193.164	0.00983	204.627	0.00526	277.426	0.00406	206.177	0.0031	205.434	0.00298
266.197	0.23544	268.399	0.17064	268.471	0.1621	266.203	0.14616	266.204	0.13271	267.536	0.11367	192.796	0.06284	193.588	0.00983	205.059	0.00527	277.966	0.00404	206.61	0.0031	205.886	0.00299
266.746	0.23564	268.941	0.17065	269.307	0.16215	266.751	0.14616	266.761	0.1327	268.079	0.11368	193.196	0.06286	194	0.00984	205.446	0.00527	278.527	0.00405	207.034	0.0031	206.291	0.00299
267.276	0.2358	269.48	0.17066	269.878	0.16218	267.293	0.14618	267.298	0.13272	268.633	0.11366	193.579	0.06286	194.423	0.00985	205.866	0.00528	279.055	0.00406	207.442	0.0031	206.707	0.00299
267.801	0.23561	270.043	0.17068	270.413	0.16219	267.856	0.14616	267.848	0.13274	269.169	0.11365	193.997	0.06287	194.809	0.00984	206.27	0.00528	279.615	0.00406	207.868	0.0031	207.13	0.00299
268.375	0.23584	270.58	0.1707	270.944	0.1622	268.386	0.14619	268.406	0.13275	269.73	0.11364	194.401	0.06289	195.197	0.00985	206.72	0.00529	280.151	0.00406	208.266	0.0031	207.517	0.00299
268.932	0.23601	271.138	0.17078	271.457	0.16222	268.941	0.14622	268.957	0.13275	270.268	0.11363	194.79	0.06291	195.592	0.00985	207.145	0.00528	280.687	0.00407	208.696	0.00311	207.913	0.003
269.49	0.23608	271.683	0.17078	271.998	0.16227	269.48	0.1462	269.507	0.13275	270.824	0.11362	195.164	0.06292	195.967	0.00985	207.569	0.00527	281.205	0.00406	209.15	0.00311	208.293	0.003
270.008	0.23636	272.211	0.17079	272.542	0.16229	270.037	0.1462	270.056	0.13277	271.383	0.11363	195.554	0.06291	196.369	0.00987	207.964	0.0053	281.762	0.00406	209.596	0.00311	208.698	0.003
270.58	0.23647	272.76	0.17082	273.099	0.16227	270.579	0.14618	270.588	0.13278	271.936	0.11363	195.996	0.06293	196.731	0.00986	208.362	0.0053	282.319	0.00407	210.019	0.00312	209.151	0.003
271.132	0.23654	273.31	0.17087	273.656	0.16226	271.109	0.14612	271.151	0.1328	272.481	0.11365	196.39	0.06293	197.137	0.00988	208.754	0.0053	282.857	0.00408	210.404	0.00312	209.595	0.003
271.676	0.23662	273.836	0.17085	274.203	0.16231	271.645	0.14612	271.703	0.1328	272.969	0.11363	196.819	0.06294	197.562	0.00988	209.182	0.0053	283.402	0.00408	210.788	0.00312	209.972	0.003
272.229	0.23656	274.348	0.17087	274.745	0.16233	272.204	0.14611	272.245	0.13282	273.514	0.11364	197.253	0.06298	197.943	0.00987	209.559	0.0053	283.942	0.00408	211.21	0.00312	210.368	0.00301
272.784	0.23652	274.91	0.17094	275.302	0.16228	272.739	0.14611	272.805	0.13282	274.081	0.11364	197.65	0.063	198.339	0.00988	210.011	0.0053	284.53	0.00408	211.636	0.00312	210.784	0.00302
273.317	0.23669	275.438	0.17097	275.874	0.16223	273.276	0.14611	273.356	0.13285	274.626	0.11366	198.101	0.063	198.698	0.00988	210.452	0.0053	285.067	0.00408	212.085	0.00312	211.186	0.00301
273.846	0.23696	275.987	0.17096	276.403	0.16224	273.805	0.1461	273.914	0.13284	275.146	0.11364	198.51	0.06301	199.098	0.00989	210.828	0.00531	285.627	0.00409	212.526	0.00313	211.555	0.00302
274.421	0.23697	276.536	0.17097	276.943	0.16221	274.358	0.14606	274.443	0.13285	275.698	0.11365	198.912	0.063	199.465	0.00991	211.209	0.00532	286.179	0.00408	212.905	0.00313	211.946	0.00301
274.948	0.23699	277.089	0.17098	277.502	0.16225	274.897	0.14606	274.997	0.13284	276.195	0.11365	199.297	0.06301	199.847	0.0099	211.602	0.00532	286.712	0.00409	213.295	0.00313	212.328	0.00301
275.486	0.2369	277.619	0.17102	278.055	0.16224	275.44	0.14602	275.548	0.13282	276.763	0.11365	199.665	0.06303	200.239	0.0099	211.971	0.00533	287.275	0.00409	213.667	0.00313	212.733	0.00302
276.005	0.23692	278.18	0.17097	278.599	0.16223	275.969	0.14599	276.071	0.13279	277.321	0.11366	200.099	0.06302	200.683	0.00991	212.372	0.00532	287.83	0.00409	214.079	0.00313	213.107	0.00302
276.563	0.2369	278.73	0.17103	279.119	0.1622	276.531	0.14594	276.632	0.13279	277.851	0.11365	200.472	0.06304	201.044	0.00992	212.755	0.00532	288.37	0.0041	214.477	0.00315	213.505	0.00302
277.101	0.23699	279.278	0.17107	279.67	0.16227	277.097	0.14599	277.18	0.13277	278.402	0.11365	200.854	0.06304	201.44	0.00992	213.161	0.00534	288.917	0.00409	214.92	0.00314	213.899	0.00303
277.63	0.23696	279.826	0.17107	280.228	0.16226	277.625	0.14599	277.741	0.1328	278.937	0.11364	201.233	0.06305	201.819	0.00992	213.574	0.00534	289.476	0.00409	215.351	0.00314	214.339	0.00303
278.198	0.23697	280.379	0.17104	280.785	0.16226	278.155	0.14596	278.28	0.13279	279.514	0.11363	201.666	0.06307	202.239	0.00992	214.016	0.00533	289.991	0.00409	215.787	0.00314	214.751	0.00303
278.744	0.23692	280.909	0.17108	281.315	0.16227	278.725	0.14597	278.835	0.13281	280.071	0.11364	202.111	0.06308	202.633	0.00993	214.407	0.00534	290.508	0.0041	216.161	0.00314	215.126	0.00303
279.261	0.23692	281.45	0.171	281.861	0.16226	279.261	0.14592	279.385	0.13284	280.621	0.11362	202.54	0.0631	203.038	0.00993	214.851	0.00533	291.07	0.00411	216.548	0.00315	215.492	0.00303
279.798	0.23697	282	0.17097	282.394	0.16231	279.815	0.14594	279.946	0.13281	281.166	0.11363	202.928	0.06311	203.42	0.00994	215.236	0.00534	291.63	0.00411	216.991	0.00315	215.874	0.00303
280.346	0.23707	282.542	0.17098	282.953	0.1623	280.375	0.14593	280.457	0.13281	281.716	0.11361	203.318	0.06311	203.803	0.00994	215.672	0.00533	292.169	0.00411	217.432	0.00315	216.27	0.00304
280.86	0.23721	283.091	0.17093	283.493	0.16233	280.862	0.14591	280.991	0.13284	282.282	0.11362	203.751	0.06311	204.193	0.00994	216.044	0.00535	292.693	0.00411	217.878	0.00315	216.694	0.00304
281.411	0.23724	283.641	0.17094	284.049	0.16239	281.408	0.14588	281.559	0.13287	282.848	0.11361	204.136	0.06313	204.644	0.00995	216.449	0.00534	293.244	0.00411	218.277	0.00316	217.104	0.00304
281.943	0.23727	284.17	0.17095	284.59	0.16238	281.96	0.1459	282.111	0.13287	283.387	0.1136	204.563	0.06313	205.094	0.00994	216.864	0.00535	293.816	0.00411	218.711	0.00316	217.514	0.00305
282.48	0.23725	284.697	0.17094	285.136	0.16237	282.507	0.14587	282.667	0.13289	283.936	0.11362	204.971	0.06314	205.466	0.00995	217.307	0.00537	294.355	0.00412	219.134	0.00316	217.935	0.00305
283.054	0.2375	285.269	0.17092	285.693	0.16231	283.038	0.14582	283.211	0.13289	284.488	0.11359	205.343	0.06315	205.874	0.00996	217.732	0.00536	294.904	0.00412	219.539	0.00317	218.339	0.00305
283.576	0.23773	285.81	0.17094	286.247	0.16231	283.595	0.14581	283.731	0.1329	285.04	0.1136	205.71	0.06318	206.301	0.00997	218.125	0.00535	295.475	0.00413	219.99	0.00317	218.771	0.00305
284.145	0.23775	286.357	0.17109	286.792	0.16232	284.161	0.14582	284.303	0.1329	285.591	0.11359	206.108	0.06317	206.692	0.00996	218.497	0.00535	296.027	0.00413	220.381	0.00317	219.14	0.00305
284.701	0.23784	286.917	0.17109	287.338	0.16235	284.698	0.14586	284.856	0.13292	286.156	0.11359	206.476	0.06317	207.082	0.00997	218.907	0.00536	296.586	0.00413	220.8	0.00317	219.529	0.00305
285.209	0.238	287.458	0.17107	287.884	0.16236	285.238	0.14588	285.392	0.13293	286.701	0.11357	206.88	0.0632	207.518	0.00998	219.342	0.00537	297.135	0.00413	221.24	0.00317	219.955	0.00305
285.763	0.23798	288	0.17104	288.437	0.16233	285.794	0.14588	285.937	0.13294	287.235	0.11358	207.24	0.06319	207.906	0.00998	219.72	0.00537	297.652	0.00414	221.677	0.00317	220.366	0.00306
286.311	0.23782	288.532	0.17107	288.99	0.16235	286.344	0.14592	286.497	0.13294	287.742	0.11357	207.627	0.06322	208.293	0.00999	220.099	0.00537	298.202	0.00414	222.092	0.00318	220.738	0.00306
286.873	0.23767	289.085	0.17103	289.547	0.16235	286.889	0.14593	287.039	0.13294	288.27	0.11358	208.011	0.06323	208.678	0.00999	220.531	0.00537	298.765	0.00414	222.488	0.00318	221.131	0.00306
287.422	0.2378	289.629	0.17103	290.095	0.16236	287.431	0.14591	287.592	0.13293	288.816	0.11357	208.403	0.06322	209.115	0.00999	220.927	0.00537	299.313	0.00415	222.885	0.00318	221.51	0.00307
287.959	0.23773	290.177	0.17107	290.62	0.16238	287.962	0.14589	288.177	0.13294	289.385	0.11355	208.848	0.06321	209.488	0.00999	221.306	0.00537	299.846	0.00415	223.304	0.00319	221.9	0.00306
288.491	0.23761	290.701	0.17107	291.162	0.16243	288.515	0.14588	288.726	0.13294	289.948	0.11354	209.244	0.06324	209.891	0.00999	221.727	0.00538	300.412	0.00414	223.693	0.00318	222.304	0.00307
289.076	0.23761	291.236	0.17101	291.698	0.16241	289.015	0.14587	289.258	0.13294	290.47	0.11352	209.662	0.06323	210.286	0.01001	222.147	0.00538	300.919	0.00414	224.062	0.00319	222.691	0.00307
289.627	0.23763	291.746	0.17094	292.239	0.16236	289.582	0.14586	289.814	0.13297	291.019	0.11354	210.064	0.06325	210.673	0.01001	222.551	0.00537	301.468	0.00415	224.454	0.00319	223.088	0.00308
290.165	0.23767	292.289	0.17095	292.774	0.16236	290.111	0.14583	290.369	0.13296	291.583	0.11352	210.47	0.06325	211.049	0.01001	222.924	0.00539	302.008	0.00416	224.845	0.00319	223.523	0.00307
290.691	0.23772	292.857	0.17092	293.317	0.16236	290.666	0.14586	290.918	0.13293	292.101	0.1135	210.861	0.06328	211.436	0.01003	223.34	0.00539	302.56	0.00415	225.225	0.00319	223.948	0.00307
291.243	0.23779	293.386	0.17092	293.865	0.16238	291.202	0.14585	291.427	0.13293	292.633	0.11351	211.302	0.0633	211.816	0.01002	223.779	0.0054	303.092	0.00416	225.628	0.00319	224.357	0.00307
291.742	0.23786	293.924	0.17087	294.423	0.16234	291.75	0.1459	291.966	0.13291	293.168	0.11349	211.665	0.06327	212.222	0.01003	224.167	0.00539	303.626	0.00416	226.049	0.0032	224.751	0.00307
292.306	0.23787	294.491	0.17089	294.965	0.16232	292.309	0.14588	292.525	0.13293	293.716	0.11347	212.074	0.06331	212.607	0.01003	224.542	0.00539	304.187	0.00416	226.463	0.0032	225.189	0.00308
292.845	0.23772	295.038	0.17081	295.519	0.16226	292.834	0.14588	293.08	0.1329	294.283	0.11347	212.454	0.06329	212.993	0.01002	224.929	0.0054	304.736	0.00417	226.891	0.0032	225.621	0.00309
293.414	0.23778	295.558	0.17085	296.068	0.16223	293.359	0.14587	293.629	0.13288	294.846	0.11346	212.89	0.0633	213.37	0.01004	225.335	0.00541	305.301	0.00417	227.295	0.0032	226.034	0.00308
293.967	0.23782	296.098	0.17086	296.616	0.16229	293.915	0.14584	294.177	0.13289	295.383	0.11346	213.279	0.06332	213.769	0.01004	225.724	0.0054	305.829	0.00417	227.701	0.0032	226.452	0.00309
294.516	0.2378	296.629	0.17084	297.132	0.16226	294.458	0.14577	294.762	0.13288	295.936	0.11345	213.669	0.06332	214.176	0.01004	226.157	0.0054	306.371	0.00416	228.1	0.00321	226.85	0.00309
295.054	0.23742	297.155	0.17087	297.679	0.16218	295.027	0.14575	295.289	0.13287	296.464	0.11343	214.113	0.06333	214.605	0.01005	226.549	0.00541	306.906	0.00417	228.525	0.0032	227.239	0.00309
295.617	0.23741	297.713	0.17093	298.236	0.16217	295.588	0.14574	295.839	0.13288	297.033	0.11343	214.494	0.06333	215.037	0.01005	226.927	0.00541	307.448	0.00418	228.906	0.00321	227.633	0.00309
296.156	0.23732	298.277	0.17089	298.793	0.16218	296.086	0.14579	296.39	0.13289	297.557	0.1134	214.931	0.06335	215.434	0.01005	227.315	0.00541	307.993	0.00418	229.305	0.00322	228.057	0.0031
296.703	0.23726	298.819	0.17088	299.343	0.1622	296.648	0.14576	296.922	0.13288	298.105	0.11339	215.358	0.06334	215.829	0.01006	227.738	0.00541	308.471	0.00418	229.669	0.00321	228.454	0.0031
297.251	0.23702	299.363	0.1709	299.884	0.16221	297.189	0.14574	297.505	0.13287	298.645	0.11335	215.772	0.06334	216.244	0.01006	228.137	0.00543	309.029	0.00417	230.056	0.00321	228.852	0.0031
297.796	0.23713	299.877	0.17088	300.438	0.16215	297.729	0.14572	298.062	0.13285	299.199	0.11332	216.143	0.06336	216.629	0.01006	228.516	0.00541	309.585	0.00418	230.455	0.00321	229.234	0.0031
298.298	0.237	300.422	0.17084	300.974	0.16212	298.213	0.14568	298.6	0.13285	299.755	0.11332	216.524	0.06335	217.022	0.01007	228.914	0.00543	310.147	0.00419	230.798	0.00322	229.625	0.0031
298.841	0.23682	300.957	0.17089	301.526	0.16209	298.769	0.14569	299.142	0.13284	300.319	0.1133	216.904	0.06335	217.449	0.01007	229.312	0.00543	310.684	0.00419	231.2	0.00322	230.019	0.0031
299.371	0.23679	301.49	0.17084	302.046	0.16216	299.336	0.14569	299.698	0.13282	300.849	0.11326	217.296	0.06337	217.839	0.01008	229.696	0.00542	311.24	0.0042	231.594	0.00323	230.403	0.00311
299.931	0.23674	302.04	0.17085	302.603	0.16215	299.877	0.14568	300.254	0.13283	301.399	0.11325	217.685	0.06336	218.273	0.01009	230.078	0.00544	311.761	0.00419	232.025	0.00322	230.81	0.00311
300.456	0.23689	302.612	0.17085	303.158	0.16216	300.409	0.14567	300.78	0.13281	301.942	0.11323	218.126	0.06337	218.652	0.01009	230.479	0.00544	312.289	0.00419	232.393	0.00323	231.182	0.0031
301.001	0.23706	303.147	0.17079	303.719	0.16215	300.941	0.14563	301.322	0.1328	302.474	0.11322	218.522	0.06338	219.049	0.01008	230.878	0.00543	312.847	0.00421	232.804	0.00323	231.626	0.00311
301.554	0.23701	303.69	0.1708	304.257	0.16215	301.501	0.14565	301.897	0.13281	303.015	0.11321	218.955	0.06339	219.445	0.01009	231.267	0.00544	313.419	0.00419	233.254	0.00323	232.004	0.00312
302.099	0.23726	304.233	0.17078	304.803	0.16214	302.062	0.14559	302.471	0.13277	303.537	0.11319	219.348	0.0634	219.826	0.01009	231.688	0.00544	313.963	0.00419	233.688	0.00324	232.448	0.00312
302.63	0.23717	304.789	0.17065	305.374	0.16209	302.607	0.14554	303.005	0.13278	304.093	0.11318	219.78	0.06339	220.218	0.01009	232.08	0.00545	314.492	0.0042	234.089	0.00324	232.839	0.00312
303.123	0.23733	305.337	0.17069	305.921	0.16203	303.155	0.14552	303.554	0.13277	304.656	0.11318	220.175	0.06337	220.593	0.01009	232.512	0.00544	315.035	0.0042	234.468	0.00323	233.277	0.00312
303.668	0.23749	305.895	0.1706	306.446	0.16203	303.719	0.14548	304.111	0.13279	305.203	0.11314	220.623	0.06339	220.997	0.0101	232.915	0.00545	315.586	0.0042	234.891	0.00324	233.679	0.00312
304.218	0.2374	306.445	0.17063	306.982	0.16197	304.259	0.14545	304.649	0.13278	305.753	0.11313	221.051	0.06341	221.382	0.0101	233.283	0.00545	316.158	0.0042	235.287	0.00325	234.099	0.00312
304.731	0.23739	307.003	0.17065	307.518	0.16191	304.802	0.14541	305.18	0.13276	306.313	0.11309	221.467	0.0634	221.757	0.01011	233.708	0.00546	316.683	0.00421	235.669	0.00324	234.509	0.00313
305.286	0.23738	307.534	0.17067	308.091	0.16191	305.333	0.14541	305.749	0.13273	306.857	0.1131	221.893	0.06339	222.149	0.0101	234.115	0.00546	317.202	0.00421	236.098	0.00325	234.948	0.00313
305.826	0.23718	308.091	0.17065	308.642	0.16189	305.898	0.14537	306.317	0.13271	307.412	0.11307	222.323	0.06339	222.533	0.01012	234.525	0.00546	317.761	0.00421	236.489	0.00325	235.327	0.00313
306.339	0.23705	308.639	0.17063	309.164	0.16189	306.425	0.14533	306.855	0.13269	307.915	0.11307	223.005	0.0634	222.911	0.01012	234.914	0.00546	318.342	0.0042	236.853	0.00325	235.706	0.00313
306.869	0.23702	309.189	0.17066	309.715	0.16188	306.971	0.14536	307.397	0.13263	308.456	0.11305	223.394	0.0634	223.32	0.01012	235.317	0.00547	318.896	0.00422	237.242	0.00325	236.106	0.00313
307.414	0.23723	309.731	0.1706	310.23	0.1619	307.519	0.14533	307.942	0.13259	309	0.11301	223.797	0.0634	223.747	0.01012	235.708	0.00547	319.421	0.00422	237.681	0.00325	236.545	0.00314
307.958	0.23705	310.279	0.17053	310.756	0.16188	308.069	0.14533	308.492	0.13257	309.569	0.11297	224.223	0.0634	224.131	0.01013	236.118	0.00547	319.967	0.00421	238.096	0.00326	236.978	0.00314
308.535	0.23697	310.812	0.17046	311.313	0.16177	308.623	0.14524	309.043	0.13258	310.112	0.11294	224.626	0.06339	224.544	0.01013	236.521	0.00546	320.522	0.00422	238.483	0.00326	237.361	0.00314
309.087	0.23675	311.355	0.17046	311.811	0.16176	309.163	0.14527	309.545	0.13255	310.613	0.11293	225.062	0.06339	224.944	0.01013	236.922	0.00547	321.052	0.00423	238.903	0.00326	237.759	0.00314
309.604	0.23676	311.905	0.17045	312.359	0.16169	309.685	0.14523	310.118	0.13255	311.167	0.11289	225.456	0.0634	225.311	0.01015	237.334	0.00548	321.588	0.00422	239.285	0.00327	238.146	0.00315
310.147	0.23681	312.465	0.17051	312.916	0.16168	310.233	0.14521	310.684	0.13252	311.704	0.11288	225.878	0.06341	225.702	0.01014	237.762	0.00549	322.141	0.00423	239.644	0.00327	238.584	0.00314
310.713	0.23684	313.005	0.17046	313.475	0.16163	310.793	0.14521	311.201	0.13251	312.264	0.11286	226.315	0.0634	226.088	0.01015	238.144	0.00548	322.684	0.00422	240.045	0.00327	239.009	0.00315
311.25	0.23671	313.829	0.17039	314.033	0.16161	311.339	0.1451	311.753	0.13254	312.827	0.11282	226.732	0.0634	226.449	0.01015	238.588	0.00547	323.223	0.00423	240.427	0.00327	239.405	0.00315
311.776	0.23666	314.391	0.17037	314.579	0.16153	311.834	0.14507	312.306	0.13257	313.367	0.11279	227.155	0.06339	226.841	0.01016	239.001	0.00549	323.797	0.00423	240.803	0.00327	239.855	0.00316
312.325	0.2366	314.98	0.17033	315.1	0.16154	312.38	0.14505	312.863	0.13256	313.925	0.11275	227.555	0.0634	227.247	0.01015	239.368	0.00548	324.329	0.00424	241.21	0.00327	240.251	0.00316
312.88	0.23659	315.533	0.17029	315.656	0.16154	312.915	0.14503	313.394	0.13254	314.445	0.11272	227.936	0.0634	227.643	0.01017	239.763	0.00548	324.844	0.00423	241.575	0.00327	240.704	0.00316
313.429	0.23641	316.057	0.17033	316.212	0.16146	313.439	0.14491	313.967	0.13252	314.992	0.1127	228.318	0.0634	228.024	0.01016	240.129	0.0055	325.398	0.00424	241.955	0.00328	241.129	0.00316
313.981	0.23646	316.582	0.17017	316.76	0.16139	313.976	0.1448	314.535	0.13251	315.536	0.11268	228.712	0.06341	228.424	0.01016	240.514	0.0055	325.961	0.00423	242.389	0.00328	241.506	0.00316
314.546	0.23654	317.158	0.16997	317.29	0.16135	314.517	0.14473	315.065	0.13247	316.079	0.11266	229.118	0.06339	228.851	0.01017	240.915	0.00549	326.5	0.00423	242.811	0.00328	241.896	0.00316
315.091	0.23654	317.713	0.16981	317.839	0.16135	315.057	0.1447	315.603	0.13246	316.616	0.11262	229.518	0.06339	229.305	0.01017	241.299	0.0055	327.014	0.00424	243.229	0.00329	242.256	0.00317
315.634	0.23644	318.226	0.16977	318.376	0.1613	315.567	0.14465	316.153	0.13244	317.187	0.1126	229.901	0.0634	229.743	0.01018	241.707	0.0055	327.544	0.00424	243.612	0.00328	242.636	0.00317
316.195	0.23633	318.787	0.16984	318.92	0.1612	316.126	0.14462	316.656	0.13245	317.71	0.11256	230.282	0.0634	230.109	0.01018	242.119	0.00551	328.101	0.00424	243.994	0.00329	243.043	0.00317
316.726	0.23624	319.328	0.16987	319.462	0.16124	316.686	0.1446	317.205	0.13245	318.268	0.11254	230.724	0.06338	230.503	0.01019	242.516	0.0055	328.651	0.00423	244.386	0.00329	243.432	0.00317
317.264	0.23599	319.884	0.16984	319.975	0.16119	317.227	0.14452	317.746	0.13243	318.818	0.11248	231.155	0.0634	230.907	0.01018	242.905	0.00552	329.203	0.00425	244.805	0.00329	243.857	0.00317
317.798	0.23583	320.446	0.16991	320.555	0.16108	317.769	0.1445	318.294	0.13238	319.368	0.11245	231.544	0.06339	231.295	0.0102	243.277	0.0055	329.716	0.00425	245.21	0.00329	244.245	0.00318
318.352	0.23581	320.986	0.1698	321.115	0.16103	318.323	0.14447	318.834	0.13238	319.913	0.11242	231.917	0.06339	231.708	0.0102	243.681	0.00551	330.266	0.00424	245.611	0.00329	244.652	0.00318
318.871	0.23579	321.544	0.16975	321.671	0.161	318.881	0.14437	319.368	0.13236	320.476	0.11237	232.351	0.06339	232.09	0.01021	244.091	0.00552	330.827	0.00425	245.963	0.0033	245.03	0.00319
319.43	0.23578	322.077	0.16965	322.189	0.16105	319.417	0.14433	319.914	0.13236	321.033	0.11235	232.742	0.06337	232.453	0.0102	244.526	0.00552	331.376	0.00424	246.365	0.0033	245.417	0.00318
319.968	0.23576	322.624	0.16952	322.738	0.16095	319.968	0.14433	320.476	0.13234	321.567	0.1123	233.175	0.06337	232.845	0.0102	244.928	0.00551	331.925	0.00425	246.741	0.0033	245.798	0.00319
320.533	0.23571	323.169	0.16951	323.279	0.16091	320.503	0.14426	321.028	0.13235	322.109	0.11225	233.563	0.06335	233.246	0.01022	245.304	0.00552	332.46	0.00426	247.149	0.00331	246.184	0.00319
321.093	0.23552	323.716	0.16948	323.843	0.16085	321.054	0.1442	321.577	0.13233	322.668	0.11219	234.002	0.06336	233.653	0.01021	245.684	0.00552	333.005	0.00425	247.583	0.00331	246.605	0.00319
321.608	0.23554	324.256	0.16942	324.38	0.16081	321.6	0.14413	322.109	0.13232	323.224	0.11215	234.435	0.06336	234.052	0.01021	246.076	0.00553	333.523	0.00425	247.972	0.00331	247.01	0.00319
322.157	0.23561	324.801	0.16929	324.909	0.16077	322.163	0.14414	322.647	0.13225	323.767	0.1121	234.859	0.06335	234.45	0.01021	246.483	0.00553	334.059	0.00425	248.367	0.00331	247.439	0.0032
322.704	0.23547	325.348	0.16927	325.501	0.16077	322.693	0.14408	323.151	0.13221	324.27	0.11206	235.232	0.06336	234.82	0.01021	246.879	0.00552	334.621	0.00426	248.739	0.00331	247.86	0.00319
323.265	0.2354	325.911	0.16916	326.049	0.16067	323.237	0.14401	323.657	0.13218	324.829	0.11199	235.623	0.06335	235.199	0.01021	247.28	0.00553	335.168	0.00425	249.131	0.00332	248.23	0.0032
323.783	0.23534	326.43	0.16895	326.576	0.16057	323.793	0.14393	324.192	0.13215	325.376	0.11194	235.997	0.06334	235.618	0.01023	247.683	0.00552	335.708	0.00425	249.562	0.00332	248.616	0.0032
324.316	0.23513	326.962	0.16889	327.123	0.1605	324.325	0.14392	324.784	0.13215	325.903	0.1119	236.431	0.06334	236.009	0.01022	248.06	0.00554	336.243	0.00425	249.957	0.00332	248.997	0.0032
324.875	0.23522	327.553	0.16885	327.648	0.16043	324.834	0.14387	325.338	0.13214	326.488	0.11187	236.823	0.06335	236.44	0.01024	248.484	0.00554	336.797	0.00424	250.331	0.00332	249.389	0.0032
325.447	0.23501	328.087	0.16877	328.172	0.16033	325.412	0.14377	325.865	0.13214	327.049	0.11181	237.207	0.06333	236.877	0.01024	248.891	0.00553	337.368	0.00426	250.766	0.00332	249.841	0.00321
325.998	0.23488	328.652	0.16867	328.73	0.16027	325.998	0.14369	326.388	0.13212	327.553	0.11175	237.627	0.06334	237.262	0.01023	249.283	0.00555	337.896	0.00426	251.205	0.00332	250.261	0.00321
326.536	0.23463	329.189	0.16859	329.27	0.16021	326.515	0.14362	326.923	0.1321	328.076	0.11172	238.002	0.06332	237.679	0.01023	249.671	0.00555	338.443	0.00426	251.61	0.00333	250.657	0.00322
327.089	0.2345	329.723	0.16849	329.808	0.16009	327.06	0.14353	327.464	0.13206	328.659	0.11163	238.379	0.06332	238.103	0.01023	250.074	0.00555	338.999	0.00426	251.987	0.00333	251.063	0.00321
327.685	0.23446	330.267	0.1684	330.355	0.16005	327.632	0.14349	328.018	0.132	329.236	0.11158	238.762	0.06332	238.525	0.01025	250.512	0.00555	339.533	0.00426	252.371	0.00333	251.436	0.00322
328.215	0.23418	330.844	0.1683	330.892	0.16001	328.164	0.14352	328.543	0.132	329.742	0.11151	239.165	0.06332	238.979	0.01025	250.929	0.00556	340.085	0.00427	252.761	0.00333	251.821	0.00322
328.748	0.23394	331.387	0.16826	331.469	0.16001	328.716	0.14339	329.055	0.13195	330.228	0.11147	239.54	0.06332	239.34	0.01025	251.328	0.00554	340.627	0.00426	253.208	0.00333	252.197	0.00322
329.299	0.23371	331.916	0.16818	332.006	0.15995	329.247	0.14334	329.627	0.13194	330.8	0.1114	239.929	0.06331	239.745	0.01025	251.717	0.00557	341.172	0.00426	253.607	0.00334	252.647	0.00322
329.837	0.23358	332.459	0.1682	332.544	0.15988	329.814	0.14342	330.16	0.13195	331.36	0.11134	240.309	0.06333	240.159	0.01026	252.088	0.00555	341.7	0.00426	254.002	0.00334	253.092	0.00322
330.389	0.23351	333.05	0.16811	333.086	0.1599	330.357	0.14342	330.691	0.13193	331.857	0.11132	240.733	0.06331	240.575	0.01024	252.475	0.00556	342.213	0.00427	254.388	0.00334	253.517	0.00323
330.925	0.23326	333.59	0.1679	333.64	0.15985	330.879	0.14339	331.225	0.13189	332.43	0.11127	241.183	0.0633	240.97	0.01026	252.882	0.00557	342.77	0.00427	254.828	0.00334	253.923	0.00323
331.459	0.23333	334.127	0.1679	334.199	0.15974	331.424	0.14333	331.774	0.13187	332.958	0.11121	241.626	0.0633	241.354	0.01026	253.284	0.00556	343.317	0.00426	255.249	0.00335	254.352	0.00323
331.99	0.23342	334.681	0.16778	334.745	0.15963	331.968	0.14328	332.325	0.13184	333.529	0.11113	242.046	0.06331	241.767	0.01026	253.686	0.00557	343.847	0.00427	255.664	0.00335	254.757	0.00323
332.566	0.23338	335.216	0.16777	335.29	0.15954	332.517	0.14326	332.881	0.13184	334.066	0.11109	242.408	0.0633	242.166	0.01027	254.05	0.00557	344.414	0.00428	256.091	0.00335	255.146	0.00323
333.137	0.23322	335.989	0.16769	335.817	0.15956	333.08	0.1432	333.44	0.13181	334.622	0.11101	242.815	0.06329	242.538	0.01027	254.471	0.00557	344.971	0.00427	256.479	0.00335	255.583	0.00324
333.654	0.23314	336.547	0.16757	336.369	0.15958	333.621	0.1431	333.991	0.13178	335.172	0.11097	243.271	0.06329	242.917	0.01027	254.862	0.00557	345.514	0.00425	256.88	0.00335	255.978	0.00324
334.199	0.2328	337.101	0.16753	336.935	0.15954	334.182	0.14305	334.531	0.13175	335.674	0.11089	243.68	0.06327	243.314	0.01027	255.293	0.00558	346.058	0.00426	257.321	0.00336	256.357	0.00324
334.743	0.23254	337.661	0.16752	337.487	0.15949	334.716	0.14299	335.026	0.13171	336.225	0.11084	244.067	0.06327	243.704	0.01028	255.688	0.00558	346.595	0.00426	257.724	0.00336	256.75	0.00325
335.315	0.23228	338.199	0.16743	337.999	0.15956	335.261	0.1429	335.575	0.13167	336.764	0.11077	244.505	0.06326	244.128	0.01028	256.049	0.00559	347.135	0.00426	258.151	0.00336	257.132	0.00325
335.876	0.23223	338.751	0.16723	338.541	0.15965	335.821	0.14287	336.11	0.13162	337.304	0.11071	244.935	0.06327	244.518	0.01028	256.466	0.00558	347.67	0.00426	258.528	0.00337	257.562	0.00325
336.418	0.23191	339.283	0.16715	339.066	0.1596	336.366	0.14289	336.675	0.13156	337.841	0.11066	245.382	0.06326	244.898	0.01029	256.908	0.00558	348.242	0.00425	258.908	0.00337	257.948	0.00325
336.94	0.23163	339.836	0.16716	339.602	0.15951	336.92	0.14284	337.232	0.13155	338.437	0.11059	245.781	0.06324	245.299	0.01028	257.334	0.00559	348.787	0.00427	259.31	0.00337	258.325	0.00325
337.494	0.23125	340.361	0.16706	340.177	0.15943	337.457	0.14274	337.772	0.13149	338.98	0.11053	246.221	0.06323	245.741	0.01028	257.749	0.00559	349.325	0.00425	259.745	0.00337	258.702	0.00325
338.046	0.2312	340.904	0.167	340.724	0.15935	337.978	0.14269	338.315	0.13143	339.536	0.11048	246.654	0.06322	246.131	0.0103	258.182	0.00559	349.84	0.00425	260.16	0.00337	259.09	0.00326
338.583	0.23071	341.457	0.16681	341.258	0.15924	338.512	0.14269	338.849	0.1314	340.075	0.11044	247.079	0.06322	246.545	0.0103	258.557	0.00559	350.234	0.00426	260.568	0.00338	259.496	0.00326
339.139	0.23045	342.005	0.16669	341.791	0.15926	339.103	0.14262	339.39	0.13133	340.624	0.11036	247.446	0.0632	246.946	0.0103	258.924	0.0056	--	--	260.984	0.00338	259.923	0.00326
339.675	0.23012	342.554	0.16661	342.37	0.15919	339.667	0.14261	339.965	0.13128	341.167	0.11029	247.847	0.0632	247.315	0.0103	259.339	0.00559	--	--	261.369	0.00338	260.304	0.00326
340.223	0.22957	343.113	0.16646	342.916	0.15918	340.191	0.14261	340.499	0.13124	341.728	0.11023	248.235	0.06318	247.701	0.0103	259.747	0.0056	--	--	261.754	0.00338	260.699	0.00327
340.768	0.22885	343.659	0.16628	343.457	0.15913	340.74	0.14258	341.051	0.13124	342.266	0.11015	248.63	0.06322	248.066	0.0103	260.114	0.00558	--	--	262.133	0.00339	261.097	0.00327
341.321	0.22853	344.215	0.16607	344.002	0.15911	341.281	0.14257	341.598	0.13119	342.819	0.11009	249.019	0.06319	248.44	0.0103	260.509	0.0056	--	--	262.536	0.00339	261.455	0.00327
341.853	0.22839	344.76	0.16588	344.561	0.15895	341.851	0.14257	342.151	0.13119	343.376	0.11002	249.391	0.06317	248.84	0.0103	260.938	0.0056	--	--	262.907	0.00338	261.875	0.00327
342.386	0.22795	345.291	0.16569	345.118	0.15896	342.39	0.14254	342.678	0.13113	343.902	0.10994	249.777	0.06317	249.279	0.0103	261.345	0.0056	--	--	263.294	0.00339	262.272	0.00327
342.884	0.22774	345.854	0.16552	345.652	0.15893	342.942	0.14249	343.235	0.13112	344.455	0.10988	250.166	0.06318	249.664	0.0103	261.719	0.0056	--	--	263.734	0.00339	262.7	0.00327
343.441	0.22768	346.394	0.16531	346.173	0.15885	343.48	0.14242	343.793	0.13107	345.033	0.10982	250.538	0.06318	250.095	0.01032	262.121	0.0056	--	--	264.11	0.00339	263.127	0.00328
343.993	0.22757	346.943	0.16525	346.742	0.15882	344.014	0.14239	344.324	0.13101	345.495	0.10974	250.921	0.06316	250.457	0.01032	262.521	0.0056	--	--	264.473	0.00339	263.511	0.00328
344.547	0.22721	347.476	0.16497	347.305	0.15881	344.559	0.14237	344.87	0.13098	345.988	0.10965	251.317	0.06316	250.856	0.01031	262.916	0.0056	--	--	264.87	0.00339	263.932	0.00328
345.093	0.22671	347.998	0.16469	347.831	0.15874	345.112	0.14232	345.431	0.13091	346.529	0.10958	251.692	0.06315	251.264	0.01031	263.303	0.00561	--	--	265.286	0.0034	264.347	0.00328
345.647	0.22647	348.557	0.16434	348.369	0.15861	345.64	0.14233	345.984	0.13087	347.086	0.10949	252.129	0.06315	251.687	0.01032	263.686	0.00561	--	--	265.706	0.0034	264.781	0.00329
346.176	0.22666	349.08	0.16421	348.914	0.15855	346.17	0.14229	346.558	0.13078	347.661	0.10939	252.517	0.06315	252.097	0.01031	264.082	0.00561	--	--	266.083	0.0034	265.192	0.00329
346.786	0.22639	349.598	0.1639	349.503	0.15852	346.681	0.14225	347.12	0.13072	348.202	0.10932	252.922	0.06314	252.548	0.01032	264.48	0.00562	--	--	266.451	0.00341	265.648	0.0033
347.318	0.22573	350.074	0.16376	349.991	0.15847	347.259	0.14218	347.681	0.1307	348.729	0.10924	253.323	0.06313	252.977	0.01033	264.885	0.00562	--	--	266.885	0.00341	266.05	0.00329
347.863	0.22578	350.316	0.16369	350.296	0.15846	347.795	0.14217	348.203	0.13064	349.263	0.10911	253.699	0.06313	253.398	0.01032	265.333	0.00562	--	--	267.316	0.00341	266.453	0.0033
348.386	0.22557					348.313	0.14208	348.779	0.13061	349.81	0.10902	254.13	0.06311	253.851	0.01032	265.7	0.00563	--	--	267.7	0.00341	266.854	0.0033
348.95	0.22542					348.873	0.14201	349.347	0.13058	350.219	0.10893	254.517	0.0631	254.217	0.01033	266.078	0.00561	--	--	268.079	0.00341	267.298	0.0033
349.517	0.22519					349.428	0.14193	349.877	0.13051			254.881	0.0631	254.651	0.01033	266.482	0.00564	--	--	268.526	0.00342	267.715	0.0033
350.02	0.22469					349.941	0.14193	350.222	0.13046			255.282	0.06309	255.05	0.01034	266.895	0.00562	--	--	268.942	0.00342	268.115	0.0033
350.294	0.22427					350.282	0.14187					255.711	0.06309	255.424	0.01033	267.284	0.00564	--	--	269.366	0.00342	268.502	0.00331
												256.077	0.06309	255.805	0.01034	267.681	0.00563	--	--	269.75	0.00342	268.908	0.00331
												256.471	0.06307	256.188	0.01034	268.118	0.00565	--	--	270.199	0.00342	269.296	0.00331
												256.855	0.06305	256.557	0.01033	268.497	0.00563	--	--	270.654	0.00343	269.68	0.00331
												257.209	0.06307	256.974	0.01034	268.878	0.00564	--	--	271.072	0.00343	270.066	0.00331
												257.62	0.06304	257.352	0.01034	269.264	0.00565	--	--	271.473	0.00342	270.518	0.00332
												258.03	0.06305	257.781	0.01033	269.723	0.00564	--	--	271.862	0.00344	270.958	0.00332
												258.446	0.06304	258.202	0.01034	270.159	0.00565	--	--	272.24	0.00343	271.391	0.00332
												258.822	0.06302	258.61	0.01036	270.549	0.00565	--	--	272.67	0.00344	271.822	0.00332
												259.209	0.06302	258.996	0.01035	270.912	0.00564	--	--	273.094	0.00344	272.22	0.00332
												259.632	0.06303	259.42	0.01035	271.339	0.00564	--	--	273.496	0.00344	272.597	0.00333
												260.067	0.06301	259.799	0.01034	271.736	0.00565	--	--	273.86	0.00343	273.01	0.00333
												260.455	0.06299	260.196	0.01034	272.116	0.00565	--	--	274.252	0.00345	273.442	0.00333
												260.897	0.06299	260.6	0.01035	272.499	0.00565	--	--	274.657	0.00345	273.861	0.00334
												261.301	0.06299	260.985	0.01037	272.898	0.00565	--	--	275.066	0.00345	274.273	0.00334
												261.679	0.06297	261.366	0.01035	273.291	0.00565	--	--	275.471	0.00345	274.669	0.00334
												262.065	0.06297	261.762	0.01036	273.685	0.00567	--	--	275.854	0.00345	275.102	0.00334
												262.421	0.06295	262.209	0.01036	274.068	0.00566	--	--	276.296	0.00346	275.494	0.00334
												262.817	0.06295	262.642	0.01035	274.537	0.00566	--	--	276.679	0.00345	275.941	0.00334
												263.23	0.06293	263.034	0.01036	274.967	0.00566	--	--	277.102	0.00346	276.373	0.00335
												263.602	0.06293	263.429	0.01037	275.351	0.00565	--	--	277.506	0.00346	276.799	0.00335
												263.988	0.06291	263.857	0.01037	275.747	0.00567	--	--	277.898	0.00346	277.191	0.00336
												264.381	0.06292	264.251	0.01037	276.116	0.00568	--	--	278.297	0.00347	277.656	0.00336
												264.756	0.06292	264.672	0.01038	276.474	0.00567	--	--	278.716	0.00347	278.055	0.00336
												265.177	0.0629	265.096	0.01036	276.876	0.00568	--	--	279.102	0.00348	278.432	0.00336
												265.573	0.0629	265.502	0.01037	277.342	0.00567	--	--	279.5	0.00347	278.856	0.00337
												265.965	0.06288	265.934	0.01037	277.742	0.00567	--	--	279.91	0.00348	279.316	0.00337
												266.369	0.06286	266.316	0.01037	278.134	0.00567	--	--	280.294	0.00347	279.698	0.00337
												266.79	0.06284	266.696	0.01038	278.561	0.00568	--	--	280.738	0.00348	280.355	0.00337
												267.233	0.06284	267.106	0.01037	278.996	0.00568	--	--	281.163	0.00348	280.745	0.00337
												267.632	0.06284	267.54	0.01038	279.436	0.00569	--	--	281.574	0.00348	281.187	0.00338
												268.037	0.06283	267.923	0.01038	279.9	0.00568	--	--	282.009	0.00349	281.579	0.00337
												268.406	0.06282	268.301	0.01036	280.293	0.00567	--	--	282.41	0.00349	282.272	0.00338
												268.789	0.0628	268.683	0.01038	280.721	0.00569	--	--	282.769	0.00348	282.701	0.00338
												269.214	0.0628	269.068	0.01037	281.098	0.00569	--	--	283.206	0.00349	283.124	0.00338
												269.622	0.06278	269.456	0.01038	281.477	0.0057	--	--	283.646	0.00349	283.518	0.00338
												270.002	0.06277	269.833	0.01038	281.873	0.00569	--	--	284.069	0.0035	283.91	0.00339
												270.378	0.06275	270.205	0.01038	282.301	0.0057	--	--	284.449	0.0035	284.341	0.00339
												270.781	0.06274	270.603	0.01039	282.679	0.0057	--	--	284.862	0.00349	284.768	0.00339
												271.217	0.06271	270.994	0.0104	283.076	0.0057	--	--	285.227	0.00351	285.181	0.0034
												271.586	0.06271	271.419	0.01038	283.48	0.0057	--	--	285.612	0.0035	285.56	0.0034
												271.982	0.0627	271.817	0.01038	283.854	0.0057	--	--	285.995	0.0035	286.005	0.0034
												272.4	0.0627	272.206	0.01039	284.238	0.00569	--	--	286.46	0.00351	286.427	0.00341
												272.803	0.06268	272.592	0.01038	284.623	0.00571	--	--	286.89	0.00351	286.819	0.0034
												273.19	0.06264	272.997	0.01038	285.021	0.00571	--	--	287.28	0.00351	287.212	0.00341
												273.579	0.06263	273.407	0.01039	285.446	0.00571	--	--	287.715	0.00351	287.64	0.00341
												273.959	0.06262	273.798	0.01039	285.833	0.0057	--	--	288.087	0.00351	288.034	0.00341
												274.382	0.0626	274.182	0.01038	286.224	0.00571	--	--	288.477	0.00352	288.43	0.00342
												274.776	0.06258	274.603	0.01039	286.664	0.00572	--	--	288.866	0.00351	288.839	0.00341
												275.223	0.06258	275.022	0.01039	287.041	0.00571	--	--	289.275	0.00352	289.216	0.00342
												275.623	0.06256	275.396	0.01039	287.453	0.00572	--	--	289.629	0.00352	289.619	0.00342
												275.988	0.06257	275.793	0.0104	287.808	0.00572	--	--	290.022	0.00352	290.018	0.00343
												276.388	0.06255	276.222	0.0104	288.156	0.00572	--	--	290.408	0.00353	290.373	0.00343
												276.778	0.06253	276.658	0.01039	288.526	0.00571	--	--	290.803	0.00353	290.773	0.00343
												277.146	0.06252	277.057	0.0104	288.924	0.00572	--	--	291.242	0.00354	291.142	0.00343
												277.532	0.06249	277.487	0.0104	289.354	0.00572	--	--	291.667	0.00353	291.52	0.00343
												277.891	0.06248	277.863	0.01039	289.742	0.00573	--	--	292.06	0.00354	291.979	0.00343
												278.322	0.06246	278.271	0.0104	290.176	0.00573	--	--	292.46	0.00354	292.365	0.00344
												278.734	0.06244	278.656	0.0104	290.587	0.00573	--	--	292.86	0.00354	292.74	0.00344
												279.133	0.06242	279.071	0.01039	290.993	0.00572	--	--	293.245	0.00354	293.154	0.00344
												279.56	0.06241	279.513	0.01039	291.368	0.00573	--	--	293.637	0.00354	293.568	0.00345
												279.977	0.06239	279.884	0.01041	291.774	0.00573	--	--	294.011	0.00354	293.943	0.00344
												280.381	0.06239	280.272	0.01042	292.152	0.00574	--	--	294.414	0.00355	294.316	0.00344
												280.753	0.06235	280.637	0.0104	292.567	0.00575	--	--	294.841	0.00355	294.692	0.00344
												281.218	0.06234	281.055	0.01039	292.983	0.00573	--	--	295.227	0.00355	295.137	0.00345
												281.609	0.06233	281.457	0.01041	293.351	0.00573	--	--	295.613	0.00355	295.529	0.00345
												281.992	0.06231	281.843	0.0104	293.723	0.00574	--	--	296.021	0.00356	295.97	0.00345
												282.371	0.06228	282.241	0.0104	294.13	0.00574	--	--	296.401	0.00356	296.713	0.00346
												282.781	0.06228	282.626	0.01041	294.502	0.00573	--	--	296.835	0.00356	297.1	0.00346
												283.175	0.06227	282.999	0.01041	294.925	0.00573	--	--	297.214	0.00356	297.542	0.00346
												283.562	0.06225	283.404	0.01041	295.291	0.00573	--	--	297.596	0.00356	297.908	0.00347
												283.953	0.06222	283.787	0.01041	295.686	0.00575	--	--	298.031	0.00356	298.318	0.00346
												284.338	0.06219	284.189	0.0104	296.067	0.00575	--	--	298.48	0.00357	298.686	0.00347
												284.719	0.06218	284.573	0.01041	296.482	0.00574	--	--	298.888	0.00357	299.089	0.00347
												285.089	0.06217	284.952	0.0104	296.871	0.00576	--	--	299.3	0.00357	299.455	0.00347
												285.497	0.06215	285.356	0.01041	297.271	0.00574	--	--	299.695	0.00357	299.872	0.00348
												285.93	0.06215	285.727	0.0104	297.741	0.00575	--	--	300.119	0.00357	300.236	0.00348
												286.381	0.06212	286.108	0.01042	298.114	0.00574	--	--	300.528	0.00358	300.631	0.00348
												286.766	0.06211	286.492	0.01041	298.495	0.00575	--	--	300.89	0.00358	301.028	0.00348
												287.186	0.06207	286.885	0.01041	298.921	0.00575	--	--	301.299	0.00358	301.458	0.00348
												287.621	0.06205	287.278	0.01041	299.365	0.00576	--	--	301.735	0.00359	301.831	0.00349
												288.009	0.06202	287.651	0.01041	299.75	0.00577	--	--	302.182	0.00358	302.233	0.00349
												288.393	0.062	288.089	0.01042	300.138	0.00577	--	--	302.614	0.00359	302.67	0.00349
												288.775	0.06199	288.487	0.01041	300.585	0.00575	--	--	302.973	0.00359	303.055	0.00349
												289.143	0.06197	288.868	0.01042	300.979	0.00577	--	--	303.389	0.00359	303.475	0.00349
												289.54	0.06195	289.258	0.01042	301.403	0.00576	--	--	303.79	0.0036	303.872	0.00349
												289.959	0.06191	289.7	0.0104	301.791	0.00576	--	--	304.156	0.00359	304.323	0.0035
												290.327	0.0619	290.094	0.01041	302.192	0.00577	--	--	304.546	0.00359	304.723	0.0035
												290.712	0.0619	290.47	0.0104	302.626	0.00576	--	--	304.959	0.0036	305.124	0.0035
												291.108	0.06186	290.854	0.01041	303.016	0.00576	--	--	305.344	0.0036	305.508	0.00351
												291.554	0.06181	291.249	0.0104	303.394	0.00577	--	--	305.731	0.0036	305.888	0.0035
												291.952	0.06178	291.709	0.01041	303.8	0.00577	--	--	306.134	0.0036	306.276	0.00351
												292.339	0.06176	292.087	0.0104	304.203	0.00579	--	--	306.574	0.00361	306.67	0.00351
												292.726	0.06172	292.471	0.01041	304.595	0.00577	--	--	306.988	0.00361	307.077	0.00351
												293.094	0.0617	292.844	0.01041	305.026	0.00576	--	--	307.42	0.00361	307.533	0.00351
												293.491	0.06167	293.24	0.01041	305.428	0.00578	--	--	307.831	0.00361	307.976	0.00351
												293.872	0.06163	293.66	0.01041	305.784	0.00578	--	--	308.283	0.00362	308.344	0.00352
												294.264	0.06162	294.061	0.01041	306.174	0.00578	--	--	308.725	0.00361	308.715	0.00352
												294.661	0.0616	294.52	0.01042	306.597	0.00577	--	--	309.086	0.00362	309.105	0.00352
												295.044	0.06157	294.906	0.01042	307.004	0.00577	--	--	309.463	0.00362	309.492	0.00353
												295.429	0.06156	295.337	0.01041	307.432	0.00577	--	--	309.872	0.00362	309.885	0.00353
												295.87	0.06152	295.757	0.0104	307.86	0.00579	--	--	310.311	0.00362	310.264	0.00353
												296.266	0.0615	296.167	0.0104	308.262	0.00577	--	--	310.707	0.00362	310.671	0.00353
												296.644	0.06146	296.57	0.0104	308.663	0.00578	--	--	311.08	0.00362	311.104	0.00353
												297.023	0.06144	296.987	0.0104	309.097	0.00577	--	--	311.524	0.00363	311.541	0.00354
												297.461	0.0614	297.378	0.0104	309.481	0.00578	--	--	311.974	0.00363	311.943	0.00354
												297.892	0.06136	297.766	0.01042	309.86	0.00579	--	--	312.354	0.00363	312.375	0.00354
												298.292	0.06134	298.221	0.01039	310.242	0.00579	--	--	312.784	0.00364	312.825	0.00354
												298.728	0.06128	298.59	0.0104	310.629	0.00578	--	--	313.189	0.00364	313.275	0.00355
												299.103	0.06124	298.99	0.01039	311.017	0.00579	--	--	313.572	0.00364	313.654	0.00355
												299.49	0.06123	299.406	0.01038	311.383	0.0058	--	--	313.97	0.00364	314.026	0.00355
												299.943	0.06119	299.804	0.0104	311.793	0.00579	--	--	314.414	0.00365	314.404	0.00356
												300.385	0.06114	300.184	0.01039	312.17	0.00579	--	--	314.79	0.00365	314.78	0.00355
												300.765	0.06111	300.57	0.01039	312.566	0.00579	--	--	315.163	0.00365	315.168	0.00356
												301.181	0.06108	300.978	0.01039	312.937	0.0058	--	--	315.556	0.00365	315.558	0.00356
												301.595	0.06103	301.415	0.01039	313.339	0.00578	--	--	315.929	0.00365	315.933	0.00356
												302.052	0.06099	301.822	0.01038	313.749	0.00579	--	--	316.335	0.00365	316.326	0.00356
												302.492	0.06095	302.264	0.01037	314.204	0.00579	--	--	316.719	0.00365	316.721	0.00357
												302.879	0.06091	302.679	0.01038	314.599	0.0058	--	--	317.154	0.00366	317.096	0.00356
												303.248	0.06087	303.114	0.01037	314.969	0.0058	--	--	317.529	0.00366	317.473	0.00357
												303.628	0.06085	303.494	0.01037	315.403	0.00579	--	--	317.911	0.00366	317.895	0.00357
												304.023	0.06079	303.946	0.01036	315.776	0.00581	--	--	318.312	0.00367	318.274	0.00357
												304.449	0.06077	304.355	0.01037	316.161	0.00579	--	--	318.688	0.00366	318.691	0.00358
												304.842	0.06071	304.759	0.01036	316.552	0.0058	--	--	319.074	0.00366	319.13	0.00358
												305.226	0.06068	305.167	0.01036	316.947	0.00577	--	--	319.442	0.00367	319.526	0.00358
												305.607	0.06063	305.574	0.01037	317.332	0.00579	--	--	319.805	0.00367	319.956	0.00358
												305.997	0.0606	305.937	0.01035	317.685	0.00579	--	--	320.169	0.00367	320.378	0.00358
												306.389	0.06056	306.318	0.01035	318.066	0.00579	--	--	320.587	0.00368	320.768	0.00358
												306.79	0.06049	306.7	0.01035	318.52	0.00579	--	--	320.989	0.00367	321.131	0.00359
												307.18	0.06045	307.078	0.01035	318.907	0.00579	--	--	321.368	0.00368	321.53	0.00359
												307.613	0.06039	307.512	0.01035	319.299	0.0058	--	--	321.797	0.00368	321.921	0.00359
												308.044	0.06034	307.926	0.01034	319.67	0.0058	--	--	322.224	0.00368	322.381	0.0036
												308.447	0.0603	308.367	0.01033	320.026	0.0058	--	--	322.611	0.00368	322.789	0.0036
												308.844	0.06026	308.758	0.01034	320.4	0.0058	--	--	323.033	0.00368	323.183	0.0036
												309.242	0.06019	309.184	0.01033	320.81	0.0058	--	--	323.409	0.00369	323.555	0.00361
												309.676	0.06012	309.584	0.01033	321.232	0.0058	--	--	323.774	0.00369	323.969	0.0036
												310.058	0.06009	309.976	0.01033	321.625	0.00581	--	--	324.17	0.00369	324.364	0.0036
												310.439	0.06007	310.419	0.01031	322.04	0.0058	--	--	324.553	0.00369	324.804	0.00361
												310.85	0.06002	310.81	0.01031	322.454	0.00581	--	--	324.946	0.0037	325.188	0.00361
												311.292	0.05998	311.206	0.01031	322.898	0.00579	--	--	325.342	0.0037	325.578	0.00361
												311.735	0.05992	311.599	0.0103	323.287	0.0058	--	--	325.75	0.0037	326.022	0.00362
												312.188	0.05986	312.031	0.0103	323.662	0.00578	--	--	326.177	0.0037	326.457	0.00361
												312.636	0.05981	312.449	0.01029	324.053	0.0058	--	--	326.61	0.00371	326.848	0.00362
												313.047	0.05976	312.81	0.0103	324.491	0.0058	--	--	327.026	0.0037	327.245	0.00362
												313.431	0.05973	313.206	0.01028	324.888	0.0058	--	--	327.439	0.00371	327.661	0.00363
												313.84	0.05967	313.573	0.01028	325.295	0.00581	--	--	327.88	0.00371	328.039	0.00363
												314.24	0.05962	313.998	0.01028	325.711	0.00579	--	--	328.311	0.00371	328.438	0.00363
												314.637	0.05957	314.419	0.01026	326.14	0.00581	--	--	328.695	0.00371	328.882	0.00363
												315.07	0.05953	314.795	0.01025	326.503	0.00579	--	--	329.081	0.00372	329.293	0.00363
												315.455	0.05948	315.154	0.01025	326.909	0.0058	--	--	329.529	0.00371	329.73	0.00364
												315.83	0.05942	315.539	0.01025	327.289	0.00579	--	--	329.893	0.00372	330.143	0.00364
												316.217	0.05938	315.924	0.01025	327.699	0.0058	--	--	330.291	0.00372	330.518	0.00364
												316.589	0.05934	316.369	0.01024	328.085	0.00579	--	--	330.671	0.00373	330.92	0.00364
												316.976	0.05929	316.819	0.01024	328.439	0.0058	--	--	331.07	0.00372	331.282	0.00365
												317.405	0.0592	317.209	0.01022	328.832	0.0058	--	--	331.447	0.00373	331.689	0.00365
												317.789	0.05916	317.587	0.01022	329.242	0.00581	--	--	331.84	0.00373	332.067	0.00365
												318.168	0.05912	317.961	0.01022	329.675	0.00579	--	--	332.274	0.00373	332.447	0.00364
												318.553	0.05906	318.361	0.01022	330.088	0.00579	--	--	332.64	0.00373	332.825	0.00365
												318.97	0.059	318.772	0.0102	330.496	0.0058	--	--	333.051	0.00374	333.271	0.00366
												319.368	0.05894	319.165	0.01019	330.908	0.00579	--	--	333.473	0.00374	333.664	0.00365
												319.762	0.05889	319.584	0.01019	331.28	0.0058	--	--	333.901	0.00374	334.059	0.00366
												320.146	0.05886	320.003	0.01018	331.658	0.00579	--	--	334.321	0.00375	334.438	0.00365
												320.498	0.05879	320.423	0.01018	332.03	0.0058	--	--	334.748	0.00375	334.83	0.00366
												320.878	0.05875	320.803	0.01017	332.408	0.00579	--	--	335.204	0.00375	335.213	0.00367
												321.286	0.05869	321.207	0.01017	332.806	0.00579	--	--	335.557	0.00374	335.649	0.00367
												321.691	0.0586	321.647	0.01016	333.207	0.0058	--	--	335.921	0.00375	336.055	0.00366
												322.079	0.05857	322.047	0.01014	333.586	0.0058	--	--	336.299	0.00375	336.485	0.00367
												322.474	0.05852	322.454	0.01013	333.977	0.00579	--	--	336.675	0.00375	336.872	0.00367
												322.872	0.05847	322.842	0.01012	334.403	0.00578	--	--	337.073	0.00375	337.29	0.00367
												323.296	0.05839	323.212	0.01012	334.814	0.00579	--	--	337.532	0.00375	337.69	0.00368
												323.698	0.05834	323.625	0.0101	335.183	0.00577	--	--	337.939	0.00376	338.135	0.00368
												324.096	0.05829	324.031	0.0101	335.551	0.00578	--	--	338.334	0.00376	338.539	0.00368
												324.464	0.05825	324.427	0.01009	335.917	0.00577	--	--	338.711	0.00377	338.929	0.00368
												324.86	0.05818	324.809	0.01009	336.335	0.00577	--	--	339.11	0.00377	339.325	0.00369
												325.251	0.05812	325.23	0.01009	336.731	0.00577	--	--	339.529	0.00377	339.748	0.00369
												325.69	0.05806	325.619	0.01007	337.13	0.00578	--	--	339.94	0.00377	340.183	0.00369
												326.109	0.05799	326.007	0.01006	337.523	0.00578	--	--	340.354	0.00378	340.578	0.00369
												326.486	0.05793	326.393	0.01005	337.907	0.00577	--	--	340.729	0.00378	341	0.00369
												326.891	0.05787	326.791	0.01004	338.281	0.00576	--	--	341.173	0.00377	341.416	0.0037
												327.281	0.05782	327.239	0.01004	338.72	0.00579	--	--	341.598	0.00378	341.84	0.0037
												327.709	0.05776	327.669	0.01002	339.166	0.00576	--	--	341.986	0.00378	342.273	0.00371
												328.142	0.0577	328.067	0.01001	339.609	0.00576	--	--	342.397	0.00378	342.67	0.0037
												328.52	0.05764	328.467	0.01001	339.993	0.00575	--	--	342.792	0.00378	343.048	0.00371
												328.94	0.05758	328.875	0.00999	340.366	0.00576	--	--	343.187	0.00378	343.485	0.00372
												329.34	0.05751	329.284	0.00997	340.806	0.00577	--	--	343.599	0.00379	343.868	0.00371
												329.745	0.05744	329.689	0.00997	341.242	0.00575	--	--	343.978	0.00379	344.307	0.00372
												330.186	0.05735	330.136	0.00997	341.623	0.00575	--	--	344.419	0.0038	344.712	0.00371
												330.603	0.0573	330.592	0.00995	342.008	0.00576	--	--	344.78	0.0038	345.113	0.00373
												330.99	0.05725	330.944	0.00995	342.451	0.00576	--	--	345.187	0.0038	345.542	0.00372
												331.386	0.0572	331.328	0.00994	342.866	0.00575	--	--	345.579	0.0038	345.96	0.00373
												331.834	0.05714	331.721	0.00992	343.257	0.00574	--	--	345.943	0.0038	346.357	0.00373
												332.218	0.05705	332.176	0.00991	343.634	0.00574	--	--	346.349	0.0038	346.716	0.00372
												332.654	0.05698	332.577	0.00991	344.018	0.00573	--	--	346.712	0.00381	347.115	0.00373
												333.09	0.0569	333.016	0.0099	344.448	0.00574	--	--	347.115	0.00381	347.483	0.00374
												333.464	0.05683	333.445	0.00988	344.846	0.00572	--	--	347.541	0.00381	347.896	0.00374
												333.868	0.05674	333.847	0.00987	345.23	0.00575	--	--	347.942	0.00381	348.362	0.00374
												334.249	0.05666	334.269	0.00987	345.659	0.00573	--	--	348.338	0.00381	348.728	0.00375
												334.651	0.0566	334.633	0.00985	346.036	0.00572	--	--	348.717	0.00381	349.098	0.00374
												335.052	0.0565	335.031	0.00984	346.461	0.00573	--	--	349.091	0.00381	349.497	0.00375
												335.51	0.05646	335.469	0.00983	346.866	0.00572	--	--	349.486	0.00382	349.939	0.00375
												335.943	0.05637	335.884	0.00983	347.278	0.00572	--	--	349.854	0.00382	350.228	0.00375
												336.329	0.05627	336.273	0.0098	347.676	0.00571	--	--	350.17	0.00382	--	--
												336.689	0.05623	336.679	0.0098	348.111	0.00571
												337.092	0.05614	337.07	0.0098	348.504	0.00569
												337.54	0.05605	337.474	0.00978	348.908	0.0057
												337.993	0.05594	337.883	0.00977	349.29	0.00569
												338.423	0.05587	338.326	0.00976	349.707	0.00569
												338.797	0.05579	338.731	0.00974	350.061	0.00569
												339.2	0.05571	339.113	0.00974	350.295	0.00569
												339.58	0.05564	339.48	0.00973	--	--
												339.978	0.05558	339.874	0.00971	--	--
												340.347	0.05549	340.263	0.0097	--	--
												340.759	0.0554	340.648	0.00971	--	--
												341.199	0.05533	341.039	0.00968	--	--
												341.634	0.05524	341.447	0.00967	--	--
												342.004	0.05515	341.881	0.00966	--	--
												342.406	0.05508	342.281	0.00965	--	--
												342.786	0.05498	342.651	0.00964	--	--
												343.146	0.05487	343.05	0.00962	--	--
												343.539	0.05481	343.419	0.00963	--	--
												343.987	0.05469	343.82	0.00959	--	--
												344.411	0.0546	344.182	0.00959	--	--
												344.851	0.05449	344.586	0.00958	--	--
												345.237	0.05439	345.003	0.00956	--	--
												345.663	0.0543	345.392	0.00956	--	--
												346.073	0.0542	345.785	0.00953	--	--
												346.497	0.05412	346.174	0.00953	--	--
												346.855	0.05403	346.535	0.00951	--	--
												347.249	0.05394	346.933	0.00951	--	--
												347.644	0.05384	347.356	0.0095	--	--
												348.066	0.05374	347.784	0.00948	--	--
												348.485	0.05365	348.241	0.00945	--	--
												348.913	0.05355	348.609	0.00945	--	--
												349.331	0.05345	348.982	0.00943	--	--
												349.702	0.05336	349.363	0.00941	--	--
												350.082	0.05324	349.741	0.00941	--	--
												350.31	0.05317	350.073	0.00939	--	--
														350.285	0.00938	--	--
