# Supplementary material for: Absence of near-ambient superconductivity in LuH2±xNy
Source: Nature. 2023 May 11;620(7972):72–7. doi: 10.1038/s41586-023-06162-w (PMC10396964; doi:10.1038/s41586-023-06162-w)
Supplement: Supplementary file 5 — Source Data Fig. 5 [file 41586_2023_6162_MOESM5_ESM.xlsx]

## Sheet: Figure 5a
Main panel							Inset of a							background
T	M		T	M			T	M		T	M			T	M		T	M
K	emu		K	emu			K	emu		K	emu			K	emu		K	emu
	1GPa-zfc			1GPa-fc				1GPa-zfc			1GPa-fc				background-zfc			background-fc
99.9845	-9.1909e-06		99.9959	-7.38853e-06			100.043	3.619e-06		100.09	4.53696e-06			100.043	-1.28546e-05		100.09	-1.19296e-05
100.033	-9.23586e-06		100.054	-7.39297e-06			100.183	3.54028e-06		100.174	4.49029e-06			100.183	-1.27728e-05		100.174	-1.18822e-05
100.208	-9.23201e-06		100.225	-7.39151e-06			100.337	3.53168e-06		100.328	4.49732e-06			100.337	-1.27743e-05		100.328	-1.18942e-05
100.538	-9.25901e-06		100.578	-7.40995e-06			100.535	3.44542e-06		100.572	4.48111e-06			100.535	-1.27042e-05		100.572	-1.18908e-05
100.944	-9.2615e-06		101.035	-7.42101e-06			100.738	3.52571e-06		100.868	4.4712e-06			100.738	-1.27859e-05		100.868	-1.18882e-05
101.439	-9.28442e-06		101.507	-7.42741e-06			100.951	3.44659e-06		101.19	4.48243e-06			100.951	-1.27084e-05		101.19	-1.19055e-05
102.003	-9.27342e-06		101.998	-7.44249e-06			101.146	3.46958e-06		101.525	4.50999e-06			101.146	-1.27404e-05		101.525	-1.1938e-05
102.514	-9.29219e-06		102.553	-7.466e-06			101.337	3.48437e-06		101.875	4.48286e-06			101.337	-1.2764e-05		101.875	-1.19216e-05
102.997	-9.29302e-06		103.125	-7.48391e-06			101.523	3.5431e-06		102.251	4.48624e-06			101.523	-1.28259e-05		102.251	-1.19395e-05
103.522	-9.32392e-06		103.648	-7.51005e-06			101.694	3.50539e-06		102.626	4.47791e-06			101.694	-1.27848e-05		102.626	-1.19462e-05
104.079	-9.3399e-06		104.195	-7.52466e-06			101.874	3.51839e-06		103.256	4.52377e-06			101.874	-1.27943e-05		103.256	-1.20143e-05
104.677	-9.36459e-06		104.772	-7.55886e-06			102.044	3.51368e-06		103.594	4.48538e-06			102.044	-1.27886e-05		103.594	-1.19927e-05
105.199	-9.36402e-06		105.302	-7.57506e-06			102.207	3.48048e-06		103.942	4.50692e-06			102.207	-1.27614e-05		103.942	-1.20248e-05
105.779	-9.37461e-06		105.864	-7.58631e-06			102.384	3.53015e-06		104.292	4.51686e-06			102.384	-1.28175e-05		104.292	-1.20472e-05
106.351	-9.38218e-06		106.438	-7.62254e-06			102.582	3.51356e-06		104.683	4.5214e-06			102.582	-1.28059e-05		104.683	-1.20749e-05
106.889	-9.38546e-06		106.989	-7.61757e-06			102.772	3.49756e-06		105.067	4.56755e-06			102.772	-1.27902e-05		105.067	-1.21354e-05
107.477	-9.41207e-06		107.56	-7.64834e-06			102.946	3.51202e-06		105.416	4.53395e-06			102.946	-1.2805e-05		105.416	-1.21113e-05
108.045	-9.43942e-06		108.144	-7.66901e-06			103.147	3.57303e-06		105.798	4.48961e-06			103.147	-1.28749e-05		105.798	-1.20746e-05
108.609	-9.43018e-06		108.666	-7.67568e-06			103.317	3.48422e-06		106.177	4.51647e-06			103.317	-1.27961e-05		106.177	-1.21225e-05
109.177	-9.43422e-06		109.188	-7.69212e-06			103.464	3.50567e-06		106.51	4.51779e-06			103.464	-1.28262e-05		106.51	-1.21397e-05
109.682	-9.4203e-06		109.738	-7.68987e-06			103.63	3.47347e-06		106.879	4.52185e-06			103.63	-1.28005e-05		106.879	-1.21404e-05
110.24	-9.42964e-06		110.299	-7.73679e-06			103.807	3.49643e-06		107.257	4.53463e-06			103.807	-1.28285e-05		107.257	-1.21666e-05
110.823	-9.44136e-06		110.862	-7.72385e-06			103.978	3.53156e-06		107.869	4.47314e-06			103.978	-1.28686e-05		107.869	-1.21324e-05
111.339	-9.45684e-06		111.434	-7.73403e-06			104.168	3.49556e-06		108.23	4.51226e-06			104.168	-1.28391e-05		108.23	-1.21824e-05
111.89	-9.45574e-06		111.946	-7.75409e-06			104.365	3.4882e-06		108.626	4.51298e-06			104.365	-1.28399e-05		108.626	-1.21881e-05
112.488	-9.45189e-06		112.529	-7.75399e-06			104.556	3.49488e-06		109.011	4.5182e-06			104.556	-1.28545e-05		109.011	-1.22047e-05
113.018	-9.45807e-06		113.101	-7.79183e-06			104.745	3.55873e-06		109.365	4.52037e-06			104.745	-1.29232e-05		109.365	-1.22118e-05
113.574	-9.44463e-06		113.622	-7.79426e-06			105.019	3.48958e-06		109.724	4.5136e-06			105.019	-1.28538e-05		109.724	-1.22035e-05
114.144	-9.45936e-06		114.192	-7.81364e-06			105.164	3.51323e-06		110.112	4.48948e-06			105.164	-1.28773e-05		110.112	-1.22106e-05
114.669	-9.45262e-06		114.768	-7.82079e-06			105.322	3.51264e-06		110.51	4.52683e-06			105.322	-1.28789e-05		110.51	-1.22588e-05
115.229	-9.47106e-06		115.307	-7.83384e-06			105.489	3.52771e-06		110.868	4.52852e-06			105.489	-1.2897e-05		110.868	-1.22525e-05
115.783	-9.47536e-06		115.884	-7.85225e-06			105.667	3.51859e-06		111.213	4.53551e-06			105.667	-1.28912e-05		111.213	-1.22656e-05
116.307	-9.48347e-06		116.457	-7.86871e-06			105.845	3.51426e-06		111.617	4.52073e-06			105.845	-1.28897e-05		111.617	-1.22619e-05
116.833	-9.46786e-06		116.976	-7.89518e-06			106.018	3.51375e-06		112.209	4.52493e-06			106.018	-1.28915e-05		112.209	-1.2279e-05
117.404	-9.48822e-06		117.469	-7.87285e-06			106.185	3.51561e-06		112.55	4.53899e-06			106.185	-1.28956e-05		112.55	-1.22944e-05
117.976	-9.50063e-06		118.038	-7.88461e-06			106.371	3.54407e-06		112.905	4.54484e-06			106.371	-1.29264e-05		112.905	-1.23237e-05
118.488	-9.50278e-06		118.634	-7.91777e-06			106.545	3.51517e-06		113.257	4.54211e-06			106.545	-1.28985e-05		113.257	-1.23347e-05
118.999	-9.48441e-06		119.172	-7.9331e-06			106.729	3.54251e-06		113.596	4.53372e-06			106.729	-1.2927e-05		113.596	-1.23279e-05
119.573	-9.48225e-06		119.679	-7.94299e-06			106.906	3.5502e-06		113.928	4.52106e-06			106.906	-1.29364e-05		113.928	-1.23257e-05
120.146	-9.50987e-06		120.229	-7.95126e-06			107.084	3.52965e-06		114.297	4.52593e-06			107.084	-1.29239e-05		114.297	-1.23409e-05
120.66	-9.50169e-06		120.792	-7.98225e-06			107.257	3.52198e-06		114.66	4.55091e-06			107.257	-1.29241e-05		114.66	-1.23703e-05
121.237	-9.507e-06		121.33	-7.99206e-06			107.458	3.53354e-06		115.026	4.53779e-06			107.458	-1.29448e-05		115.026	-1.23648e-05
121.806	-9.5133e-06		121.903	-8.02987e-06			107.643	3.51902e-06		115.424	4.54785e-06			107.643	-1.29391e-05		115.424	-1.23854e-05
122.336	-9.52345e-06		122.471	-8.04563e-06			107.811	3.51465e-06		115.772	4.53734e-06			107.811	-1.29428e-05		115.772	-1.2386e-05
122.858	-9.51769e-06		123.049	-8.03996e-06			107.989	3.49703e-06		116.426	4.53824e-06			107.989	-1.29338e-05		116.426	-1.2406e-05
123.414	-9.52321e-06		123.61	-8.04486e-06			108.185	3.51795e-06		116.803	4.54907e-06			108.185	-1.29551e-05		116.803	-1.24354e-05
123.964	-9.52727e-06		124.121	-8.0533e-06			108.361	3.49136e-06		117.162	4.52948e-06			108.361	-1.29256e-05		117.162	-1.24162e-05
124.469	-9.52352e-06		124.683	-8.07783e-06			108.538	3.52369e-06		117.52	4.54759e-06			108.538	-1.2955e-05		117.52	-1.24215e-05
125.04	-9.531e-06		125.247	-8.10642e-06			108.712	3.53308e-06		117.856	4.55867e-06			108.712	-1.2964e-05		117.856	-1.24395e-05
125.618	-9.5139e-06		125.798	-8.11493e-06			108.91	3.54138e-06		118.215	4.55552e-06			108.91	-1.29737e-05		118.215	-1.245e-05
126.159	-9.53389e-06		126.336	-8.12405e-06			109.095	3.54423e-06		118.601	4.55326e-06			109.095	-1.29779e-05		118.601	-1.24692e-05
126.726	-9.5472e-06		126.892	-8.13384e-06			109.275	3.54627e-06		118.993	4.55844e-06			109.275	-1.29778e-05		118.993	-1.24864e-05
127.296	-9.54593e-06		127.453	-8.15279e-06			109.462	3.5629e-06		119.371	4.54982e-06			109.462	-1.29893e-05		119.371	-1.24868e-05
127.861	-9.53324e-06		128.011	-8.15414e-06			109.632	3.5712e-06		119.755	4.57632e-06			109.632	-1.29929e-05		119.755	-1.25205e-05
128.441	-9.53539e-06		128.593	-8.14541e-06			109.932	3.5479e-06		120.336	4.56821e-06			109.932	-1.29724e-05		120.336	-1.25254e-05
128.981	-9.55471e-06		129.115	-8.17253e-06			110.106	3.54926e-06		120.705	4.53888e-06			110.106	-1.29767e-05		120.705	-1.25163e-05
129.493	-9.55486e-06		129.706	-8.2026e-06			110.29	3.60174e-06		121.051	4.54539e-06			110.29	-1.30324e-05		121.051	-1.25324e-05
130.051	-9.55651e-06		130.279	-8.20663e-06			110.468	3.54513e-06		121.439	4.50595e-06			110.468	-1.29794e-05		121.439	-1.25052e-05
130.612	-9.54949e-06		130.784	-8.22903e-06			110.621	3.58286e-06		121.839	4.51737e-06			110.621	-1.30201e-05		121.839	-1.2543e-05
131.144	-9.57745e-06		131.302	-8.24167e-06			110.779	3.56436e-06		122.2	4.56542e-06			110.779	-1.30048e-05		122.2	-1.26035e-05
131.708	-9.56102e-06		131.88	-8.24674e-06			110.949	3.53407e-06		122.544	4.58081e-06			110.949	-1.29792e-05		122.544	-1.26257e-05
132.267	-9.55124e-06		132.459	-8.27832e-06			111.135	3.57549e-06		122.886	4.51967e-06			111.135	-1.30262e-05		122.886	-1.25612e-05
132.801	-9.58658e-06		132.982	-8.281e-06			111.323	3.5375e-06		123.251	4.56628e-06			111.323	-1.29939e-05		123.251	-1.2608e-05
133.387	-9.56814e-06		133.501	-8.30858e-06			111.503	3.56083e-06		123.569	4.57333e-06			111.503	-1.30173e-05		123.569	-1.26178e-05
133.949	-9.58714e-06		134.063	-8.30437e-06			111.686	3.54744e-06		124.149	4.56178e-06			111.686	-1.30036e-05		124.149	-1.26163e-05
134.455	-9.57899e-06		134.657	-8.3355e-06			111.87	3.61278e-06		124.498	4.55447e-06			111.87	-1.30686e-05		124.498	-1.26242e-05
135.004	-9.58122e-06		135.196	-8.33425e-06			112.029	3.55788e-06		124.854	4.55773e-06			112.029	-1.30127e-05		124.854	-1.26442e-05
135.575	-9.58313e-06		135.738	-8.34883e-06			112.188	3.59196e-06		125.224	4.53355e-06			112.188	-1.30458e-05		125.224	-1.26388e-05
136.114	-9.59631e-06		136.303	-8.35915e-06			112.345	3.59408e-06		125.599	4.53022e-06			112.345	-1.30469e-05		125.599	-1.26421e-05
136.684	-9.58476e-06		136.821	-8.37693e-06			112.514	3.5575e-06		125.941	4.55984e-06			112.514	-1.30097e-05		125.941	-1.26772e-05
137.249	-9.5885e-06		137.341	-8.38561e-06			112.7	3.60027e-06		126.322	4.53632e-06			112.7	-1.30546e-05		126.322	-1.26601e-05
137.783	-9.5861e-06		137.916	-8.40298e-06			112.901	3.57959e-06		126.714	4.54289e-06			112.901	-1.30363e-05		126.714	-1.26736e-05
138.368	-9.58746e-06		138.473	-8.42777e-06			113.089	3.59567e-06		127.05	4.55799e-06			113.089	-1.3052e-05		127.05	-1.26972e-05
138.942	-9.60798e-06		139.054	-8.42815e-06			113.264	3.58914e-06		127.44	4.56032e-06			113.264	-1.30413e-05		127.44	-1.27127e-05
139.459	-9.60633e-06		139.631	-8.43352e-06			113.445	3.64608e-06		128.102	4.57365e-06			113.445	-1.30938e-05		128.102	-1.27264e-05
139.984	-9.60308e-06		140.159	-8.45311e-06			113.61	3.59722e-06		128.471	4.59466e-06			113.61	-1.30428e-05		128.471	-1.27419e-05
140.547	-9.61226e-06		140.668	-8.45651e-06			113.759	3.61539e-06		128.871	4.57928e-06			113.759	-1.30648e-05		128.871	-1.27391e-05
141.108	-9.61185e-06		141.265	-8.46994e-06			113.931	3.63491e-06		129.251	4.59856e-06			113.931	-1.30888e-05		129.251	-1.2778e-05
141.64	-9.63361e-06		141.849	-8.50108e-06			114.092	3.58502e-06		129.572	4.57596e-06			114.092	-1.30431e-05		129.572	-1.27717e-05
142.164	-9.62584e-06		142.405	-8.50343e-06			114.274	3.5962e-06		129.937	4.58082e-06			114.274	-1.30539e-05		129.937	-1.2785e-05
142.73	-9.62845e-06		142.97	-8.51583e-06			114.601	3.58547e-06		130.349	4.58627e-06			114.601	-1.3039e-05		130.349	-1.2796e-05
143.296	-9.64444e-06		143.488	-8.52768e-06			114.78	3.62907e-06		130.684	4.57389e-06			114.78	-1.30853e-05		130.684	-1.27985e-05
143.813	-9.62719e-06		144.046	-8.52016e-06			114.969	3.63784e-06		131.083	4.56307e-06			114.969	-1.31003e-05		131.083	-1.27994e-05
144.403	-9.64741e-06		144.608	-8.56025e-06			115.169	3.59789e-06		131.737	4.57565e-06			115.169	-1.3067e-05		131.737	-1.28211e-05
144.988	-9.66297e-06		145.135	-8.56571e-06			115.348	3.62599e-06		132.103	4.56325e-06			115.348	-1.3098e-05		132.103	-1.28221e-05
145.566	-9.6403e-06		145.704	-8.5777e-06			115.528	3.62578e-06		132.45	4.57211e-06			115.528	-1.30992e-05		132.45	-1.28499e-05
146.134	-9.62219e-06		146.287	-8.59188e-06			115.711	3.61335e-06		132.823	4.56057e-06			115.711	-1.30882e-05		132.823	-1.28408e-05
146.656	-9.6688e-06		146.819	-8.59766e-06			115.891	3.6429e-06		133.204	4.5603e-06			115.891	-1.31199e-05		133.204	-1.28531e-05
147.229	-9.64897e-06		147.367	-8.59978e-06			116.07	3.58144e-06		133.537	4.55505e-06			116.07	-1.30612e-05		133.537	-1.28634e-05
147.793	-9.63849e-06		147.949	-8.63876e-06			116.25	3.64403e-06		133.919	4.56919e-06			116.25	-1.31266e-05		133.919	-1.28746e-05
148.337	-9.64358e-06		148.482	-8.64733e-06			116.439	3.61984e-06		134.316	4.56626e-06			116.439	-1.30994e-05		134.316	-1.28839e-05
148.908	-9.65385e-06		149.05	-8.64091e-06			116.621	3.64233e-06		134.666	4.5627e-06			116.621	-1.31165e-05		134.666	-1.28982e-05
149.468	-9.65174e-06		150.224	-8.68202e-06			116.794	3.66713e-06		135.302	4.57515e-06			116.794	-1.31361e-05		135.302	-1.29122e-05
149.977	-9.66603e-06		150.784	-8.68986e-06			116.973	3.65661e-06		135.695	4.57053e-06			116.973	-1.31295e-05		135.695	-1.29182e-05
150.539	-9.66284e-06		151.295	-8.71303e-06			117.153	3.66641e-06		136.049	4.57629e-06			117.153	-1.31457e-05		136.049	-1.29308e-05
151.106	-9.66681e-06		151.874	-8.70772e-06			117.318	3.66374e-06		136.418	4.57581e-06			117.318	-1.31489e-05		136.418	-1.29389e-05
151.696	-9.66423e-06		152.445	-8.72369e-06			117.487	3.65821e-06		136.783	4.57186e-06			117.487	-1.31482e-05		136.783	-1.29475e-05
152.289	-9.67057e-06		152.963	-8.76608e-06			117.675	3.63257e-06		137.126	4.59255e-06			117.675	-1.31267e-05		137.126	-1.29746e-05
152.802	-9.67497e-06		153.514	-8.75016e-06			117.864	3.64955e-06		137.49	4.57955e-06			117.864	-1.31478e-05		137.49	-1.29697e-05
153.324	-9.68968e-06		154.091	-8.77505e-06			118.048	3.63614e-06		137.892	4.5651e-06			118.048	-1.31371e-05		137.892	-1.29673e-05
153.88	-9.68269e-06		154.615	-8.79432e-06			118.234	3.62904e-06		138.534	4.54642e-06			118.234	-1.31308e-05		138.534	-1.29742e-05
154.445	-9.70073e-06		155.194	-8.78587e-06			118.407	3.62497e-06		138.889	4.59581e-06			118.407	-1.31274e-05		138.889	-1.30239e-05
154.969	-9.69564e-06		155.778	-8.81022e-06			118.581	3.64781e-06		139.238	4.58719e-06			118.581	-1.31473e-05		139.238	-1.30171e-05
155.543	-9.69291e-06		156.296	-8.82277e-06			118.773	3.64216e-06		139.604	4.62261e-06			118.773	-1.31347e-05		139.604	-1.30559e-05
156.125	-9.7037e-06		156.801	-8.83501e-06			119.077	3.68979e-06		139.985	4.57421e-06			119.077	-1.31739e-05		139.985	-1.30209e-05
156.67	-9.70976e-06		157.334	-8.85581e-06			119.236	3.64047e-06		140.37	4.58486e-06			119.236	-1.3124e-05		140.37	-1.30394e-05
157.239	-9.70283e-06		157.937	-8.86438e-06			119.387	3.67551e-06		140.721	4.6021e-06			119.387	-1.31585e-05		140.721	-1.30598e-05
157.811	-9.71116e-06		158.473	-8.87038e-06			119.561	3.69952e-06		141.112	4.58201e-06			119.561	-1.31818e-05		141.112	-1.30485e-05
158.344	-9.70428e-06		159.016	-8.88592e-06			119.726	3.66221e-06		141.749	4.56786e-06			119.726	-1.31518e-05		141.749	-1.30636e-05
158.912	-9.71982e-06		159.565	-8.89858e-06			119.909	3.66942e-06		142.107	4.59313e-06			119.909	-1.31679e-05		142.107	-1.30953e-05
159.467	-9.71628e-06		160.151	-8.9164e-06			120.102	3.65495e-06		142.451	4.59955e-06			120.102	-1.31627e-05		142.451	-1.3104e-05
159.987	-9.71572e-06		160.664	-8.9204e-06			120.309	3.66463e-06		142.84	4.60313e-06			120.309	-1.31719e-05		142.84	-1.31161e-05
160.499	-9.73729e-06		161.233	-8.93581e-06			120.499	3.68131e-06		143.238	4.60188e-06			120.499	-1.31856e-05		143.238	-1.31238e-05
161.018	-9.7322e-06		161.833	-8.91966e-06			120.678	3.725e-06		143.599	4.64354e-06			120.678	-1.32269e-05		143.599	-1.31697e-05
161.567	-9.72767e-06		162.347	-8.96787e-06			120.837	3.6598e-06		143.931	4.63001e-06			120.837	-1.31631e-05		143.931	-1.31517e-05
162.132	-9.71876e-06		162.896	-8.96223e-06			120.987	3.6912e-06		144.238	4.61839e-06			120.987	-1.31959e-05		144.238	-1.31523e-05
162.659	-9.73553e-06		163.454	-8.98438e-06			121.141	3.71391e-06		144.587	4.58983e-06			121.141	-1.322e-05		144.587	-1.31485e-05
163.229	-9.70163e-06		163.998	-9.00408e-06			121.312	3.67113e-06		145.234	4.59326e-06			121.312	-1.3179e-05		145.234	-1.3161e-05
163.809	-9.74032e-06		164.572	-9.00369e-06			121.489	3.72272e-06		145.592	4.59093e-06			121.489	-1.32325e-05		145.592	-1.31663e-05
164.342	-9.74297e-06		165.149	-9.03511e-06			121.674	3.6924e-06		145.931	4.59854e-06			121.674	-1.32042e-05		145.931	-1.31818e-05
164.905	-9.75601e-06		165.679	-9.03747e-06			121.872	3.67183e-06		146.311	4.59672e-06			121.872	-1.31864e-05		146.311	-1.31889e-05
165.488	-9.74896e-06		166.253	-9.05394e-06			122.066	3.70543e-06		146.695	4.59739e-06			122.066	-1.32237e-05		146.695	-1.31937e-05
166.002	-9.76267e-06		166.825	-9.06887e-06			122.26	3.70513e-06		147.044	4.61416e-06			122.26	-1.32271e-05		147.044	-1.32127e-05
166.531	-9.75621e-06		167.353	-9.08104e-06			122.429	3.68466e-06		147.39	4.6056e-06			122.429	-1.32071e-05		147.39	-1.32069e-05
167.072	-9.7608e-06		167.87	-9.0756e-06			122.585	3.6918e-06		147.727	4.62014e-06			122.585	-1.32125e-05		147.727	-1.3244e-05
167.633	-9.76086e-06		168.428	-9.11475e-06			122.756	3.69967e-06		148.359	4.60378e-06			122.756	-1.32185e-05		148.359	-1.32491e-05
168.165	-9.76521e-06		168.997	-9.11726e-06			122.93	3.70694e-06		148.725	4.59657e-06			122.93	-1.32254e-05		148.725	-1.32412e-05
168.684	-9.79182e-06		169.524	-9.14702e-06			123.242	3.71137e-06		149.055	4.62124e-06			123.242	-1.32329e-05		149.055	-1.32623e-05
169.202	-9.77239e-06		170.093	-9.14544e-06			123.415	3.69344e-06		149.413	4.61867e-06			123.415	-1.32167e-05		149.413	-1.32723e-05
169.704	-9.7797e-06		170.66	-9.15795e-06			123.597	3.70013e-06		149.786	4.616e-06			123.597	-1.32247e-05		149.786	-1.32827e-05
170.27	-9.79068e-06		171.228	-9.17685e-06			123.782	3.68698e-06		150.127	4.61045e-06			123.782	-1.32129e-05		150.127	-1.32891e-05
170.829	-9.79945e-06		171.785	-9.16539e-06			123.958	3.70066e-06		150.495	4.61015e-06			123.958	-1.32279e-05		150.495	-1.3296e-05
171.368	-9.81455e-06		172.315	-9.20292e-06			124.129	3.71887e-06		150.871	4.61926e-06			124.129	-1.32449e-05		150.871	-1.33131e-05
171.97	-9.79814e-06		172.83	-9.20465e-06			124.31	3.72627e-06		151.461	4.6416e-06			124.31	-1.3251e-05		151.461	-1.33531e-05
172.539	-9.80446e-06		173.391	-9.24469e-06			124.486	3.71458e-06		151.788	4.62571e-06			124.486	-1.32383e-05		151.788	-1.33342e-05
173.051	-9.81531e-06		173.982	-9.24809e-06			124.658	3.74256e-06		152.145	4.66749e-06			124.658	-1.32686e-05		152.145	-1.33828e-05
173.553	-9.80847e-06		174.522	-9.25715e-06			124.84	3.70269e-06		152.509	4.61549e-06			124.84	-1.32311e-05		152.509	-1.33444e-05
174.055	-9.82215e-06		175.059	-9.25646e-06			125.028	3.71314e-06		152.85	4.56922e-06			125.028	-1.3244e-05		152.85	-1.33261e-05
174.582	-9.83794e-06		175.576	-9.27584e-06			125.214	3.72746e-06		153.19	4.59504e-06			125.214	-1.32533e-05		153.19	-1.33546e-05
175.12	-9.83547e-06		176.175	-9.28151e-06			125.41	3.73461e-06		153.557	4.61732e-06			125.41	-1.32546e-05		153.557	-1.33694e-05
175.663	-9.84882e-06		176.711	-9.28263e-06			125.589	3.7413e-06		153.917	4.59367e-06			125.589	-1.3256e-05		153.917	-1.33612e-05
176.209	-9.84165e-06		177.237	-9.32385e-06			125.768	3.75353e-06		154.504	4.59624e-06			125.768	-1.3273e-05		154.504	-1.33865e-05
176.711	-9.84458e-06		177.741	-9.32612e-06			125.925	3.77325e-06		154.854	4.61384e-06			125.925	-1.32985e-05		154.854	-1.34047e-05
177.24	-9.8708e-06		178.253	-9.34818e-06			126.101	3.74298e-06		155.205	4.62446e-06			126.101	-1.32747e-05		155.205	-1.34108e-05
177.834	-9.86845e-06		178.785	-9.3609e-06			126.276	3.74655e-06		155.565	4.59537e-06			126.276	-1.32832e-05		155.565	-1.33967e-05
178.393	-9.85355e-06		179.368	-9.36965e-06			126.468	3.73255e-06		155.909	4.62312e-06			126.468	-1.32737e-05		155.909	-1.34365e-05
178.92	-9.87084e-06		179.94	-9.38033e-06			126.651	3.73396e-06		156.255	4.62123e-06			126.651	-1.32794e-05		156.255	-1.3443e-05
179.437	-9.85997e-06		180.449	-9.39844e-06			126.836	3.73032e-06		156.587	4.59878e-06			126.836	-1.32773e-05		156.587	-1.34286e-05
179.986	-9.88969e-06		180.988	-9.4059e-06			127.157	3.7274e-06		156.908	4.60086e-06			127.157	-1.32736e-05		156.908	-1.344e-05
180.55	-9.9128e-06		181.522	-9.4206e-06			127.328	3.73542e-06		157.512	4.58968e-06			127.328	-1.32806e-05		157.512	-1.3448e-05
181.073	-9.90107e-06		182.064	-9.41809e-06			127.507	3.72909e-06		157.852	4.62477e-06			127.507	-1.32703e-05		157.852	-1.34879e-05
181.65	-9.91062e-06		182.61	-9.44069e-06			127.687	3.7608e-06		158.19	4.60884e-06			127.687	-1.3298e-05		158.19	-1.34761e-05
182.228	-9.91139e-06		183.152	-9.48067e-06			127.871	3.76496e-06		158.53	4.60258e-06			127.871	-1.32982e-05		158.53	-1.34746e-05
182.746	-9.91871e-06		183.736	-9.4786e-06			128.044	3.75737e-06		158.888	4.62262e-06			128.044	-1.32913e-05		158.888	-1.35049e-05
183.241	-9.92694e-06		184.316	-9.48921e-06			128.222	3.76408e-06		159.258	4.6178e-06			128.222	-1.32987e-05		159.258	-1.35093e-05
183.729	-9.93174e-06		184.827	-9.51236e-06			128.411	3.7898e-06		159.599	4.60154e-06			128.411	-1.33251e-05		159.599	-1.35011e-05
184.241	-9.93219e-06		185.332	-9.51805e-06			128.588	3.75285e-06		159.94	4.61299e-06			128.588	-1.32935e-05		159.94	-1.3523e-05
184.753	-9.9465e-06		185.87	-9.51254e-06			128.761	3.80212e-06		160.566	4.6221e-06			128.761	-1.33489e-05		160.566	-1.35417e-05
185.264	-9.96689e-06		186.444	-9.54033e-06			128.947	3.74749e-06		160.942	4.60774e-06			128.947	-1.3301e-05		160.942	-1.35357e-05
185.78	-9.95791e-06		187.021	-9.58107e-06			129.132	3.76866e-06		161.296	4.62483e-06			129.132	-1.33234e-05		161.296	-1.35589e-05
186.287	-9.98686e-06		187.544	-9.5754e-06			129.307	3.75242e-06		161.687	4.64424e-06			129.307	-1.33072e-05		161.687	-1.35678e-05
186.806	-9.97394e-06		188.086	-9.57764e-06			129.506	3.75985e-06		162.089	4.63157e-06			129.506	-1.33148e-05		162.089	-1.35752e-05
187.329	-9.98914e-06		188.64	-9.60725e-06			129.688	3.77449e-06		162.445	4.6139e-06			129.688	-1.33299e-05		162.445	-1.35808e-05
187.85	-9.99721e-06		189.19	-9.60195e-06			129.866	3.77958e-06		162.79	4.65967e-06			129.866	-1.33356e-05		162.79	-1.3623e-05
188.371	-1.00238e-05		189.707	-9.62964e-06			130.03	3.80052e-06		163.375	4.62535e-06			130.03	-1.3357e-05		163.375	-1.36066e-05
188.875	-1.0015e-05		190.233	-9.65071e-06			130.217	3.75931e-06		163.73	4.62235e-06			130.217	-1.33137e-05		163.73	-1.36167e-05
189.379	-1.00246e-05		190.807	-9.64859e-06			130.406	3.7945e-06		164.105	4.62975e-06			130.406	-1.33466e-05		164.105	-1.36338e-05
189.911	-1.00115e-05		191.381	-9.65782e-06			130.581	3.80683e-06		164.43	4.63168e-06			130.581	-1.33567e-05		164.43	-1.36355e-05
190.439	-1.0048e-05		191.915	-9.70385e-06			130.774	3.77891e-06		164.789	4.61341e-06			130.774	-1.33369e-05		164.789	-1.36289e-05
190.993	-1.00524e-05		192.437	-9.70149e-06			131.099	3.80075e-06		165.148	4.6346e-06			131.099	-1.33758e-05		165.148	-1.36697e-05
191.559	-1.00721e-05		193.03	-9.70509e-06			131.261	3.76259e-06		165.536	4.62673e-06			131.261	-1.33366e-05		165.536	-1.36636e-05
192.061	-1.00726e-05		193.597	-9.73323e-06			131.418	3.78043e-06		166.182	4.62294e-06			131.418	-1.33499e-05		166.182	-1.36749e-05
192.572	-1.0083e-05		194.095	-9.75312e-06			131.595	3.79798e-06		166.518	4.61551e-06			131.595	-1.33623e-05		166.518	-1.36764e-05
193.115	-1.00969e-05		194.642	-9.72315e-06			131.776	3.81671e-06		166.859	4.62428e-06			131.776	-1.33765e-05		166.859	-1.36939e-05
193.651	-1.00956e-05		195.237	-9.78399e-06			131.944	3.81992e-06		167.241	4.60418e-06			131.944	-1.33768e-05		167.241	-1.36826e-05
194.222	-1.01283e-05		195.765	-9.78901e-06			132.127	3.78541e-06		167.607	4.65812e-06			132.127	-1.33391e-05		167.607	-1.37365e-05
194.776	-1.01251e-05		196.277	-9.80927e-06			132.32	3.8034e-06		167.955	4.66026e-06			132.32	-1.33581e-05		167.955	-1.37418e-05
195.331	-1.01423e-05		196.851	-9.81327e-06			132.491	3.81882e-06		168.347	4.65795e-06			132.491	-1.33849e-05		168.347	-1.3767e-05
195.882	-1.01468e-05		197.427	-9.82149e-06			132.661	3.79872e-06		168.996	4.65125e-06			132.661	-1.3376e-05		168.996	-1.37685e-05
196.405	-1.01574e-05		197.986	-9.84793e-06			132.858	3.78318e-06		169.341	4.64657e-06			132.858	-1.3368e-05		169.341	-1.37832e-05
196.932	-1.01798e-05		198.56	-9.84633e-06			133.063	3.79659e-06		169.696	4.65586e-06			133.063	-1.33749e-05		169.696	-1.38024e-05
197.432	-1.01885e-05		199.131	-9.86426e-06			133.247	3.78229e-06		170.052	4.62304e-06			133.247	-1.33548e-05		170.052	-1.37686e-05
197.951	-1.02022e-05		199.646	-9.86903e-06			133.45	3.88426e-06		170.403	4.6274e-06			133.45	-1.34545e-05		170.403	-1.37797e-05
198.466	-1.02074e-05		200.185	-9.90658e-06			133.608	3.80429e-06		170.759	4.6234e-06			133.608	-1.33799e-05		170.759	-1.37846e-05
199.027	-1.02138e-05		200.751	-9.92075e-06			133.757	3.80915e-06		171.108	4.61541e-06			133.757	-1.33898e-05		171.108	-1.37883e-05
199.608	-1.02343e-05		201.314	-9.93582e-06			133.931	3.82966e-06		171.735	4.62892e-06			133.931	-1.34162e-05		171.735	-1.37954e-05
200.112	-1.02363e-05		201.889	-9.94009e-06			134.092	3.80101e-06		172.103	4.62568e-06			134.092	-1.33858e-05		172.103	-1.38136e-05
200.625	-1.02489e-05		202.426	-9.94291e-06			134.273	3.83617e-06		172.442	4.66504e-06			134.273	-1.34181e-05		172.442	-1.38684e-05
201.161	-1.02718e-05		202.955	-9.97937e-06			134.481	3.81366e-06		172.777	4.66931e-06			134.481	-1.33928e-05		172.777	-1.38738e-05
201.688	-1.02802e-05		203.534	-9.98411e-06			134.809	3.81206e-06		173.105	4.59626e-06			134.809	-1.33925e-05		173.105	-1.38205e-05
202.245	-1.02873e-05		204.109	-1.00093e-05			134.996	3.81481e-06		173.446	4.60194e-06			134.996	-1.3396e-05		173.446	-1.38469e-05
202.805	-1.029e-05		204.616	-1.00135e-05			135.166	3.84576e-06		173.818	4.60009e-06			135.166	-1.34275e-05		173.818	-1.38472e-05
203.323	-1.03056e-05		205.18	-1.00279e-05			135.341	3.80906e-06		174.43	4.60954e-06			135.341	-1.33914e-05		174.43	-1.38651e-05
203.857	-1.03243e-05		205.772	-1.00446e-05			135.552	3.83189e-06		174.773	4.58832e-06			135.552	-1.34149e-05		174.773	-1.38452e-05
204.413	-1.03305e-05		206.314	-1.00456e-05			135.724	3.82933e-06		175.131	4.62854e-06			135.724	-1.34161e-05		175.131	-1.38877e-05
204.988	-1.03566e-05		206.887	-1.00517e-05			135.89	3.8514e-06		175.529	4.63517e-06			135.89	-1.34422e-05		175.529	-1.39092e-05
205.491	-1.03655e-05		207.462	-1.00774e-05			136.077	3.79677e-06		175.903	4.62511e-06			136.077	-1.33922e-05		175.903	-1.3904e-05
207.534	-1.03934e-05		207.971	-1.01055e-05			136.271	3.83601e-06		176.249	4.64745e-06			136.271	-1.34291e-05		176.249	-1.39291e-05
208.066	-1.04141e-05		208.473	-1.01184e-05			136.453	3.84141e-06		176.606	4.64258e-06			136.453	-1.34308e-05		176.606	-1.3925e-05
208.621	-1.04152e-05		209.031	-1.01119e-05			136.623	3.85379e-06		177.186	4.63397e-06			136.623	-1.34398e-05		177.186	-1.39538e-05
209.195	-1.04133e-05		209.599	-1.01547e-05			136.824	3.84147e-06		177.525	4.61023e-06			136.824	-1.34272e-05		177.525	-1.39354e-05
209.726	-1.04365e-05		210.131	-1.01596e-05			137.027	3.83686e-06		177.866	4.63149e-06			137.027	-1.34239e-05		177.866	-1.3963e-05
210.243	-1.04493e-05		210.664	-1.01654e-05			137.207	3.87226e-06		178.193	4.62847e-06			137.207	-1.34605e-05		178.193	-1.39741e-05
210.757	-1.04707e-05		211.22	-1.01623e-05			137.387	3.84685e-06		178.527	4.62786e-06			137.387	-1.34347e-05		178.527	-1.39826e-05
211.319	-1.04713e-05		211.808	-1.01727e-05			137.577	3.84949e-06		178.902	4.6155e-06			137.577	-1.34365e-05		178.902	-1.39782e-05
211.867	-1.04752e-05		212.304	-1.02035e-05			137.742	3.87755e-06		179.279	4.61261e-06			137.742	-1.34638e-05		179.279	-1.39809e-05
212.4	-1.04936e-05		212.802	-1.02073e-05			137.915	3.85994e-06		179.907	4.61608e-06			137.915	-1.34464e-05		179.907	-1.39958e-05
212.919	-1.05024e-05		213.316	-1.02121e-05			138.235	3.86994e-06		180.256	4.60211e-06			138.235	-1.34571e-05		180.256	-1.39937e-05
213.432	-1.05476e-05		213.836	-1.02435e-05			138.403	3.83127e-06		180.594	4.63187e-06			138.403	-1.342e-05		180.594	-1.40323e-05
213.945	-1.05306e-05		214.416	-1.0231e-05			138.589	3.89003e-06		180.943	4.64318e-06			138.589	-1.34854e-05		180.943	-1.40485e-05
214.449	-1.05345e-05		215	-1.02528e-05			138.783	3.81713e-06		181.3	4.65174e-06			138.783	-1.34194e-05		181.3	-1.40662e-05
214.96	-1.05543e-05		215.507	-1.02564e-05			138.98	3.86079e-06		181.636	4.63486e-06			138.98	-1.34686e-05		181.636	-1.40549e-05
215.47	-1.05557e-05		216.018	-1.02752e-05			139.162	3.82122e-06		181.988	4.64046e-06			139.162	-1.34285e-05		181.988	-1.40589e-05
215.992	-1.05464e-05		216.538	-1.02819e-05			139.35	3.87459e-06		182.596	4.6427e-06			139.35	-1.34813e-05		182.596	-1.40828e-05
216.512	-1.0577e-05		217.074	-1.03079e-05			139.507	3.89179e-06		182.931	4.61515e-06			139.507	-1.34978e-05		182.931	-1.40795e-05
217.046	-1.05663e-05		217.596	-1.0302e-05			139.686	3.82565e-06		183.274	4.60423e-06			139.686	-1.34306e-05		183.274	-1.40845e-05
217.545	-1.05725e-05		218.151	-1.03067e-05			139.879	3.89086e-06		183.634	4.63678e-06			139.879	-1.34946e-05		183.634	-1.41157e-05
218.028	-1.05902e-05		218.711	-1.0331e-05			140.059	3.86363e-06		184	4.6063e-06			140.059	-1.34679e-05		184	-1.40897e-05
218.536	-1.06018e-05		219.227	-1.03453e-05			140.256	3.87578e-06		184.353	4.63375e-06			140.256	-1.34833e-05		184.353	-1.41247e-05
219.044	-1.0603e-05		219.755	-1.03421e-05			140.449	3.876e-06		184.966	4.6192e-06			140.449	-1.34867e-05		184.966	-1.41331e-05
219.539	-1.06153e-05		220.264	-1.03688e-05			140.623	3.89623e-06		185.324	4.62692e-06			140.623	-1.35084e-05		185.324	-1.41449e-05
220.041	-1.06263e-05		220.75	-1.03745e-05			140.808	3.87485e-06		185.656	4.59193e-06			140.808	-1.34869e-05		185.656	-1.41067e-05
220.551	-1.06192e-05		221.271	-1.03649e-05			141.007	3.85435e-06		185.973	4.61119e-06			141.007	-1.34663e-05		185.973	-1.41287e-05
221.067	-1.06449e-05		221.797	-1.03744e-05			141.212	3.85312e-06		186.3	4.64487e-06			141.212	-1.34692e-05		186.3	-1.41782e-05
221.579	-1.06589e-05		222.316	-1.03871e-05			141.385	3.90428e-06		186.67	4.59993e-06			141.385	-1.35275e-05		186.67	-1.41562e-05
222.11	-1.06433e-05		222.857	-1.03938e-05			141.686	3.844e-06		187.336	4.60926e-06			141.686	-1.34769e-05		187.336	-1.41869e-05
222.626	-1.06502e-05		223.368	-1.04119e-05			141.843	3.87339e-06		187.682	4.64366e-06			141.843	-1.3504e-05		187.682	-1.42196e-05
223.134	-1.06539e-05		223.866	-1.04252e-05			142.029	3.88533e-06		188.036	4.62959e-06			142.029	-1.35132e-05		188.036	-1.4207e-05
223.646	-1.06688e-05		224.369	-1.04082e-05			142.213	3.90351e-06		188.393	4.66377e-06			142.213	-1.35296e-05		188.393	-1.42579e-05
224.156	-1.06758e-05		224.864	-1.0425e-05			142.392	3.87563e-06		188.729	4.64165e-06			142.392	-1.35025e-05		188.729	-1.4248e-05
224.667	-1.06757e-05		225.369	-1.04345e-05			142.577	3.89942e-06		189.075	4.59213e-06			142.577	-1.35272e-05		189.075	-1.41952e-05
225.172	-1.06654e-05		225.883	-1.04609e-05			142.74	3.90567e-06		189.421	4.60335e-06			142.74	-1.35344e-05		189.421	-1.42177e-05
225.674	-1.06898e-05		226.392	-1.04594e-05			142.901	3.87996e-06		189.999	4.60544e-06			142.901	-1.35133e-05		189.999	-1.42468e-05
226.194	-1.06999e-05		226.906	-1.04674e-05			143.094	3.8736e-06		190.345	4.63403e-06			143.094	-1.35123e-05		190.345	-1.42843e-05
226.715	-1.07058e-05		227.415	-1.0486e-05			143.286	3.88316e-06		190.686	4.55994e-06			143.286	-1.35273e-05		190.686	-1.4209e-05
227.234	-1.07114e-05		227.938	-1.04783e-05			143.465	3.89617e-06		191.021	4.66983e-06			143.465	-1.3535e-05		191.021	-1.43219e-05
227.729	-1.07196e-05		228.462	-1.04685e-05			143.649	3.89433e-06		191.358	4.62525e-06			143.649	-1.3527e-05		191.358	-1.42827e-05
228.23	-1.07293e-05		229.003	-1.04873e-05			143.855	3.93017e-06		191.687	4.58524e-06			143.855	-1.35588e-05		191.687	-1.42695e-05
228.738	-1.07287e-05		229.493	-1.0492e-05			144.036	3.90507e-06		192.033	4.62307e-06			144.036	-1.35399e-05		192.033	-1.43264e-05
229.246	-1.07266e-05		229.983	-1.05116e-05			144.222	3.89632e-06		192.594	4.69384e-06			144.222	-1.35375e-05		192.594	-1.43963e-05
229.762	-1.07413e-05		230.506	-1.05151e-05			144.418	3.87636e-06		192.923	4.67818e-06			144.418	-1.35242e-05		192.923	-1.43826e-05
230.278	-1.0743e-05		231.011	-1.05132e-05			144.615	3.9654e-06		193.248	4.66143e-06			144.615	-1.36185e-05		193.248	-1.43773e-05
230.781	-1.07459e-05		231.516	-1.05214e-05			144.775	3.90153e-06		193.586	4.62239e-06			144.775	-1.35588e-05		193.586	-1.43551e-05
231.295	-1.07602e-05		232.036	-1.05257e-05			145.05	3.93859e-06		193.914	4.62411e-06			145.05	-1.35991e-05		193.914	-1.437e-05
231.801	-1.07604e-05		232.545	-1.0551e-05			145.236	3.89148e-06		194.261	4.63202e-06			145.236	-1.35447e-05		194.261	-1.43761e-05
232.298	-1.07611e-05		233.042	-1.0544e-05			145.406	3.93501e-06		194.84	4.69229e-06			145.406	-1.35816e-05		194.84	-1.44357e-05
232.818	-1.0765e-05		233.576	-1.05599e-05			145.585	3.90243e-06		195.159	4.58556e-06			145.585	-1.35421e-05		195.159	-1.43616e-05
233.338	-1.07827e-05		234.092	-1.05486e-05			145.776	3.93532e-06		195.463	4.54268e-06			145.776	-1.35689e-05		195.463	-1.43288e-05
233.848	-1.07835e-05		234.607	-1.05551e-05			145.958	3.93675e-06		195.78	4.56851e-06			145.958	-1.35645e-05		195.78	-1.43581e-05
234.358	-1.07835e-05		235.103	-1.05683e-05			146.142	3.93342e-06		196.12	4.56758e-06			146.142	-1.35563e-05		196.12	-1.43706e-05
234.891	-1.07982e-05		235.621	-1.05752e-05			146.321	3.9156e-06		196.457	4.61342e-06			146.321	-1.35545e-05		196.457	-1.4424e-05
235.405	-1.08037e-05		236.126	-1.06009e-05			146.484	3.93569e-06		196.804	4.55588e-06			146.484	-1.35891e-05		196.804	-1.43688e-05
235.906	-1.08033e-05		236.628	-1.05911e-05			146.661	3.9217e-06		197.42	4.65624e-06			146.661	-1.35903e-05		197.42	-1.44776e-05
236.413	-1.08146e-05		237.144	-1.05914e-05			146.85	3.90005e-06		197.764	4.61312e-06			146.85	-1.35621e-05		197.764	-1.44505e-05
236.927	-1.08119e-05		237.665	-1.05986e-05			147.017	3.94467e-06		198.102	4.62523e-06			147.017	-1.3601e-05		198.102	-1.44728e-05
237.458	-1.08082e-05		238.182	-1.06073e-05			147.207	3.90891e-06		198.456	4.63228e-06			147.207	-1.35587e-05		198.456	-1.44789e-05
237.944	-1.08128e-05		238.695	-1.0604e-05			147.387	3.92871e-06		198.804	4.64054e-06			147.387	-1.35748e-05		198.804	-1.44945e-05
238.434	-1.08092e-05		239.206	-1.06149e-05			147.565	3.92101e-06		199.155	4.62017e-06			147.565	-1.35637e-05		199.155	-1.44847e-05
238.968	-1.08325e-05		239.708	-1.06124e-05			147.77	3.96766e-06		199.774	4.6363e-06			147.77	-1.36066e-05		199.774	-1.45143e-05
239.501	-1.08286e-05		240.218	-1.06553e-05			148.099	3.92953e-06		200.124	4.62698e-06			148.099	-1.35709e-05		200.124	-1.45293e-05
240.016	-1.08432e-05		240.738	-1.06204e-05			148.273	3.93717e-06		200.461	4.6023e-06			148.273	-1.35801e-05		200.461	-1.45158e-05
240.523	-1.08329e-05		241.26	-1.06356e-05			148.464	3.92536e-06		200.82	4.62796e-06			148.464	-1.35712e-05		200.82	-1.45506e-05
241.039	-1.08319e-05		241.762	-1.06532e-05			148.664	3.97908e-06		201.158	4.61348e-06			148.664	-1.36285e-05		201.158	-1.45451e-05
241.538	-1.08441e-05		242.258	-1.06545e-05			148.838	3.94422e-06		201.51	4.60413e-06			148.838	-1.35968e-05		201.51	-1.45414e-05
242.042	-1.08291e-05		242.759	-1.06646e-05			149.017	3.96324e-06		202.125	4.57035e-06			149.017	-1.36167e-05		202.125	-1.45117e-05
242.561	-1.08532e-05		243.268	-1.0664e-05			149.21	3.94001e-06		202.464	4.61931e-06			149.21	-1.35927e-05		202.464	-1.45648e-05
243.073	-1.08702e-05		243.787	-1.06899e-05			149.398	3.99241e-06		202.803	4.62071e-06			149.398	-1.36444e-05		202.803	-1.45895e-05
243.596	-1.08605e-05		244.289	-1.06855e-05			149.594	3.94662e-06		203.133	4.61565e-06			149.594	-1.36019e-05		203.133	-1.45965e-05
244.095	-1.08637e-05		244.793	-1.06821e-05			149.786	3.95147e-06		203.476	4.61795e-06			149.786	-1.36121e-05		203.476	-1.46016e-05
244.588	-1.08715e-05		245.306	-1.06891e-05			149.973	3.99961e-06		203.823	4.61402e-06			149.973	-1.36655e-05		203.823	-1.46108e-05
245.105	-1.08593e-05		245.809	-1.06784e-05			150.156	3.97871e-06		204.429	4.60968e-06			150.156	-1.36437e-05		204.429	-1.46216e-05
245.618	-1.0877e-05		246.317	-1.07015e-05			150.334	3.95709e-06		204.757	4.61231e-06			150.334	-1.36211e-05		204.757	-1.46294e-05
246.141	-1.08919e-05		246.827	-1.07008e-05			150.519	3.9812e-06		205.095	4.59361e-06			150.519	-1.36441e-05		205.095	-1.46193e-05
246.645	-1.08546e-05		247.354	-1.07185e-05			150.707	3.96416e-06		205.44	4.60297e-06			150.707	-1.36282e-05		205.44	-1.46382e-05
247.145	-1.08948e-05		247.876	-1.07106e-05			150.869	3.97519e-06		205.78	4.6228e-06			150.869	-1.36403e-05		205.78	-1.46674e-05
247.644	-1.09034e-05		248.405	-1.07428e-05			151.076	3.98633e-06		206.117	4.63719e-06			151.076	-1.36529e-05		206.117	-1.46824e-05
248.139	-1.08872e-05		248.934	-1.07141e-05			151.425	3.96782e-06		206.717	4.61811e-06			151.425	-1.36332e-05		206.717	-1.4668e-05
248.675	-1.09156e-05		249.439	-1.07374e-05			151.603	3.97062e-06		207.026	4.63322e-06			151.603	-1.36353e-05		207.026	-1.46911e-05
249.195	-1.09009e-05		249.931	-1.07392e-05			151.793	3.98492e-06		207.361	4.57414e-06			151.793	-1.36502e-05		207.361	-1.4647e-05
249.721	-1.08959e-05		250.461	-1.07328e-05			151.987	3.95915e-06		207.707	4.62474e-06			151.987	-1.36265e-05		207.707	-1.47157e-05
250.256	-1.08895e-05		250.985	-1.07433e-05			152.155	3.99609e-06		208.021	4.6151e-06			152.155	-1.36652e-05		208.021	-1.47219e-05
250.744	-1.09143e-05		251.484	-1.07612e-05			152.342	4.00302e-06		208.345	4.64001e-06			152.342	-1.3674e-05		208.345	-1.47551e-05
251.239	-1.09201e-05		251.966	-1.07587e-05			152.531	3.96049e-06		208.909	4.59933e-06			152.531	-1.36331e-05		208.909	-1.47127e-05
251.729	-1.09233e-05		252.489	-1.07662e-05			152.703	4.00493e-06		209.22	4.66597e-06			152.703	-1.3679e-05		209.22	-1.47921e-05
252.242	-1.09069e-05		253.014	-1.0771e-05			152.893	3.9994e-06		209.531	4.58048e-06			152.893	-1.36769e-05		209.531	-1.473e-05
252.754	-1.094e-05		253.528	-1.07734e-05			153.11	3.98441e-06		209.849	4.59025e-06			153.11	-1.36681e-05		209.849	-1.47472e-05
253.278	-1.0928e-05		254.04	-1.078e-05			153.319	3.98362e-06		210.181	4.59774e-06			153.319	-1.36732e-05		210.181	-1.47579e-05
253.786	-1.09297e-05		254.543	-1.07801e-05			153.51	4.00991e-06		210.527	4.61502e-06			153.51	-1.36972e-05		210.527	-1.47789e-05
254.285	-1.09361e-05		255.041	-1.08018e-05			153.704	3.99747e-06		211.124	4.62505e-06			153.704	-1.36824e-05		211.124	-1.47879e-05
254.787	-1.09422e-05		255.546	-1.08025e-05			153.877	3.9899e-06		211.456	4.63768e-06			153.877	-1.36726e-05		211.456	-1.48041e-05
255.318	-1.09313e-05		256.08	-1.08029e-05			154.054	3.98358e-06		211.805	4.63359e-06			154.054	-1.36718e-05		211.805	-1.48063e-05
255.833	-1.09555e-05		256.59	-1.08067e-05			154.252	3.99784e-06		212.159	4.62969e-06			154.252	-1.36924e-05		212.159	-1.48242e-05
256.36	-1.09614e-05		257.115	-1.08231e-05			154.553	3.99182e-06		212.504	4.64455e-06			154.553	-1.36915e-05		212.504	-1.48496e-05
256.889	-1.09665e-05		257.639	-1.08351e-05			154.713	3.97933e-06		212.849	4.62264e-06			154.713	-1.36775e-05		212.849	-1.48304e-05
257.401	-1.09599e-05		258.139	-1.08221e-05			154.871	4.01931e-06		213.477	4.63063e-06			154.871	-1.37159e-05		213.477	-1.48525e-05
257.885	-1.09555e-05		258.645	-1.08271e-05			155.042	3.98185e-06		213.829	4.61622e-06			155.042	-1.36771e-05		213.829	-1.48593e-05
258.41	-1.09618e-05		259.145	-1.08368e-05			155.205	3.97094e-06		214.165	4.63574e-06			155.205	-1.36655e-05		214.165	-1.48721e-05
258.937	-1.09699e-05		259.661	-1.08479e-05			155.384	4.02956e-06		214.509	4.64277e-06			155.384	-1.37232e-05		214.509	-1.48772e-05
259.463	-1.09681e-05		260.191	-1.08491e-05			155.568	4.00691e-06		214.867	4.60829e-06			155.568	-1.37003e-05		214.867	-1.48561e-05
259.968	-1.09684e-05		260.704	-1.08625e-05			155.727	4.02525e-06		215.216	4.6805e-06			155.727	-1.37216e-05		215.216	-1.49348e-05
260.463	-1.09862e-05		261.202	-1.08615e-05			155.9	4.05707e-06		215.856	4.59753e-06			155.9	-1.37566e-05		215.856	-1.48668e-05
260.964	-1.09927e-05		261.693	-1.08683e-05			156.086	4.00756e-06		216.206	4.64628e-06			156.086	-1.37105e-05		216.206	-1.49239e-05
261.47	-1.09744e-05		262.213	-1.08581e-05			156.287	3.99227e-06		216.536	4.62738e-06			156.287	-1.36978e-05		216.536	-1.49092e-05
261.989	-1.09913e-05		262.721	-1.08724e-05			156.491	4.02752e-06		216.887	4.6671e-06			156.491	-1.37353e-05		216.887	-1.49659e-05
262.506	-1.09798e-05		263.234	-1.08869e-05			156.664	4.08542e-06		217.237	4.62244e-06			156.664	-1.37951e-05		217.237	-1.49285e-05
263.01	-1.10175e-05		263.749	-1.08815e-05			156.821	3.97985e-06		217.574	4.63382e-06			156.821	-1.36878e-05		217.574	-1.49361e-05
263.535	-1.10082e-05		264.251	-1.08894e-05			156.989	4.03759e-06		218.191	4.63553e-06			156.989	-1.37435e-05		218.191	-1.4944e-05
264.042	-1.10116e-05		264.752	-1.09086e-05			157.169	4.03591e-06		218.521	4.60135e-06			157.169	-1.37396e-05		218.521	-1.49241e-05
264.552	-1.10156e-05		265.278	-1.08897e-05			157.332	4.02882e-06		218.851	4.60612e-06			157.332	-1.3733e-05		218.851	-1.4941e-05
265.086	-1.10183e-05		265.797	-1.09058e-05			157.642	4.05519e-06		219.185	4.61143e-06			157.642	-1.37639e-05		219.185	-1.49555e-05
265.623	-1.10214e-05		266.316	-1.09077e-05			157.828	3.99137e-06		219.525	4.60916e-06			157.828	-1.37023e-05		219.525	-1.49526e-05
266.134	-1.10272e-05		266.811	-1.08992e-05			158.018	4.01558e-06		219.86	4.61357e-06			158.018	-1.37241e-05		219.86	-1.49612e-05
266.642	-1.10289e-05		267.347	-1.09143e-05			158.226	4.04689e-06		220.479	4.57598e-06			158.226	-1.37527e-05		220.479	-1.49473e-05
267.152	-1.1026e-05		267.868	-1.09283e-05			158.399	4.05739e-06		220.813	4.62526e-06			158.399	-1.37632e-05		220.813	-1.49986e-05
267.64	-1.10352e-05		268.367	-1.0933e-05			158.571	4.03427e-06		221.147	4.60756e-06			158.571	-1.37448e-05		221.147	-1.49748e-05
268.148	-1.10361e-05		268.884	-1.09361e-05			158.754	4.03995e-06		221.487	4.62973e-06			158.754	-1.37554e-05		221.487	-1.49985e-05
268.663	-1.10358e-05		269.409	-1.09346e-05			158.936	4.03383e-06		221.828	4.64038e-06			158.936	-1.37535e-05		221.828	-1.50155e-05
269.188	-1.10541e-05		269.908	-1.09396e-05			159.116	4.06141e-06		222.171	4.64854e-06			159.116	-1.37799e-05		222.171	-1.50321e-05
269.701	-1.10424e-05		270.416	-1.09476e-05			159.303	4.04748e-06		222.763	4.60226e-06			159.303	-1.37648e-05		222.763	-1.49949e-05
270.188	-1.10596e-05		270.91	-1.09417e-05			159.48	4.06092e-06		223.071	4.60908e-06			159.48	-1.37772e-05		223.071	-1.50104e-05
270.689	-1.10536e-05		271.415	-1.09619e-05			159.659	4.02232e-06		223.392	4.60391e-06			159.659	-1.37384e-05		223.392	-1.50164e-05
271.201	-1.10542e-05		271.917	-1.09607e-05			159.824	4.07734e-06		223.739	4.65015e-06			159.824	-1.37932e-05		223.739	-1.50719e-05
271.718	-1.10697e-05		272.462	-1.09638e-05			160.007	4.08399e-06		224.067	4.56752e-06			160.007	-1.38006e-05		224.067	-1.49859e-05
272.215	-1.10873e-05		272.997	-1.0974e-05			160.211	4.03989e-06		224.38	4.62169e-06			160.211	-1.3765e-05		224.38	-1.50303e-05
272.725	-1.10878e-05		273.504	-1.09781e-05			160.547	4.06111e-06		224.967	4.61379e-06			160.547	-1.37979e-05		224.967	-1.50407e-05
273.262	-1.10845e-05		274.027	-1.10038e-05			160.727	4.05066e-06		225.286	4.63348e-06			160.727	-1.37857e-05		225.286	-1.50664e-05
273.779	-1.11183e-05		274.543	-1.09836e-05			160.885	4.03208e-06		225.611	4.6054e-06			160.885	-1.37656e-05		225.611	-1.50523e-05
274.291	-1.10991e-05		275.046	-1.09976e-05			161.039	4.07632e-06		225.915	4.58328e-06			161.039	-1.38084e-05		225.915	-1.5044e-05
274.81	-1.11405e-05		275.543	-1.10069e-05			161.201	4.07958e-06		226.231	4.5925e-06			161.201	-1.38103e-05		226.231	-1.50524e-05
275.329	-1.1119e-05		276.053	-1.1e-05			161.375	4.06762e-06		226.554	4.60445e-06			161.375	-1.37969e-05		226.554	-1.50664e-05
275.841	-1.11385e-05		276.551	-1.10011e-05			161.556	4.08511e-06		227.148	4.60212e-06			161.556	-1.38129e-05		227.148	-1.50784e-05
276.352	-1.11255e-05		277.077	-1.1007e-05			161.744	4.0595e-06		227.494	4.58842e-06			161.744	-1.37844e-05		227.494	-1.50733e-05
276.872	-1.11472e-05		277.596	-1.10227e-05			161.958	4.07275e-06		227.841	4.6032e-06			161.958	-1.37943e-05		227.841	-1.50829e-05
277.388	-1.1125e-05		278.097	-1.10326e-05			162.174	4.09805e-06		228.203	4.61052e-06			162.174	-1.38181e-05		228.203	-1.50839e-05
277.89	-1.11441e-05		278.595	-1.10468e-05			162.345	4.13143e-06		228.537	4.64584e-06			162.345	-1.3857e-05		228.537	-1.51169e-05
278.379	-1.11453e-05		279.082	-1.10441e-05			162.507	4.04467e-06		229.163	4.58788e-06			162.507	-1.37753e-05		229.163	-1.50767e-05
278.879	-1.11373e-05		279.593	-1.10317e-05			162.653	4.0919e-06		229.508	4.62945e-06			162.653	-1.38272e-05		229.508	-1.51221e-05
279.384	-1.11518e-05		280.123	-1.10285e-05			162.799	4.11222e-06		229.851	4.58306e-06			162.799	-1.38394e-05		229.851	-1.50894e-05
279.904	-1.11623e-05		280.654	-1.10375e-05			162.97	4.128e-06		230.205	4.60442e-06			162.97	-1.38451e-05		230.205	-1.51175e-05
280.401	-1.11654e-05		281.175	-1.1058e-05			163.134	4.12676e-06		230.574	4.59884e-06			163.134	-1.38341e-05		230.574	-1.51137e-05
280.898	-1.11653e-05		281.669	-1.10571e-05			163.445	4.0863e-06		231.194	4.59455e-06			163.445	-1.38023e-05		231.194	-1.51107e-05
281.412	-1.11626e-05		282.17	-1.10574e-05			163.615	4.07236e-06		231.519	4.61048e-06			163.615	-1.37998e-05		231.519	-1.51319e-05
281.92	-1.11638e-05		282.703	-1.10535e-05			163.786	4.09772e-06		231.857	4.61071e-06			163.786	-1.38365e-05		231.857	-1.51349e-05
282.453	-1.11755e-05		283.244	-1.10752e-05			163.96	4.1067e-06		232.213	4.60336e-06			163.96	-1.38478e-05		232.213	-1.51378e-05
282.977	-1.11722e-05		283.756	-1.10588e-05			164.17	4.09185e-06		232.572	4.60381e-06			164.17	-1.3834e-05		232.572	-1.51544e-05
283.485	-1.119e-05		284.264	-1.1068e-05			164.376	4.10499e-06		233.197	4.58273e-06			164.376	-1.38488e-05		233.197	-1.51314e-05
283.996	-1.11803e-05		284.778	-1.10803e-05			164.546	4.08334e-06		233.525	4.59197e-06			164.546	-1.3831e-05		233.525	-1.51504e-05
284.522	-1.11952e-05		285.286	-1.1088e-05			164.714	4.1104e-06		233.881	4.60169e-06			164.714	-1.3862e-05		233.881	-1.51549e-05
285.033	-1.11902e-05		285.785	-1.10803e-05			164.878	4.05729e-06		234.248	4.59959e-06			164.878	-1.38127e-05		234.248	-1.51502e-05
285.552	-1.11966e-05		286.293	-1.10976e-05			165.042	4.12658e-06		234.607	4.60659e-06			165.042	-1.38809e-05		234.607	-1.51617e-05
286.075	-1.11921e-05		286.81	-1.11099e-05			165.215	4.12089e-06		235.217	4.60309e-06			165.215	-1.38731e-05		235.217	-1.51729e-05
286.601	-1.11967e-05		287.319	-1.10947e-05			165.404	4.11322e-06		235.573	4.57628e-06			165.404	-1.38632e-05		235.573	-1.51509e-05
287.124	-1.11944e-05		287.8	-1.11015e-05			165.577	4.13389e-06		235.928	4.56122e-06			165.577	-1.38852e-05		235.928	-1.51521e-05
287.615	-1.12395e-05		288.282	-1.11135e-05			165.755	4.11319e-06		236.293	4.60444e-06			165.755	-1.38693e-05		236.293	-1.52021e-05
288.098	-1.1207e-05		288.797	-1.11253e-05			165.936	4.11905e-06		236.65	4.59425e-06			165.936	-1.388e-05		236.65	-1.51853e-05
288.6	-1.12257e-05		289.328	-1.11279e-05			166.272	4.0949e-06		237.266	4.58246e-06			166.272	-1.38543e-05		237.266	-1.51756e-05
289.093	-1.12414e-05		289.854	-1.11232e-05			166.455	4.14749e-06		237.592	4.5881e-06			166.455	-1.39046e-05		237.592	-1.51856e-05
289.609	-1.12425e-05		290.383	-1.11344e-05			166.634	4.12906e-06		237.933	4.57441e-06			166.634	-1.38861e-05		237.933	-1.51775e-05
290.132	-1.12115e-05		290.889	-1.11567e-05			166.848	4.0922e-06		238.273	4.58737e-06			166.848	-1.38511e-05		238.273	-1.51941e-05
290.632	-1.12236e-05		291.386	-1.11479e-05			167.039	4.13525e-06		238.601	4.59358e-06			167.039	-1.38958e-05		238.601	-1.51982e-05
291.124	-1.12338e-05		291.913	-1.11496e-05			167.227	4.15423e-06		239.221	4.60292e-06			167.227	-1.3915e-05		239.221	-1.52177e-05
291.658	-1.12365e-05		292.432	-1.11535e-05			167.408	4.09406e-06		239.559	4.58725e-06			167.408	-1.38549e-05		239.559	-1.52004e-05
292.187	-1.12278e-05		292.942	-1.11655e-05			167.565	4.17571e-06		239.891	4.58509e-06			167.565	-1.39366e-05		239.891	-1.52129e-05
292.714	-1.12446e-05		293.445	-1.11578e-05			167.719	4.15824e-06		240.218	4.5636e-06			167.719	-1.39198e-05		240.218	-1.52188e-05
293.199	-1.12455e-05		293.962	-1.11639e-05			167.879	4.12564e-06		240.542	4.56622e-06			167.879	-1.38885e-05		240.542	-1.51998e-05
293.705	-1.12474e-05		294.475	-1.11728e-05			168.049	4.15561e-06		241.143	4.56283e-06			168.049	-1.39199e-05		241.143	-1.5195e-05
294.23	-1.1235e-05		294.98	-1.11691e-05			168.246	4.13089e-06		241.473	4.58169e-06			168.246	-1.39002e-05		241.473	-1.52247e-05
294.771	-1.12529e-05		295.474	-1.11789e-05			168.444	4.15189e-06		241.799	4.57502e-06			168.444	-1.39314e-05		241.799	-1.52283e-05
295.284	-1.12496e-05		295.987	-1.1188e-05			168.623	4.11134e-06		242.122	4.56361e-06			168.623	-1.39e-05		242.122	-1.52178e-05
295.775	-1.12803e-05		296.505	-1.11921e-05			168.803	4.14243e-06		242.453	4.56858e-06			168.803	-1.39298e-05		242.453	-1.5227e-05
296.273	-1.12505e-05		297.026	-1.11941e-05			169.12	4.14556e-06		243.05	4.57392e-06			169.12	-1.3921e-05		243.05	-1.52382e-05
296.769	-1.12379e-05		297.53	-1.1181e-05			169.285	4.16362e-06		243.38	4.56563e-06			169.285	-1.39372e-05		243.38	-1.52352e-05
297.269	-1.12636e-05		298.015	-1.11996e-05			169.451	4.13168e-06		243.703	4.56574e-06			169.451	-1.39077e-05		243.703	-1.52514e-05
297.764	-1.12526e-05		298.525	-1.12077e-05			169.616	4.15744e-06		244.02	4.56838e-06			169.616	-1.39359e-05		244.02	-1.52562e-05
298.269	-1.12558e-05		299.028	-1.11942e-05			169.807	4.14564e-06		244.361	4.56533e-06			169.807	-1.39273e-05		244.361	-1.52504e-05
298.789	-1.12614e-05		299.555	-1.12184e-05			169.998	4.16551e-06		244.937	4.55788e-06			169.998	-1.39509e-05		244.937	-1.5242e-05
299.303	-1.12686e-05		300.074	-1.12118e-05			170.163	4.14973e-06		245.274	4.55762e-06			170.163	-1.39383e-05		245.274	-1.52463e-05
299.832	-1.12725e-05		300.591	-1.12128e-05			170.341	4.13016e-06		245.602	4.57257e-06			170.341	-1.39219e-05		245.602	-1.52554e-05
300.348	-1.12665e-05		301.127	-1.12186e-05			170.511	4.16196e-06		245.923	4.57379e-06			170.511	-1.39564e-05		245.923	-1.52574e-05
300.861	-1.12752e-05		301.646	-1.12334e-05			170.68	4.16207e-06		246.264	4.57695e-06			170.68	-1.39592e-05		246.264	-1.52761e-05
301.385	-1.12803e-05		302.167	-1.12358e-05			170.851	4.1597e-06		246.882	4.56508e-06			170.851	-1.39597e-05		246.882	-1.52678e-05
301.897	-1.12881e-05		302.658	-1.12327e-05			171.504	4.19665e-06		247.208	4.57547e-06			171.504	-1.40075e-05		247.208	-1.52891e-05
302.392	-1.12929e-05		303.167	-1.12452e-05			171.795	4.22198e-06		247.55	4.54944e-06			171.795	-1.40249e-05		247.55	-1.5265e-05
302.906	-1.12785e-05		303.685	-1.1237e-05			171.944	4.24415e-06		247.902	4.58211e-06			171.944	-1.4043e-05		247.902	-1.52943e-05
303.423	-1.13072e-05		304.211	-1.1238e-05			172.088	4.1463e-06		248.245	4.55128e-06			172.088	-1.39457e-05		248.245	-1.52844e-05
303.945	-1.1294e-05		304.722	-1.12395e-05			172.379	4.18008e-06		248.857	4.57546e-06			172.379	-1.39828e-05		248.857	-1.52937e-05
304.461	-1.12809e-05		305.2	-1.1252e-05			172.544	4.14101e-06		249.188	4.56539e-06			172.544	-1.39456e-05		249.188	-1.52912e-05
304.978	-1.13034e-05		305.706	-1.12474e-05			172.707	4.19658e-06		249.541	4.56521e-06			172.707	-1.40046e-05		249.541	-1.5303e-05
305.485	-1.1309e-05		306.217	-1.1258e-05			172.875	4.19123e-06		249.894	4.54628e-06			172.875	-1.40028e-05		249.894	-1.52853e-05
305.982	-1.13158e-05		306.725	-1.12698e-05			173.048	4.16018e-06		250.257	4.57353e-06			173.048	-1.39754e-05		250.257	-1.53088e-05
306.475	-1.13069e-05		307.23	-1.12842e-05			173.219	4.16359e-06		250.864	4.5653e-06			173.219	-1.39766e-05		250.864	-1.53061e-05
306.975	-1.13102e-05		307.733	-1.12718e-05			173.392	4.1676e-06		251.199	4.55253e-06			173.392	-1.39783e-05		251.199	-1.53034e-05
307.486	-1.13001e-05		308.252	-1.12749e-05			173.596	4.19538e-06		251.534	4.54539e-06			173.596	-1.4005e-05		251.534	-1.53063e-05
307.986	-1.13055e-05		308.785	-1.12909e-05			173.798	4.18624e-06		251.879	4.5357e-06			173.798	-1.40014e-05		251.879	-1.52949e-05
308.483	-1.13564e-05		309.309	-1.12922e-05			173.988	4.15767e-06		252.225	4.56048e-06			173.988	-1.3978e-05		252.225	-1.53229e-05
308.998	-1.13327e-05		309.833	-1.12878e-05			174.173	4.18931e-06		252.854	4.52931e-06			174.173	-1.4015e-05		252.854	-1.52989e-05
309.511	-1.13267e-05		310.342	-1.12735e-05			174.488	4.18002e-06		253.208	4.56308e-06			174.488	-1.40151e-05		253.208	-1.5335e-05
310.037	-1.13225e-05		310.859	-1.12947e-05			174.647	4.18258e-06		253.555	4.55423e-06			174.647	-1.40202e-05		253.555	-1.5328e-05
310.553	-1.13141e-05		311.372	-1.13033e-05			174.809	4.19643e-06		253.9	4.53519e-06			174.809	-1.40333e-05		253.9	-1.53134e-05
311.065	-1.13223e-05		311.867	-1.13181e-05			174.977	4.19145e-06		254.232	4.54277e-06			174.977	-1.40276e-05		254.232	-1.53228e-05
311.585	-1.13506e-05		312.371	-1.1297e-05			175.15	4.21938e-06		254.876	4.53877e-06			175.15	-1.40556e-05		254.876	-1.53334e-05
312.097	-1.13261e-05		312.874	-1.13083e-05			175.322	4.16997e-06		255.215	4.52856e-06			175.322	-1.40104e-05		255.215	-1.53306e-05
312.633	-1.13523e-05		313.368	-1.12862e-05			175.496	4.19485e-06		255.579	4.53972e-06			175.496	-1.40396e-05		255.579	-1.53422e-05
313.143	-1.13289e-05		313.864	-1.13484e-05			175.653	4.19513e-06		255.924	4.51564e-06			175.653	-1.40437e-05		255.924	-1.53184e-05
313.638	-1.13317e-05		314.378	-1.13029e-05			175.813	4.20106e-06		256.277	4.54513e-06			175.813	-1.40479e-05		256.277	-1.53495e-05
314.132	-1.13273e-05		314.908	-1.13272e-05			175.992	4.2245e-06		256.918	4.53001e-06			175.992	-1.4069e-05		256.918	-1.53469e-05
314.644	-1.13336e-05		315.417	-1.13284e-05			176.182	4.21423e-06		257.278	4.52085e-06			176.182	-1.40562e-05		257.278	-1.53476e-05
315.152	-1.13297e-05		315.922	-1.13267e-05			176.368	4.17309e-06		257.616	4.52234e-06			176.368	-1.40157e-05		257.616	-1.53569e-05
315.663	-1.13361e-05		316.464	-1.13245e-05			176.54	4.20025e-06		257.959	4.52755e-06			176.54	-1.40438e-05		257.959	-1.53543e-05
316.18	-1.13376e-05		316.991	-1.13296e-05			176.715	4.16579e-06		258.309	4.50874e-06			176.715	-1.40106e-05		258.309	-1.53325e-05
316.696	-1.13457e-05		317.485	-1.13356e-05			176.895	4.16606e-06		258.92	4.5428e-06			176.895	-1.40198e-05		258.92	-1.53752e-05
317.215	-1.13489e-05		--	--			177.227	4.13e-06		259.256	4.51392e-06			177.227	-1.40002e-05		259.256	-1.53531e-05
317.71	-1.13368e-05		--	--			177.405	4.17172e-06		259.605	4.5045e-06			177.405	-1.40419e-05		259.605	-1.53512e-05
			--	--			177.576	4.17639e-06		259.947	4.50995e-06			177.576	-1.40459e-05		259.947	-1.53585e-05
			--	--			177.738	4.1142e-06		260.285	4.52643e-06			177.738	-1.3983e-05		260.285	-1.5378e-05
							177.885	4.18182e-06		260.918	4.51174e-06			177.885	-1.40489e-05		260.918	-1.53738e-05
							178.034	4.18552e-06		261.251	4.52708e-06			178.034	-1.40486e-05		261.251	-1.53893e-05
							178.189	4.20152e-06		261.579	4.4982e-06			178.189	-1.40605e-05		261.579	-1.5365e-05
							178.359	4.21872e-06		261.908	4.52945e-06			178.359	-1.40732e-05		261.908	-1.53936e-05
							178.532	4.19258e-06		262.268	4.52423e-06			178.532	-1.40507e-05		262.268	-1.53839e-05
							178.706	4.19416e-06		262.887	4.50167e-06			178.706	-1.4058e-05		262.887	-1.53788e-05
							178.883	4.196e-06		263.209	4.50139e-06			178.883	-1.40656e-05		263.209	-1.53876e-05
							179.053	4.17611e-06		263.536	4.50898e-06			179.053	-1.40442e-05		263.536	-1.53927e-05
							179.234	4.21327e-06		263.875	4.48735e-06			179.234	-1.40775e-05		263.875	-1.53708e-05
							179.415	4.23224e-06		264.211	4.53024e-06			179.415	-1.40927e-05		264.211	-1.5419e-05
							179.761	4.1842e-06		264.786	4.49219e-06			179.761	-1.40617e-05		264.786	-1.53996e-05
							179.936	4.20671e-06		265.1	4.49239e-06			179.936	-1.40937e-05		265.1	-1.53885e-05
							180.115	4.19924e-06		265.445	4.50605e-06			180.115	-1.40942e-05		265.445	-1.54009e-05
							180.317	4.19679e-06		265.782	4.5281e-06			180.317	-1.41e-05		265.782	-1.54335e-05
							180.506	4.20308e-06		266.11	4.51511e-06			180.506	-1.41141e-05		266.11	-1.54221e-05
							180.692	4.18832e-06		266.665	4.51058e-06			180.692	-1.4098e-05		266.665	-1.54123e-05
							180.867	4.23025e-06		266.965	4.49492e-06			180.867	-1.41359e-05		266.965	-1.53985e-05
							181.039	4.18047e-06		267.285	4.54706e-06			181.039	-1.40823e-05		267.285	-1.54596e-05
							181.193	4.22568e-06		267.603	4.50736e-06			181.193	-1.41287e-05		267.603	-1.54285e-05
							181.354	4.24589e-06		267.916	4.49602e-06			181.354	-1.41516e-05		267.916	-1.54247e-05
							181.525	4.22821e-06		268.511	4.49191e-06			181.525	-1.41368e-05		268.511	-1.54258e-05
							181.693	4.25822e-06		268.826	4.51984e-06			181.693	-1.41689e-05		268.826	-1.54556e-05
							181.842	4.1703e-06		269.134	4.47108e-06			181.842	-1.40812e-05		269.134	-1.54064e-05
							181.995	4.25563e-06		269.447	4.49517e-06			181.995	-1.41667e-05		269.447	-1.54302e-05
							182.145	4.25515e-06		269.752	4.50763e-06			182.145	-1.41664e-05		269.752	-1.54457e-05
							182.43	4.28452e-06		270.324	4.50017e-06			182.43	-1.41988e-05		270.324	-1.54463e-05
							182.566	4.1761e-06		270.636	4.51691e-06			182.566	-1.40923e-05		270.636	-1.54619e-05
							182.704	4.22801e-06		270.951	4.50721e-06			182.704	-1.41461e-05		270.951	-1.54506e-05
							182.847	4.23839e-06		271.278	4.50612e-06			182.847	-1.41588e-05		271.278	-1.54625e-05
							183.016	4.24253e-06		271.597	4.48521e-06			183.016	-1.41657e-05		271.597	-1.54466e-05
							183.193	4.25733e-06		272.23	4.50218e-06			183.193	-1.41835e-05		272.23	-1.54647e-05
							183.366	4.2425e-06		272.565	4.47036e-06			183.366	-1.41707e-05		272.565	-1.54361e-05
							183.545	4.24251e-06		272.934	4.48168e-06			183.545	-1.41724e-05		272.934	-1.54545e-05
							183.736	4.22587e-06		273.276	4.46856e-06			183.736	-1.41576e-05		273.276	-1.54448e-05
							183.915	4.23555e-06		273.924	4.46505e-06			183.915	-1.41674e-05		273.924	-1.54637e-05
							184.092	4.2725e-06		274.275	4.4505e-06			184.092	-1.42046e-05		274.275	-1.54446e-05
							184.267	4.2673e-06		274.622	4.46871e-06			184.267	-1.42002e-05		274.622	-1.54545e-05
							184.441	4.25201e-06		274.977	4.46892e-06			184.441	-1.41898e-05		274.977	-1.54646e-05
							184.612	4.2412e-06		275.617	4.47782e-06			184.612	-1.41837e-05		275.617	-1.54837e-05
							184.93	4.254e-06		275.963	4.46262e-06			184.93	-1.42076e-05		275.963	-1.54638e-05
							185.092	4.24594e-06		276.313	4.47325e-06			185.092	-1.4206e-05		276.313	-1.54738e-05
							185.253	4.23167e-06		276.655	4.46818e-06			185.253	-1.41981e-05		276.655	-1.54705e-05
							185.423	4.21409e-06		277.29	4.46013e-06			185.423	-1.41782e-05		277.29	-1.54736e-05
							185.601	4.26722e-06		277.649	4.45101e-06			185.601	-1.42282e-05		277.649	-1.54748e-05
							185.762	4.21521e-06		278.017	4.457e-06			185.762	-1.41734e-05		278.017	-1.5488e-05
							185.911	4.2462e-06		278.371	4.44067e-06			185.911	-1.42116e-05		278.371	-1.54811e-05
							186.068	4.24262e-06		279.011	4.453e-06			186.068	-1.4217e-05		279.011	-1.54975e-05
							186.223	4.26456e-06		279.352	4.45636e-06			186.223	-1.42478e-05		279.352	-1.54939e-05
							186.392	4.24853e-06		279.719	4.44885e-06			186.392	-1.42328e-05		279.719	-1.54798e-05
							186.57	4.22014e-06		280.09	4.4437e-06			186.57	-1.41999e-05		280.09	-1.54724e-05
							186.744	4.27091e-06		280.732	4.45776e-06			186.744	-1.42464e-05		280.732	-1.54984e-05
							186.919	4.2614e-06		281.083	4.44394e-06			186.919	-1.42386e-05		281.083	-1.54983e-05
							187.084	4.25715e-06		281.455	4.46831e-06			187.084	-1.42392e-05		281.455	-1.55258e-05
							187.259	4.27475e-06		281.824	4.43476e-06			187.259	-1.42619e-05		281.824	-1.54919e-05
							187.61	4.25005e-06		282.448	4.44915e-06			187.61	-1.42435e-05		282.448	-1.55045e-05
							187.772	4.27532e-06		282.815	4.45405e-06			187.772	-1.42713e-05		282.815	-1.55121e-05
							187.944	4.24697e-06		283.181	4.43736e-06			187.944	-1.4249e-05		283.181	-1.551e-05
							188.137	4.28514e-06		283.527	4.43882e-06			188.137	-1.4297e-05		283.527	-1.5505e-05
							188.329	4.25513e-06		284.152	4.43785e-06			188.329	-1.42768e-05		284.152	-1.55038e-05
							188.52	4.25613e-06		284.504	4.44725e-06			188.52	-1.42774e-05		284.504	-1.5521e-05
							188.706	4.2495e-06		284.865	4.48926e-06			188.706	-1.42675e-05		284.865	-1.55709e-05
							188.886	4.2656e-06		285.219	4.34275e-06			188.886	-1.42808e-05		285.219	-1.54298e-05
							189.062	4.26851e-06		285.878	4.45356e-06			189.062	-1.42871e-05		285.878	-1.5537e-05
							189.23	4.28464e-06		286.21	4.42793e-06			189.23	-1.43064e-05		286.21	-1.55227e-05
							189.401	4.29458e-06		286.552	4.43951e-06			189.401	-1.43187e-05		286.552	-1.55433e-05
							189.571	4.30677e-06		286.901	4.43428e-06			189.571	-1.43267e-05		286.901	-1.55415e-05
							189.736	4.32502e-06		287.536	4.4389e-06			189.736	-1.43409e-05		287.536	-1.55367e-05
							190.025	4.2919e-06		287.864	4.42836e-06			190.025	-1.43113e-05		287.864	-1.55314e-05
							190.174	4.22248e-06		288.204	4.43127e-06			190.174	-1.42522e-05		288.204	-1.55428e-05
							190.333	4.39106e-06		288.552	4.42561e-06			190.333	-1.44317e-05		288.552	-1.55453e-05
							190.491	4.29789e-06		289.167	4.43085e-06			190.491	-1.43463e-05		289.167	-1.5558e-05
							190.659	4.25687e-06		289.491	4.43731e-06			190.659	-1.43066e-05		289.491	-1.55638e-05
							190.834	4.27548e-06		289.826	4.42579e-06			190.834	-1.43266e-05		289.826	-1.55492e-05
							191.005	4.27858e-06		290.151	4.42833e-06			191.005	-1.43314e-05		290.151	-1.55578e-05
							191.172	4.278e-06		290.779	4.40104e-06			191.172	-1.43367e-05		290.779	-1.55529e-05
							191.343	4.3115e-06		291.112	4.40245e-06			191.343	-1.43761e-05		291.112	-1.55552e-05
							191.534	4.29118e-06		291.457	4.40607e-06			191.534	-1.43624e-05		291.457	-1.55542e-05
							191.72	4.28007e-06		291.792	4.41557e-06			191.72	-1.43523e-05		291.792	-1.55648e-05
							191.898	4.27919e-06		292.399	4.40808e-06			191.898	-1.43516e-05		292.399	-1.55614e-05
							192.074	4.30319e-06		292.729	4.39625e-06			192.074	-1.43761e-05		292.729	-1.55568e-05
							192.399	4.28521e-06		293.065	4.3842e-06			192.399	-1.43647e-05		293.065	-1.55478e-05
							192.553	4.29018e-06		293.415	4.4077e-06			192.553	-1.43728e-05		293.415	-1.5566e-05
							192.722	4.29032e-06		294.045	4.41326e-06			192.722	-1.43772e-05		294.045	-1.55786e-05
							192.893	4.26302e-06		294.379	4.40743e-06			192.893	-1.43542e-05		294.379	-1.55786e-05
							193.052	4.28375e-06		294.711	4.38918e-06			193.052	-1.4379e-05		294.711	-1.55603e-05
							193.224	4.26619e-06		295.041	4.39546e-06			193.224	-1.43628e-05		295.041	-1.55657e-05
							193.379	4.30196e-06		295.636	4.40239e-06			193.379	-1.43982e-05		295.636	-1.55841e-05
							193.548	4.30707e-06		295.964	4.38304e-06			193.548	-1.44029e-05		295.964	-1.55706e-05
							193.727	4.32064e-06		296.293	4.37613e-06			193.727	-1.44206e-05		296.293	-1.55665e-05
							193.887	4.26179e-06		296.621	4.40041e-06			193.887	-1.43709e-05		296.621	-1.55929e-05
							194.028	4.27997e-06		297.223	4.3984e-06			194.028	-1.43971e-05		297.223	-1.55874e-05
							194.169	4.307e-06		297.555	4.40122e-06			194.169	-1.44323e-05		297.555	-1.55832e-05
							194.319	4.28453e-06		297.886	4.40797e-06			194.319	-1.44123e-05		297.886	-1.56026e-05
							194.477	4.30739e-06		298.214	4.39445e-06			194.477	-1.44342e-05		298.214	-1.55972e-05
							194.795	4.30221e-06		298.817	4.37459e-06			194.795	-1.44279e-05		298.817	-1.55745e-05
							194.952	4.3027e-06		299.135	4.38726e-06			194.952	-1.44333e-05		299.135	-1.55864e-05
							195.129	4.26938e-06		299.455	4.38815e-06			195.129	-1.44054e-05		299.455	-1.5602e-05
							195.317	4.30796e-06		299.789	4.38794e-06			195.317	-1.44499e-05		299.789	-1.56034e-05
							195.5	4.31173e-06		300.357	4.37234e-06			195.5	-1.44554e-05		300.357	-1.55847e-05
							195.678	4.31164e-06		300.687	4.37612e-06			195.678	-1.44568e-05		300.687	-1.55899e-05
							195.852	4.29722e-06		301.001	4.3859e-06			195.852	-1.44438e-05		301.001	-1.56031e-05
							196.035	4.28687e-06		301.339	4.3896e-06			196.035	-1.44367e-05		301.339	-1.56143e-05
							196.218	4.32456e-06		301.945	4.36696e-06			196.218	-1.44781e-05		301.945	-1.56017e-05
							196.402	4.30067e-06		302.258	4.36259e-06			196.402	-1.4458e-05		302.258	-1.55978e-05
							196.589	4.29877e-06		302.579	4.37845e-06			196.589	-1.4464e-05		302.579	-1.56117e-05
							196.77	4.29659e-06		302.904	4.38128e-06			196.77	-1.44695e-05		302.904	-1.562e-05
							196.951	4.2919e-06		303.484	4.36286e-06			196.951	-1.4472e-05		303.484	-1.5603e-05
							197.253	4.29583e-06		303.81	4.36678e-06			197.253	-1.44812e-05		303.81	-1.5604e-05
							197.401	4.30558e-06		304.127	4.36538e-06			197.401	-1.44935e-05		304.127	-1.56033e-05
							197.553	4.28639e-06		304.453	4.41452e-06			197.553	-1.44781e-05		304.453	-1.56533e-05
							197.713	4.30728e-06		305.013	4.36744e-06			197.713	-1.45032e-05		305.013	-1.56146e-05
							197.877	4.2462e-06		305.318	4.36596e-06			197.877	-1.44464e-05		305.318	-1.56169e-05
							198.028	4.30899e-06		305.638	4.37312e-06			198.028	-1.45119e-05		305.638	-1.56211e-05
							198.172	4.31714e-06		305.957	4.42922e-06			198.172	-1.45216e-05		305.957	-1.56818e-05
							198.335	4.30656e-06		306.521	4.34856e-06			198.335	-1.45126e-05		306.521	-1.56136e-05
							198.5	4.32479e-06		306.794	4.33106e-06			198.5	-1.45326e-05		306.794	-1.56028e-05
							198.672	4.29579e-06		307.097	4.33632e-06			198.672	-1.45055e-05		307.097	-1.56167e-05
							198.84	4.29974e-06		307.431	4.37201e-06			198.84	-1.45114e-05		307.431	-1.56512e-05
							199.001	4.30177e-06		307.958	4.36823e-06			199.001	-1.45152e-05		307.958	-1.56414e-05
							199.174	4.29601e-06		308.24	4.34289e-06			199.174	-1.4515e-05		308.24	-1.56177e-05
							199.358	4.32239e-06		308.556	4.35027e-06			199.358	-1.45479e-05		308.556	-1.56343e-05
							199.701	4.29286e-06		308.872	4.35788e-06			199.701	-1.45275e-05		308.872	-1.5649e-05
							199.869	4.29681e-06		309.431	4.35838e-06			199.869	-1.45322e-05		309.431	-1.56496e-05
							200.046	4.27512e-06		309.73	4.34034e-06			200.046	-1.45112e-05		309.73	-1.5629e-05
							200.236	4.32315e-06		310.046	4.35957e-06			200.236	-1.45625e-05		310.046	-1.56414e-05
							200.428	4.25801e-06		310.377	4.36079e-06			200.428	-1.45021e-05		310.377	-1.56357e-05
							200.619	4.29853e-06		310.961	4.32999e-06			200.619	-1.45473e-05		310.961	-1.56264e-05
							200.8	4.30817e-06		311.283	4.33727e-06			200.8	-1.45646e-05		311.283	-1.56391e-05
							200.975	4.29523e-06		311.605	4.34892e-06			200.975	-1.45591e-05		311.605	-1.56592e-05
							201.157	4.28764e-06		311.942	4.34774e-06			201.157	-1.45593e-05		311.942	-1.56627e-05
							201.325	4.28717e-06		312.551	4.34258e-06			201.325	-1.45616e-05		312.551	-1.56436e-05
							201.487	4.30853e-06		312.871	4.34721e-06			201.487	-1.45855e-05		312.871	-1.56554e-05
							201.66	4.31943e-06		313.207	4.36287e-06			201.66	-1.45992e-05		313.207	-1.56563e-05
							201.825	4.33756e-06		313.559	4.36816e-06			201.825	-1.46195e-05		313.559	-1.56783e-05
							202.102	4.30598e-06		314.184	4.34322e-06			202.102	-1.45914e-05		314.184	-1.56633e-05
							202.237	4.31968e-06		314.517	4.36964e-06			202.237	-1.46068e-05		314.517	-1.56789e-05
							202.383	4.32237e-06		314.864	4.3344e-06			202.383	-1.46103e-05		314.864	-1.56596e-05
							202.539	4.36415e-06		315.19	4.33893e-06			202.539	-1.46528e-05		315.19	-1.56668e-05
							202.694	4.23185e-06		315.817	4.33623e-06			202.694	-1.45213e-05		315.817	-1.56633e-05
							202.838	4.33056e-06		316.154	4.33388e-06			202.838	-1.46215e-05		316.154	-1.56597e-05
							202.984	4.3202e-06		316.494	4.33667e-06			202.984	-1.46156e-05		316.494	-1.56615e-05
							203.135	4.31698e-06		316.839	4.34262e-06			203.135	-1.46169e-05		316.839	-1.56708e-05
							203.293	4.317e-06		317.465	4.33812e-06			203.293	-1.46217e-05		317.465	-1.56735e-05
							203.474	4.31068e-06		317.812	4.32463e-06			203.474	-1.46216e-05		317.812	-1.56602e-05
							203.646	4.31626e-06		318.15	4.32364e-06			203.646	-1.46332e-05		318.15	-1.56592e-05
							203.828	4.33675e-06		318.507	4.33515e-06			203.828	-1.46601e-05		318.507	-1.56707e-05
							204.011	4.29847e-06		319.148	4.32796e-06			204.011	-1.46245e-05		319.148	-1.56636e-05
							204.349	4.30621e-06		319.477	4.3458e-06			204.349	-1.4636e-05		319.477	-1.56814e-05
							204.523	4.32485e-06		319.811	4.34264e-06			204.523	-1.46603e-05		319.811	-1.56782e-05
							204.695	4.31276e-06		320.147	4.33071e-06			204.695	-1.46561e-05		320.147	-1.56663e-05
							204.875	4.28942e-06		320.774	4.33492e-06			204.875	-1.46409e-05		320.774	-1.56705e-05
							205.05	4.31943e-06		--	--			205.05	-1.46771e-05
							205.226	4.29563e-06		--	--			205.226	-1.46564e-05
							205.399	4.31423e-06		--	--			205.399	-1.46781e-05
							205.568	4.30334e-06		--	--			205.568	-1.46698e-05
							205.74	4.30236e-06		--	--			205.74	-1.46712e-05
							205.9	4.2811e-06		--	--			205.9	-1.46521e-05
							206.051	4.31683e-06		--	--			206.051	-1.46899e-05
							206.21	4.34104e-06		--	--			206.21	-1.47163e-05
							206.367	4.35856e-06		--	--			206.367	-1.4736e-05
							206.661	4.28706e-06		--	--			206.661	-1.46685e-05
							206.796	4.33124e-06		--	--			206.796	-1.47145e-05
							206.94	4.31546e-06		--	--			206.94	-1.47007e-05
							207.102	4.32148e-06		--	--			207.102	-1.4709e-05
							207.279	4.34819e-06		--	--			207.279	-1.47381e-05
							207.457	4.33513e-06		--	--			207.457	-1.47275e-05
							207.633	4.3222e-06		--	--			207.633	-1.47195e-05
							207.812	4.30621e-06		--	--			207.812	-1.47104e-05
							207.994	4.2979e-06		--	--			207.994	-1.47092e-05
							208.173	4.33258e-06		--	--			208.173	-1.47469e-05
							208.36	4.33672e-06		--	--			208.36	-1.47514e-05
							208.543	4.32817e-06		--	--			208.543	-1.47432e-05
							208.73	4.32672e-06		--	--			208.73	-1.47416e-05
							209.066	4.34615e-06		--	--			209.066	-1.47599e-05
							209.225	4.3392e-06		--	--			209.225	-1.47538e-05
							209.395	4.32497e-06		--	--			209.395	-1.4747e-05
							209.565	4.32733e-06		--	--			209.565	-1.47568e-05
							209.732	4.33453e-06		--	--			209.732	-1.47712e-05
							209.903	4.31128e-06		--	--			209.903	-1.47522e-05
							210.072	4.33128e-06		--	--			210.072	-1.47764e-05
							210.232	4.34812e-06		--	--			210.232	-1.47972e-05
							210.395	4.30694e-06		--	--			210.395	-1.47626e-05
							210.559	4.37544e-06		--	--			210.559	-1.48379e-05
							210.721	4.25304e-06		--	--			210.721	-1.47222e-05
							210.863	4.32595e-06		--	--			210.863	-1.47968e-05
							211.011	4.32856e-06		--	--			211.011	-1.47995e-05
							211.312	4.3553e-06		--	--			211.312	-1.48266e-05
							211.466	4.33682e-06		--	--			211.466	-1.48092e-05
							211.626	4.31126e-06		--	--			211.626	-1.47848e-05
							211.792	4.31429e-06		--	--			211.792	-1.4789e-05
							211.959	4.33735e-06		--	--			211.959	-1.48157e-05
							212.138	4.35572e-06		--	--			212.138	-1.48403e-05
							212.316	4.31571e-06		--	--			212.316	-1.48064e-05
							212.515	4.32072e-06		--	--			212.515	-1.48163e-05
							212.703	4.30521e-06		--	--			212.703	-1.4804e-05
							212.879	4.30765e-06		--	--			212.879	-1.48094e-05
							213.057	4.32852e-06		--	--			213.057	-1.48431e-05
							213.231	4.30919e-06		--	--			213.231	-1.4839e-05
							213.557	4.31492e-06		--	--			213.557	-1.48583e-05
							213.712	4.32817e-06		--	--			213.712	-1.48665e-05
							213.873	4.3133e-06		--	--			213.873	-1.48463e-05
							214.047	4.32766e-06		--	--			214.047	-1.48591e-05
							214.224	4.32977e-06		--	--			214.224	-1.48625e-05
							214.393	4.34375e-06		--	--			214.393	-1.48778e-05
							214.559	4.34976e-06		--	--			214.559	-1.48885e-05
							214.711	4.27367e-06		--	--			214.711	-1.48183e-05
							214.849	4.3564e-06		--	--			214.849	-1.49063e-05
							214.997	4.30845e-06		--	--			214.997	-1.48628e-05
							215.16	4.34293e-06		--	--			215.16	-1.48978e-05
							215.33	4.34535e-06		--	--			215.33	-1.49007e-05
							215.501	4.34682e-06		--	--			215.501	-1.4902e-05
							215.829	4.34536e-06		--	--			215.829	-1.48947e-05
							215.988	4.36616e-06		--	--			215.988	-1.49126e-05
							216.159	4.34439e-06		--	--			216.159	-1.49006e-05
							216.347	4.3403e-06		--	--			216.347	-1.49076e-05
							216.524	4.34447e-06		--	--			216.524	-1.49212e-05
							216.702	4.34551e-06		--	--			216.702	-1.49187e-05
							216.878	4.31429e-06		--	--			216.878	-1.4884e-05
							217.059	4.35116e-06		--	--			217.059	-1.49176e-05
							217.249	4.36061e-06		--	--			217.249	-1.49294e-05
							217.439	4.35787e-06		--	--			217.439	-1.4929e-05
							217.622	4.36151e-06		--	--			217.622	-1.49368e-05
							217.955	4.34807e-06		--	--			217.955	-1.49356e-05
							218.102	4.33275e-06		--	--			218.102	-1.49246e-05
							218.267	4.35085e-06		--	--			218.267	-1.49465e-05
							218.432	4.33455e-06		--	--			218.432	-1.4934e-05
							218.604	4.34503e-06		--	--			218.604	-1.4947e-05
							218.766	4.34365e-06		--	--			218.766	-1.4946e-05
							218.925	4.36412e-06		--	--			218.925	-1.49669e-05
							219.08	4.35359e-06		--	--			219.08	-1.49575e-05
							219.244	4.35088e-06		--	--			219.244	-1.49589e-05
							219.412	4.36545e-06		--	--			219.412	-1.49776e-05
							219.576	4.34517e-06		--	--			219.576	-1.49613e-05
							219.742	4.36122e-06		--	--			219.742	-1.4981e-05
							220.069	4.35845e-06		--	--			220.069	-1.49844e-05
							220.225	4.39635e-06		--	--			220.225	-1.50201e-05
							220.398	4.36964e-06		--	--			220.398	-1.4991e-05
							220.57	4.36078e-06		--	--			220.57	-1.4981e-05
							220.743	4.34984e-06		--	--			220.743	-1.49786e-05
							220.922	4.34906e-06		--	--			220.922	-1.49868e-05
							221.099	4.3656e-06		--	--			221.099	-1.50114e-05
							221.282	4.35039e-06		--	--			221.282	-1.50012e-05
							221.471	4.33795e-06		--	--			221.471	-1.49939e-05
							221.659	4.31119e-06		--	--			221.659	-1.49678e-05
							221.837	4.36656e-06		--	--			221.837	-1.50179e-05
							222.011	4.36422e-06		--	--			222.011	-1.50104e-05
							222.337	4.39125e-06		--	--			222.337	-1.50376e-05
							222.49	4.3605e-06		--	--			222.49	-1.50089e-05
							222.649	4.36609e-06		--	--			222.649	-1.50165e-05
							222.815	4.36929e-06		--	--			222.815	-1.50209e-05
							222.983	4.35771e-06		--	--			222.983	-1.50105e-05
							223.163	4.37237e-06		--	--			223.163	-1.50271e-05
							223.337	4.41561e-06		--	--			223.337	-1.50754e-05
							223.501	4.4071e-06		--	--			223.501	-1.50717e-05
							223.65	4.3015e-06		--	--			223.65	-1.49703e-05
							223.794	4.35455e-06		--	--			223.794	-1.50254e-05
							223.944	4.37378e-06		--	--			223.944	-1.50467e-05
							224.099	4.38818e-06		--	--			224.099	-1.50632e-05
							224.414	4.36804e-06		--	--			224.414	-1.50438e-05
							224.579	4.35588e-06		--	--			224.579	-1.50316e-05
							224.746	4.37754e-06		--	--			224.746	-1.50516e-05
							224.918	4.35678e-06		--	--			224.918	-1.50273e-05
							225.095	4.39695e-06		--	--			225.095	-1.50639e-05
							225.282	4.40376e-06		--	--			225.282	-1.50745e-05
							225.479	4.34776e-06		--	--			225.479	-1.50281e-05
							225.66	4.35641e-06		--	--			225.66	-1.50456e-05
							225.844	4.29691e-06		--	--			225.844	-1.499e-05
							226.027	4.37289e-06		--	--			226.027	-1.50695e-05
							226.202	4.33592e-06		--	--			226.202	-1.50359e-05
							226.52	4.3485e-06		--	--			226.52	-1.50521e-05
							226.678	4.3682e-06		--	--			226.678	-1.50736e-05
							226.838	4.40061e-06		--	--			226.838	-1.51078e-05
							227.012	4.42053e-06		--	--			227.012	-1.51295e-05
							227.185	4.28643e-06		--	--			227.185	-1.49973e-05
							227.365	4.33191e-06		--	--			227.365	-1.50455e-05
							227.535	4.30569e-06		--	--			227.535	-1.5022e-05
							227.701	4.30594e-06		--	--			227.701	-1.5025e-05
							227.849	4.4016e-06		--	--			227.849	-1.51235e-05
							227.995	4.36843e-06		--	--			227.995	-1.50932e-05
							228.157	4.33057e-06		--	--			228.157	-1.50585e-05
							228.334	4.39198e-06		--	--			228.334	-1.51212e-05
							228.645	4.36642e-06		--	--			228.645	-1.50952e-05
							228.803	4.41041e-06		--	--			228.803	-1.51388e-05
							228.964	4.39276e-06		--	--			228.964	-1.51205e-05
							229.14	4.42044e-06		--	--			229.14	-1.51475e-05
							229.321	4.31221e-06		--	--			229.321	-1.5041e-05
							229.509	4.41611e-06		--	--			229.509	-1.51502e-05
							229.681	4.36397e-06		--	--			229.681	-1.51029e-05
							229.861	4.32662e-06		--	--			229.861	-1.50682e-05
							230.046	4.40065e-06		--	--			230.046	-1.51428e-05
							230.229	4.37958e-06		--	--			230.229	-1.51224e-05
							230.429	4.33318e-06		--	--			230.429	-1.5077e-05
							230.767	4.32084e-06		--	--			230.767	-1.50667e-05
							230.934	4.39475e-06		--	--			230.934	-1.51449e-05
							231.119	4.3997e-06		--	--			231.119	-1.5155e-05
							231.313	4.33308e-06		--	--			231.313	-1.50933e-05
							231.5	4.34126e-06		--	--			231.5	-1.51015e-05
							231.672	4.26485e-06		--	--			231.672	-1.50252e-05
							231.849	4.38028e-06		--	--			231.849	-1.51407e-05
							232.009	4.39607e-06		--	--			232.009	-1.51567e-05
							232.166	4.42681e-06		--	--			232.166	-1.51877e-05
							232.326	4.36885e-06		--	--			232.326	-1.51302e-05
							232.49	4.38875e-06		--	--			232.49	-1.51513e-05
							232.651	4.31292e-06		--	--			232.651	-1.50766e-05
							232.944	4.35913e-06		--	--			232.944	-1.51284e-05
							233.096	4.35625e-06		--	--			233.096	-1.51307e-05
							233.258	4.37845e-06		--	--			233.258	-1.51584e-05
							233.434	4.32708e-06		--	--			233.434	-1.51099e-05
							233.607	4.40068e-06		--	--			233.607	-1.51838e-05
							233.779	4.38019e-06		--	--			233.779	-1.51636e-05
							233.946	4.34199e-06		--	--			233.946	-1.51255e-05
							234.125	4.38282e-06		--	--			234.125	-1.51663e-05
							234.313	4.40487e-06		--	--			234.313	-1.51884e-05
							234.502	4.31083e-06		--	--			234.502	-1.50983e-05
							234.679	4.40794e-06		--	--			234.679	-1.52003e-05
							235.02	4.38968e-06		--	--			235.02	-1.51893e-05
							235.18	4.35849e-06		--	--			235.18	-1.51598e-05
							235.357	4.4289e-06		--	--			235.357	-1.52321e-05
							235.535	4.34609e-06		--	--			235.535	-1.51497e-05
							235.716	4.31571e-06		--	--			235.716	-1.51191e-05
							235.891	4.33108e-06		--	--			235.891	-1.51343e-05
							236.072	4.31384e-06		--	--			236.072	-1.51208e-05
							236.236	4.35282e-06		--	--			236.236	-1.51635e-05
							236.402	4.40853e-06		--	--			236.402	-1.52229e-05
							236.57	4.39678e-06		--	--			236.57	-1.52106e-05
							236.727	4.29592e-06		--	--			236.727	-1.51089e-05
							236.866	4.37587e-06		--	--			236.866	-1.51881e-05
							237.159	4.37408e-06		--	--			237.159	-1.51844e-05
							237.301	4.42151e-06		--	--			237.301	-1.52309e-05
							237.441	4.3171e-06		--	--			237.441	-1.51255e-05
							237.577	4.36604e-06		--	--			237.577	-1.51754e-05
							237.722	4.35422e-06		--	--			237.722	-1.51649e-05
							237.87	4.37693e-06		--	--			237.87	-1.5189e-05
							238.031	4.39502e-06		--	--			238.031	-1.52071e-05
							238.205	4.38949e-06		--	--			238.205	-1.52004e-05
							238.393	4.39082e-06		--	--			238.393	-1.52003e-05
							238.582	4.37763e-06		--	--			238.582	-1.51933e-05
							238.763	4.36688e-06		--	--			238.763	-1.51904e-05
							238.933	4.38475e-06		--	--			238.933	-1.52157e-05
							239.278	4.35137e-06		--	--			239.278	-1.51816e-05
							239.437	4.37223e-06		--	--			239.437	-1.52013e-05
							239.609	4.35411e-06		--	--			239.609	-1.51858e-05
							239.79	4.3615e-06		--	--			239.79	-1.51983e-05
							239.968	4.36163e-06		--	--			239.968	-1.52034e-05
							240.146	4.35483e-06		--	--			240.146	-1.51954e-05
							240.323	4.37817e-06		--	--			240.323	-1.52151e-05
							240.501	4.36166e-06		--	--			240.501	-1.5195e-05
							240.672	4.34266e-06		--	--			240.672	-1.51753e-05
							240.818	4.38654e-06		--	--			240.818	-1.52189e-05
							240.968	4.40077e-06		--	--			240.968	-1.52328e-05
							241.121	4.37869e-06		--	--			241.121	-1.52126e-05
							241.435	4.36916e-06		--	--			241.435	-1.52108e-05
							241.569	4.38343e-06		--	--			241.569	-1.52266e-05
							241.709	4.36444e-06		--	--			241.709	-1.52035e-05
							241.878	4.3877e-06		--	--			241.878	-1.52217e-05
							242.036	4.40959e-06		--	--			242.036	-1.52389e-05
							242.212	4.39183e-06		--	--			242.212	-1.52288e-05
							242.396	4.36801e-06		--	--			242.396	-1.52135e-05
							242.574	4.37832e-06		--	--			242.574	-1.52319e-05
							242.745	4.36734e-06		--	--			242.745	-1.52267e-05
							242.932	4.39551e-06		--	--			242.932	-1.5261e-05
							243.126	4.34231e-06		--	--			243.126	-1.52115e-05
							243.478	4.36083e-06		--	--			243.478	-1.52235e-05
							243.644	4.34115e-06		--	--			243.644	-1.52019e-05
							243.824	4.40342e-06		--	--			243.824	-1.52654e-05
							244.01	4.38155e-06		--	--			244.01	-1.52447e-05
							244.204	4.36681e-06		--	--			244.204	-1.52323e-05
							244.386	4.37581e-06		--	--			244.386	-1.52441e-05
							244.565	4.39653e-06		--	--			244.565	-1.52677e-05
							244.734	4.33964e-06		--	--			244.734	-1.52077e-05
							244.898	4.43253e-06		--	--			244.898	-1.52967e-05
							245.061	4.36436e-06		--	--			245.061	-1.52247e-05
							245.228	4.40098e-06		--	--			245.228	-1.52645e-05
							245.542	4.39421e-06		--	--			245.542	-1.52686e-05
							245.693	4.39335e-06		--	--			245.693	-1.52725e-05
							245.838	4.3253e-06		--	--			245.838	-1.52085e-05
							245.989	4.28888e-06		--	--			245.989	-1.51764e-05
							246.157	4.38973e-06		--	--			246.157	-1.52804e-05
							246.32	4.35857e-06		--	--			246.32	-1.52372e-05
							246.477	4.36399e-06		--	--			246.477	-1.5231e-05
							246.649	4.4469e-06		--	--			246.649	-1.53019e-05
							246.823	4.37787e-06		--	--			246.823	-1.52468e-05
							246.999	4.42251e-06		--	--			246.999	-1.53056e-05
							247.186	4.39395e-06		--	--			247.186	-1.52895e-05
							247.536	4.35854e-06		--	--			247.536	-1.52601e-05
							247.698	4.33853e-06		--	--			247.698	-1.52402e-05
							247.86	4.38567e-06		--	--			247.86	-1.5282e-05
							248.06	4.39876e-06		--	--			248.06	-1.52886e-05
							248.258	4.40726e-06		--	--			248.258	-1.53008e-05
							248.443	4.38642e-06		--	--			248.443	-1.52897e-05
							248.619	4.3757e-06		--	--			248.619	-1.52883e-05
							248.8	4.35186e-06		--	--			248.8	-1.52639e-05
							248.965	4.36861e-06		--	--			248.965	-1.5276e-05
							249.135	4.40362e-06		--	--			249.135	-1.53062e-05
							249.453	4.38893e-06		--	--			249.453	-1.52874e-05
							249.607	4.38543e-06		--	--			249.607	-1.52824e-05
							249.767	4.34622e-06		--	--			249.767	-1.52416e-05
							249.936	4.43561e-06		--	--			249.936	-1.53289e-05
							250.11	4.32761e-06		--	--			250.11	-1.52188e-05
							250.278	4.44058e-06		--	--			250.278	-1.53311e-05
							250.431	4.39249e-06		--	--			250.431	-1.52909e-05
							250.581	4.394e-06		--	--			250.581	-1.53e-05
							250.732	4.40556e-06		--	--			250.732	-1.53193e-05
							250.885	4.40186e-06		--	--			250.885	-1.53178e-05
							251.039	4.40241e-06		--	--			251.039	-1.53202e-05
							251.357	4.40548e-06		--	--			251.357	-1.53264e-05
							251.523	4.40314e-06		--	--			251.523	-1.53251e-05
							251.693	4.37534e-06		--	--			251.693	-1.52984e-05
							251.871	4.39118e-06		--	--			251.871	-1.531e-05
							252.062	4.38605e-06		--	--			252.062	-1.52987e-05
							252.248	4.40043e-06		--	--			252.248	-1.53076e-05
							252.434	4.41004e-06		--	--			252.434	-1.53293e-05
							252.614	4.36006e-06		--	--			252.614	-1.5291e-05
							252.789	4.39632e-06		--	--			252.789	-1.53355e-05
							253.116	4.38801e-06		--	--			253.116	-1.53197e-05
							253.283	4.40283e-06		--	--			253.283	-1.53308e-05
							253.453	4.37336e-06		--	--			253.453	-1.53019e-05
							253.631	4.39675e-06		--	--			253.631	-1.53259e-05
							253.81	4.3712e-06		--	--			253.81	-1.53012e-05
							253.985	4.37241e-06		--	--			253.985	-1.53046e-05
							254.159	4.38838e-06		--	--			254.159	-1.53229e-05
							254.328	4.41712e-06		--	--			254.328	-1.53538e-05
							254.488	4.40064e-06		--	--			254.488	-1.53392e-05
							254.638	4.38136e-06		--	--			254.638	-1.53218e-05
							254.928	4.38409e-06		--	--			254.928	-1.53234e-05
							255.078	4.40363e-06		--	--			255.078	-1.53399e-05
							255.223	4.37538e-06		--	--			255.223	-1.53087e-05
							255.365	4.38691e-06		--	--			255.365	-1.53205e-05
							255.518	4.40793e-06		--	--			255.518	-1.53487e-05
							255.678	4.3858e-06		--	--			255.678	-1.53341e-05
							255.837	4.3855e-06		--	--			255.837	-1.53411e-05
							256.006	4.36508e-06		--	--			256.006	-1.53226e-05
							256.175	4.37673e-06		--	--			256.175	-1.53361e-05
							256.348	4.39953e-06		--	--			256.348	-1.53608e-05
							256.674	4.38139e-06		--	--			256.674	-1.53458e-05
							256.837	4.37163e-06		--	--			256.837	-1.53376e-05
							257.01	4.34606e-06		--	--			257.01	-1.5311e-05
							257.192	4.3993e-06		--	--			257.192	-1.53619e-05
							257.376	4.33465e-06		--	--			257.376	-1.52949e-05
							257.555	4.40627e-06		--	--			257.555	-1.53648e-05
							257.756	4.40386e-06		--	--			257.756	-1.53606e-05
							257.944	4.39349e-06		--	--			257.944	-1.53497e-05
							258.126	4.40394e-06		--	--			258.126	-1.53623e-05
							258.462	4.38161e-06		--	--			258.462	-1.53442e-05
							258.62	4.36958e-06		--	--			258.62	-1.53346e-05
							258.783	4.37025e-06		--	--			258.783	-1.53377e-05
							258.952	4.37312e-06		--	--			258.952	-1.53429e-05
							259.122	4.36628e-06		--	--			259.122	-1.53355e-05
							259.294	4.38062e-06		--	--			259.294	-1.53493e-05
							259.454	4.36733e-06		--	--			259.454	-1.53354e-05
							259.619	4.35967e-06		--	--			259.619	-1.53278e-05
							259.784	4.39789e-06		--	--			259.784	-1.53662e-05
							259.949	4.42771e-06		--	--			259.949	-1.53961e-05
							260.221	4.36247e-06		--	--			260.221	-1.534e-05
							260.342	4.39828e-06		--	--			260.342	-1.53802e-05
							260.481	4.37129e-06		--	--			260.481	-1.53578e-05
							260.635	4.41006e-06		--	--			260.635	-1.53985e-05
							260.789	4.28325e-06		--	--			260.789	-1.52737e-05
							260.925	4.36526e-06		--	--			260.925	-1.53574e-05
							261.083	4.36729e-06		--	--			261.083	-1.53557e-05
							261.237	4.39026e-06		--	--			261.237	-1.53731e-05
							261.395	4.3908e-06		--	--			261.395	-1.53679e-05
							261.576	4.38182e-06		--	--			261.576	-1.53597e-05
							261.914	4.36204e-06		--	--			261.914	-1.53509e-05
							262.064	4.35384e-06		--	--			262.064	-1.53435e-05
							262.249	4.36887e-06		--	--			262.249	-1.53544e-05
							262.44	4.37553e-06		--	--			262.44	-1.53568e-05
							262.628	4.36883e-06		--	--			262.628	-1.53578e-05
							262.813	4.32968e-06		--	--			262.813	-1.53324e-05
							262.998	4.35755e-06		--	--			262.998	-1.53741e-05
							263.178	4.37685e-06		--	--			263.178	-1.53914e-05
							263.365	4.36695e-06		--	--			263.365	-1.53781e-05
							263.683	4.35423e-06		--	--			263.683	-1.53634e-05
							263.844	4.36069e-06		--	--			263.844	-1.5371e-05
							264.008	4.35352e-06		--	--			264.008	-1.53649e-05
							264.178	4.35311e-06		--	--			264.178	-1.53658e-05
							264.347	4.32301e-06		--	--			264.347	-1.5337e-05
							264.515	4.35286e-06		--	--			264.515	-1.53682e-05
							264.692	4.37802e-06		--	--			264.692	-1.53944e-05
							264.85	4.30777e-06		--	--			264.85	-1.53249e-05
							264.999	4.35026e-06		--	--			264.999	-1.53682e-05
							265.148	4.35173e-06		--	--			265.148	-1.53704e-05
							265.439	4.39256e-06		--	--			265.439	-1.54129e-05
							265.574	4.3032e-06		--	--			265.574	-1.53243e-05
							265.699	4.34962e-06		--	--			265.699	-1.53719e-05
							265.831	4.34864e-06		--	--			265.831	-1.53724e-05
							265.983	4.35468e-06		--	--			265.983	-1.53801e-05
							266.152	4.32283e-06		--	--			266.152	-1.53501e-05
							266.328	4.33969e-06		--	--			266.328	-1.53675e-05
							266.508	4.32919e-06		--	--			266.508	-1.53577e-05
							266.676	4.33971e-06		--	--			266.676	-1.53684e-05
							266.856	4.32768e-06		--	--			266.856	-1.53554e-05
							267.204	4.34334e-06		--	--			267.204	-1.53703e-05
							267.378	4.32914e-06		--	--			267.378	-1.53594e-05
							267.566	4.29643e-06		--	--			267.566	-1.53302e-05
							267.763	4.30639e-06		--	--			267.763	-1.53418e-05
							267.948	4.35512e-06		--	--			267.948	-1.53909e-05
							268.136	4.33432e-06		--	--			268.136	-1.53704e-05
							268.331	4.33028e-06		--	--			268.331	-1.53663e-05
							268.52	4.3419e-06		--	--			268.52	-1.53778e-05
							268.846	4.34305e-06		--	--			268.846	-1.53853e-05
							268.998	4.3363e-06		--	--			268.998	-1.53838e-05
							269.162	4.30615e-06		--	--			269.162	-1.53594e-05
							269.335	4.30449e-06		--	--			269.335	-1.53553e-05
							269.507	4.34264e-06		--	--			269.507	-1.53895e-05
							269.655	4.26833e-06		--	--			269.655	-1.53118e-05
							269.801	4.32101e-06		--	--			269.801	-1.53669e-05
							269.957	4.32786e-06		--	--			269.957	-1.53793e-05
							270.113	4.32434e-06		--	--			270.113	-1.53813e-05
							270.268	4.32712e-06		--	--			270.268	-1.53858e-05
							270.59	4.31774e-06		--	--			270.59	-1.53725e-05
							270.737	4.31448e-06		--	--			270.737	-1.53681e-05
							270.888	4.2887e-06		--	--			270.888	-1.53425e-05
							271.06	4.32817e-06		--	--			271.06	-1.53822e-05
							271.242	4.34429e-06		--	--			271.242	-1.53997e-05
							271.424	4.28391e-06		--	--			271.424	-1.53448e-05
							271.603	4.32173e-06		--	--			271.603	-1.5388e-05
							271.771	4.31384e-06		--	--			271.771	-1.53855e-05
							271.951	4.31617e-06		--	--			271.951	-1.53941e-05
							272.316	4.2786e-06		--	--			272.316	-1.5366e-05
							272.483	4.29361e-06		--	--			272.483	-1.53812e-05
							272.667	4.26175e-06		--	--			272.667	-1.53495e-05
							272.857	4.3119e-06		--	--			272.857	-1.53989e-05
							273.051	4.31959e-06		--	--			273.051	-1.54054e-05
							273.241	4.2718e-06		--	--			273.241	-1.53565e-05
							273.434	4.27442e-06		--	--			273.434	-1.53702e-05
							273.627	4.2671e-06		--	--			273.627	-1.53755e-05
							273.95	4.27289e-06		--	--			273.95	-1.53848e-05
							274.105	4.2682e-06		--	--			274.105	-1.53743e-05
							274.257	4.27448e-06		--	--			274.257	-1.53749e-05
							274.43	4.27081e-06		--	--			274.43	-1.5381e-05
							274.592	4.22598e-06		--	--			274.592	-1.53491e-05
							274.75	4.24832e-06		--	--			274.75	-1.5384e-05
							274.91	4.24656e-06		--	--			274.91	-1.53829e-05
							275.07	4.2458e-06		--	--			275.07	-1.53755e-05
							275.236	4.30087e-06		--	--			275.236	-1.54237e-05
							275.385	4.18385e-06		--	--			275.385	-1.5305e-05
							275.635	4.23911e-06		--	--			275.635	-1.53698e-05
							275.774	4.24754e-06		--	--			275.774	-1.53835e-05
							275.927	4.2429e-06		--	--			275.927	-1.53792e-05
							276.074	4.19651e-06		--	--			276.074	-1.53291e-05
							276.211	4.22622e-06		--	--			276.211	-1.53553e-05
							276.345	4.23714e-06		--	--			276.345	-1.53628e-05
							276.486	4.22566e-06		--	--			276.486	-1.53567e-05
							276.659	4.24133e-06		--	--			276.659	-1.53796e-05
							276.84	4.21623e-06		--	--			276.84	-1.53621e-05
							277.198	4.22088e-06		--	--			277.198	-1.53541e-05
							277.359	4.21355e-06		--	--			277.359	-1.53398e-05
							277.53	4.24387e-06		--	--			277.53	-1.53743e-05
							277.734	4.18601e-06		--	--			277.734	-1.53242e-05
							277.927	4.19821e-06		--	--			277.927	-1.53424e-05
							278.113	4.1903e-06		--	--			278.113	-1.53349e-05
							278.302	4.21157e-06		--	--			278.302	-1.53566e-05
							278.482	4.19126e-06		--	--			278.482	-1.53349e-05
							278.808	4.19978e-06		--	--			278.808	-1.53382e-05
							278.964	4.21185e-06		--	--			278.964	-1.53516e-05
							279.14	4.19342e-06		--	--			279.14	-1.53382e-05
							279.314	4.18618e-06		--	--			279.314	-1.5336e-05
							279.482	4.18517e-06		--	--			279.482	-1.53389e-05
							279.651	4.18667e-06		--	--			279.651	-1.53439e-05
							279.811	4.19579e-06		--	--			279.811	-1.53562e-05
							279.975	4.21103e-06		--	--			279.975	-1.53737e-05
							280.135	4.09617e-06		--	--			280.135	-1.52599e-05
							280.428	4.15646e-06		--	--			280.428	-1.53218e-05
							280.554	4.18402e-06		--	--			280.554	-1.53494e-05
							280.706	4.20144e-06		--	--			280.706	-1.53668e-05
							280.856	4.08052e-06		--	--			280.856	-1.52458e-05
							280.975	4.15243e-06		--	--			280.975	-1.53173e-05
							281.102	4.14104e-06		--	--			281.102	-1.53053e-05
							281.259	4.14622e-06		--	--			281.259	-1.53096e-05
							281.429	4.15967e-06		--	--			281.429	-1.53223e-05
							281.616	4.15286e-06		--	--			281.616	-1.53159e-05
							281.95	4.15797e-06		--	--			281.95	-1.53225e-05
							282.117	4.12482e-06		--	--			282.117	-1.5293e-05
							282.288	4.14678e-06		--	--			282.288	-1.53186e-05
							282.484	4.11092e-06		--	--			282.484	-1.52862e-05
							282.68	4.13005e-06		--	--			282.68	-1.53041e-05
							282.855	4.10211e-06		--	--			282.855	-1.52751e-05
							283.042	4.09644e-06		--	--			283.042	-1.52709e-05
							283.231	4.14823e-06		--	--			283.231	-1.53293e-05
							283.604	4.12365e-06		--	--			283.604	-1.53114e-05
							283.777	4.12491e-06		--	--			283.777	-1.53093e-05
							283.947	4.10216e-06		--	--			283.947	-1.52834e-05
							284.118	4.15004e-06		--	--			284.118	-1.53338e-05
							284.303	4.12071e-06		--	--			284.303	-1.53097e-05
							284.492	4.09837e-06		--	--			284.492	-1.52928e-05
							284.681	4.12666e-06		--	--			284.681	-1.53203e-05
							284.87	4.12828e-06		--	--			284.87	-1.53201e-05
							285.165	4.13067e-06		--	--			285.165	-1.53225e-05
							285.304	4.13141e-06		--	--			285.304	-1.5325e-05
							285.463	4.108e-06		--	--			285.463	-1.53035e-05
							285.617	4.09452e-06		--	--			285.617	-1.52906e-05
							285.766	4.01767e-06		--	--			285.766	-1.52125e-05
							285.908	4.11926e-06		--	--			285.908	-1.53128e-05
							286.062	4.13007e-06		--	--			286.062	-1.53223e-05
							286.219	4.11826e-06		--	--			286.219	-1.53117e-05
							286.372	4.12235e-06		--	--			286.372	-1.53171e-05
							286.713	4.11216e-06		--	--			286.713	-1.53084e-05
							286.871	4.10661e-06		--	--			286.871	-1.53021e-05
							287.029	4.08306e-06		--	--			287.029	-1.52779e-05
							287.191	4.11056e-06		--	--			287.191	-1.53111e-05
							287.373	4.06955e-06		--	--			287.373	-1.52868e-05
							287.559	4.04865e-06		--	--			287.559	-1.5283e-05
							287.741	4.06583e-06		--	--			287.741	-1.52969e-05
							287.915	4.05762e-06		--	--			287.915	-1.5277e-05
							288.098	4.13129e-06		--	--			288.098	-1.53383e-05
							288.484	4.07415e-06		--	--			288.484	-1.52956e-05
							288.647	4.08236e-06		--	--			288.647	-1.53096e-05
							288.819	3.99652e-06		--	--			288.819	-1.52292e-05
							289.018	4.09898e-06		--	--			289.018	-1.5338e-05
							289.228	4.07155e-06		--	--			289.228	-1.53132e-05
							289.425	4.06853e-06		--	--			289.425	-1.53107e-05
							289.618	4.05199e-06		--	--			289.618	-1.5294e-05
							289.813	4.07972e-06		--	--			289.813	-1.53101e-05
							290.133	4.06784e-06		--	--			290.133	-1.52793e-05
							290.276	4.10015e-06		--	--			290.276	-1.53151e-05
							290.434	4.07269e-06		--	--			290.434	-1.52915e-05
							290.597	4.0867e-06		--	--			290.597	-1.53094e-05
							290.747	4.01961e-06		--	--			290.747	-1.52456e-05
							290.899	4.08886e-06		--	--			290.899	-1.5318e-05
							291.056	4.066e-06		--	--			291.056	-1.52984e-05
							291.212	4.0685e-06		--	--			291.212	-1.53028e-05
							291.378	4.04391e-06		--	--			291.378	-1.5279e-05
							291.678	4.04721e-06		--	--			291.678	-1.52834e-05
							291.825	4.04033e-06		--	--			291.825	-1.52741e-05
							291.983	4.04115e-06		--	--			291.983	-1.52723e-05
							292.145	4.08294e-06		--	--			292.145	-1.53115e-05
							292.329	4.02761e-06		--	--			292.329	-1.526e-05
							292.524	4.06105e-06		--	--			292.524	-1.52996e-05
							292.706	4.04329e-06		--	--			292.706	-1.52876e-05
							292.879	4.02779e-06		--	--			292.879	-1.52727e-05
							293.232	4.06074e-06		--	--			293.232	-1.53064e-05
							293.429	4.05689e-06		--	--			293.429	-1.53033e-05
							293.617	4.04327e-06		--	--			293.617	-1.52904e-05
							293.791	4.03669e-06		--	--			293.791	-1.52821e-05
							293.984	4.09882e-06		--	--			293.984	-1.53396e-05
							294.188	4.09374e-06		--	--			294.188	-1.53297e-05
							294.39	4.07431e-06		--	--			294.39	-1.53146e-05
							294.753	4.0543e-06		--	--			294.753	-1.53066e-05
							294.928	4.09013e-06		--	--			294.928	-1.5342e-05
							295.13	4.08608e-06		--	--			295.13	-1.53367e-05
							295.324	4.03797e-06		--	--			295.324	-1.529e-05
							295.514	4.0852e-06		--	--			295.514	-1.53491e-05
							295.715	4.04399e-06		--	--			295.715	-1.53205e-05
							295.896	4.03129e-06		--	--			295.896	-1.53044e-05
							296.059	4.05776e-06		--	--			296.059	-1.53211e-05
							296.36	4.11187e-06		--	--			296.36	-1.53602e-05
							296.525	4.0767e-06		--	--			296.525	-1.53208e-05
							296.682	4.00934e-06		--	--			296.682	-1.52495e-05
							296.826	4.08663e-06		--	--			296.826	-1.53275e-05
							296.971	4.07035e-06		--	--			296.971	-1.53186e-05
							297.133	4.07933e-06		--	--			297.133	-1.53359e-05
							297.3	4.06968e-06		--	--			297.3	-1.53326e-05
							297.457	4.03669e-06		--	--			297.457	-1.52961e-05
							297.607	4.07303e-06		--	--			297.607	-1.53291e-05
							297.918	4.0621e-06		--	--			297.918	-1.53156e-05
							298.062	4.11332e-06		--	--			298.062	-1.53678e-05
							298.224	3.99751e-06		--	--			298.224	-1.5253e-05
							298.384	4.10485e-06		--	--			298.384	-1.53619e-05
							298.548	4.08436e-06		--	--			298.548	-1.53432e-05
							298.716	4.06783e-06		--	--			298.716	-1.53285e-05
							298.888	4.09696e-06		--	--			298.888	-1.53598e-05
							299.077	4.08122e-06		--	--			299.077	-1.53467e-05
							299.439	4.02716e-06		--	--			299.439	-1.52968e-05
							299.612	4.03702e-06		--	--			299.612	-1.53079e-05
							299.785	4.06972e-06		--	--			299.785	-1.53419e-05
							299.995	4.05037e-06		--	--			299.995	-1.5321e-05
							300.207	4.03373e-06		--	--			300.207	-1.53019e-05
							300.403	4.0358e-06		--	--			300.403	-1.53032e-05
							300.587	4.08729e-06		--	--			300.587	-1.53578e-05
							300.76	4.03519e-06		--	--			300.76	-1.53086e-05
							301.102	4.08297e-06		--	--			301.102	-1.53605e-05
							301.258	4.05609e-06		--	--			301.258	-1.53351e-05
							301.431	4.01726e-06		--	--			301.431	-1.52983e-05
							301.595	4.05366e-06		--	--			301.595	-1.53372e-05
							301.757	4.03659e-06		--	--			301.757	-1.53225e-05
							301.924	4.0416e-06		--	--			301.924	-1.53299e-05
							302.09	4.06259e-06		--	--			302.09	-1.53526e-05
							302.255	4.06655e-06		--	--			302.255	-1.53581e-05
							302.386	3.8631e-06		--	--			302.386	-1.5156e-05
							302.618	4.04808e-06		--	--			302.618	-1.53347e-05
							302.721	4.06221e-06		--	--			302.721	-1.53459e-05
							302.855	4.0833e-06		--	--			302.855	-1.53632e-05
							302.991	3.96021e-06		--	--			302.991	-1.52435e-05
							303.105	3.99206e-06		--	--			303.105	-1.52817e-05
							303.224	4.03504e-06		--	--			303.224	-1.53312e-05
							303.361	4.02399e-06		--	--			303.361	-1.53278e-05
							303.533	4.01861e-06		--	--			303.533	-1.5323e-05
							303.708	3.99014e-06		--	--			303.708	-1.52901e-05
							304.055	3.9558e-06		--	--			304.055	-1.5247e-05
							304.224	4.00602e-06		--	--			304.224	-1.52929e-05
							304.403	4.02734e-06		--	--			304.403	-1.53097e-05
							304.6	3.96005e-06		--	--			304.6	-1.52469e-05
							304.817	3.98975e-06		--	--			304.817	-1.52861e-05
							305.018	3.95348e-06		--	--			305.018	-1.52573e-05
							305.187	3.99297e-06		--	--			305.187	-1.52987e-05
							305.538	4.00301e-06		--	--			305.538	-1.53127e-05
							305.703	3.98636e-06		--	--			305.703	-1.52984e-05
							305.873	3.94073e-06		--	--			305.873	-1.52551e-05
							306.041	3.99239e-06		--	--			306.041	-1.53072e-05
							306.213	3.988e-06		--	--			306.213	-1.52997e-05
							306.394	3.94936e-06		--	--			306.394	-1.52578e-05
							306.57	4.00237e-06		--	--			306.57	-1.53099e-05
							306.743	3.9967e-06		--	--			306.743	-1.53054e-05
							307.076	4.01361e-06		--	--			307.076	-1.53219e-05
							307.213	4.0005e-06		--	--			307.213	-1.5306e-05
							307.36	3.98125e-06		--	--			307.36	-1.52839e-05
							307.535	4.00826e-06		--	--			307.535	-1.53089e-05
							307.699	4.00446e-06		--	--			307.699	-1.53068e-05
							307.844	3.8627e-06		--	--			307.844	-1.51666e-05
							307.969	4.00411e-06		--	--			307.969	-1.53094e-05
							308.09	3.99913e-06		--	--			308.09	-1.53153e-05
							308.25	3.98469e-06		--	--			308.25	-1.53172e-05
							308.557	3.95049e-06		--	--			308.557	-1.53035e-05
							308.691	3.9671e-06		--	--			308.691	-1.5314e-05
							308.846	3.93447e-06		--	--			308.846	-1.52742e-05
							309.022	3.98918e-06		--	--			309.022	-1.53216e-05
							309.199	3.9992e-06		--	--			309.199	-1.53296e-05
							309.395	3.95003e-06		--	--			309.395	-1.52781e-05
							309.578	3.97221e-06		--	--			309.578	-1.52984e-05
							309.933	3.99202e-06		--	--			309.933	-1.53154e-05
							310.095	4.11215e-06		--	--			310.095	-1.54337e-05
							310.277	3.90208e-06		--	--			310.277	-1.52207e-05
							310.482	3.98225e-06		--	--			310.482	-1.52975e-05
							310.684	3.99763e-06		--	--			310.684	-1.53138e-05
							310.854	4.00561e-06		--	--			310.854	-1.53246e-05
							311.037	4.03249e-06		--	--			311.037	-1.53544e-05
							311.378	3.96323e-06		--	--			311.378	-1.53025e-05
							311.539	4.01151e-06		--	--			311.539	-1.53595e-05
							311.708	3.94124e-06		--	--			311.708	-1.52859e-05
							311.886	4.02062e-06		--	--			311.886	-1.53568e-05
							312.07	4.00017e-06		--	--			312.07	-1.53275e-05
							312.262	3.99603e-06		--	--			312.262	-1.53302e-05
							312.452	3.99283e-06		--	--			312.452	-1.53363e-05
							312.783	3.97775e-06		--	--			312.783	-1.53232e-05
							312.938	3.98833e-06		--	--			312.938	-1.53266e-05
							313.094	3.97625e-06		--	--			313.094	-1.53074e-05
							313.241	3.98427e-06		--	--			313.241	-1.53137e-05
							313.415	4.00291e-06		--	--			313.415	-1.53334e-05
							313.565	3.88061e-06		--	--			313.565	-1.52119e-05
							313.694	4.00086e-06		--	--			313.694	-1.53321e-05
							313.815	4.00517e-06		--	--			313.815	-1.53353e-05
							313.97	4.00525e-06		--	--			313.97	-1.5334e-05
							314.247	3.92383e-06		--	--			314.247	-1.52526e-05
							314.339	3.99639e-06		--	--			314.339	-1.53262e-05
							314.467	3.98079e-06		--	--			314.467	-1.53122e-05
							314.615	3.98514e-06		--	--			314.615	-1.53183e-05
							314.766	3.99564e-06		--	--			314.766	-1.53283e-05
							314.939	3.97445e-06		--	--			314.939	-1.53058e-05
							315.131	3.99121e-06		--	--			315.131	-1.53211e-05
							315.306	3.98696e-06		--	--			315.306	-1.53186e-05
							315.499	3.95354e-06		--	--			315.499	-1.52876e-05
							315.896	4.00309e-06		--	--			315.896	-1.53398e-05
							316.091	3.98641e-06		--	--			316.091	-1.53237e-05
							316.283	3.92547e-06		--	--			316.283	-1.52647e-05
							316.471	3.94348e-06		--	--			316.471	-1.52856e-05
							316.676	4.00284e-06		--	--			316.676	-1.53482e-05
							316.893	3.98599e-06		--	--			316.893	-1.53329e-05
							317.3	3.97253e-06		--	--			317.3	-1.53194e-05
							317.478	3.96864e-06		--	--			317.478	-1.53111e-05
							317.663	4.01923e-06		--	--			317.663	-1.53572e-05
							317.872	3.99368e-06		--	--			317.872	-1.53265e-05
							318.1	3.98028e-06		--	--			318.1	-1.53075e-05
							318.304	4.02185e-06		--	--			318.304	-1.5344e-05
							318.497	4.05135e-06		--	--			318.497	-1.53688e-05
							318.806	4.00226e-06		--	--			318.806	-1.53121e-05
							318.941	4.05229e-06		--	--			318.941	-1.53588e-05
							319.096	4.00525e-06		--	--			319.096	-1.53079e-05
							319.26	4.05538e-06		--	--			319.26	-1.5354e-05
							319.41	3.93482e-06		--	--			319.41	-1.52298e-05
							319.547	4.05078e-06		--	--			319.547	-1.53424e-05
							319.699	4.07322e-06		--	--			319.699	-1.53611e-05
							319.856	4.07287e-06		--	--			319.856	-1.53569e-05
							320.017	4.07969e-06		--	--			320.017	-1.53597e-05
							320.323	4.08137e-06		--	--			320.323	-1.53539e-05
							320.482	4.06595e-06		--	--			320.482	-1.53345e-05
							--	--		--	--			--	--
							--	--		--	--			--	--
							--	--		--	--			--	--
							--	--		--	--			--	--
							--	--		--	--			--	--
							--	--		--	--			--	--
							--	--		--	--			--	--
							--	--		--	--			--	--
							--	--		--	--			--	--
							--	--		--	--			--	--
							--	--		--	--			--	--
							--	--		--	--			--	--
							--	--		--	--			--	--
							--	--		--	--			--	--
							--	--		--	--			--	--
							--	--		--	--			--	--
							--	--		--	--			--	--
							--	--		--	--			--	--
							--	--		--	--			--	--
							--	--		--	--			--	--
							--	--		--	--			--	--
							--	--		--	--			--	--
							--	--		--	--			--	--
							--	--		--	--			--	--
							--	--		--	--			--	--
							--	--		--	--			--	--
							--	--		--	--			--	--
							--	--		--	--			--	--
							--	--		--	--			--	--
							--	--		--	--			--	--
							--	--		--	--			--	--
							--	--		--	--			--	--
							--	--		--	--			--	--
							--	--		--	--			--	--
							--	--		--	--			--	--
							--	--		--	--			--	--
							--	--		--	--			--	--
							--	--		--	--			--	--
							--	--		--	--			--	--
							--	--		--	--			--	--
							--	--		--	--			--	--
							--	--		--	--			--	--
							--	--		--	--			--	--
							--	--		--	--			--	--
							--	--		--	--			--	--
							--	--		--	--			--	--
							--	--		--	--			--	--
							--	--		--	--			--	--
							--	--		--	--			--	--
							--	--		--	--			--	--
							--	--		--	--			--	--
							--	--		--	--			--	--
							--	--		--	--			--	--
							--	--		--	--			--	--
							--	--		--	--			--	--
							--	--		--	--			--	--
							--	--		--	--			--	--
							--	--		--	--			--	--
							--	--		--	--			--	--
							--	--		--	--			--	--
							--	--		--	--			--	--
							--	--		--	--			--	--
							--	--		--	--			--	--
							--	--		--	--			--	--
							--	--		--	--			--	--
							--	--		--	--			--	--
							--	--		--	--			--	--
							--	--		--	--			--	--
							--	--		--	--			--	--
							--	--		--	--			--	--
							--	--		--	--			--	--
							--	--		--	--			--	--
							--	--		--	--			--	--
							--	--		--	--			--	--
							--	--		--	--			--	--
							--	--		--	--			--	--
							--	--		--	--			--	--
							--	--		--	--			--	--
							--	--		--	--			--	--
							--	--		--	--			--	--
							--	--		--	--			--	--
							--	--		--	--			--	--
							--	--		--	--			--	--
							--	--		--	--			--	--
							--	--		--	--			--	--
							--	--		--	--			--	--
							--	--		--	--			--	--
							--	--		--	--			--	--
							--	--		--	--			--	--
							--	--		--	--			--	--
							--	--		--	--			--	--
							--	--		--	--			--	--
							--	--		--	--			--	--
							--	--		--	--			--	--
							--	--		--	--			--	--
							--	--		--	--			--	--
							--	--		--	--			--	--
							--	--		--	--			--	--
							--	--		--	--			--	--
							--	--		--	--			--	--
							--	--		--	--			--	--
							--	--		--	--			--	--
							--	--		--	--			--	--
							--	--		--	--			--	--
							--	--		--	--			--	--
							--	--		--	--			--	--
							--	--		--	--			--	--
							--	--		--	--			--	--
							--	--		--	--			--	--
							--	--		--	--			--	--
							--	--		--	--			--	--
							--	--		--	--			--	--
							--	--		--	--			--	--
							--	--		--	--			--	--
							--	--		--	--			--	--
							--	--		--	--			--	--
							--	--		--	--			--	--
							--	--		--	--			--	--
							--	--		--	--			--	--
							--	--		--	--			--	--
							--	--		--	--			--	--
							--	--		--	--			--	--
							--	--		--	--			--	--
							--	--		--	--			--	--
							--	--		--	--			--	--
							--	--		--	--			--	--
							--	--		--	--			--	--
							--	--		--	--			--	--
							--	--		--	--			--	--
							--	--		--	--			--	--
							--	--		--	--			--	--
							--	--		--	--			--	--
							--	--		--	--			--	--
							--	--		--	--			--	--
							--	--		--	--			--	--
							--	--		--	--			--	--
							--	--		--	--			--	--
							--	--		--	--			--	--
							--	--		--	--			--	--
							--	--		--	--			--	--
							--	--		--	--			--	--
							--	--		--	--			--	--
							--	--		--	--			--	--
							--	--		--	--			--	--
							--	--		--	--			--	--
							--	--		--	--			--	--
							--	--		--	--			--	--
							--	--		--	--			--	--
							--	--		--	--			--	--
							--	--		--	--			--	--
							--	--		--	--			--	--
							--	--		--	--			--	--
							--	--		--	--			--	--
							--	--		--	--			--	--
							--	--		--	--			--	--
							--	--		--	--			--	--
							--	--		--	--			--	--
							--	--		--	--			--	--
							--	--		--	--			--	--
							--	--		--	--			--	--
							--	--		--	--			--	--
							--	--		--	--			--	--
							--	--		--	--			--	--
							--	--		--	--			--	--
							--	--		--	--			--	--
							--	--		--	--			--	--
							--	--		--	--			--	--
							--	--		--	--			--	--
							--	--		--	--			--	--
							--	--		--	--			--	--
							--	--		--	--			--	--
							--	--		--	--			--	--
							--	--		--	--			--	--
							--	--		--	--			--	--
							--	--		--	--			--	--
							--	--		--	--			--	--
							--	--		--	--			--	--
							--	--		--	--			--	--
							--	--		--	--			--	--
							--	--		--	--			--	--
							--	--		--	--			--	--
							--	--		--	--			--	--
							--	--		--	--			--	--
							--	--		--	--			--	--

## Sheet: Figure 5b
Main panel							Inset of a							background
T	M		T	M			T	M		T	M			T	M		T	M
K	emu		K	emu			K	emu		K	emu			K	emu		K	emu
	2.1GPa-zfc			2.1GPa-fc				2.1GPa-zfc			2.1GPa-fc				background-zfc			background-fc
100.053	-5.29432e-06		99.9777	-3.06958e-06			100.043	7.56952e-06		100.09	8.84408e-06			100.043	-1.28546e-05		100.09	-1.19296e-05
100.096	-5.3317e-06		100.242	-3.10698e-06			100.183	7.43741e-06		100.174	8.78483e-06			100.183	-1.27728e-05		100.174	-1.18822e-05
100.29	-5.33996e-06		100.587	-3.11725e-06			100.337	7.43313e-06		100.328	8.78467e-06			100.337	-1.27743e-05		100.328	-1.18942e-05
100.664	-5.34957e-06		101.059	-3.12842e-06			100.535	7.35796e-06		100.572	8.77395e-06			100.535	-1.27042e-05		100.572	-1.18908e-05
101.145	-5.35228e-06		101.582	-3.17951e-06			100.738	7.43596e-06		100.868	8.76425e-06			100.738	-1.27859e-05		100.868	-1.18882e-05
101.612	-5.41573e-06		102.077	-3.16627e-06			100.951	7.35723e-06		101.19	8.76429e-06			100.951	-1.27084e-05		101.19	-1.19055e-05
102.118	-5.37593e-06		102.568	-3.17473e-06			101.146	7.38792e-06		101.525	8.76403e-06			101.146	-1.27404e-05		101.525	-1.1938e-05
102.684	-5.37492e-06		103.109	-3.17916e-06			101.337	7.38568e-06		101.875	8.7499e-06			101.337	-1.2764e-05		101.875	-1.19216e-05
103.204	-5.38701e-06		103.697	-3.22395e-06			101.523	7.42226e-06		102.251	8.77018e-06			101.523	-1.28259e-05		102.251	-1.19395e-05
103.778	-5.3951e-06		104.226	-3.21075e-06			101.694	7.37555e-06		102.626	8.77098e-06			101.694	-1.27848e-05		102.626	-1.19462e-05
104.365	-5.43563e-06		104.746	-3.23842e-06			101.874	7.39923e-06		103.256	8.82388e-06			101.874	-1.27943e-05		103.256	-1.20143e-05
104.915	-5.40348e-06		105.337	-3.23936e-06			102.044	7.4069e-06		103.594	8.7766e-06			102.044	-1.27886e-05		103.594	-1.19927e-05
105.501	-5.42724e-06		105.919	-3.28126e-06			102.207	7.38563e-06		103.942	8.80699e-06			102.207	-1.27614e-05		103.942	-1.20248e-05
106.086	-5.46033e-06		106.457	-3.29519e-06			102.384	7.44209e-06		104.292	8.833e-06			102.384	-1.28175e-05		104.292	-1.20472e-05
106.62	-5.46619e-06		106.97	-3.32244e-06			102.582	7.43076e-06		104.683	8.83991e-06			102.582	-1.28059e-05		104.683	-1.20749e-05
107.149	-5.45372e-06		107.533	-3.3289e-06			102.772	7.41324e-06		105.067	8.89651e-06			102.772	-1.27902e-05		105.067	-1.21354e-05
107.692	-5.47954e-06		108.118	-3.33789e-06			102.946	7.42395e-06		105.416	8.86629e-06			102.946	-1.2805e-05		105.416	-1.21113e-05
108.268	-5.45267e-06		108.637	-3.3489e-06			103.147	7.48921e-06		105.798	8.80207e-06			103.147	-1.28749e-05		105.798	-1.20746e-05
108.796	-5.49017e-06		109.155	-3.39211e-06			103.317	7.40745e-06		106.177	8.83459e-06			103.317	-1.27961e-05		106.177	-1.21225e-05
109.347	-5.48345e-06		109.707	-3.38033e-06			103.464	7.43549e-06		106.51	8.84169e-06			103.464	-1.28262e-05		106.51	-1.21397e-05
109.908	-5.47731e-06		110.262	-3.39391e-06			103.63	7.40746e-06		106.879	8.82278e-06			103.63	-1.28005e-05		106.879	-1.21404e-05
110.422	-5.49374e-06		110.784	-3.40439e-06			103.807	7.43142e-06		107.257	8.84092e-06			103.807	-1.28285e-05		107.257	-1.21666e-05
110.962	-5.48325e-06		111.364	-3.41766e-06			103.978	7.45965e-06		107.869	8.79836e-06			103.978	-1.28686e-05		107.869	-1.21324e-05
111.56	-5.48057e-06		111.962	-3.44815e-06			104.168	7.4171e-06		108.23	8.84211e-06			104.168	-1.28391e-05		108.23	-1.21824e-05
112.109	-5.47929e-06		112.48	-3.42272e-06			104.365	7.4043e-06		108.626	8.83949e-06			104.365	-1.28399e-05		108.626	-1.21881e-05
112.682	-5.49959e-06		112.997	-3.44505e-06			104.556	7.42997e-06		109.011	8.82463e-06			104.556	-1.28545e-05		109.011	-1.22047e-05
113.241	-5.50701e-06		113.549	-3.46205e-06			104.745	7.50983e-06		109.365	8.82414e-06			104.745	-1.29232e-05		109.365	-1.22118e-05
113.755	-5.47794e-06		114.122	-3.4878e-06			105.019	7.44611e-06		109.724	8.82277e-06			105.019	-1.28538e-05		109.724	-1.22035e-05
114.271	-5.49123e-06		114.645	-3.46188e-06			105.164	7.46371e-06		110.112	8.82035e-06			105.164	-1.28773e-05		110.112	-1.22106e-05
114.838	-5.49308e-06		115.21	-3.48171e-06			105.322	7.45893e-06		110.51	8.85988e-06			105.322	-1.28789e-05		110.51	-1.22588e-05
115.42	-5.48006e-06		115.79	-3.50258e-06			105.489	7.47026e-06		110.868	8.84615e-06			105.489	-1.2897e-05		110.868	-1.22525e-05
115.935	-5.48784e-06		116.31	-3.51637e-06			105.667	7.45455e-06		111.213	8.8514e-06			105.667	-1.28912e-05		111.213	-1.22656e-05
116.445	-5.47526e-06		116.834	-3.53135e-06			105.845	7.44308e-06		111.617	8.83138e-06			105.845	-1.28897e-05		111.617	-1.22619e-05
117.012	-5.50047e-06		117.404	-3.54186e-06			106.018	7.43505e-06		112.209	8.84297e-06			106.018	-1.28915e-05		112.209	-1.2279e-05
117.599	-5.49242e-06		117.971	-3.55526e-06			106.185	7.43417e-06		112.55	8.86863e-06			106.185	-1.28956e-05		112.55	-1.22944e-05
118.124	-5.48591e-06		118.476	-3.55922e-06			106.371	7.46291e-06		112.905	8.88264e-06			106.371	-1.29264e-05		112.905	-1.23237e-05
118.63	-5.4668e-06		119.05	-3.58879e-06			106.545	7.43316e-06		113.257	8.8816e-06			106.545	-1.28985e-05		113.257	-1.23347e-05
119.157	-5.48239e-06		119.635	-3.59908e-06			106.729	7.46339e-06		113.596	8.86368e-06			106.729	-1.2927e-05		113.596	-1.23279e-05
119.748	-5.49025e-06		120.148	-3.6005e-06			106.906	7.477e-06		113.928	8.84663e-06			106.906	-1.29364e-05		113.928	-1.23257e-05
120.32	-5.47159e-06		120.677	-3.60403e-06			107.084	7.4687e-06		114.297	8.86177e-06			107.084	-1.29239e-05		114.297	-1.23409e-05
120.843	-5.48437e-06		121.24	-3.64339e-06			107.257	7.46523e-06		114.66	8.90796e-06			107.257	-1.29241e-05		114.66	-1.23703e-05
121.411	-5.48245e-06		121.803	-3.64132e-06			107.458	7.47635e-06		115.026	8.88958e-06			107.458	-1.29448e-05		115.026	-1.23648e-05
121.975	-5.49411e-06		122.331	-3.6518e-06			107.643	7.4619e-06		115.424	8.89602e-06			107.643	-1.29391e-05		115.424	-1.23854e-05
122.526	-5.46521e-06		122.886	-3.68472e-06			107.811	7.46878e-06		115.772	8.8841e-06			107.811	-1.29428e-05		115.772	-1.2386e-05
123.106	-5.48354e-06		123.447	-3.71467e-06			107.989	7.46809e-06		116.426	8.88637e-06			107.989	-1.29338e-05		116.426	-1.2406e-05
123.696	-5.48833e-06		123.963	-3.70502e-06			108.185	7.49853e-06		116.803	8.90494e-06			108.185	-1.29551e-05		116.803	-1.24354e-05
124.284	-5.47048e-06		124.529	-3.69884e-06			108.361	7.46633e-06		117.162	8.87884e-06			108.361	-1.29256e-05		117.162	-1.24162e-05
124.801	-5.49233e-06		125.095	-3.72548e-06			108.538	7.48319e-06		117.52	8.8769e-06			108.538	-1.2955e-05		117.52	-1.24215e-05
125.318	-5.51046e-06		125.646	-3.73775e-06			108.712	7.47978e-06		117.856	8.88698e-06			108.712	-1.2964e-05		117.856	-1.24395e-05
125.884	-5.50898e-06		126.235	-3.75162e-06			108.91	7.48493e-06		118.215	8.89281e-06			108.91	-1.29737e-05		118.215	-1.245e-05
126.462	-5.49197e-06		126.789	-3.74614e-06			109.095	7.49135e-06		118.601	8.90355e-06			109.095	-1.29779e-05		118.601	-1.24692e-05
126.977	-5.49111e-06		127.336	-3.75404e-06			109.275	7.49345e-06		118.993	8.90058e-06			109.275	-1.29778e-05		118.993	-1.24864e-05
127.506	-5.47817e-06		127.927	-3.76461e-06			109.462	7.50708e-06		119.371	8.89236e-06			109.462	-1.29893e-05		119.371	-1.24868e-05
128.074	-5.51061e-06		128.509	-3.79353e-06			109.632	7.51255e-06		119.755	8.92104e-06			109.632	-1.29929e-05		119.755	-1.25205e-05
128.675	-5.49566e-06		129.011	-3.80704e-06			109.932	7.49429e-06		120.336	8.92363e-06			109.932	-1.29724e-05		120.336	-1.25254e-05
129.197	-5.49415e-06		129.552	-3.82022e-06			110.106	7.493e-06		120.705	8.91036e-06			110.106	-1.29767e-05		120.705	-1.25163e-05
129.75	-5.50911e-06		130.104	-3.84126e-06			110.29	7.54284e-06		121.051	8.9022e-06			110.29	-1.30324e-05		121.051	-1.25324e-05
130.308	-5.50202e-06		130.626	-3.83957e-06			110.468	7.48652e-06		121.439	8.86253e-06			110.468	-1.29794e-05		121.439	-1.25052e-05
130.886	-5.50194e-06		131.175	-3.84124e-06			110.621	7.53027e-06		121.839	8.90097e-06			110.621	-1.30201e-05		121.839	-1.2543e-05
131.46	-5.50249e-06		131.73	-3.85782e-06			110.779	7.51801e-06		122.2	8.95433e-06			110.779	-1.30048e-05		122.2	-1.26035e-05
131.973	-5.50442e-06		132.308	-3.8568e-06			110.949	7.49568e-06		122.544	8.96128e-06			110.949	-1.29792e-05		122.544	-1.26257e-05
132.494	-5.52319e-06		132.87	-3.88102e-06			111.135	7.54372e-06		122.886	8.8765e-06			111.135	-1.30262e-05		122.886	-1.25612e-05
133.067	-5.51968e-06		133.422	-3.89505e-06			111.323	7.51222e-06		123.251	8.90382e-06			111.323	-1.29939e-05		123.251	-1.2608e-05
133.631	-5.48902e-06		133.996	-3.90771e-06			111.503	7.53652e-06		123.569	8.90543e-06			111.503	-1.30173e-05		123.569	-1.26178e-05
134.159	-5.48374e-06		134.511	-3.91056e-06			111.686	7.52331e-06		124.149	8.91329e-06			111.686	-1.30036e-05		124.149	-1.26163e-05
134.721	-5.50462e-06		135.042	-3.91115e-06			111.87	7.58872e-06		124.498	8.92504e-06			111.87	-1.30686e-05		124.498	-1.26242e-05
135.28	-5.49171e-06		135.617	-3.93325e-06			112.029	7.53325e-06		124.854	8.93008e-06			112.029	-1.30127e-05		124.854	-1.26442e-05
135.788	-5.51237e-06		136.182	-3.95316e-06			112.188	7.56369e-06		125.224	8.91045e-06			112.188	-1.30458e-05		125.224	-1.26388e-05
136.385	-5.49842e-06		136.702	-3.95518e-06			112.345	7.55924e-06		125.599	8.90537e-06			112.345	-1.30469e-05		125.599	-1.26421e-05
136.995	-5.49267e-06		137.245	-3.98045e-06			112.514	7.51605e-06		125.941	8.9325e-06			112.514	-1.30097e-05		125.941	-1.26772e-05
137.51	-5.49419e-06		137.811	-3.98469e-06			112.7	7.55481e-06		126.322	8.90936e-06			112.7	-1.30546e-05		126.322	-1.26601e-05
138.073	-5.50809e-06		138.335	-3.98695e-06			112.901	7.5338e-06		126.714	8.92671e-06			112.901	-1.30363e-05		126.714	-1.26736e-05
138.648	-5.51191e-06		138.93	-4.03953e-06			113.089	7.54705e-06		127.05	8.94726e-06			113.089	-1.3052e-05		127.05	-1.26972e-05
139.167	-5.49573e-06		139.506	-4.02102e-06			113.264	7.53557e-06		127.44	8.95677e-06			113.264	-1.30413e-05		127.44	-1.27127e-05
139.696	-5.51788e-06		140.044	-4.03634e-06			113.445	7.59837e-06		128.102	8.95315e-06			113.445	-1.30938e-05		128.102	-1.27264e-05
140.27	-5.50709e-06		140.615	-4.04268e-06			113.61	7.55663e-06		128.471	8.95022e-06			113.61	-1.30428e-05		128.471	-1.27419e-05
140.828	-5.50228e-06		141.19	-4.05374e-06			113.759	7.58676e-06		128.871	8.93583e-06			113.759	-1.30648e-05		128.871	-1.27391e-05
141.338	-5.48265e-06		141.686	-4.05733e-06			113.931	7.6063e-06		129.251	8.96513e-06			113.931	-1.30888e-05		129.251	-1.2778e-05
141.893	-5.50535e-06		142.241	-4.07184e-06			114.092	7.55644e-06		129.572	8.95078e-06			114.092	-1.30431e-05		129.572	-1.27717e-05
142.477	-5.50998e-06		142.812	-4.09909e-06			114.274	7.56265e-06		129.937	8.95013e-06			114.274	-1.30539e-05		129.937	-1.2785e-05
143.003	-5.52886e-06		143.335	-4.0963e-06			114.601	7.54665e-06		130.349	8.95558e-06			114.601	-1.3039e-05		130.349	-1.2796e-05
143.511	-5.50763e-06		143.898	-4.09719e-06			114.78	7.59244e-06		130.684	8.95875e-06			114.78	-1.30853e-05		130.684	-1.27985e-05
144.078	-5.48414e-06		144.465	-4.13067e-06			114.969	7.61018e-06		131.083	8.95845e-06			114.969	-1.31003e-05		131.083	-1.27994e-05
144.656	-5.51815e-06		145.01	-4.13139e-06			115.169	7.58128e-06		131.737	8.96332e-06			115.169	-1.3067e-05		131.737	-1.28211e-05
145.175	-5.50607e-06		145.575	-4.14889e-06			115.348	7.61631e-06		132.103	8.96497e-06			115.348	-1.3098e-05		132.103	-1.28221e-05
145.722	-5.51445e-06		146.152	-4.15693e-06			115.528	7.61746e-06		132.45	8.98699e-06			115.528	-1.30992e-05		132.45	-1.28499e-05
146.33	-5.51837e-06		146.669	-4.14844e-06			115.711	7.60369e-06		132.823	8.96175e-06			115.711	-1.30882e-05		132.823	-1.28408e-05
146.874	-5.51542e-06		147.201	-4.17464e-06			115.891	7.63277e-06		133.204	8.96357e-06			115.891	-1.31199e-05		133.204	-1.28531e-05
147.432	-5.49858e-06		147.779	-4.15934e-06			116.07	7.57675e-06		133.537	8.96577e-06			116.07	-1.30612e-05		133.537	-1.28634e-05
147.982	-5.51632e-06		148.357	-4.19626e-06			116.25	7.64655e-06		133.919	8.96863e-06			116.25	-1.31266e-05		133.919	-1.28746e-05
148.487	-5.50548e-06		148.862	-4.18424e-06			116.439	7.62397e-06		134.316	8.97441e-06			116.439	-1.30994e-05		134.316	-1.28839e-05
149.017	-5.51568e-06		149.403	-4.22696e-06			116.621	7.63339e-06		134.666	8.98744e-06			116.621	-1.31165e-05		134.666	-1.28982e-05
149.583	-5.50723e-06		149.966	-4.23934e-06			116.794	7.64537e-06		135.302	8.9911e-06			116.794	-1.31361e-05		135.302	-1.29122e-05
150.151	-5.50967e-06		150.489	-4.26069e-06			116.973	7.63071e-06		135.695	8.9822e-06			116.973	-1.31295e-05		135.695	-1.29182e-05
150.698	-5.53544e-06		151.047	-4.25477e-06			117.153	7.64716e-06		136.049	8.98232e-06			117.153	-1.31457e-05		136.049	-1.29308e-05
151.217	-5.5039e-06		151.646	-4.27148e-06			117.318	7.65262e-06		136.418	8.98479e-06			117.318	-1.31489e-05		136.418	-1.29389e-05
151.753	-5.55486e-06		152.164	-4.26893e-06			117.487	7.65427e-06		136.783	8.98851e-06			117.487	-1.31482e-05		136.783	-1.29475e-05
152.369	-5.52677e-06		152.685	-4.29281e-06			117.675	7.63517e-06		137.126	8.99966e-06			117.675	-1.31267e-05		137.126	-1.29746e-05
152.89	-5.52895e-06		153.224	-4.30418e-06			117.864	7.65863e-06		137.49	8.98737e-06			117.864	-1.31478e-05		137.49	-1.29697e-05
153.401	-5.50295e-06		153.803	-4.31968e-06			118.048	7.65022e-06		137.892	8.98229e-06			118.048	-1.31371e-05		137.892	-1.29673e-05
153.965	-5.5327e-06		154.35	-4.3281e-06			118.234	7.649e-06		138.534	8.96968e-06			118.234	-1.31308e-05		138.534	-1.29742e-05
154.526	-5.53235e-06		154.881	-4.32531e-06			118.407	7.65218e-06		138.889	8.98794e-06			118.407	-1.31274e-05		138.889	-1.30239e-05
155.029	-5.52029e-06		155.443	-4.34345e-06			118.581	7.67861e-06		139.238	8.98744e-06			118.581	-1.31473e-05		139.238	-1.30171e-05
155.59	-5.49785e-06		156.021	-4.34628e-06			118.773	7.66368e-06		139.604	9.03208e-06			118.773	-1.31347e-05		139.604	-1.30559e-05
156.168	-5.53043e-06		156.545	-4.38871e-06			119.077	7.69389e-06		139.985	8.9862e-06			119.077	-1.31739e-05		139.985	-1.30209e-05
156.696	-5.51914e-06		157.092	-4.37095e-06			119.236	7.64055e-06		140.37	8.99942e-06			119.236	-1.3124e-05		140.37	-1.30394e-05
157.24	-5.51863e-06		157.68	-4.39074e-06			119.387	7.673e-06		140.721	9.01509e-06			119.387	-1.31585e-05		140.721	-1.30598e-05
157.818	-5.49787e-06		158.217	-4.41147e-06			119.561	7.69405e-06		141.112	8.99627e-06			119.561	-1.31818e-05		141.112	-1.30485e-05
158.388	-5.52015e-06		158.728	-4.41214e-06			119.726	7.66185e-06		141.749	9.00459e-06			119.726	-1.31518e-05		141.749	-1.30636e-05
158.899	-5.51061e-06		159.291	-4.42863e-06			119.909	7.68288e-06		142.107	9.02696e-06			119.909	-1.31679e-05		142.107	-1.30953e-05
159.415	-5.54177e-06		159.891	-4.43337e-06			120.102	7.68401e-06		142.451	9.02213e-06			120.102	-1.31627e-05		142.451	-1.3104e-05
159.947	-5.52242e-06		160.422	-4.4189e-06			120.309	7.69996e-06		142.84	9.01716e-06			120.309	-1.31719e-05		142.84	-1.31161e-05
160.536	-5.52703e-06		160.935	-4.44409e-06			120.499	7.70961e-06		143.238	9.02702e-06			120.499	-1.31856e-05		143.238	-1.31238e-05
161.053	-5.53071e-06		161.494	-4.4667e-06			120.678	7.74653e-06		143.599	9.07299e-06			120.678	-1.32269e-05		143.599	-1.31697e-05
161.587	-5.51451e-06		162.061	-4.46885e-06			120.837	7.67891e-06		143.931	9.0526e-06			120.837	-1.31631e-05		143.931	-1.31517e-05
162.142	-5.50762e-06		162.577	-4.49284e-06			120.987	7.71202e-06		144.238	9.03499e-06			120.987	-1.31959e-05		144.238	-1.31523e-05
162.699	-5.5308e-06		163.154	-4.51698e-06			121.141	7.73666e-06		144.587	9.0177e-06			121.141	-1.322e-05		144.587	-1.31485e-05
163.241	-5.53862e-06		163.738	-4.5101e-06			121.312	7.69616e-06		145.234	9.02272e-06			121.312	-1.3179e-05		145.234	-1.3161e-05
163.78	-5.53671e-06		164.261	-4.52449e-06			121.489	7.74845e-06		145.592	9.01715e-06			121.489	-1.32325e-05		145.592	-1.31663e-05
164.324	-5.52369e-06		164.787	-4.53292e-06			121.674	7.71634e-06		145.931	9.02792e-06			121.674	-1.32042e-05		145.931	-1.31818e-05
164.882	-5.52723e-06		165.364	-4.5338e-06			121.872	7.69441e-06		146.311	9.03455e-06			121.872	-1.31864e-05		146.311	-1.31889e-05
165.402	-5.53842e-06		165.955	-4.55691e-06			122.066	7.73439e-06		146.695	9.04402e-06			122.066	-1.32237e-05		146.695	-1.31937e-05
165.974	-5.51746e-06		166.472	-4.56176e-06			122.26	7.74794e-06		147.044	9.0458e-06			122.26	-1.32271e-05		147.044	-1.32127e-05
166.539	-5.52294e-06		167.024	-4.56556e-06			122.429	7.73679e-06		147.39	9.03728e-06			122.429	-1.32071e-05		147.39	-1.32069e-05
167.06	-5.52688e-06		167.597	-4.58743e-06			122.585	7.74543e-06		147.727	9.08332e-06			122.585	-1.32125e-05		147.727	-1.3244e-05
167.654	-5.54082e-06		168.103	-4.59155e-06			122.756	7.74598e-06		148.359	9.05292e-06			122.756	-1.32185e-05		148.359	-1.32491e-05
168.236	-5.53904e-06		168.661	-4.61188e-06			122.93	7.74737e-06		148.725	9.05364e-06			122.93	-1.32254e-05		148.725	-1.32412e-05
168.764	-5.54325e-06		169.243	-4.62909e-06			123.242	7.74823e-06		149.055	9.06284e-06			123.242	-1.32329e-05		149.055	-1.32623e-05
169.337	-5.53134e-06		169.784	-4.63583e-06			123.415	7.73061e-06		149.413	9.04512e-06			123.415	-1.32167e-05		149.413	-1.32723e-05
169.906	-5.56537e-06		170.348	-4.64974e-06			123.597	7.73716e-06		149.786	9.04732e-06			123.597	-1.32247e-05		149.786	-1.32827e-05
170.452	-5.54178e-06		170.905	-4.66813e-06			123.782	7.72719e-06		150.127	9.04317e-06			123.782	-1.32129e-05		150.127	-1.32891e-05
171.022	-5.54027e-06		171.448	-4.67892e-06			123.958	7.74753e-06		150.495	9.03534e-06			123.958	-1.32279e-05		150.495	-1.3296e-05
171.577	-5.55154e-06		172.034	-4.68459e-06			124.129	7.76973e-06		150.871	9.05642e-06			124.129	-1.32449e-05		150.871	-1.33131e-05
172.084	-5.54833e-06		172.617	-4.69333e-06			124.31	7.7794e-06		151.461	9.08677e-06			124.31	-1.3251e-05		151.461	-1.33531e-05
172.64	-5.54833e-06		173.147	-4.68764e-06			124.486	7.7593e-06		151.788	9.06345e-06			124.486	-1.32383e-05		151.788	-1.33342e-05
173.207	-5.56097e-06		173.717	-4.72027e-06			124.658	7.78227e-06		152.145	9.11377e-06			124.658	-1.32686e-05		152.145	-1.33828e-05
173.728	-5.57437e-06		174.283	-4.72888e-06			124.84	7.73737e-06		152.509	9.05968e-06			124.84	-1.32311e-05		152.509	-1.33444e-05
174.307	-5.5569e-06		174.788	-4.73799e-06			125.028	7.74368e-06		152.85	9.02978e-06			125.028	-1.3244e-05		152.85	-1.33261e-05
174.897	-5.57485e-06		175.333	-4.75067e-06			125.214	7.74648e-06		153.19	9.05109e-06			125.214	-1.32533e-05		153.19	-1.33546e-05
175.427	-5.57307e-06		175.898	-4.77663e-06			125.41	7.74443e-06		153.557	9.05623e-06			125.41	-1.32546e-05		153.557	-1.33694e-05
175.961	-5.56696e-06		176.429	-4.79557e-06			125.589	7.74629e-06		153.917	9.03977e-06			125.589	-1.3256e-05		153.917	-1.33612e-05
176.533	-5.56892e-06		177	-4.79721e-06			125.768	7.76369e-06		154.504	9.05921e-06			125.768	-1.3273e-05		154.504	-1.33865e-05
177.097	-5.58767e-06		177.588	-4.80798e-06			125.925	7.7907e-06		154.854	9.07923e-06			125.925	-1.32985e-05		154.854	-1.34047e-05
177.63	-5.57831e-06		178.12	-4.7949e-06			126.101	7.77213e-06		155.205	9.075e-06			126.101	-1.32747e-05		155.205	-1.34108e-05
178.189	-5.56981e-06		178.687	-4.83105e-06			126.276	7.78576e-06		155.565	9.05263e-06			126.276	-1.32832e-05		155.565	-1.33967e-05
178.754	-5.5854e-06		179.279	-4.84572e-06			126.468	7.78174e-06		155.909	9.09078e-06			126.468	-1.32737e-05		155.909	-1.34365e-05
179.259	-5.58378e-06		179.806	-4.85278e-06			126.651	7.78774e-06		156.255	9.07779e-06			126.651	-1.32794e-05		156.255	-1.3443e-05
179.819	-5.56908e-06		180.374	-4.84184e-06			126.836	7.78593e-06		156.587	9.04123e-06			126.836	-1.32773e-05		156.587	-1.34286e-05
180.414	-5.60674e-06		180.943	-4.87401e-06			127.157	7.78694e-06		156.908	9.06311e-06			127.157	-1.32736e-05		156.908	-1.344e-05
180.953	-5.60275e-06		181.457	-4.87521e-06			127.328	7.79811e-06		157.512	9.06293e-06			127.328	-1.32806e-05		157.512	-1.3448e-05
181.497	-5.6029e-06		181.972	-4.90824e-06			127.507	7.79201e-06		157.852	9.09055e-06			127.507	-1.32703e-05		157.852	-1.34879e-05
182.055	-5.6006e-06		182.538	-4.88088e-06			127.687	7.80945e-06		158.19	9.06563e-06			127.687	-1.3298e-05		158.19	-1.34761e-05
182.625	-5.62596e-06		183.105	-4.94209e-06			127.871	7.79921e-06		158.53	9.06273e-06			127.871	-1.32982e-05		158.53	-1.34746e-05
183.144	-5.63453e-06		183.644	-4.92099e-06			128.044	7.78236e-06		158.888	9.08804e-06			128.044	-1.32913e-05		158.888	-1.35049e-05
183.709	-5.63316e-06		184.157	-4.94351e-06			128.222	7.79172e-06		159.258	9.08162e-06			128.222	-1.32987e-05		159.258	-1.35093e-05
184.278	-5.65298e-06		184.698	-4.96096e-06			128.411	7.82286e-06		159.599	9.07007e-06			128.411	-1.33251e-05		159.599	-1.35011e-05
184.792	-5.63926e-06		185.314	-4.97312e-06			128.588	7.79565e-06		159.94	9.09095e-06			128.588	-1.32935e-05		159.94	-1.3523e-05
185.363	-5.62526e-06		185.844	-4.97227e-06			128.761	7.85353e-06		160.566	9.11578e-06			128.761	-1.33489e-05		160.566	-1.35417e-05
185.927	-5.64558e-06		186.347	-4.97744e-06			128.947	7.8061e-06		160.942	9.09128e-06			128.947	-1.3301e-05		160.942	-1.35357e-05
186.435	-5.66439e-06		186.905	-4.97488e-06			129.132	7.82907e-06		161.296	9.10025e-06			129.132	-1.33234e-05		161.296	-1.35589e-05
186.953	-5.6638e-06		187.468	-5.01322e-06			129.307	7.81009e-06		161.687	9.10038e-06			129.307	-1.33072e-05		161.687	-1.35678e-05
187.481	-5.69784e-06		187.991	-5.02829e-06			129.506	7.81225e-06		162.089	9.1051e-06			129.506	-1.33148e-05		162.089	-1.35752e-05
188.038	-5.68331e-06		188.572	-5.03495e-06			129.688	7.82249e-06		162.445	9.09403e-06			129.688	-1.33299e-05		162.445	-1.35808e-05
188.606	-5.70003e-06		189.143	-5.04783e-06			129.866	7.82792e-06		162.79	9.12123e-06			129.866	-1.33356e-05		162.79	-1.3623e-05
189.137	-5.69532e-06		189.668	-5.07118e-06			130.03	7.85143e-06		163.375	9.09223e-06			130.03	-1.3357e-05		163.375	-1.36066e-05
189.697	-5.70564e-06		190.22	-5.02148e-06			130.217	7.81057e-06		163.73	9.10654e-06			130.217	-1.33137e-05		163.73	-1.36167e-05
190.311	-5.71684e-06		190.807	-5.07817e-06			130.406	7.84456e-06		164.105	9.11356e-06			130.406	-1.33466e-05		164.105	-1.36338e-05
190.832	-5.71815e-06		191.332	-5.12453e-06			130.581	7.85472e-06		164.43	9.10827e-06			130.581	-1.33567e-05		164.43	-1.36355e-05
191.386	-5.73952e-06		191.858	-5.1207e-06			130.774	7.83494e-06		164.789	9.09601e-06			130.774	-1.33369e-05		164.789	-1.36289e-05
191.945	-5.75189e-06		192.421	-5.13496e-06			131.099	7.87367e-06		165.148	9.1362e-06			131.099	-1.33758e-05		165.148	-1.36697e-05
192.451	-5.74434e-06		192.996	-5.14687e-06			131.261	7.83433e-06		165.536	9.12303e-06			131.261	-1.33366e-05		165.536	-1.36636e-05
193.029	-5.77807e-06		193.536	-5.17432e-06			131.418	7.84743e-06		166.182	9.11581e-06			131.418	-1.33499e-05		166.182	-1.36749e-05
193.613	-5.80071e-06		194.103	-5.15547e-06			131.595	7.85929e-06		166.518	9.11428e-06			131.595	-1.33623e-05		166.518	-1.36764e-05
194.159	-5.81651e-06		194.686	-5.19439e-06			131.776	7.87286e-06		166.859	9.12952e-06			131.776	-1.33765e-05		166.859	-1.36939e-05
194.727	-5.81319e-06		195.231	-5.21124e-06			131.944	7.8725e-06		167.241	9.1088e-06			131.944	-1.33768e-05		167.241	-1.36826e-05
195.29	-5.83232e-06		195.776	-5.23507e-06			132.127	7.82912e-06		167.607	9.14897e-06			132.127	-1.33391e-05		167.607	-1.37365e-05
195.804	-5.84344e-06		196.342	-5.26173e-06			132.32	7.84122e-06		167.955	9.15147e-06			132.32	-1.33581e-05		167.955	-1.37418e-05
196.355	-5.84111e-06		196.866	-5.27266e-06			132.491	7.86178e-06		168.347	9.16659e-06			132.491	-1.33849e-05		168.347	-1.3767e-05
196.936	-5.84404e-06		197.419	-5.26044e-06			132.661	7.85387e-06		168.996	9.14672e-06			132.661	-1.3376e-05		168.996	-1.37685e-05
197.464	-5.86271e-06		197.989	-5.31652e-06			132.858	7.847e-06		169.341	9.15293e-06			132.858	-1.3368e-05		169.341	-1.37832e-05
197.985	-5.86259e-06		198.511	-5.299e-06			133.063	7.85523e-06		169.696	9.16766e-06			133.063	-1.33749e-05		169.696	-1.38024e-05
198.546	-5.86403e-06		199.036	-5.30047e-06			133.247	7.84495e-06		170.052	9.12617e-06			133.247	-1.33548e-05		170.052	-1.37686e-05
199.121	-5.9e-06		199.585	-5.30557e-06			133.45	7.95565e-06		170.403	9.12813e-06			133.45	-1.34545e-05		170.403	-1.37797e-05
199.65	-5.8944e-06		200.161	-5.3266e-06			133.608	7.88968e-06		170.759	9.12134e-06			133.608	-1.33799e-05		170.759	-1.37846e-05
200.21	-5.92667e-06		200.733	-5.34834e-06			133.757	7.90205e-06		171.108	9.1161e-06			133.757	-1.33898e-05		171.108	-1.37883e-05
200.79	-5.92465e-06		201.271	-5.3456e-06			133.931	7.93018e-06		171.735	9.11366e-06			133.931	-1.34162e-05		171.735	-1.37954e-05
201.326	-5.9017e-06		201.825	-5.32917e-06			134.092	7.90143e-06		172.103	9.12797e-06			134.092	-1.33858e-05		172.103	-1.38136e-05
201.89	-5.90777e-06		202.374	-5.37085e-06			134.273	7.93012e-06		172.442	9.17769e-06			134.273	-1.34181e-05		172.442	-1.38684e-05
202.468	-5.95547e-06		202.908	-5.34834e-06			134.481	7.89705e-06		172.777	9.18217e-06			134.481	-1.33928e-05		172.777	-1.38738e-05
203.002	-5.95033e-06		203.486	-5.38854e-06			134.809	7.8899e-06		173.105	9.13244e-06			134.809	-1.33925e-05		173.105	-1.38205e-05
203.553	-5.97206e-06		204.072	-5.42332e-06			134.996	7.89773e-06		173.446	9.14221e-06			134.996	-1.3396e-05		173.446	-1.38469e-05
204.113	-5.96202e-06		204.607	-5.39463e-06			135.166	7.93319e-06		173.818	9.12542e-06			135.166	-1.34275e-05		173.818	-1.38472e-05
204.618	-6.00272e-06		205.162	-5.4039e-06			135.341	7.8972e-06		174.43	9.13362e-06			135.341	-1.33914e-05		174.43	-1.38651e-05
205.173	-6.01059e-06		205.732	-5.41171e-06			135.552	7.91218e-06		174.773	9.10744e-06			135.552	-1.34149e-05		174.773	-1.38452e-05
205.754	-6.0253e-06		206.258	-5.4015e-06			135.724	7.90633e-06		175.131	9.14173e-06			135.724	-1.34161e-05		175.131	-1.38877e-05
206.286	-6.01589e-06		206.817	-5.44103e-06			135.89	7.93225e-06		175.529	9.14958e-06			135.89	-1.34422e-05		175.529	-1.39092e-05
206.859	-6.04224e-06		207.404	-5.45757e-06			136.077	7.88655e-06		175.903	9.12726e-06			136.077	-1.33922e-05		175.903	-1.3904e-05
207.447	-6.06589e-06		207.924	-5.46003e-06			136.271	7.92805e-06		176.249	9.13996e-06			136.271	-1.34291e-05		176.249	-1.39291e-05
207.994	-6.02692e-06		208.443	-5.44964e-06			136.453	7.93306e-06		176.606	9.12891e-06			136.453	-1.34308e-05		176.606	-1.3925e-05
208.57	-6.04526e-06		209.017	-5.48028e-06			136.623	7.9436e-06		177.186	9.15321e-06			136.623	-1.34398e-05		177.186	-1.39538e-05
209.143	-6.07552e-06		209.588	-5.51999e-06			136.824	7.93288e-06		177.525	9.12855e-06			136.824	-1.34272e-05		177.525	-1.39354e-05
209.669	-6.0632e-06		210.15	-5.50478e-06			137.027	7.93113e-06		177.866	9.16188e-06			137.027	-1.34239e-05		177.866	-1.3963e-05
210.174	-6.1055e-06		210.722	-5.51981e-06			137.207	7.96718e-06		178.193	9.1745e-06			137.207	-1.34605e-05		178.193	-1.39741e-05
210.721	-6.10658e-06		211.274	-5.53034e-06			137.387	7.94091e-06		178.527	9.16174e-06			137.387	-1.34347e-05		178.527	-1.39826e-05
211.289	-6.12076e-06		211.856	-5.5549e-06			137.577	7.94069e-06		178.902	9.14179e-06			137.577	-1.34365e-05		178.902	-1.39782e-05
211.805	-6.13101e-06		212.446	-5.55131e-06			137.742	7.96393e-06		179.279	9.1352e-06			137.742	-1.34638e-05		179.279	-1.39809e-05
212.338	-6.13029e-06		212.991	-5.59453e-06			137.915	7.94217e-06		179.907	9.14496e-06			137.915	-1.34464e-05		179.907	-1.39958e-05
212.912	-6.13115e-06		213.499	-5.57819e-06			138.235	7.94793e-06		180.256	9.1496e-06			138.235	-1.34571e-05		180.256	-1.39937e-05
213.483	-6.14729e-06		214.028	-5.59209e-06			138.403	7.90971e-06		180.594	9.17805e-06			138.403	-1.342e-05		180.594	-1.40323e-05
213.999	-6.1716e-06		214.594	-5.60741e-06			138.589	7.97389e-06		180.943	9.17445e-06			138.589	-1.34854e-05		180.943	-1.40485e-05
214.519	-6.16261e-06		215.163	-5.61787e-06			138.783	7.91174e-06		181.3	9.19139e-06			138.783	-1.34194e-05		181.3	-1.40662e-05
215.082	-6.1713e-06		215.726	-5.6132e-06			138.98	7.96708e-06		181.636	9.16827e-06			138.98	-1.34686e-05		181.636	-1.40549e-05
215.653	-6.16817e-06		216.256	-5.63482e-06			139.162	7.93258e-06		181.988	9.15144e-06			139.162	-1.34285e-05		181.988	-1.40589e-05
216.176	-6.17319e-06		216.769	-5.63735e-06			139.35	7.97789e-06		182.596	9.19561e-06			139.35	-1.34813e-05		182.596	-1.40828e-05
216.734	-6.17186e-06		217.335	-5.64008e-06			139.507	7.98785e-06		182.931	9.15618e-06			139.507	-1.34978e-05		182.931	-1.40795e-05
217.299	-6.18409e-06		217.925	-5.66556e-06			139.686	7.91311e-06		183.274	9.14902e-06			139.686	-1.34306e-05		183.274	-1.40845e-05
217.866	-6.21481e-06		218.467	-5.67946e-06			139.879	7.98014e-06		183.634	9.19439e-06			139.879	-1.34946e-05		183.634	-1.41157e-05
218.398	-6.20561e-06		219.035	-5.65963e-06			140.059	7.95688e-06		184	9.1531e-06			140.059	-1.34679e-05		184	-1.40897e-05
218.963	-6.20261e-06		219.601	-5.69106e-06			140.256	7.97594e-06		184.353	9.17482e-06			140.256	-1.34833e-05		184.353	-1.41247e-05
219.528	-6.19701e-06		220.118	-5.69877e-06			140.449	7.98112e-06		184.966	9.16687e-06			140.449	-1.34867e-05		184.966	-1.41331e-05
220.063	-6.23679e-06		220.68	-5.64803e-06			140.623	8.00439e-06		185.324	9.17179e-06			140.623	-1.35084e-05		185.324	-1.41449e-05
220.638	-6.22073e-06		221.249	-5.70506e-06			140.808	7.98448e-06		185.656	9.13409e-06			140.808	-1.34869e-05		185.656	-1.41067e-05
221.214	-6.24734e-06		221.77	-5.71864e-06			141.007	7.9709e-06		185.973	9.1551e-06			141.007	-1.34663e-05		185.973	-1.41287e-05
221.728	-6.22611e-06		222.286	-5.70179e-06			141.212	7.98174e-06		186.3	9.20126e-06			141.212	-1.34692e-05		186.3	-1.41782e-05
222.249	-6.24607e-06		222.843	-5.70799e-06			141.385	8.04288e-06		186.67	9.18025e-06			141.385	-1.35275e-05		186.67	-1.41562e-05
222.781	-6.24893e-06		223.433	-5.76182e-06			141.686	7.98005e-06		187.336	9.18272e-06			141.686	-1.34769e-05		187.336	-1.41869e-05
223.365	-6.28586e-06		223.969	-5.737e-06			141.843	8.00066e-06		187.682	9.20023e-06			141.843	-1.3504e-05		187.682	-1.42196e-05
223.888	-6.2517e-06		224.541	-5.716e-06			142.029	8.00674e-06		188.036	9.17822e-06			142.029	-1.35132e-05		188.036	-1.4207e-05
224.397	-6.26727e-06		225.114	-5.75397e-06			142.213	8.02169e-06		188.393	9.22495e-06			142.213	-1.35296e-05		188.393	-1.42579e-05
224.967	-6.24857e-06		225.655	-5.7824e-06			142.392	7.99321e-06		188.729	9.20955e-06			142.392	-1.35025e-05		188.729	-1.4248e-05
225.55	-6.27655e-06		226.217	-5.74069e-06			142.577	8.01362e-06		189.075	9.1489e-06			142.577	-1.35272e-05		189.075	-1.41952e-05
226.099	-6.2652e-06		226.773	-5.77e-06			142.74	8.01498e-06		189.421	9.15747e-06			142.74	-1.35344e-05		189.421	-1.42177e-05
226.662	-6.27773e-06		227.308	-5.76386e-06			142.901	7.98803e-06		189.999	9.20538e-06			142.901	-1.35133e-05		189.999	-1.42468e-05
227.23	-6.29295e-06		227.881	-5.77677e-06			143.094	7.98724e-06		190.345	9.25082e-06			143.094	-1.35123e-05		190.345	-1.42843e-05
227.752	-6.28747e-06		228.459	-5.82443e-06			143.286	8.01029e-06		190.686	9.14254e-06			143.286	-1.35273e-05		190.686	-1.4209e-05
228.318	-6.29367e-06		228.984	-5.82764e-06			143.465	8.02543e-06		191.021	9.22475e-06			143.465	-1.3535e-05		191.021	-1.43219e-05
228.91	-6.30182e-06		229.539	-5.78492e-06			143.649	8.02509e-06		191.358	9.15835e-06			143.649	-1.3527e-05		191.358	-1.42827e-05
229.43	-6.30332e-06		230.111	-5.82928e-06			143.855	8.06544e-06		191.687	9.14752e-06			143.855	-1.35588e-05		191.687	-1.42695e-05
229.994	-6.32064e-06		230.655	-5.84895e-06			144.036	8.05399e-06		192.033	9.20125e-06			144.036	-1.35399e-05		192.033	-1.43264e-05
230.547	-6.31538e-06		231.19	-5.79833e-06			144.222	8.0449e-06		192.594	9.25773e-06			144.222	-1.35375e-05		192.594	-1.43963e-05
231.061	-6.32895e-06		231.767	-5.82395e-06			144.418	8.02001e-06		192.923	9.23726e-06			144.418	-1.35242e-05		192.923	-1.43826e-05
231.611	-6.36541e-06		232.347	-5.84353e-06			144.615	8.10269e-06		193.248	9.21765e-06			144.615	-1.36185e-05		193.248	-1.43773e-05
232.207	-6.36951e-06		232.865	-5.85497e-06			144.775	8.04344e-06		193.586	9.18238e-06			144.775	-1.35588e-05		193.586	-1.43551e-05
232.745	-6.35516e-06		233.433	-5.83997e-06			145.05	8.09014e-06		193.914	9.20826e-06			145.05	-1.35991e-05		193.914	-1.437e-05
233.322	-6.32575e-06		234.025	-5.86338e-06			145.236	8.03773e-06		194.261	9.21007e-06			145.236	-1.35447e-05		194.261	-1.43761e-05
233.901	-6.34681e-06		234.568	-5.88017e-06			145.406	8.07197e-06		194.84	9.23655e-06			145.406	-1.35816e-05		194.84	-1.44357e-05
234.419	-6.35157e-06		235.059	-5.88918e-06			145.585	8.02976e-06		195.159	9.15255e-06			145.585	-1.35421e-05		195.159	-1.43616e-05
234.929	-6.3539e-06		235.616	-5.87224e-06			145.776	8.05413e-06		195.463	9.10744e-06			145.776	-1.35689e-05		195.463	-1.43288e-05
235.444	-6.35605e-06		236.197	-5.89891e-06			145.958	8.04855e-06		195.78	9.12288e-06			145.958	-1.35645e-05		195.78	-1.43581e-05
236.008	-6.34348e-06		236.705	-5.91792e-06			146.142	8.03918e-06		196.12	9.11939e-06			146.142	-1.35563e-05		196.12	-1.43706e-05
236.582	-6.36237e-06		237.234	-5.89199e-06			146.321	8.03619e-06		196.457	9.15982e-06			146.321	-1.35545e-05		196.457	-1.4424e-05
237.13	-6.36592e-06		237.795	-5.87746e-06			146.484	8.07158e-06		196.804	9.09745e-06			146.484	-1.35891e-05		196.804	-1.43688e-05
237.681	-6.33528e-06		238.374	-5.92859e-06			146.661	8.07376e-06		197.42	9.21704e-06			146.661	-1.35903e-05		197.42	-1.44776e-05
238.26	-6.34321e-06		238.901	-5.92829e-06			146.85	8.04659e-06		197.764	9.15613e-06			146.85	-1.35621e-05		197.764	-1.44505e-05
238.8	-6.38789e-06		239.436	-5.92798e-06			147.017	8.08987e-06		198.102	9.16011e-06			147.017	-1.3601e-05		198.102	-1.44728e-05
239.336	-6.37714e-06		239.996	-5.91989e-06			147.207	8.05328e-06		198.456	9.17806e-06			147.207	-1.35587e-05		198.456	-1.44789e-05
239.928	-6.34831e-06		240.586	-5.94238e-06			147.387	8.0748e-06		198.804	9.1947e-06			147.387	-1.35748e-05		198.804	-1.44945e-05
240.466	-6.36449e-06		241.121	-5.95053e-06			147.565	8.0609e-06		199.155	9.18308e-06			147.565	-1.35637e-05		199.155	-1.44847e-05
240.968	-6.38042e-06		241.639	-5.94825e-06			147.77	8.09708e-06		199.774	9.20176e-06			147.77	-1.36066e-05		199.774	-1.45143e-05
241.486	-6.35599e-06		242.192	-5.9394e-06			148.099	8.05706e-06		200.124	9.20404e-06			148.099	-1.35709e-05		200.124	-1.45293e-05
242.052	-6.36164e-06		242.797	-5.94147e-06			148.273	8.07007e-06		200.461	9.17779e-06			148.273	-1.35801e-05		200.461	-1.45158e-05
242.639	-6.38083e-06		243.388	-5.94056e-06			148.464	8.06523e-06		200.82	9.20267e-06			148.464	-1.35712e-05		200.82	-1.45506e-05
243.164	-6.37451e-06		243.951	-5.97153e-06			148.664	8.11965e-06		201.158	9.19895e-06			148.664	-1.36285e-05		201.158	-1.45451e-05
243.686	-6.39698e-06		244.473	-5.97626e-06			148.838	8.08457e-06		201.51	9.20289e-06			148.838	-1.35968e-05		201.51	-1.45414e-05
244.21	-6.39866e-06		245.003	-5.99085e-06			149.017	8.101e-06		202.125	9.15972e-06			149.017	-1.36167e-05		202.125	-1.45117e-05
244.77	-6.37381e-06		245.503	-5.98931e-06			149.21	8.07992e-06		202.464	9.19776e-06			149.21	-1.35927e-05		202.464	-1.45648e-05
245.351	-6.38166e-06		246.062	-5.99839e-06			149.398	8.13443e-06		202.803	9.23675e-06			149.398	-1.36444e-05		202.803	-1.45895e-05
245.882	-6.37276e-06		246.628	-6.00554e-06			149.594	8.09462e-06		203.133	9.23246e-06			149.594	-1.36019e-05		203.133	-1.45965e-05
246.401	-6.40241e-06		247.143	-5.99633e-06			149.786	8.10404e-06		203.476	9.21372e-06			149.786	-1.36121e-05		203.476	-1.46016e-05
246.91	-6.41797e-06		247.719	-5.98231e-06			149.973	8.15663e-06		203.823	9.20223e-06			149.973	-1.36655e-05		203.823	-1.46108e-05
247.457	-6.47997e-06		248.285	-6.0046e-06			150.156	8.13384e-06		204.429	9.2174e-06			150.156	-1.36437e-05		204.429	-1.46216e-05
248.019	-6.41013e-06		248.801	-6.02311e-06			150.334	8.10281e-06		204.757	9.23226e-06			150.334	-1.36211e-05		204.757	-1.46294e-05
248.528	-6.4338e-06		249.334	-6.03677e-06			150.519	8.11718e-06		205.095	9.21656e-06			150.519	-1.36441e-05		205.095	-1.46193e-05
249.054	-6.40072e-06		249.852	-6.01853e-06			150.707	8.09327e-06		205.44	9.23049e-06			150.707	-1.36282e-05		205.44	-1.46382e-05
249.618	-6.39193e-06		250.421	-5.99919e-06			150.869	8.11525e-06		205.78	9.25659e-06			150.869	-1.36403e-05		205.78	-1.46674e-05
250.182	-6.41659e-06		250.987	-6.03191e-06			151.076	8.1405e-06		206.117	9.2782e-06			151.076	-1.36529e-05		206.117	-1.46824e-05
250.733	-6.4245e-06		251.515	-6.03646e-06			151.425	8.10952e-06		206.717	9.23401e-06			151.425	-1.36332e-05		206.717	-1.4668e-05
251.25	-6.41379e-06		252.084	-6.02128e-06			151.603	8.09464e-06		207.026	9.2442e-06			151.603	-1.36353e-05		207.026	-1.46911e-05
251.798	-6.39496e-06		252.679	-6.05159e-06			151.793	8.09717e-06		207.361	9.19066e-06			151.793	-1.36502e-05		207.361	-1.4647e-05
252.364	-6.42518e-06		253.222	-6.03941e-06			151.987	8.08234e-06		207.707	9.25669e-06			151.987	-1.36265e-05		207.707	-1.47157e-05
252.882	-6.41527e-06		253.734	-6.05701e-06			152.155	8.12869e-06		208.021	9.2638e-06			152.155	-1.36652e-05		208.021	-1.47219e-05
253.422	-6.39147e-06		254.308	-6.03151e-06			152.342	8.14605e-06		208.345	9.30354e-06			152.342	-1.3674e-05		208.345	-1.47551e-05
254.012	-6.42748e-06		254.886	-6.06125e-06			152.531	8.10569e-06		208.909	9.23814e-06			152.531	-1.36331e-05		208.909	-1.47127e-05
254.532	-6.43827e-06		255.414	-6.08637e-06			152.703	8.15088e-06		209.22	9.2977e-06			152.703	-1.3679e-05		209.22	-1.47921e-05
255.068	-6.44402e-06		255.971	-6.06443e-06			152.893	8.14818e-06		209.531	9.21402e-06			152.893	-1.36769e-05		209.531	-1.473e-05
255.643	-6.43285e-06		256.556	-6.07914e-06			153.11	8.15033e-06		209.849	9.23431e-06			153.11	-1.36681e-05		209.849	-1.47472e-05
256.204	-6.46453e-06		257.071	-6.07966e-06			153.319	8.16608e-06		210.181	9.25228e-06			153.319	-1.36732e-05		210.181	-1.47579e-05
256.707	-6.42334e-06		257.623	-6.07994e-06			153.51	8.18853e-06		210.527	9.26424e-06			153.51	-1.36972e-05		210.527	-1.47789e-05
257.212	-6.45184e-06		258.167	-6.10074e-06			153.704	8.16343e-06		211.124	9.26038e-06			153.704	-1.36824e-05		211.124	-1.47879e-05
257.712	-6.44046e-06		258.681	-6.08237e-06			153.877	8.14459e-06		211.456	9.26613e-06			153.877	-1.36726e-05		211.456	-1.48041e-05
258.304	-6.42736e-06		259.262	-6.08389e-06			154.054	8.13918e-06		211.805	9.2535e-06			154.054	-1.36718e-05		211.805	-1.48063e-05
258.88	-6.45651e-06		259.84	-6.12921e-06			154.252	8.15991e-06		212.159	9.2711e-06			154.252	-1.36924e-05		212.159	-1.48242e-05
259.423	-6.4476e-06		260.344	-6.12148e-06			154.553	8.15979e-06		212.504	9.2937e-06			154.553	-1.36915e-05		212.504	-1.48496e-05
259.966	-6.48217e-06		260.857	-6.11566e-06			154.713	8.14958e-06		212.849	9.24715e-06			154.713	-1.36775e-05		212.849	-1.48304e-05
260.53	-6.4187e-06		261.397	-6.11748e-06			154.871	8.19182e-06		213.477	9.27363e-06			154.871	-1.37159e-05		213.477	-1.48525e-05
261.076	-6.48986e-06		261.915	-6.14722e-06			155.042	8.15738e-06		213.829	9.27245e-06			155.042	-1.36771e-05		213.829	-1.48593e-05
261.595	-6.44883e-06		262.477	-6.13584e-06			155.205	8.15221e-06		214.165	9.27636e-06			155.205	-1.36655e-05		214.165	-1.48721e-05
262.149	-6.44081e-06		263.027	-6.13854e-06			155.384	8.21715e-06		214.509	9.2721e-06			155.384	-1.37232e-05		214.509	-1.48772e-05
262.716	-6.4468e-06		263.574	-6.13406e-06			155.568	8.20157e-06		214.867	9.24369e-06			155.568	-1.37003e-05		214.867	-1.48561e-05
263.244	-6.46961e-06		264.087	-6.16363e-06			155.727	8.21599e-06		215.216	9.31741e-06			155.727	-1.37216e-05		215.216	-1.49348e-05
263.793	-6.44933e-06		264.657	-6.14685e-06			155.9	8.24125e-06		215.856	9.2483e-06			155.9	-1.37566e-05		215.856	-1.48668e-05
264.38	-6.454e-06		265.231	-6.16094e-06			156.086	8.18474e-06		216.206	9.29115e-06			156.086	-1.37105e-05		216.206	-1.49239e-05
264.924	-6.46928e-06		265.774	-6.19367e-06			156.287	8.16988e-06		216.536	9.27305e-06			156.287	-1.36978e-05		216.536	-1.49092e-05
265.454	-6.46858e-06		266.312	-6.17981e-06			156.491	8.21176e-06		216.887	9.328e-06			156.491	-1.37353e-05		216.887	-1.49659e-05
265.992	-6.47928e-06		266.814	-6.17404e-06			156.664	8.27526e-06		217.237	9.28889e-06			156.664	-1.37951e-05		217.237	-1.49285e-05
266.549	-6.48393e-06		267.351	-6.15918e-06			156.821	8.16874e-06		217.574	9.28567e-06			156.821	-1.36878e-05		217.574	-1.49361e-05
267.103	-6.46705e-06		267.905	-6.18141e-06			156.989	8.22459e-06		218.191	9.27156e-06			156.989	-1.37435e-05		218.191	-1.4944e-05
267.622	-6.45251e-06		268.438	-6.19245e-06			157.169	8.22089e-06		218.521	9.24654e-06			157.169	-1.37396e-05		218.521	-1.49241e-05
268.184	-6.48465e-06		268.968	-6.19478e-06			157.332	8.21769e-06		218.851	9.27498e-06			157.332	-1.3733e-05		218.851	-1.4941e-05
268.729	-6.49049e-06		269.478	-6.19349e-06			157.642	8.25971e-06		219.185	9.28757e-06			157.642	-1.37639e-05		219.185	-1.49555e-05
269.219	-6.52197e-06		270.024	-6.21776e-06			157.828	8.20406e-06		219.525	9.26581e-06			157.828	-1.37023e-05		219.525	-1.49526e-05
269.727	-6.48543e-06		270.547	-6.23127e-06			158.018	8.21838e-06		219.86	9.26624e-06			158.018	-1.37241e-05		219.86	-1.49612e-05
270.274	-6.47929e-06		271.047	-6.21651e-06			158.226	8.23888e-06		220.479	9.28113e-06			158.226	-1.37527e-05		220.479	-1.49473e-05
270.895	-6.48009e-06		271.604	-6.22073e-06			158.399	8.24325e-06		220.813	9.3373e-06			158.399	-1.37632e-05		220.813	-1.49986e-05
271.416	-6.50455e-06		272.151	-6.22574e-06			158.571	8.22804e-06		221.147	9.27999e-06			158.571	-1.37448e-05		221.147	-1.49748e-05
271.944	-6.51448e-06		272.654	-6.24314e-06			158.754	8.24213e-06		221.487	9.28726e-06			158.754	-1.37554e-05		221.487	-1.49985e-05
272.474	-6.504e-06		273.143	-6.24841e-06			158.936	8.24061e-06		221.828	9.29878e-06			158.936	-1.37535e-05		221.828	-1.50155e-05
273.025	-6.48281e-06		273.674	-6.27573e-06			159.116	8.25617e-06		222.171	9.3265e-06			159.116	-1.37799e-05		222.171	-1.50321e-05
273.572	-6.5099e-06		274.18	-6.2496e-06			159.303	8.22979e-06		222.763	9.28777e-06			159.303	-1.37648e-05		222.763	-1.49949e-05
274.115	-6.48944e-06		274.71	-6.26753e-06			159.48	8.23777e-06		223.071	9.28161e-06			159.48	-1.37772e-05		223.071	-1.50104e-05
274.611	-6.53289e-06		275.245	-6.2778e-06			159.659	8.20551e-06		223.392	9.25829e-06			159.659	-1.37384e-05		223.392	-1.50164e-05
275.125	-6.52744e-06		275.757	-6.26361e-06			159.824	8.26636e-06		223.739	9.32426e-06			159.824	-1.37932e-05		223.739	-1.50719e-05
275.7	-6.52803e-06		276.273	-6.2778e-06			160.007	8.27768e-06		224.067	9.25251e-06			160.007	-1.38006e-05		224.067	-1.49859e-05
276.26	-6.52942e-06		276.798	-6.27954e-06			160.211	8.24055e-06		224.38	9.30839e-06			160.211	-1.3765e-05		224.38	-1.50303e-05
276.789	-6.54254e-06		277.304	-6.28219e-06			160.547	8.27082e-06		224.967	9.2965e-06			160.547	-1.37979e-05		224.967	-1.50407e-05
277.308	-6.54862e-06		277.81	-6.28644e-06			160.727	8.25732e-06		225.286	9.30343e-06			160.727	-1.37857e-05		225.286	-1.50664e-05
277.82	-6.52853e-06		279.315	-6.29993e-06			160.885	8.23607e-06		225.611	9.27226e-06			160.885	-1.37656e-05		225.611	-1.50523e-05
278.332	-6.54211e-06		279.807	-6.31879e-06			161.039	8.27774e-06		225.915	9.28096e-06			161.039	-1.38084e-05		225.915	-1.5044e-05
278.826	-6.53567e-06		280.303	-6.33326e-06			161.201	8.28407e-06		226.231	9.31093e-06			161.201	-1.38103e-05		226.231	-1.50524e-05
279.358	-6.53226e-06		280.814	-6.3148e-06			161.375	8.27595e-06		226.554	9.30794e-06			161.375	-1.37969e-05		226.554	-1.50664e-05
279.876	-6.5713e-06		281.335	-6.34135e-06			161.556	8.29744e-06		227.148	9.31265e-06			161.556	-1.38129e-05		227.148	-1.50784e-05
280.371	-6.55773e-06		281.847	-6.34472e-06			161.744	8.27183e-06		227.494	9.30521e-06			161.744	-1.37844e-05		227.494	-1.50733e-05
280.871	-6.54987e-06		282.353	-6.31185e-06			161.958	8.28436e-06		227.841	9.30703e-06			161.958	-1.37943e-05		227.841	-1.50829e-05
281.379	-6.5817e-06		282.856	-6.3205e-06			162.174	8.30917e-06		228.203	9.28054e-06			162.174	-1.38181e-05		228.203	-1.50839e-05
281.911	-6.56089e-06		283.369	-6.33882e-06			162.345	8.34089e-06		228.537	9.29203e-06			162.345	-1.3857e-05		228.537	-1.51169e-05
282.449	-6.56577e-06		283.919	-6.33861e-06			162.507	8.25255e-06		229.163	9.26287e-06			162.507	-1.37753e-05		229.163	-1.50767e-05
282.964	-6.58129e-06		284.455	-6.33727e-06			162.653	8.29835e-06		229.508	9.33474e-06			162.653	-1.38272e-05		229.508	-1.51221e-05
283.478	-6.59063e-06		284.976	-6.34922e-06			162.799	8.30718e-06		229.851	9.28031e-06			162.799	-1.38394e-05		229.851	-1.50894e-05
283.994	-6.57355e-06		285.5	-6.34516e-06			162.97	8.31038e-06		230.205	9.28486e-06			162.97	-1.38451e-05		230.205	-1.51175e-05
284.511	-6.55099e-06		285.999	-6.33677e-06			163.134	8.297e-06		230.574	9.26771e-06			163.134	-1.38341e-05		230.574	-1.51137e-05
285.03	-6.56687e-06		286.497	-6.382e-06			163.445	8.26441e-06		231.194	9.31221e-06			163.445	-1.38023e-05		231.194	-1.51107e-05
285.538	-6.57816e-06		287.012	-6.36701e-06			163.615	8.26247e-06		231.519	9.31901e-06			163.615	-1.37998e-05		231.519	-1.51319e-05
286.032	-6.58547e-06		287.509	-6.36311e-06			163.786	8.29993e-06		231.857	9.30794e-06			163.786	-1.38365e-05		231.857	-1.51349e-05
286.525	-6.58579e-06		288.018	-6.37029e-06			163.96	8.31536e-06		232.213	9.2988e-06			163.96	-1.38478e-05		232.213	-1.51378e-05
287.021	-6.58476e-06		288.527	-6.38201e-06			164.17	8.30659e-06		232.572	9.30591e-06			164.17	-1.3834e-05		232.572	-1.51544e-05
287.552	-6.56546e-06		289.027	-6.36699e-06			164.376	8.32474e-06		233.197	9.28518e-06			164.376	-1.38488e-05		233.197	-1.51314e-05
288.078	-6.57166e-06		289.528	-6.3823e-06			164.546	8.30594e-06		233.525	9.30677e-06			164.546	-1.3831e-05		233.525	-1.51504e-05
288.562	-6.58646e-06		290.044	-6.38839e-06			164.714	8.33582e-06		233.881	9.29726e-06			164.714	-1.3862e-05		233.881	-1.51549e-05
289.068	-6.55469e-06		290.58	-6.40277e-06			164.878	8.28545e-06		234.248	9.27992e-06			164.878	-1.38127e-05		234.248	-1.51502e-05
289.56	-6.59149e-06		291.113	-6.36943e-06			165.042	8.35026e-06		234.607	9.28082e-06			165.042	-1.38809e-05		234.607	-1.51617e-05
290.064	-6.6058e-06		291.616	-6.39157e-06			165.215	8.33875e-06		235.217	9.28851e-06			165.215	-1.38731e-05		235.217	-1.51729e-05
290.59	-6.61412e-06		292.134	-6.4054e-06			165.404	8.32484e-06		235.573	9.27731e-06			165.404	-1.38632e-05		235.573	-1.51509e-05
291.131	-6.60262e-06		292.647	-6.41242e-06			165.577	8.35321e-06		235.928	9.26552e-06			165.577	-1.38852e-05		235.928	-1.51521e-05
291.638	-6.60792e-06		293.163	-6.42196e-06			165.755	8.34381e-06		236.293	9.29957e-06			165.755	-1.38693e-05		236.293	-1.52021e-05
292.15	-6.59819e-06		293.673	-6.4378e-06			165.936	8.36113e-06		236.65	9.26948e-06			165.936	-1.388e-05		236.65	-1.51853e-05
292.673	-6.6045e-06		294.18	-6.42475e-06			166.272	8.33391e-06		237.266	9.28439e-06			166.272	-1.38543e-05		237.266	-1.51756e-05
293.208	-6.61098e-06		294.683	-6.44162e-06			166.455	8.3825e-06		237.592	9.30292e-06			166.455	-1.39046e-05		237.592	-1.51856e-05
293.733	-6.61201e-06		295.213	-6.41373e-06			166.634	8.36248e-06		237.933	9.28783e-06			166.634	-1.38861e-05		237.933	-1.51775e-05
294.228	-6.60432e-06		295.728	-6.43e-06			166.848	8.32582e-06		238.273	9.27442e-06			166.848	-1.38511e-05		238.273	-1.51941e-05
294.706	-6.60081e-06		296.207	-6.44517e-06			167.039	8.36905e-06		238.601	9.26976e-06			167.039	-1.38958e-05		238.601	-1.51982e-05
295.191	-6.61346e-06		296.698	-6.44797e-06			167.227	8.38425e-06		239.221	9.28964e-06			167.227	-1.3915e-05		239.221	-1.52177e-05
295.715	-6.60562e-06		297.188	-6.44234e-06			167.408	8.31986e-06		239.559	9.27418e-06			167.408	-1.38549e-05		239.559	-1.52004e-05
296.231	-6.60199e-06		297.681	-6.44913e-06			167.565	8.39785e-06		239.891	9.2915e-06			167.565	-1.39366e-05		239.891	-1.52129e-05
296.727	-6.59682e-06		298.201	-6.4548e-06			167.719	8.37919e-06		240.218	9.29042e-06			167.719	-1.39198e-05		240.218	-1.52188e-05
297.225	-6.60217e-06		298.725	-6.45295e-06			167.879	8.34838e-06		240.542	9.25907e-06			167.879	-1.38885e-05		240.542	-1.51998e-05
297.735	-6.62814e-06		299.233	-6.46062e-06			168.049	8.38026e-06		241.143	9.24462e-06			168.049	-1.39199e-05		241.143	-1.5195e-05
298.242	-6.59084e-06		299.768	-6.43487e-06			168.246	8.36112e-06		241.473	9.27576e-06			168.246	-1.39002e-05		241.473	-1.52247e-05
298.751	-6.60889e-06		300.294	-6.47263e-06			168.444	8.39069e-06		241.799	9.28259e-06			168.444	-1.39314e-05		241.799	-1.52283e-05
299.275	-6.61658e-06		300.808	-6.43868e-06			168.623	8.3579e-06		242.122	9.27724e-06			168.623	-1.39e-05		242.122	-1.52178e-05
299.799	-6.61856e-06		301.331	-6.45462e-06			168.803	8.38735e-06		242.453	9.28675e-06			168.803	-1.39298e-05		242.453	-1.5227e-05
300.296	-6.6164e-06		301.856	-6.45484e-06			169.12	8.38517e-06		243.05	9.2971e-06			169.12	-1.3921e-05		243.05	-1.52382e-05
300.832	-6.61863e-06		302.361	-6.47619e-06			169.285	8.40481e-06		243.38	9.29468e-06			169.285	-1.39372e-05		243.38	-1.52352e-05
301.357	-6.61433e-06		302.869	-6.49829e-06			169.451	8.36952e-06		243.703	9.29357e-06			169.451	-1.39077e-05		243.703	-1.52514e-05
301.863	-6.61214e-06		303.378	-6.47422e-06			169.616	8.38783e-06		244.02	9.28409e-06			169.616	-1.39359e-05		244.02	-1.52562e-05
302.382	-6.61597e-06		303.882	-6.48433e-06			169.807	8.36787e-06		244.361	9.27513e-06			169.807	-1.39273e-05		244.361	-1.52504e-05
302.884	-6.60965e-06		304.387	-6.48934e-06			169.998	8.3895e-06		244.937	9.25294e-06			169.998	-1.39509e-05		244.937	-1.5242e-05
303.403	-6.62598e-06		304.902	-6.5128e-06			170.163	8.38409e-06		245.274	9.25626e-06			170.163	-1.39383e-05		245.274	-1.52463e-05
303.92	-6.60691e-06		305.427	-6.49002e-06			170.341	8.37535e-06		245.602	9.26445e-06			170.341	-1.39219e-05		245.602	-1.52554e-05
304.417	-6.61137e-06		305.932	-6.49386e-06			170.511	8.41478e-06		245.923	9.26127e-06			170.511	-1.39564e-05		245.923	-1.52574e-05
304.909	-6.60142e-06		306.442	-6.5124e-06			170.68	8.41801e-06		246.264	9.27511e-06			170.68	-1.39592e-05		246.264	-1.52761e-05
305.39	-6.62576e-06		306.953	-6.49738e-06			170.851	8.41903e-06		246.882	9.26678e-06			170.851	-1.39597e-05		246.882	-1.52678e-05
305.916	-6.6041e-06		307.444	-6.49382e-06			171.504	8.45746e-06		247.208	9.29435e-06			171.504	-1.40075e-05		247.208	-1.52891e-05
306.441	-6.62969e-06		307.977	-6.52039e-06			171.795	8.47474e-06		247.55	9.27857e-06			171.795	-1.40249e-05		247.55	-1.5265e-05
306.937	-6.62728e-06		308.483	-6.52061e-06			171.944	8.49378e-06		247.902	9.30474e-06			171.944	-1.4043e-05		247.902	-1.52943e-05
307.441	-6.62265e-06		308.971	-6.49467e-06			172.088	8.39742e-06		248.245	9.28132e-06			172.088	-1.39457e-05		248.245	-1.52844e-05
307.945	-6.64196e-06		309.488	-6.50596e-06			172.379	8.43444e-06		248.857	9.26914e-06			172.379	-1.39828e-05		248.857	-1.52937e-05
308.442	-6.63404e-06		310.009	-6.51442e-06			172.544	8.39725e-06		249.188	9.25821e-06			172.544	-1.39456e-05		249.188	-1.52912e-05
308.95	-6.64059e-06		310.525	-6.52953e-06			172.707	8.45479e-06		249.541	9.27352e-06			172.707	-1.40046e-05		249.541	-1.5303e-05
309.479	-6.6137e-06		311.059	-6.54026e-06			172.875	8.44925e-06		249.894	9.26825e-06			172.875	-1.40028e-05		249.894	-1.52853e-05
309.995	-6.63631e-06		311.562	-6.5381e-06			173.048	8.418e-06		250.257	9.30402e-06			173.048	-1.39754e-05		250.257	-1.53088e-05
310.524	-6.60598e-06		312.088	-6.54226e-06			173.219	8.41534e-06		250.864	9.28132e-06			173.219	-1.39766e-05		250.864	-1.53061e-05
311.056	-6.63449e-06		312.578	-6.52456e-06			173.392	8.41255e-06		251.199	9.26971e-06			173.392	-1.39783e-05		251.199	-1.53034e-05
311.567	-6.62115e-06		313.067	-6.54948e-06			173.596	8.43405e-06		251.534	9.27032e-06			173.596	-1.4005e-05		251.534	-1.53063e-05
312.076	-6.65167e-06		313.563	-6.54373e-06			173.798	8.4291e-06		251.879	9.26813e-06			173.798	-1.40014e-05		251.879	-1.52949e-05
312.594	-6.62295e-06		314.066	-6.537e-06			173.988	8.41147e-06		252.225	9.29447e-06			173.988	-1.3978e-05		252.225	-1.53229e-05
313.13	-6.64753e-06		314.571	-6.56841e-06			174.173	8.45407e-06		252.854	9.2512e-06			174.173	-1.4015e-05		252.854	-1.52989e-05
313.637	-6.63266e-06		315.103	-6.55672e-06			174.488	8.45272e-06		253.208	9.29529e-06			174.488	-1.40151e-05		253.208	-1.5335e-05
314.123	-6.62926e-06		315.618	-6.56059e-06			174.647	8.45297e-06		253.555	9.27707e-06			174.647	-1.40202e-05		253.555	-1.5328e-05
314.627	-6.63208e-06		316.126	-6.54824e-06			174.809	8.46116e-06		253.9	9.26374e-06			174.809	-1.40333e-05		253.9	-1.53134e-05
315.133	-6.63444e-06		316.605	-6.56476e-06			174.977	8.453e-06		254.232	9.28793e-06			174.977	-1.40276e-05		254.232	-1.53228e-05
315.647	-6.63915e-06		317.109	-6.56676e-06			175.15	8.48159e-06		254.876	9.27268e-06			175.15	-1.40556e-05		254.876	-1.53334e-05
316.147	-6.64347e-06		317.624	-6.56742e-06			175.322	8.43697e-06		255.215	9.25366e-06			175.322	-1.40104e-05		255.215	-1.53306e-05
316.649	-6.62452e-06		318.168	-6.58209e-06			175.496	8.46729e-06		255.579	9.26234e-06			175.496	-1.40396e-05		255.579	-1.53422e-05
317.172	-6.63813e-06		--	--			175.653	8.47322e-06		255.924	9.25214e-06			175.653	-1.40437e-05		255.924	-1.53184e-05
317.695	-6.63574e-06		--	--			175.813	8.47925e-06		256.277	9.27738e-06			175.813	-1.40479e-05		256.277	-1.53495e-05
318.212	-6.63524e-06		--	--			175.992	8.50194e-06		256.918	9.26741e-06			175.992	-1.4069e-05		256.918	-1.53469e-05
--	--		--	--			176.182	8.48852e-06		257.278	9.26787e-06			176.182	-1.40562e-05		257.278	-1.53476e-05
--	--		--	--			176.368	8.44732e-06		257.616	9.27697e-06			176.368	-1.40157e-05		257.616	-1.53569e-05
--	--						176.54	8.47468e-06		257.959	9.26156e-06			176.54	-1.40438e-05		257.959	-1.53543e-05
--	--						176.715	8.43561e-06		258.309	9.23684e-06			176.715	-1.40106e-05		258.309	-1.53325e-05
--	--						176.895	8.43881e-06		258.92	9.29224e-06			176.895	-1.40198e-05		258.92	-1.53752e-05
--	--						177.227	8.41477e-06		259.256	9.26926e-06			177.227	-1.40002e-05		259.256	-1.53531e-05
--	--						177.405	8.4596e-06		259.605	9.24042e-06			177.405	-1.40419e-05		259.605	-1.53512e-05
--	--						177.576	8.46661e-06		259.947	9.23092e-06			177.576	-1.40459e-05		259.947	-1.53585e-05
--	--						177.738	8.40637e-06		260.285	9.25558e-06			177.738	-1.3983e-05		260.285	-1.5378e-05
--	--						177.885	8.47449e-06		260.918	9.25798e-06			177.885	-1.40489e-05		260.918	-1.53738e-05
--	--						178.034	8.47648e-06		261.251	9.27229e-06			178.034	-1.40486e-05		261.251	-1.53893e-05
--	--						178.189	8.4907e-06		261.579	9.23701e-06			178.189	-1.40605e-05		261.579	-1.5365e-05
--	--						178.359	8.49864e-06		261.908	9.24673e-06			178.359	-1.40732e-05		261.908	-1.53936e-05
--	--						178.532	8.47143e-06		262.268	9.24384e-06			178.532	-1.40507e-05		262.268	-1.53839e-05
--	--						178.706	8.47392e-06		262.887	9.24095e-06			178.706	-1.4058e-05		262.887	-1.53788e-05
--	--						178.883	8.48064e-06		263.209	9.25052e-06			178.883	-1.40656e-05		263.209	-1.53876e-05
--	--						179.053	8.45971e-06		263.536	9.25833e-06			179.053	-1.40442e-05		263.536	-1.53927e-05
--	--						179.234	8.49363e-06		263.875	9.21944e-06			179.234	-1.40775e-05		263.875	-1.53708e-05
--	--						179.415	8.51297e-06		264.211	9.25906e-06			179.415	-1.40927e-05		264.211	-1.5419e-05
--	--						179.761	8.49111e-06		264.786	9.2496e-06			179.761	-1.40617e-05		264.786	-1.53996e-05
--	--						179.936	8.51721e-06		265.1	9.23078e-06			179.936	-1.40937e-05		265.1	-1.53885e-05
--	--						180.115	8.5064e-06		265.445	9.22706e-06			180.115	-1.40942e-05		265.445	-1.54009e-05
--	--						180.317	8.49943e-06		265.782	9.24e-06			180.317	-1.41e-05		265.782	-1.54335e-05
							180.506	8.50803e-06		266.11	9.23705e-06			180.506	-1.41141e-05		266.11	-1.54221e-05
							180.692	8.49327e-06		266.665	9.23655e-06			180.692	-1.4098e-05		266.665	-1.54123e-05
							180.867	8.53256e-06		266.965	9.22859e-06			180.867	-1.41359e-05		266.965	-1.53985e-05
							181.039	8.47954e-06		267.285	9.29857e-06			181.039	-1.40823e-05		267.285	-1.54596e-05
							181.193	8.52591e-06		267.603	9.25921e-06			181.193	-1.41287e-05		267.603	-1.54285e-05
							181.354	8.54876e-06		267.916	9.24308e-06			181.354	-1.41516e-05		267.916	-1.54247e-05
							181.525	8.53398e-06		268.511	9.23299e-06			181.525	-1.41368e-05		268.511	-1.54258e-05
							181.693	8.56681e-06		268.826	9.2614e-06			181.693	-1.41689e-05		268.826	-1.54556e-05
							181.842	8.4797e-06		269.134	9.21208e-06			181.842	-1.40812e-05		269.134	-1.54064e-05
							181.995	8.56587e-06		269.447	9.23659e-06			181.995	-1.41667e-05		269.447	-1.54302e-05
							182.145	8.56184e-06		269.752	9.24004e-06			182.145	-1.41664e-05		269.752	-1.54457e-05
							182.43	8.58146e-06		270.324	9.2208e-06			182.43	-1.41988e-05		270.324	-1.54463e-05
							182.566	8.46891e-06		270.636	9.23324e-06			182.566	-1.40923e-05		270.636	-1.54619e-05
							182.704	8.51885e-06		270.951	9.23122e-06			182.704	-1.41461e-05		270.951	-1.54506e-05
							182.847	8.52914e-06		271.278	9.24429e-06			182.847	-1.41588e-05		271.278	-1.54625e-05
							183.016	8.53331e-06		271.597	9.22596e-06			183.016	-1.41657e-05		271.597	-1.54466e-05
							183.193	8.54907e-06		272.23	9.23617e-06			183.193	-1.41835e-05		272.23	-1.54647e-05
							183.366	8.53669e-06		272.565	9.19606e-06			183.366	-1.41707e-05		272.565	-1.54361e-05
							183.545	8.53888e-06		272.934	9.20834e-06			183.545	-1.41724e-05		272.934	-1.54545e-05
							183.736	8.52352e-06		273.276	9.18956e-06			183.736	-1.41576e-05		273.276	-1.54448e-05
							183.915	8.52713e-06		273.924	9.2009e-06			183.915	-1.41674e-05		273.924	-1.54637e-05
							184.092	8.55806e-06		274.275	9.19177e-06			184.092	-1.42046e-05		274.275	-1.54446e-05
							184.267	8.5476e-06		274.622	9.18995e-06			184.267	-1.42002e-05		274.622	-1.54545e-05
							184.441	8.54117e-06		274.977	9.19193e-06			184.441	-1.41898e-05		274.977	-1.54646e-05
							184.612	8.53967e-06		275.617	9.21618e-06			184.612	-1.41837e-05		275.617	-1.54837e-05
							184.93	8.5717e-06		275.963	9.19453e-06			184.93	-1.42076e-05		275.963	-1.54638e-05
							185.092	8.57405e-06		276.313	9.19587e-06			185.092	-1.4206e-05		276.313	-1.54738e-05
							185.253	8.57014e-06		276.655	9.19138e-06			185.253	-1.41981e-05		276.655	-1.54705e-05
							185.423	8.55081e-06		277.29	9.19145e-06			185.423	-1.41782e-05		277.29	-1.54736e-05
							185.601	8.59441e-06		277.649	9.18966e-06			185.601	-1.42282e-05		277.649	-1.54748e-05
							185.762	8.5338e-06		278.017	9.19973e-06			185.762	-1.41734e-05		278.017	-1.5488e-05
							185.911	8.5666e-06		278.371	9.1896e-06			185.911	-1.42116e-05		278.371	-1.54811e-05
							186.068	8.56616e-06		279.011	9.20025e-06			186.068	-1.4217e-05		279.011	-1.54975e-05
							186.223	8.5912e-06		279.352	9.19254e-06			186.223	-1.42478e-05		279.352	-1.54939e-05
							186.392	8.56999e-06		279.719	9.1644e-06			186.392	-1.42328e-05		279.719	-1.54798e-05
							186.57	8.53572e-06		280.09	9.14535e-06			186.57	-1.41999e-05		280.09	-1.54724e-05
							186.744	8.58234e-06		280.732	9.18058e-06			186.744	-1.42464e-05		280.732	-1.54984e-05
							186.919	8.5748e-06		281.083	9.16983e-06			186.919	-1.42386e-05		281.083	-1.54983e-05
							187.084	8.56692e-06		281.455	9.18366e-06			187.084	-1.42392e-05		281.455	-1.55258e-05
							187.259	8.57833e-06		281.824	9.14739e-06			187.259	-1.42619e-05		281.824	-1.54919e-05
							187.61	8.54906e-06		282.448	9.19104e-06			187.61	-1.42435e-05		282.448	-1.55045e-05
							187.772	8.58106e-06		282.815	9.19227e-06			187.772	-1.42713e-05		282.815	-1.55121e-05
							187.944	8.56318e-06		283.181	9.17787e-06			187.944	-1.4249e-05		283.181	-1.551e-05
							188.137	8.61079e-06		283.527	9.1662e-06			188.137	-1.4297e-05		283.527	-1.5505e-05
							188.329	8.58494e-06		284.152	9.16578e-06			188.329	-1.42768e-05		284.152	-1.55038e-05
							188.52	8.57988e-06		284.504	9.18258e-06			188.52	-1.42774e-05		284.504	-1.5521e-05
							188.706	8.56834e-06		284.865	9.22418e-06			188.706	-1.42675e-05		284.865	-1.55709e-05
							188.886	8.58329e-06		285.219	9.08243e-06			188.886	-1.42808e-05		285.219	-1.54298e-05
							189.062	8.59111e-06		285.878	9.19819e-06			189.062	-1.42871e-05		285.878	-1.5537e-05
							189.23	8.6094e-06		286.21	9.16681e-06			189.23	-1.43064e-05		286.21	-1.55227e-05
							189.401	8.61848e-06		286.552	9.16287e-06			189.401	-1.43187e-05		286.552	-1.55433e-05
							189.571	8.62337e-06		286.901	9.17122e-06			189.571	-1.43267e-05		286.901	-1.55415e-05
							189.736	8.6345e-06		287.536	9.17317e-06			189.736	-1.43409e-05		287.536	-1.55367e-05
							190.025	8.59968e-06		287.864	9.16328e-06			190.025	-1.43113e-05		287.864	-1.55314e-05
							190.174	8.53783e-06		288.204	9.16821e-06			190.174	-1.42522e-05		288.204	-1.55428e-05
							190.333	8.71476e-06		288.552	9.16401e-06			190.333	-1.44317e-05		288.552	-1.55453e-05
							190.491	8.62897e-06		289.167	9.18669e-06			190.491	-1.43463e-05		289.167	-1.5558e-05
							190.659	8.58889e-06		289.491	9.18259e-06			190.659	-1.43066e-05		289.491	-1.55638e-05
							190.834	8.60843e-06		289.826	9.16342e-06			190.834	-1.43266e-05		289.826	-1.55492e-05
							191.005	8.60662e-06		290.151	9.16653e-06			191.005	-1.43314e-05		290.151	-1.55578e-05
							191.172	8.60538e-06		290.779	9.16259e-06			191.172	-1.43367e-05		290.779	-1.55529e-05
							191.343	8.63821e-06		291.112	9.18569e-06			191.343	-1.43761e-05		291.112	-1.55552e-05
							191.534	8.61959e-06		291.457	9.1696e-06			191.534	-1.43624e-05		291.457	-1.55542e-05
							191.72	8.60541e-06		291.792	9.16852e-06			191.72	-1.43523e-05		291.792	-1.55648e-05
							191.898	8.60078e-06		292.399	9.15233e-06			191.898	-1.43516e-05		292.399	-1.55614e-05
							192.074	8.6261e-06		292.729	9.14281e-06			192.074	-1.43761e-05		292.729	-1.55568e-05
							192.399	8.61958e-06		293.065	9.12768e-06			192.399	-1.43647e-05		293.065	-1.55478e-05
							192.553	8.62255e-06		293.415	9.13617e-06			192.553	-1.43728e-05		293.415	-1.5566e-05
							192.722	8.61705e-06		294.045	9.1504e-06			192.722	-1.43772e-05		294.045	-1.55786e-05
							192.893	8.58414e-06		294.379	9.1472e-06			192.893	-1.43542e-05		294.379	-1.55786e-05
							193.052	8.60006e-06		294.711	9.12013e-06			193.052	-1.4379e-05		294.711	-1.55603e-05
							193.224	8.57716e-06		295.041	9.14296e-06			193.224	-1.43628e-05		295.041	-1.55657e-05
							193.379	8.60658e-06		295.636	9.15706e-06			193.379	-1.43982e-05		295.636	-1.55841e-05
							193.548	8.60474e-06		295.964	9.13319e-06			193.548	-1.44029e-05		295.964	-1.55706e-05
							193.727	8.61656e-06		296.293	9.12089e-06			193.727	-1.44206e-05		296.293	-1.55665e-05
							193.887	8.56226e-06		296.621	9.1454e-06			193.887	-1.43709e-05		296.621	-1.55929e-05
							194.028	8.58443e-06		297.223	9.14455e-06			194.028	-1.43971e-05		297.223	-1.55874e-05
							194.169	8.61584e-06		297.555	9.13578e-06			194.169	-1.44323e-05		297.555	-1.55832e-05
							194.319	8.59671e-06		297.886	9.15127e-06			194.319	-1.44123e-05		297.886	-1.56026e-05
							194.477	8.61957e-06		298.214	9.14245e-06			194.477	-1.44342e-05		298.214	-1.55972e-05
							194.795	8.61238e-06		298.817	9.12012e-06			194.795	-1.44279e-05		298.817	-1.55745e-05
							194.952	8.61241e-06		299.135	9.12725e-06			194.952	-1.44333e-05		299.135	-1.55864e-05
							195.129	8.57858e-06		299.455	9.15203e-06			195.129	-1.44054e-05		299.455	-1.5602e-05
							195.317	8.61695e-06		299.789	9.167e-06			195.317	-1.44499e-05		299.789	-1.56034e-05
							195.5	8.61856e-06		300.357	9.11618e-06			195.5	-1.44554e-05		300.357	-1.55847e-05
							195.678	8.61606e-06		300.687	9.14328e-06			195.678	-1.44568e-05		300.687	-1.55899e-05
							195.852	8.60053e-06		301.001	9.1586e-06			195.852	-1.44438e-05		301.001	-1.56031e-05
							196.035	8.59428e-06		301.339	9.15965e-06			196.035	-1.44367e-05		301.339	-1.56143e-05
							196.218	8.63644e-06		301.945	9.1431e-06			196.218	-1.44781e-05		301.945	-1.56017e-05
							196.402	8.61661e-06		302.258	9.12595e-06			196.402	-1.4458e-05		302.258	-1.55978e-05
							196.589	8.62168e-06		302.579	9.12601e-06			196.589	-1.4464e-05		302.579	-1.56117e-05
							196.77	8.62627e-06		302.904	9.12344e-06			196.77	-1.44695e-05		302.904	-1.562e-05
							196.951	8.62743e-06		303.484	9.12666e-06			196.951	-1.4472e-05		303.484	-1.5603e-05
							197.253	8.62596e-06		303.81	9.12111e-06			197.253	-1.44812e-05		303.81	-1.5604e-05
							197.401	8.63305e-06		304.127	9.11649e-06			197.401	-1.44935e-05		304.127	-1.56033e-05
							197.553	8.61538e-06		304.453	9.1609e-06			197.553	-1.44781e-05		304.453	-1.56533e-05
							197.713	8.64051e-06		305.013	9.10658e-06			197.713	-1.45032e-05		305.013	-1.56146e-05
							197.877	8.58379e-06		305.318	9.12221e-06			197.877	-1.44464e-05		305.318	-1.56169e-05
							198.028	8.64925e-06		305.638	9.12952e-06			198.028	-1.45119e-05		305.638	-1.56211e-05
							198.172	8.65849e-06		305.957	9.18708e-06			198.172	-1.45216e-05		305.957	-1.56818e-05
							198.335	8.64916e-06		306.521	9.10355e-06			198.335	-1.45126e-05		306.521	-1.56136e-05
							198.5	8.66869e-06		306.794	9.10076e-06			198.5	-1.45326e-05		306.794	-1.56028e-05
							198.672	8.63366e-06		307.097	9.12038e-06			198.672	-1.45055e-05		307.097	-1.56167e-05
							198.84	8.629e-06		307.431	9.1573e-06			198.84	-1.45114e-05		307.431	-1.56512e-05
							199.001	8.62276e-06		307.958	9.12192e-06			199.001	-1.45152e-05		307.958	-1.56414e-05
							199.174	8.61551e-06		308.24	9.0972e-06			199.174	-1.4515e-05		308.24	-1.56177e-05
							199.358	8.65037e-06		308.556	9.11756e-06			199.358	-1.45479e-05		308.556	-1.56343e-05
							199.701	8.6302e-06		308.872	9.14902e-06			199.701	-1.45275e-05		308.872	-1.5649e-05
							199.869	8.62513e-06		309.431	9.14484e-06			199.869	-1.45322e-05		309.431	-1.56496e-05
							200.046	8.59397e-06		309.73	9.11913e-06			200.046	-1.45112e-05		309.73	-1.5629e-05
							200.236	8.63595e-06		310.046	9.12593e-06			200.236	-1.45625e-05		310.046	-1.56414e-05
							200.428	8.5762e-06		310.377	9.11054e-06			200.428	-1.45021e-05		310.377	-1.56357e-05
							200.619	8.62208e-06		310.961	9.08808e-06			200.619	-1.45473e-05		310.961	-1.56264e-05
							200.8	8.64038e-06		311.283	9.0998e-06			200.8	-1.45646e-05		311.283	-1.56391e-05
							200.975	8.64234e-06		311.605	9.12077e-06			200.975	-1.45591e-05		311.605	-1.56592e-05
							201.157	8.65033e-06		311.942	9.12161e-06			201.157	-1.45593e-05		311.942	-1.56627e-05
							201.325	8.65985e-06		312.551	9.1181e-06			201.325	-1.45616e-05		312.551	-1.56436e-05
							201.487	8.6821e-06		312.871	9.11596e-06			201.487	-1.45855e-05		312.871	-1.56554e-05
							201.66	8.69391e-06		313.207	9.10842e-06			201.66	-1.45992e-05		313.207	-1.56563e-05
							201.825	8.71243e-06		313.559	9.13452e-06			201.825	-1.46195e-05		313.559	-1.56783e-05
							202.102	8.66616e-06		314.184	9.11896e-06			202.102	-1.45914e-05		314.184	-1.56633e-05
							202.237	8.67049e-06		314.517	9.1139e-06			202.237	-1.46068e-05		314.517	-1.56789e-05
							202.383	8.66183e-06		314.864	9.09761e-06			202.383	-1.46103e-05		314.864	-1.56596e-05
							202.539	8.69805e-06		315.19	9.10942e-06			202.539	-1.46528e-05		315.19	-1.56668e-05
							202.694	8.56798e-06		315.817	9.10753e-06			202.694	-1.45213e-05		315.817	-1.56633e-05
							202.838	8.6696e-06		316.154	9.11044e-06			202.838	-1.46215e-05		316.154	-1.56597e-05
							202.984	8.66505e-06		316.494	9.10058e-06			202.984	-1.46156e-05		316.494	-1.56615e-05
							203.135	8.66132e-06		316.839	9.1051e-06			203.135	-1.46169e-05		316.839	-1.56708e-05
							203.293	8.65988e-06		317.465	9.10625e-06			203.293	-1.46217e-05		317.465	-1.56735e-05
							203.474	8.65262e-06		317.812	9.08772e-06			203.474	-1.46216e-05		317.812	-1.56602e-05
							203.646	8.66278e-06		318.15	9.07764e-06			203.646	-1.46332e-05		318.15	-1.56592e-05
							203.828	8.69292e-06		318.507	9.08865e-06			203.828	-1.46601e-05		318.507	-1.56707e-05
							204.011	8.66063e-06		319.148	9.08147e-06			204.011	-1.46245e-05		319.148	-1.56636e-05
							204.349	8.65494e-06		319.477	9.09931e-06			204.349	-1.4636e-05		319.477	-1.56814e-05
							204.523	8.6653e-06		319.811	9.09615e-06			204.523	-1.46603e-05		319.811	-1.56782e-05
							204.695	8.65224e-06		320.147	9.08421e-06			204.695	-1.46561e-05		320.147	-1.56663e-05
							204.875	8.63449e-06		320.774	9.08842e-06			204.875	-1.46409e-05		320.774	-1.56705e-05
							205.05	8.66825e-06		--	--			205.05	-1.46771e-05
							205.226	8.64447e-06		--	--			205.226	-1.46564e-05
							205.399	8.66175e-06		--	--			205.399	-1.46781e-05
							205.568	8.64925e-06		--	--			205.568	-1.46698e-05
							205.74	8.64628e-06		--	--			205.74	-1.46712e-05
							205.9	8.62943e-06		--	--			205.9	-1.46521e-05
							206.051	8.66989e-06		--	--			206.051	-1.46899e-05
							206.21	8.69911e-06		--	--			206.21	-1.47163e-05
							206.367	8.71639e-06		--	--			206.367	-1.4736e-05
							206.661	8.63539e-06		--	--			206.661	-1.46685e-05
							206.796	8.6752e-06		--	--			206.796	-1.47145e-05
							206.94	8.65522e-06		--	--			206.94	-1.47007e-05
							207.102	8.65696e-06		--	--			207.102	-1.4709e-05
							207.279	8.67895e-06		--	--			207.279	-1.47381e-05
							207.457	8.66232e-06		--	--			207.457	-1.47275e-05
							207.633	8.66685e-06		--	--			207.633	-1.47195e-05
							207.812	8.67051e-06		--	--			207.812	-1.47104e-05
							207.994	8.68223e-06		--	--			207.994	-1.47092e-05
							208.173	8.71426e-06		--	--			208.173	-1.47469e-05
							208.36	8.71285e-06		--	--			208.36	-1.47514e-05
							208.543	8.69884e-06		--	--			208.543	-1.47432e-05
							208.73	8.68789e-06		--	--			208.73	-1.47416e-05
							209.066	8.68842e-06		--	--			209.066	-1.47599e-05
							209.225	8.68023e-06		--	--			209.225	-1.47538e-05
							209.395	8.6774e-06		--	--			209.395	-1.4747e-05
							209.565	8.69115e-06		--	--			209.565	-1.47568e-05
							209.732	8.70266e-06		--	--			209.732	-1.47712e-05
							209.903	8.66931e-06		--	--			209.903	-1.47522e-05
							210.072	8.67935e-06		--	--			210.072	-1.47764e-05
							210.232	8.69155e-06		--	--			210.232	-1.47972e-05
							210.395	8.65665e-06		--	--			210.395	-1.47626e-05
							210.559	8.73165e-06		--	--			210.559	-1.48379e-05
							210.721	8.61565e-06		--	--			210.721	-1.47222e-05
							210.863	8.68665e-06		--	--			210.863	-1.47968e-05
							211.011	8.68573e-06		--	--			211.011	-1.47995e-05
							211.312	8.70538e-06		--	--			211.312	-1.48266e-05
							211.466	8.68489e-06		--	--			211.466	-1.48092e-05
							211.626	8.6573e-06		--	--			211.626	-1.47848e-05
							211.792	8.65822e-06		--	--			211.792	-1.4789e-05
							211.959	8.68493e-06		--	--			211.959	-1.48157e-05
							212.138	8.70974e-06		--	--			212.138	-1.48403e-05
							212.316	8.67611e-06		--	--			212.316	-1.48064e-05
							212.515	8.68574e-06		--	--			212.515	-1.48163e-05
							212.703	8.67314e-06		--	--			212.703	-1.4804e-05
							212.879	8.67831e-06		--	--			212.879	-1.48094e-05
							213.057	8.70786e-06		--	--			213.057	-1.48431e-05
							213.231	8.69889e-06		--	--			213.231	-1.4839e-05
							213.557	8.70759e-06		--	--			213.557	-1.48583e-05
							213.712	8.7084e-06		--	--			213.712	-1.48665e-05
							213.873	8.68068e-06		--	--			213.873	-1.48463e-05
							214.047	8.6883e-06		--	--			214.047	-1.48591e-05
							214.224	8.69482e-06		--	--			214.224	-1.48625e-05
							214.393	8.71301e-06		--	--			214.393	-1.48778e-05
							214.559	8.72526e-06		--	--			214.559	-1.48885e-05
							214.711	8.65269e-06		--	--			214.711	-1.48183e-05
							214.849	8.73863e-06		--	--			214.849	-1.49063e-05
							214.997	8.69283e-06		--	--			214.997	-1.48628e-05
							215.16	8.72689e-06		--	--			215.16	-1.48978e-05
							215.33	8.73075e-06		--	--			215.33	-1.49007e-05
							215.501	8.73301e-06		--	--			215.501	-1.4902e-05
							215.829	8.72483e-06		--	--			215.829	-1.48947e-05
							215.988	8.74123e-06		--	--			215.988	-1.49126e-05
							216.159	8.72758e-06		--	--			216.159	-1.49006e-05
							216.347	8.73481e-06		--	--			216.347	-1.49076e-05
							216.524	8.74882e-06		--	--			216.524	-1.49212e-05
							216.702	8.74673e-06		--	--			216.702	-1.49187e-05
							216.878	8.70897e-06		--	--			216.878	-1.4884e-05
							217.059	8.73873e-06		--	--			217.059	-1.49176e-05
							217.249	8.74642e-06		--	--			217.249	-1.49294e-05
							217.439	8.73735e-06		--	--			217.439	-1.4929e-05
							217.622	8.73522e-06		--	--			217.622	-1.49368e-05
							217.955	8.72235e-06		--	--			217.955	-1.49356e-05
							218.102	8.71392e-06		--	--			218.102	-1.49246e-05
							218.267	8.73864e-06		--	--			218.267	-1.49465e-05
							218.432	8.72854e-06		--	--			218.432	-1.4934e-05
							218.604	8.7425e-06		--	--			218.604	-1.4947e-05
							218.766	8.74237e-06		--	--			218.766	-1.4946e-05
							218.925	8.76406e-06		--	--			218.925	-1.49669e-05
							219.08	8.75607e-06		--	--			219.08	-1.49575e-05
							219.244	8.75906e-06		--	--			219.244	-1.49589e-05
							219.412	8.77945e-06		--	--			219.412	-1.49776e-05
							219.576	8.76068e-06		--	--			219.576	-1.49613e-05
							219.742	8.76803e-06		--	--			219.742	-1.4981e-05
							220.069	8.74773e-06		--	--			220.069	-1.49844e-05
							220.225	8.78783e-06		--	--			220.225	-1.50201e-05
							220.398	8.76357e-06		--	--			220.398	-1.4991e-05
							220.57	8.75835e-06		--	--			220.57	-1.4981e-05
							220.743	8.75303e-06		--	--			220.743	-1.49786e-05
							220.922	8.75291e-06		--	--			220.922	-1.49868e-05
							221.099	8.76936e-06		--	--			221.099	-1.50114e-05
							221.282	8.75667e-06		--	--			221.282	-1.50012e-05
							221.471	8.75719e-06		--	--			221.471	-1.49939e-05
							221.659	8.73879e-06		--	--			221.659	-1.49678e-05
							221.837	8.78758e-06		--	--			221.837	-1.50179e-05
							222.011	8.77344e-06		--	--			222.011	-1.50104e-05
							222.337	8.79104e-06		--	--			222.337	-1.50376e-05
							222.49	8.76152e-06		--	--			222.49	-1.50089e-05
							222.649	8.76825e-06		--	--			222.649	-1.50165e-05
							222.815	8.76981e-06		--	--			222.815	-1.50209e-05
							222.983	8.74882e-06		--	--			222.983	-1.50105e-05
							223.163	8.75405e-06		--	--			223.163	-1.50271e-05
							223.337	8.79132e-06		--	--			223.337	-1.50754e-05
							223.501	8.79467e-06		--	--			223.501	-1.50717e-05
							223.65	8.70312e-06		--	--			223.65	-1.49703e-05
							223.794	8.76751e-06		--	--			223.794	-1.50254e-05
							223.944	8.79324e-06		--	--			223.944	-1.50467e-05
							224.099	8.80501e-06		--	--			224.099	-1.50632e-05
							224.414	8.77707e-06		--	--			224.414	-1.50438e-05
							224.579	8.7703e-06		--	--			224.579	-1.50316e-05
							224.746	8.7958e-06		--	--			224.746	-1.50516e-05
							224.918	8.77717e-06		--	--			224.918	-1.50273e-05
							225.095	8.80921e-06		--	--			225.095	-1.50639e-05
							225.282	8.8108e-06		--	--			225.282	-1.50745e-05
							225.479	8.75494e-06		--	--			225.479	-1.50281e-05
							225.66	8.7713e-06		--	--			225.66	-1.50456e-05
							225.844	8.71954e-06		--	--			225.844	-1.499e-05
							226.027	8.80283e-06		--	--			226.027	-1.50695e-05
							226.202	8.76837e-06		--	--			226.202	-1.50359e-05
							226.52	8.77754e-06		--	--			226.52	-1.50521e-05
							226.678	8.79547e-06		--	--			226.678	-1.50736e-05
							226.838	8.82533e-06		--	--			226.838	-1.51078e-05
							227.012	8.84244e-06		--	--			227.012	-1.51295e-05
							227.185	8.70554e-06		--	--			227.185	-1.49973e-05
							227.365	8.75392e-06		--	--			227.365	-1.50455e-05
							227.535	8.73229e-06		--	--			227.535	-1.5022e-05
							227.701	8.73702e-06		--	--			227.701	-1.5025e-05
							227.849	8.83496e-06		--	--			227.849	-1.51235e-05
							227.995	8.80303e-06		--	--			227.995	-1.50932e-05
							228.157	8.76657e-06		--	--			228.157	-1.50585e-05
							228.334	8.82729e-06		--	--			228.334	-1.51212e-05
							228.645	8.79705e-06		--	--			228.645	-1.50952e-05
							228.803	8.83851e-06		--	--			228.803	-1.51388e-05
							228.964	8.81857e-06		--	--			228.964	-1.51205e-05
							229.14	8.84503e-06		--	--			229.14	-1.51475e-05
							229.321	8.73797e-06		--	--			229.321	-1.5041e-05
							229.509	8.84445e-06		--	--			229.509	-1.51502e-05
							229.681	8.79191e-06		--	--			229.681	-1.51029e-05
							229.861	8.75168e-06		--	--			229.861	-1.50682e-05
							230.046	8.82269e-06		--	--			230.046	-1.51428e-05
							230.229	8.80398e-06		--	--			230.229	-1.51224e-05
							230.429	8.76053e-06		--	--			230.429	-1.5077e-05
							230.767	8.74548e-06		--	--			230.767	-1.50667e-05
							230.934	8.81932e-06		--	--			230.934	-1.51449e-05
							231.119	8.8222e-06		--	--			231.119	-1.5155e-05
							231.313	8.7476e-06		--	--			231.313	-1.50933e-05
							231.5	8.74349e-06		--	--			231.5	-1.51015e-05
							231.672	8.65933e-06		--	--			231.672	-1.50252e-05
							231.849	8.77366e-06		--	--			231.849	-1.51407e-05
							232.009	8.78858e-06		--	--			232.009	-1.51567e-05
							232.166	8.81847e-06		--	--			232.166	-1.51877e-05
							232.326	8.76383e-06		--	--			232.326	-1.51302e-05
							232.49	8.78932e-06		--	--			232.49	-1.51513e-05
							232.651	8.71898e-06		--	--			232.651	-1.50766e-05
							232.944	8.7834e-06		--	--			232.944	-1.51284e-05
							233.096	8.79342e-06		--	--			233.096	-1.51307e-05
							233.258	8.8294e-06		--	--			233.258	-1.51584e-05
							233.434	8.78009e-06		--	--			233.434	-1.51099e-05
							233.607	8.84767e-06		--	--			233.607	-1.51838e-05
							233.779	8.8212e-06		--	--			233.779	-1.51636e-05
							233.946	8.77824e-06		--	--			233.946	-1.51255e-05
							234.125	8.81745e-06		--	--			234.125	-1.51663e-05
							234.313	8.83779e-06		--	--			234.313	-1.51884e-05
							234.502	8.74638e-06		--	--			234.502	-1.50983e-05
							234.679	8.84757e-06		--	--			234.679	-1.52003e-05
							235.02	8.83501e-06		--	--			235.02	-1.51893e-05
							235.18	8.80488e-06		--	--			235.18	-1.51598e-05
							235.357	8.87645e-06		--	--			235.357	-1.52321e-05
							235.535	8.79568e-06		--	--			235.535	-1.51497e-05
							235.716	8.76917e-06		--	--			235.716	-1.51191e-05
							235.891	8.78826e-06		--	--			235.891	-1.51343e-05
							236.072	8.77522e-06		--	--			236.072	-1.51208e-05
							236.236	8.81248e-06		--	--			236.236	-1.51635e-05
							236.402	8.86646e-06		--	--			236.402	-1.52229e-05
							236.57	8.8486e-06		--	--			236.57	-1.52106e-05
							236.727	8.7456e-06		--	--			236.727	-1.51089e-05
							236.866	8.82391e-06		--	--			236.866	-1.51881e-05
							237.159	8.82011e-06		--	--			237.159	-1.51844e-05
							237.301	8.87441e-06		--	--			237.301	-1.52309e-05
							237.441	8.77684e-06		--	--			237.441	-1.51255e-05
							237.577	8.83432e-06		--	--			237.577	-1.51754e-05
							237.722	8.82908e-06		--	--			237.722	-1.51649e-05
							237.87	8.85114e-06		--	--			237.87	-1.5189e-05
							238.031	8.86708e-06		--	--			238.031	-1.52071e-05
							238.205	8.8579e-06		--	--			238.205	-1.52004e-05
							238.393	8.84606e-06		--	--			238.393	-1.52003e-05
							238.582	8.82344e-06		--	--			238.582	-1.51933e-05
							238.763	8.80562e-06		--	--			238.763	-1.51904e-05
							238.933	8.83049e-06		--	--			238.933	-1.52157e-05
							239.278	8.80329e-06		--	--			239.278	-1.51816e-05
							239.437	8.82907e-06		--	--			239.437	-1.52013e-05
							239.609	8.82196e-06		--	--			239.609	-1.51858e-05
							239.79	8.84325e-06		--	--			239.79	-1.51983e-05
							239.968	8.85392e-06		--	--			239.968	-1.52034e-05
							240.146	8.84053e-06		--	--			240.146	-1.51954e-05
							240.323	8.85494e-06		--	--			240.323	-1.52151e-05
							240.501	8.82945e-06		--	--			240.501	-1.5195e-05
							240.672	8.80429e-06		--	--			240.672	-1.51753e-05
							240.818	8.84323e-06		--	--			240.818	-1.52189e-05
							240.968	8.85241e-06		--	--			240.968	-1.52328e-05
							241.121	8.83937e-06		--	--			241.121	-1.52126e-05
							241.435	8.85235e-06		--	--			241.435	-1.52108e-05
							241.569	8.86983e-06		--	--			241.569	-1.52266e-05
							241.709	8.84526e-06		--	--			241.709	-1.52035e-05
							241.878	8.86183e-06		--	--			241.878	-1.52217e-05
							242.036	8.87744e-06		--	--			242.036	-1.52389e-05
							242.212	8.86196e-06		--	--			242.212	-1.52288e-05
							242.396	8.84065e-06		--	--			242.396	-1.52135e-05
							242.574	8.85321e-06		--	--			242.574	-1.52319e-05
							242.745	8.84711e-06		--	--			242.745	-1.52267e-05
							242.932	8.88374e-06		--	--			242.932	-1.5261e-05
							243.126	8.83657e-06		--	--			243.126	-1.52115e-05
							243.478	8.83547e-06		--	--			243.478	-1.52235e-05
							243.644	8.80677e-06		--	--			243.644	-1.52019e-05
							243.824	8.86796e-06		--	--			243.824	-1.52654e-05
							244.01	8.84672e-06		--	--			244.01	-1.52447e-05
							244.204	8.83364e-06		--	--			244.204	-1.52323e-05
							244.386	8.85328e-06		--	--			244.386	-1.52441e-05
							244.565	8.88477e-06		--	--			244.565	-1.52677e-05
							244.734	8.83229e-06		--	--			244.734	-1.52077e-05
							244.898	8.92122e-06		--	--			244.898	-1.52967e-05
							245.061	8.847e-06		--	--			245.061	-1.52247e-05
							245.228	8.88453e-06		--	--			245.228	-1.52645e-05
							245.542	8.89015e-06		--	--			245.542	-1.52686e-05
							245.693	8.89657e-06		--	--			245.693	-1.52725e-05
							245.838	8.83504e-06		--	--			245.838	-1.52085e-05
							245.989	8.79753e-06		--	--			245.989	-1.51764e-05
							246.157	8.8919e-06		--	--			246.157	-1.52804e-05
							246.32	8.83942e-06		--	--			246.32	-1.52372e-05
							246.477	8.82629e-06		--	--			246.477	-1.5231e-05
							246.649	8.89186e-06		--	--			246.649	-1.53019e-05
							246.823	8.83149e-06		--	--			246.823	-1.52468e-05
							246.999	8.87755e-06		--	--			246.999	-1.53056e-05
							247.186	8.84023e-06		--	--			247.186	-1.52895e-05
							247.536	8.78997e-06		--	--			247.536	-1.52601e-05
							247.698	8.7901e-06		--	--			247.698	-1.52402e-05
							247.86	8.85208e-06		--	--			247.86	-1.5282e-05
							248.06	8.87657e-06		--	--			248.06	-1.52886e-05
							248.258	8.87954e-06		--	--			248.258	-1.53008e-05
							248.443	8.85989e-06		--	--			248.443	-1.52897e-05
							248.619	8.86023e-06		--	--			248.619	-1.52883e-05
							248.8	8.84721e-06		--	--			248.8	-1.52639e-05
							248.965	8.86968e-06		--	--			248.965	-1.5276e-05
							249.135	8.90679e-06		--	--			249.135	-1.53062e-05
							249.453	8.8929e-06		--	--			249.453	-1.52874e-05
							249.607	8.89033e-06		--	--			249.607	-1.52824e-05
							249.767	8.84313e-06		--	--			249.767	-1.52416e-05
							249.936	8.92313e-06		--	--			249.936	-1.53289e-05
							250.11	8.80543e-06		--	--			250.11	-1.52188e-05
							250.278	8.91317e-06		--	--			250.278	-1.53311e-05
							250.431	8.87071e-06		--	--			250.431	-1.52909e-05
							250.581	8.87769e-06		--	--			250.581	-1.53e-05
							250.732	8.89479e-06		--	--			250.732	-1.53193e-05
							250.885	8.89646e-06		--	--			250.885	-1.53178e-05
							251.039	8.90201e-06		--	--			251.039	-1.53202e-05
							251.357	8.91625e-06		--	--			251.357	-1.53264e-05
							251.523	8.92071e-06		--	--			251.523	-1.53251e-05
							251.693	8.89984e-06		--	--			251.693	-1.52984e-05
							251.871	8.91113e-06		--	--			251.871	-1.531e-05
							252.062	8.88963e-06		--	--			252.062	-1.52987e-05
							252.248	8.88868e-06		--	--			252.248	-1.53076e-05
							252.434	8.9055e-06		--	--			252.434	-1.53293e-05
							252.614	8.87061e-06		--	--			252.614	-1.5291e-05
							252.789	8.91847e-06		--	--			252.789	-1.53355e-05
							253.116	8.91476e-06		--	--			253.116	-1.53197e-05
							253.283	8.93324e-06		--	--			253.283	-1.53308e-05
							253.453	8.90862e-06		--	--			253.453	-1.53019e-05
							253.631	8.9217e-06		--	--			253.631	-1.53259e-05
							253.81	8.88601e-06		--	--			253.81	-1.53012e-05
							253.985	8.87882e-06		--	--			253.985	-1.53046e-05
							254.159	8.89234e-06		--	--			254.159	-1.53229e-05
							254.328	8.91974e-06		--	--			254.328	-1.53538e-05
							254.488	8.90187e-06		--	--			254.488	-1.53392e-05
							254.638	8.88237e-06		--	--			254.638	-1.53218e-05
							254.928	8.8809e-06		--	--			254.928	-1.53234e-05
							255.078	8.89607e-06		--	--			255.078	-1.53399e-05
							255.223	8.86766e-06		--	--			255.223	-1.53087e-05
							255.365	8.88222e-06		--	--			255.365	-1.53205e-05
							255.518	8.91342e-06		--	--			255.518	-1.53487e-05
							255.678	8.89923e-06		--	--			255.678	-1.53341e-05
							255.837	8.89725e-06		--	--			255.837	-1.53411e-05
							256.006	8.86919e-06		--	--			256.006	-1.53226e-05
							256.175	8.87321e-06		--	--			256.175	-1.53361e-05
							256.348	8.90814e-06		--	--			256.348	-1.53608e-05
							256.674	8.91977e-06		--	--			256.674	-1.53458e-05
							256.837	8.90694e-06		--	--			256.837	-1.53376e-05
							257.01	8.87055e-06		--	--			257.01	-1.5311e-05
							257.192	8.91121e-06		--	--			257.192	-1.53619e-05
							257.376	8.84677e-06		--	--			257.376	-1.52949e-05
							257.555	8.92077e-06		--	--			257.555	-1.53648e-05
							257.756	8.92108e-06		--	--			257.756	-1.53606e-05
							257.944	8.91441e-06		--	--			257.944	-1.53497e-05
							258.126	8.93103e-06		--	--			258.126	-1.53623e-05
							258.462	8.9088e-06		--	--			258.462	-1.53442e-05
							258.62	8.89119e-06		--	--			258.62	-1.53346e-05
							258.783	8.88614e-06		--	--			258.783	-1.53377e-05
							258.952	8.8876e-06		--	--			258.952	-1.53429e-05
							259.122	8.88297e-06		--	--			259.122	-1.53355e-05
							259.294	8.89954e-06		--	--			259.294	-1.53493e-05
							259.454	8.88582e-06		--	--			259.454	-1.53354e-05
							259.619	8.86776e-06		--	--			259.619	-1.53278e-05
							259.784	8.89559e-06		--	--			259.784	-1.53662e-05
							259.949	8.91502e-06		--	--			259.949	-1.53961e-05
							260.221	8.88647e-06		--	--			260.221	-1.534e-05
							260.342	8.94028e-06		--	--			260.342	-1.53802e-05
							260.481	8.93359e-06		--	--			260.481	-1.53578e-05
							260.635	8.96617e-06		--	--			260.635	-1.53985e-05
							260.789	8.82121e-06		--	--			260.789	-1.52737e-05
							260.925	8.88718e-06		--	--			260.925	-1.53574e-05
							261.083	8.86643e-06		--	--			261.083	-1.53557e-05
							261.237	8.89597e-06		--	--			261.237	-1.53731e-05
							261.395	8.90329e-06		--	--			261.395	-1.53679e-05
							261.576	8.90934e-06		--	--			261.576	-1.53597e-05
							261.914	8.90673e-06		--	--			261.914	-1.53509e-05
							262.064	8.90144e-06		--	--			262.064	-1.53435e-05
							262.249	8.91252e-06		--	--			262.249	-1.53544e-05
							262.44	8.91288e-06		--	--			262.44	-1.53568e-05
							262.628	8.91188e-06		--	--			262.628	-1.53578e-05
							262.813	8.88142e-06		--	--			262.813	-1.53324e-05
							262.998	8.91515e-06		--	--			262.998	-1.53741e-05
							263.178	8.92458e-06		--	--			263.178	-1.53914e-05
							263.365	8.91302e-06		--	--			263.365	-1.53781e-05
							263.683	8.91003e-06		--	--			263.683	-1.53634e-05
							263.844	8.92122e-06		--	--			263.844	-1.5371e-05
							264.008	8.91386e-06		--	--			264.008	-1.53649e-05
							264.178	8.9134e-06		--	--			264.178	-1.53658e-05
							264.347	8.88328e-06		--	--			264.347	-1.5337e-05
							264.515	8.91039e-06		--	--			264.515	-1.53682e-05
							264.692	8.93158e-06		--	--			264.692	-1.53944e-05
							264.85	8.8577e-06		--	--			264.85	-1.53249e-05
							264.999	8.89898e-06		--	--			264.999	-1.53682e-05
							265.148	8.90144e-06		--	--			265.148	-1.53704e-05
							265.439	8.94429e-06		--	--			265.439	-1.54129e-05
							265.574	8.85332e-06		--	--			265.574	-1.53243e-05
							265.699	8.8984e-06		--	--			265.699	-1.53719e-05
							265.831	8.89629e-06		--	--			265.831	-1.53724e-05
							265.983	8.90104e-06		--	--			265.983	-1.53801e-05
							266.152	8.86945e-06		--	--			266.152	-1.53501e-05
							266.328	8.88544e-06		--	--			266.328	-1.53675e-05
							266.508	8.87406e-06		--	--			266.508	-1.53577e-05
							266.676	8.88837e-06		--	--			266.676	-1.53684e-05
							266.856	8.88079e-06		--	--			266.856	-1.53554e-05
							267.204	8.90607e-06		--	--			267.204	-1.53703e-05
							267.378	8.90008e-06		--	--			267.378	-1.53594e-05
							267.566	8.87616e-06		--	--			267.566	-1.53302e-05
							267.763	8.88123e-06		--	--			267.763	-1.53418e-05
							267.948	8.91969e-06		--	--			267.948	-1.53909e-05
							268.136	8.88847e-06		--	--			268.136	-1.53704e-05
							268.331	8.88006e-06		--	--			268.331	-1.53663e-05
							268.52	8.88956e-06		--	--			268.52	-1.53778e-05
							268.846	8.88729e-06		--	--			268.846	-1.53853e-05
							268.998	8.87605e-06		--	--			268.998	-1.53838e-05
							269.162	8.84107e-06		--	--			269.162	-1.53594e-05
							269.335	8.84165e-06		--	--			269.335	-1.53553e-05
							269.507	8.88821e-06		--	--			269.507	-1.53895e-05
							269.655	8.82117e-06		--	--			269.655	-1.53118e-05
							269.801	8.88232e-06		--	--			269.801	-1.53669e-05
							269.957	8.89647e-06		--	--			269.957	-1.53793e-05
							270.113	8.90023e-06		--	--			270.113	-1.53813e-05
							270.268	8.90644e-06		--	--			270.268	-1.53858e-05
							270.59	8.89281e-06		--	--			270.59	-1.53725e-05
							270.737	8.88821e-06		--	--			270.737	-1.53681e-05
							270.888	8.86243e-06		--	--			270.888	-1.53425e-05
							271.06	8.89434e-06		--	--			271.06	-1.53822e-05
							271.242	8.90332e-06		--	--			271.242	-1.53997e-05
							271.424	8.84011e-06		--	--			271.424	-1.53448e-05
							271.603	8.87993e-06		--	--			271.603	-1.5388e-05
							271.771	8.87423e-06		--	--			271.771	-1.53855e-05
							271.951	8.87977e-06		--	--			271.951	-1.53941e-05
							272.316	8.85885e-06		--	--			272.316	-1.5366e-05
							272.483	8.87752e-06		--	--			272.483	-1.53812e-05
							272.667	8.85293e-06		--	--			272.667	-1.53495e-05
							272.857	8.90961e-06		--	--			272.857	-1.53989e-05
							273.051	8.92132e-06		--	--			273.051	-1.54054e-05
							273.241	8.86293e-06		--	--			273.241	-1.53565e-05
							273.434	8.86711e-06		--	--			273.434	-1.53702e-05
							273.627	8.86765e-06		--	--			273.627	-1.53755e-05
							273.95	8.88914e-06		--	--			273.95	-1.53848e-05
							274.105	8.88447e-06		--	--			274.105	-1.53743e-05
							274.257	8.87302e-06		--	--			274.257	-1.53749e-05
							274.43	8.86397e-06		--	--			274.43	-1.5381e-05
							274.592	8.81784e-06		--	--			274.592	-1.53491e-05
							274.75	8.85263e-06		--	--			274.75	-1.5384e-05
							274.91	8.85315e-06		--	--			274.91	-1.53829e-05
							275.07	8.84749e-06		--	--			275.07	-1.53755e-05
							275.236	8.89616e-06		--	--			275.236	-1.54237e-05
							275.385	8.77731e-06		--	--			275.385	-1.5305e-05
							275.635	8.84181e-06		--	--			275.635	-1.53698e-05
							275.774	8.85529e-06		--	--			275.774	-1.53835e-05
							275.927	8.85062e-06		--	--			275.927	-1.53792e-05
							276.074	8.80013e-06		--	--			276.074	-1.53291e-05
							276.211	8.82597e-06		--	--			276.211	-1.53553e-05
							276.345	8.83125e-06		--	--			276.345	-1.53628e-05
							276.486	8.82172e-06		--	--			276.486	-1.53567e-05
							276.659	8.84032e-06		--	--			276.659	-1.53796e-05
							276.84	8.81897e-06		--	--			276.84	-1.53621e-05
							277.198	8.80674e-06		--	--			277.198	-1.53541e-05
							277.359	8.79321e-06		--	--			277.359	-1.53398e-05
							277.53	8.83441e-06		--	--			277.53	-1.53743e-05
							277.734	8.79224e-06		--	--			277.734	-1.53242e-05
							277.927	8.811e-06		--	--			277.927	-1.53424e-05
							278.113	8.79861e-06		--	--			278.113	-1.53349e-05
							278.302	8.81532e-06		--	--			278.302	-1.53566e-05
							278.482	8.79472e-06		--	--			278.482	-1.53349e-05
							278.808	8.80229e-06		--	--			278.808	-1.53382e-05
							278.964	8.8168e-06		--	--			278.964	-1.53516e-05
							279.14	8.80455e-06		--	--			279.14	-1.53382e-05
							279.314	8.80346e-06		--	--			279.314	-1.5336e-05
							279.482	8.79736e-06		--	--			279.482	-1.53389e-05
							279.651	8.78946e-06		--	--			279.651	-1.53439e-05
							279.811	8.78977e-06		--	--			279.811	-1.53562e-05
							279.975	8.80515e-06		--	--			279.975	-1.53737e-05
							280.135	8.69569e-06		--	--			280.135	-1.52599e-05
							280.428	8.76502e-06		--	--			280.428	-1.53218e-05
							280.554	8.79453e-06		--	--			280.554	-1.53494e-05
							280.706	8.81429e-06		--	--			280.706	-1.53668e-05
							280.856	8.6957e-06		--	--			280.856	-1.52458e-05
							280.975	8.7609e-06		--	--			280.975	-1.53173e-05
							281.102	8.74095e-06		--	--			281.102	-1.53053e-05
							281.259	8.73544e-06		--	--			281.259	-1.53096e-05
							281.429	8.74253e-06		--	--			281.429	-1.53223e-05
							281.616	8.74352e-06		--	--			281.616	-1.53159e-05
							281.95	8.76121e-06		--	--			281.95	-1.53225e-05
							282.117	8.7302e-06		--	--			282.117	-1.5293e-05
							282.288	8.75434e-06		--	--			282.288	-1.53186e-05
							282.484	8.71937e-06		--	--			282.484	-1.52862e-05
							282.68	8.73139e-06		--	--			282.68	-1.53041e-05
							282.855	8.6971e-06		--	--			282.855	-1.52751e-05
							283.042	8.68823e-06		--	--			283.042	-1.52709e-05
							283.231	8.74318e-06		--	--			283.231	-1.53293e-05
							283.604	8.72493e-06		--	--			283.604	-1.53114e-05
							283.777	8.72861e-06		--	--			283.777	-1.53093e-05
							283.947	8.70824e-06		--	--			283.947	-1.52834e-05
							284.118	8.76564e-06		--	--			284.118	-1.53338e-05
							284.303	8.74966e-06		--	--			284.303	-1.53097e-05
							284.492	8.74095e-06		--	--			284.492	-1.52928e-05
							284.681	8.76415e-06		--	--			284.681	-1.53203e-05
							284.87	8.75814e-06		--	--			284.87	-1.53201e-05
							285.165	8.75264e-06		--	--			285.165	-1.53225e-05
							285.304	8.75201e-06		--	--			285.304	-1.5325e-05
							285.463	8.72703e-06		--	--			285.463	-1.53035e-05
							285.617	8.71124e-06		--	--			285.617	-1.52906e-05
							285.766	8.63093e-06		--	--			285.766	-1.52125e-05
							285.908	8.7292e-06		--	--			285.908	-1.53128e-05
							286.062	8.73685e-06		--	--			286.062	-1.53223e-05
							286.219	8.72608e-06		--	--			286.219	-1.53117e-05
							286.372	8.7314e-06		--	--			286.372	-1.53171e-05
							286.713	8.72301e-06		--	--			286.713	-1.53084e-05
							286.871	8.71707e-06		--	--			286.871	-1.53021e-05
							287.029	8.69341e-06		--	--			287.029	-1.52779e-05
							287.191	8.73252e-06		--	--			287.191	-1.53111e-05
							287.373	8.71488e-06		--	--			287.373	-1.52868e-05
							287.559	8.71744e-06		--	--			287.559	-1.5283e-05
							287.741	8.72917e-06		--	--			287.741	-1.52969e-05
							287.915	8.70722e-06		--	--			287.915	-1.5277e-05
							288.098	8.76604e-06		--	--			288.098	-1.53383e-05
							288.484	8.7115e-06		--	--			288.484	-1.52956e-05
							288.647	8.72841e-06		--	--			288.647	-1.53096e-05
							288.819	8.65882e-06		--	--			288.819	-1.52292e-05
							289.018	8.78008e-06		--	--			289.018	-1.5338e-05
							289.228	8.74655e-06		--	--			289.228	-1.53132e-05
							289.425	8.72925e-06		--	--			289.425	-1.53107e-05
							289.618	8.70087e-06		--	--			289.618	-1.5294e-05
							289.813	8.71147e-06		--	--			289.813	-1.53101e-05
							290.133	8.67245e-06		--	--			290.133	-1.52793e-05
							290.276	8.70597e-06		--	--			290.276	-1.53151e-05
							290.434	8.67982e-06		--	--			290.434	-1.52915e-05
							290.597	8.69549e-06		--	--			290.597	-1.53094e-05
							290.747	8.63478e-06		--	--			290.747	-1.52456e-05
							290.899	8.71045e-06		--	--			290.899	-1.5318e-05
							291.056	8.6942e-06		--	--			291.056	-1.52984e-05
							291.212	8.69932e-06		--	--			291.212	-1.53028e-05
							291.378	8.67383e-06		--	--			291.378	-1.5279e-05
							291.678	8.67624e-06		--	--			291.678	-1.52834e-05
							291.825	8.66974e-06		--	--			291.825	-1.52741e-05
							291.983	8.67097e-06		--	--			291.983	-1.52723e-05
							292.145	8.71317e-06		--	--			292.145	-1.53115e-05
							292.329	8.6596e-06		--	--			292.329	-1.526e-05
							292.524	8.69689e-06		--	--			292.524	-1.52996e-05
							292.706	8.68273e-06		--	--			292.706	-1.52876e-05
							292.879	8.66572e-06		--	--			292.879	-1.52727e-05
							293.232	8.69538e-06		--	--			293.232	-1.53064e-05
							293.429	8.69188e-06		--	--			293.429	-1.53033e-05
							293.617	8.6786e-06		--	--			293.617	-1.52904e-05
							293.791	8.67096e-06		--	--			293.791	-1.52821e-05
							293.984	8.73151e-06		--	--			293.984	-1.53396e-05
							294.188	8.72475e-06		--	--			294.188	-1.53297e-05
							294.39	8.71145e-06		--	--			294.39	-1.53146e-05
							294.753	8.7046e-06		--	--			294.753	-1.53066e-05
							294.928	8.73545e-06		--	--			294.928	-1.5342e-05
							295.13	8.72481e-06		--	--			295.13	-1.53367e-05
							295.324	8.67856e-06		--	--			295.324	-1.529e-05
							295.514	8.74051e-06		--	--			295.514	-1.53491e-05
							295.715	8.71489e-06		--	--			295.715	-1.53205e-05
							295.896	8.70003e-06		--	--			295.896	-1.53044e-05
							296.059	8.71792e-06		--	--			296.059	-1.53211e-05
							296.36	8.75956e-06		--	--			296.36	-1.53602e-05
							296.525	8.72191e-06		--	--			296.525	-1.53208e-05
							296.682	8.65217e-06		--	--			296.682	-1.52495e-05
							296.826	8.72957e-06		--	--			296.826	-1.53275e-05
							296.971	8.71919e-06		--	--			296.971	-1.53186e-05
							297.133	8.73474e-06		--	--			297.133	-1.53359e-05
							297.3	8.72657e-06		--	--			297.3	-1.53326e-05
							297.457	8.68211e-06		--	--			297.457	-1.52961e-05
							297.607	8.70742e-06		--	--			297.607	-1.53291e-05
							297.918	8.70096e-06		--	--			297.918	-1.53156e-05
							298.062	8.76371e-06		--	--			298.062	-1.53678e-05
							298.224	8.66085e-06		--	--			298.224	-1.5253e-05
							298.384	8.76601e-06		--	--			298.384	-1.53619e-05
							298.548	8.7415e-06		--	--			298.548	-1.53432e-05
							298.716	8.72082e-06		--	--			298.716	-1.53285e-05
							298.888	8.74889e-06		--	--			298.888	-1.53598e-05
							299.077	8.733e-06		--	--			299.077	-1.53467e-05
							299.439	8.67958e-06		--	--			299.439	-1.52968e-05
							299.612	8.69006e-06		--	--			299.612	-1.53079e-05
							299.785	8.72339e-06		--	--			299.785	-1.53419e-05
							299.995	8.7033e-06		--	--			299.995	-1.5321e-05
							300.207	8.68511e-06		--	--			300.207	-1.53019e-05
							300.403	8.68638e-06		--	--			300.403	-1.53032e-05
							300.587	8.74022e-06		--	--			300.587	-1.53578e-05
							300.76	8.69032e-06		--	--			300.76	-1.53086e-05
							301.102	8.74408e-06		--	--			301.102	-1.53605e-05
							301.258	8.72e-06		--	--			301.258	-1.53351e-05
							301.431	8.68425e-06		--	--			301.431	-1.52983e-05
							301.595	8.72386e-06		--	--			301.595	-1.53372e-05
							301.757	8.70994e-06		--	--			301.757	-1.53225e-05
							301.924	8.71736e-06		--	--			301.924	-1.53299e-05
							302.09	8.73875e-06		--	--			302.09	-1.53526e-05
							302.255	8.74311e-06		--	--			302.255	-1.53581e-05
							302.386	8.54006e-06		--	--			302.386	-1.5156e-05
							302.618	8.72167e-06		--	--			302.618	-1.53347e-05
							302.721	8.73422e-06		--	--			302.721	-1.53459e-05
							302.855	8.75322e-06		--	--			302.855	-1.53632e-05
							302.991	8.63045e-06		--	--			302.991	-1.52435e-05
							303.105	8.66506e-06		--	--			303.105	-1.52817e-05
							303.224	8.71089e-06		--	--			303.224	-1.53312e-05
							303.361	8.70315e-06		--	--			303.361	-1.53278e-05
							303.533	8.70186e-06		--	--			303.533	-1.5323e-05
							303.708	8.6754e-06		--	--			303.708	-1.52901e-05
							304.055	8.63885e-06		--	--			304.055	-1.5247e-05
							304.224	8.68328e-06		--	--			304.224	-1.52929e-05
							304.403	8.69842e-06		--	--			304.403	-1.53097e-05
							304.6	8.63927e-06		--	--			304.6	-1.52469e-05
							304.817	8.6828e-06		--	--			304.817	-1.52861e-05
							305.018	8.65035e-06		--	--			305.018	-1.52573e-05
							305.187	8.68317e-06		--	--			305.187	-1.52987e-05
							305.538	8.69305e-06		--	--			305.538	-1.53127e-05
							305.703	8.68551e-06		--	--			305.703	-1.52984e-05
							305.873	8.64922e-06		--	--			305.873	-1.52551e-05
							306.041	8.69695e-06		--	--			306.041	-1.53072e-05
							306.213	8.68108e-06		--	--			306.213	-1.52997e-05
							306.394	8.63035e-06		--	--			306.394	-1.52578e-05
							306.57	8.68088e-06		--	--			306.57	-1.53099e-05
							306.743	8.67719e-06		--	--			306.743	-1.53054e-05
							307.076	8.69585e-06		--	--			307.076	-1.53219e-05
							307.213	8.68128e-06		--	--			307.213	-1.5306e-05
							307.36	8.66046e-06		--	--			307.36	-1.52839e-05
							307.535	8.68261e-06		--	--			307.535	-1.53089e-05
							307.699	8.67429e-06		--	--			307.699	-1.53068e-05
							307.844	8.52855e-06		--	--			307.844	-1.51666e-05
							307.969	8.66781e-06		--	--			307.969	-1.53094e-05
							308.09	8.67567e-06		--	--			308.09	-1.53153e-05
							308.25	8.68008e-06		--	--			308.25	-1.53172e-05
							308.557	8.66797e-06		--	--			308.557	-1.53035e-05
							308.691	8.67671e-06		--	--			308.691	-1.5314e-05
							308.846	8.63497e-06		--	--			308.846	-1.52742e-05
							309.022	8.6847e-06		--	--			309.022	-1.53216e-05
							309.199	8.70162e-06		--	--			309.199	-1.53296e-05
							309.395	8.66012e-06		--	--			309.395	-1.52781e-05
							309.578	8.68037e-06		--	--			309.578	-1.52984e-05
							309.933	8.68176e-06		--	--			309.933	-1.53154e-05
							310.095	8.80314e-06		--	--			310.095	-1.54337e-05
							310.277	8.60057e-06		--	--			310.277	-1.52207e-05
							310.482	8.68913e-06		--	--			310.482	-1.52975e-05
							310.684	8.69929e-06		--	--			310.684	-1.53138e-05
							310.854	8.70091e-06		--	--			310.854	-1.53246e-05
							311.037	8.7209e-06		--	--			311.037	-1.53544e-05
							311.378	8.67645e-06		--	--			311.378	-1.53025e-05
							311.539	8.73766e-06		--	--			311.539	-1.53595e-05
							311.708	8.65631e-06		--	--			311.708	-1.52859e-05
							311.886	8.71654e-06		--	--			311.886	-1.53568e-05
							312.07	8.67617e-06		--	--			312.07	-1.53275e-05
							312.262	8.68882e-06		--	--			312.262	-1.53302e-05
							312.452	8.70547e-06		--	--			312.452	-1.53363e-05
							312.783	8.69159e-06		--	--			312.783	-1.53232e-05
							312.938	8.68787e-06		--	--			312.938	-1.53266e-05
							313.094	8.66147e-06		--	--			313.094	-1.53074e-05
							313.241	8.66946e-06		--	--			313.241	-1.53137e-05
							313.415	8.69419e-06		--	--			313.415	-1.53334e-05
							313.565	8.57713e-06		--	--			313.565	-1.52119e-05
							313.694	8.69981e-06		--	--			313.694	-1.53321e-05
							313.815	8.7039e-06		--	--			313.815	-1.53353e-05
							313.97	8.7037e-06		--	--			313.97	-1.5334e-05
							314.247	8.62262e-06		--	--			314.247	-1.52526e-05
							314.339	8.69578e-06		--	--			314.339	-1.53262e-05
							314.467	8.68101e-06		--	--			314.467	-1.53122e-05
							314.615	8.68634e-06		--	--			314.615	-1.53183e-05
							314.766	8.69555e-06		--	--			314.766	-1.53283e-05
							314.939	8.67225e-06		--	--			314.939	-1.53058e-05
							315.131	8.68668e-06		--	--			315.131	-1.53211e-05
							315.306	8.68258e-06		--	--			315.306	-1.53186e-05
							315.499	8.64978e-06		--	--			315.499	-1.52876e-05
							315.896	8.69854e-06		--	--			315.896	-1.53398e-05
							316.091	8.68075e-06		--	--			316.091	-1.53237e-05
							316.283	8.6263e-06		--	--			316.283	-1.52647e-05
							316.471	8.65442e-06		--	--			316.471	-1.52856e-05
							316.676	8.723e-06		--	--			316.676	-1.53482e-05
							316.893	8.70205e-06		--	--			316.893	-1.53329e-05
							317.3	8.68186e-06		--	--			317.3	-1.53194e-05
							317.478	8.67438e-06		--	--			317.478	-1.53111e-05
							317.663	8.72128e-06		--	--			317.663	-1.53572e-05
							317.872	8.6909e-06		--	--			317.872	-1.53265e-05
							318.1	8.67211e-06		--	--			318.1	-1.53075e-05
							318.304	8.7088e-06		--	--			318.304	-1.5344e-05
							318.497	8.73354e-06		--	--			318.497	-1.53688e-05
							318.806	8.67684e-06		--	--			318.806	-1.53121e-05
							318.941	8.72356e-06		--	--			318.941	-1.53588e-05
							319.096	8.67271e-06		--	--			319.096	-1.53079e-05
							319.26	8.7188e-06		--	--			319.26	-1.5354e-05
							319.41	8.59456e-06		--	--			319.41	-1.52298e-05
							319.547	8.70715e-06		--	--			319.547	-1.53424e-05
							319.699	8.72584e-06		--	--			319.699	-1.53611e-05
							319.856	8.72164e-06		--	--			319.856	-1.53569e-05
							320.017	8.7245e-06		--	--			320.017	-1.53597e-05
							320.323	8.71864e-06		--	--			320.323	-1.53539e-05
							320.482	8.69931e-06		--	--			320.482	-1.53345e-05
							--	--		--	--			--	--
							--	--		--	--			--	--
							--	--		--	--			--	--
							--	--		--	--			--	--
							--	--		--	--			--	--
							--	--		--	--			--	--
							--	--		--	--			--	--
							--	--		--	--			--	--
							--	--		--	--			--	--
							--	--		--	--			--	--
							--	--		--	--			--	--
							--	--		--	--			--	--
							--	--		--	--			--	--
							--	--		--	--			--	--
							--	--		--	--			--	--
							--	--		--	--			--	--
							--	--		--	--			--	--
							--	--		--	--			--	--
							--	--		--	--			--	--
							--	--		--	--			--	--
							--	--		--	--			--	--
							--	--		--	--			--	--
							--	--		--	--			--	--
							--	--		--	--			--	--
							--	--		--	--			--	--
							--	--		--	--			--	--
							--	--		--	--			--	--
							--	--		--	--			--	--
							--	--		--	--			--	--
							--	--		--	--			--	--
							--	--		--	--			--	--
							--	--		--	--			--	--
							--	--		--	--			--	--
							--	--		--	--			--	--
							--	--		--	--			--	--
							--	--		--	--			--	--
							--	--		--	--			--	--
							--	--		--	--			--	--
							--	--		--	--			--	--
							--	--		--	--			--	--
							--	--		--	--			--	--
							--	--		--	--			--	--
							--	--		--	--			--	--
							--	--		--	--			--	--
							--	--		--	--			--	--
							--	--		--	--			--	--
							--	--		--	--			--	--
							--	--		--	--			--	--
							--	--		--	--			--	--
							--	--		--	--			--	--
							--	--		--	--			--	--
							--	--		--	--			--	--
							--	--		--	--			--	--
							--	--		--	--			--	--
							--	--		--	--			--	--
							--	--		--	--			--	--
							--	--		--	--			--	--
							--	--		--	--			--	--
							--	--		--	--			--	--
							--	--		--	--			--	--
							--	--		--	--			--	--
							--	--		--	--			--	--
							--	--		--	--			--	--
							--	--		--	--			--	--
							--	--		--	--			--	--
							--	--		--	--			--	--
							--	--		--	--			--	--
							--	--		--	--			--	--
							--	--		--	--			--	--
							--	--		--	--			--	--
							--	--		--	--			--	--
							--	--		--	--			--	--
							--	--		--	--			--	--
							--	--		--	--			--	--
							--	--		--	--			--	--
							--	--		--	--			--	--
							--	--		--	--			--	--
							--	--		--	--			--	--
							--	--		--	--			--	--
							--	--		--	--			--	--
							--	--		--	--			--	--
							--	--		--	--			--	--
							--	--		--	--			--	--
							--	--		--	--			--	--
							--	--		--	--			--	--
							--	--		--	--			--	--
							--	--		--	--			--	--
							--	--		--	--			--	--
							--	--		--	--			--	--
							--	--		--	--			--	--
							--	--		--	--			--	--
							--	--		--	--			--	--
							--	--		--	--			--	--
							--	--		--	--			--	--
							--	--		--	--			--	--
							--	--		--	--			--	--
							--	--		--	--			--	--
							--	--		--	--			--	--
							--	--		--	--			--	--
							--	--		--	--			--	--
							--	--		--	--			--	--
							--	--		--	--			--	--
							--	--		--	--			--	--
							--	--		--	--			--	--
							--	--		--	--			--	--
							--	--		--	--			--	--
							--	--		--	--			--	--
							--	--		--	--			--	--
							--	--		--	--			--	--
							--	--		--	--			--	--
							--	--		--	--			--	--
							--	--		--	--			--	--
							--	--		--	--			--	--
							--	--		--	--			--	--
							--	--		--	--			--	--
							--	--		--	--			--	--
							--	--		--	--			--	--
							--	--		--	--			--	--
							--	--		--	--			--	--
							--	--		--	--			--	--
							--	--		--	--			--	--
							--	--		--	--			--	--
							--	--		--	--			--	--
							--	--		--	--			--	--
							--	--		--	--			--	--
							--	--		--	--			--	--
							--	--		--	--			--	--
							--	--		--	--			--	--
							--	--		--	--			--	--
							--	--		--	--			--	--
							--	--		--	--			--	--
							--	--		--	--			--	--
							--	--		--	--			--	--
							--	--		--	--			--	--
							--	--		--	--			--	--
							--	--		--	--			--	--
							--	--		--	--			--	--
							--	--		--	--			--	--
							--	--		--	--			--	--
							--	--		--	--			--	--
							--	--		--	--			--	--
							--	--		--	--			--	--
							--	--		--	--			--	--
							--	--		--	--			--	--
							--	--		--	--			--	--
							--	--		--	--			--	--
							--	--		--	--			--	--
							--	--		--	--			--	--
							--	--		--	--			--	--
							--	--		--	--			--	--
							--	--		--	--			--	--
							--	--		--	--			--	--
							--	--		--	--			--	--
							--	--		--	--			--	--
							--	--		--	--			--	--
							--	--		--	--			--	--
							--	--		--	--			--	--
							--	--		--	--			--	--
							--	--		--	--			--	--
							--	--		--	--			--	--
							--	--		--	--			--	--
							--	--		--	--			--	--
							--	--		--	--			--	--
							--	--		--	--			--	--
							--	--		--	--			--	--
							--	--		--	--			--	--
							--	--		--	--			--	--
							--	--		--	--			--	--
							--	--		--	--			--	--
							--	--		--	--			--	--
							--	--		--	--			--	--
							--	--		--	--			--	--
							--	--		--	--			--	--
							--	--		--	--			--	--
							--	--		--	--			--	--
							--	--		--	--			--	--
							--	--		--	--			--	--
							--	--		--	--			--	--
							--	--		--	--			--	--
							--	--		--	--			--	--
							--	--		--	--			--	--
							--	--		--	--			--	--
							--	--		--	--			--	--
							--	--		--	--			--	--

## Sheet: Figure 5c
H	M	M		H	M
Oe	10^(-4) emu	10^(-4) emu		Oe	10^(-4) emu
	M1.0 GPa- Empty HMD (@100 K)	M2.1 GPa- Empty HMD (@100 K)			M100K- M320K P = 2.1 GPa
-0.176	-0.08126	-0.05111		-0.01257	-0.10563
29.8194	-0.07146	-0.03758		29.7943	-0.04078
59.6765	-0.05994	-0.02045		59.6262	0.03436
89.3074	-0.04658	-0.000815793		89.5085	0.12279
119.278	-0.0196	0.03199		119.454	0.21329
149.11	0.01227	0.07058		149.286	0.2961
178.967	0.04635	0.11236		179.08	0.37501
208.811	0.08432	0.15835		208.786	0.44784
238.643	0.12404	0.20087		238.543	0.51649
268.287	0.1504	0.23982		268.45	0.58485
298.332	0.18638	0.2843		298.244	0.65015
328.164	0.21028	0.31176		328.064	0.71192
358.072	0.23907	0.34938		357.845	0.77099
387.967	0.26638	0.38536		387.828	0.83311
417.585	0.29258	0.41508		417.673	0.89453
447.48	0.30896	0.44173		447.505	0.95864
477.161	0.36767	0.47358		477.173	1.01359
507.005	0.38374	0.50356		507.244	1.07755
536.85	0.37842	0.52033		537.051	1.13177
566.82	0.38728	0.55484		566.782	1.19079
596.614	0.41955	0.57816		596.489	1.24131
626.409	0.40779	0.59761		626.471	1.29279
656.417	0.45463	0.63029		656.391	1.35548
686.223	0.40768	0.63814		686.299	1.40758
716.131	0.49461	0.66377		716.194	1.44739
745.925	0.43937	0.69857		746.026	1.51553
775.782	0.5424	0.71174		775.883	1.5522
805.702	0.54691	0.72882		805.614	1.60199
835.61	0.49854	0.75222		835.509	1.6582
865.416	0.563	0.764		865.303	1.71756
895.274	0.54527	0.79893		895.148	1.75326
925.181	0.60636	0.83986		925.206	1.80545
955.051	0.62324	0.84553		954.938	1.86572
984.87	0.60347	0.83954		984.782	1.90484
1014.71	0.68525	0.87354		1014.64	1.94679
1044.61	0.65434	0.91643		1044.71	2.00968
1074.45	0.66734	0.9071		1074.54	2.05744
1104.3	0.70188	0.96535		1104.16	2.11314
1134.19	0.7321	0.97404		1134.12	2.18143
1163.92	0.61318	0.92983		1163.85	2.1519
1193.67	0.73906	0.96902		1193.71	2.19186
1223.45	0.69411	1.0421		1223.56	2.32436
1253.35	0.7234	1.01625		1253.26	2.30006
1283.23	0.73814	1.03928		1283.16	2.34643
1313.07	0.73862	1.07358		1313.1	2.39151
1342.92	0.79056	1.09899		1342.98	2.45429
1372.76	0.78224	1.0822		1372.7	2.47489
1402.63	0.78217	1.11232		1402.72	2.53037
1432.6	0.82198	1.126		1432.51	2.57878
1462.4	0.83482	1.14554		1462.36	2.59643
1492.2	0.83869	1.14646		1492.2	2.63478
1521.95	0.8399	1.15819		1521.96	2.69605
1551.78	0.87232	1.24362		1551.94	2.77888
1581.76	0.90017	1.26495		1581.77	2.77344
1611.59	0.89611	1.24888		1611.59	2.81792
1641.44	0.94516	1.29146		1641.45	2.87163
1671.29	0.94463	1.26898		1671.27	2.91189
1701.16	0.96544	1.32597		1701.11	2.96099
1730.87	0.92797	1.29708		1730.82	2.96024
1760.97	0.94624	1.2905		1760.7	2.97206
1790.75	0.96218	1.2943		1790.57	3.01689
1820.48	0.96909	1.34765		1820.44	3.08783
1850.25	0.96412	1.38076		1850.34	3.13563
1880.43	0.99859	1.37898		1880.23	3.13593
1910.09	1.02198	1.39422		1910.04	3.17325
1939.78	0.99867	1.38727		1940.05	3.23286
1969.68	1.04617	1.44487		1969.97	3.29272
1999.55	1.03249	1.42896		1999.61	3.30476
1999.55	1.06691	1.46338		1999.6	3.33012
2199.61	0.99335	1.51319		2199.57	3.52622
2399.51	1.05204	1.61359		2399.61	3.76473
2599.58	1.11812	1.69574		2599.63	3.98648
2799.72	1.18387	1.7909		2799.63	4.21929
2999.75	1.25278	1.87717		2999.54	4.47066
3199.51	1.30999	1.95827		3199.7	4.70438
3399.54	1.38714	2.0437		3399.74	4.83604
3599.66	1.44963	2.12228		3599.55	5.06567
3799.67	1.50892	2.19388		3799.75	5.2937
3999.62	1.61508	2.32136		3999.68	5.52122
4199.78	1.61431	2.34733		4199.75	5.74743
4399.61	1.72262	2.46697		4399.68	5.8668
4599.68	1.82591	2.58147		4599.81	6.09981
4799.57	1.83301	2.59999		4799.63	6.30022
4999.8	1.92634	2.71664		4999.68	6.50003
5199.68	1.92422	2.69804		5199.63	6.70025
5399.65	2.01899	2.83307		5399.58	6.90028
5599.8	2.1223	2.95127		5599.72	7.20023
5799.56	2.11584	2.9523		5799.61	7.39997
5999.78	2.21028	3.07537		5999.58	7.5006
--	--	--
--	--	--
--	--	--
--	--	--
--	--	--
--	--	--
--	--	--
--	--	--
--	--	--
--	--	--
--	--	--
--	--	--
--	--	--
--	--	--
--	--	--
--	--	--
--	--	--
--	--	--
--	--	--
--	--	--
--	--	--
--	--	--
--	--	--
--	--	--
--	--	--
--	--	--
--	--	--
--	--	--
--	--	--
--	--	--
--	--	--
--	--	--
--	--	--
--	--	--
--	--	--
--	--	--
--	--	--
--	--	--
--	--	--
--	--	--
--	--	--
--	--	--
--	--	--
--	--	--
--	--	--
--	--	--
--	--	--
--	--	--
--	--	--
--	--	--
--	--	--
--	--	--
--	--	--
--	--	--
--	--	--
--	--	--
--	--	--
--	--	--
--	--	--
--	--	--
--	--	--
--	--	--
--	--	--
--	--	--
--	--	--
--	--	--
--	--	--
--	--	--
--	--	--
--	--	--
--	--	--
--	--	--
--	--	--
--	--	--
--	--	--
--	--	--
--	--	--
--	--	--
--	--	--
--	--	--

## Sheet: Inset of Figure 5c
H	M		H	M		H	M		H	M
Oe	10^(-4) emu		Oe	10^(-4) emu		Oe	10^(-4) emu		Oe	10^(-4) emu
	background signal of HMD at 100 K			1GPa(@100K)			2.1GPa(@100K)			2GPa(@320K)
-0.000176	0.12217		-0.000100571	0.04074		-0.000113143	0.07093		-1.257e-05	0.17635
0.02982	0.04801		0.02977	-0.02333		0.02979	0.01049		0.02979	0.05126
0.05968	-0.03275		0.05963	-0.09258		0.05963	-0.0531		0.05963	-0.08745
0.08931	-0.11538		0.08946	-0.16232		0.08951	-0.11662		0.08951	-0.23941
0.11928	-0.20766		0.11934	-0.22739		0.11937	-0.17585		0.11945	-0.38931
0.14911	-0.30393		0.14924	-0.29193		0.14926	-0.23364		0.14929	-0.5298
0.17897	-0.40186		0.17909	-0.35578		0.17909	-0.28973		0.17908	-0.66472
0.20881	-0.50293		0.20891	-0.41882		0.2089	-0.34474		0.20879	-0.79237
0.23864	-0.59883		0.23869	-0.47488		0.23878	-0.3982		0.23854	-0.91427
0.26829	-0.69111		0.26863	-0.54146		0.26846	-0.45161		0.26845	-1.03643
0.29833	-0.79138		0.29826	-0.60484		0.29824	-0.50691		0.29824	-1.15706
0.32816	-0.87537		0.32814	-0.66504		0.32809	-0.56347		0.32806	-1.27535
0.35807	-0.96662		0.35798	-0.72737		0.35798	-0.61708		0.35785	-1.38782
0.38797	-1.05631		0.38787	-0.78973		0.38787	-0.67076		0.38783	-1.5038
0.41758	-1.14043		0.41769	-0.84805		0.41751	-0.72522		0.41767	-1.62004
0.44748	-1.21892		0.44739	-0.90988		0.44735	-0.77696		0.4475	-1.73587
0.47716	-1.30508		0.47724	-0.93748		0.47725	-0.83166		0.47717	-1.84511
0.50701	-1.38535		0.50708	-1.00177		0.50708	-0.88191		0.50724	-1.95979
0.53685	-1.46117		0.53693	-1.08295		0.537	-0.94114		0.53705	-2.073
0.56682	-1.55171		0.56681	-1.16441		0.56682	-0.99687		0.56678	-2.18759
0.59661	-1.63223		0.59649	-1.2123		0.5965	-1.05385		0.59649	-2.29514
0.62641	-1.71026		0.6267	-1.30334		0.62666	-1.11314		0.62647	-2.40556
0.65642	-1.79486		0.65654	-1.34039		0.65622	-1.16416		0.65639	-2.52
0.68622	-1.86381		0.68637	-1.45672		0.68632	-1.22588		0.6863	-2.63341
0.71613	-1.95294		0.71614	-1.45833		0.71621	-1.28933		0.71619	-2.73669
0.74593	-2.03655		0.74595	-1.5973		0.74605	-1.33818		0.74603	-2.85367
0.77578	-2.11248		0.77585	-1.57002		0.77586	-1.4009		0.77588	-2.95315
0.8057	-2.1947		0.80571	-1.64782		0.8056	-1.46569		0.80561	-3.0677
0.83561	-2.27379		0.83543	-1.77523		0.83546	-1.52128		0.83551	-3.17957
0.86542	-2.34129		0.86528	-1.77781		0.86539	-1.57725		0.8653	-3.29465
0.89527	-2.42792		0.89509	-1.88249		0.89517	-1.62884		0.89515	-3.38206
0.92518	-2.5151		0.92524	-1.9088		0.92522	-1.6753		0.92521	-3.48073
0.95505	-2.58605		0.95509	-1.96288		0.95508	-1.74057		0.95494	-3.60599
0.98487	-2.65578		0.98486	-2.0523		0.98501	-1.8166		0.98478	-3.72087
1.01471	-2.74609		1.01479	-2.06086		1.01483	-1.87277		1.01464	-3.8192
1.04461	-2.83122		1.04466	-2.17708		1.04471	-1.91494		1.04471	-3.92462
1.07445	-2.89278		1.07447	-2.22546		1.07457	-1.98595		1.07454	-4.04333
1.1043	-2.99757		1.10434	-2.29578		1.10442	-2.03242		1.10416	-4.14515
1.13419	-3.06687		1.13423	-2.33482		1.13411	-2.09256		1.13412	-4.27403
1.16392	-3.11158		1.16384	-2.49843		1.1639	-2.18169		1.16385	-4.33344
1.19367	-3.2279		1.19369	-2.48883		1.19372	-2.25901		1.19371	-4.45084
1.22345	-3.28971		1.22349	-2.59573		1.22356	-2.24757		1.22356	-4.57193
1.25335	-3.38919		1.25337	-2.66585		1.25345	-2.37336		1.25326	-4.67263
1.28323	-3.4528		1.2832	-2.71458		1.28309	-2.41326		1.28316	-4.75983
1.31307	-3.54373		1.31293	-2.80502		1.31295	-2.46996		1.3131	-4.8617
1.34292	-3.61434		1.34308	-2.82389		1.34304	-2.51554		1.34298	-4.96973
1.37276	-3.6883		1.37266	-2.90574		1.37275	-2.60608		1.3727	-5.08082
1.40263	-3.78143		1.40267	-2.99938		1.40257	-2.66905		1.40272	-5.19957
1.4326	-3.82466		1.4325	-3.00234		1.43259	-2.69863		1.43251	-5.27734
1.4624	-3.93622		1.46218	-3.10091		1.46242	-2.79076		1.46236	-5.387
1.4922	-4.00875		1.49224	-3.17015		1.49229	-2.8625		1.4922	-5.49707
1.52195	-4.07587		1.52207	-3.23625		1.52197	-2.91773		1.52196	-5.61376
1.55178	-4.19691		1.55189	-3.32492		1.55189	-2.95342		1.55194	-5.7324
1.58176	-4.28025		1.58176	-3.38008		1.58182	-3.01543		1.58177	-5.78877
1.61159	-4.34381		1.61159	-3.4477		1.61163	-3.09503		1.61159	-5.91285
1.64144	-4.43392		1.64146	-3.4888		1.6415	-3.14256		1.64145	-6.01411
1.67129	-4.48804		1.67128	-3.54337		1.67134	-3.21919		1.67127	-6.13089
1.70116	-4.59558		1.70113	-3.63002		1.7012	-3.26968		1.70111	-6.23052
1.73087	-4.65543		1.73088	-3.7275		1.73096	-3.35861		1.73082	-6.31844
1.76097	-4.73776		1.76088	-3.79135		1.76078	-3.44682		1.7607	-6.41866
1.79075	-4.8121		1.79072	-3.84986		1.79057	-3.51763		1.79057	-6.53452
1.82048	-4.89271		1.8204	-3.92335		1.82064	-3.54521		1.82044	-6.63286
1.85025	-4.99341		1.8505	-4.03018		1.85053	-3.61328		1.85034	-6.74848
1.88043	-5.06156		1.88042	-4.06294		1.88022	-3.6821		1.88023	-6.81806
1.91009	-5.14317		1.91006	-4.12112		1.91003	-3.74882		1.91004	-6.9221
1.93978	-5.19924		1.93995	-4.20101		1.93997	-3.81237		1.94005	-7.04538
1.96968	-5.3152		1.96978	-4.26926		1.96983	-3.87062		1.96997	-7.16363
1.99955	-5.36277		1.99972	-4.33064		1.99971	-3.93416		1.99961	-7.23871
1.99955	-5.39719		1.99961	-4.48647		1.99971	-3.97006		1.9996	-7.26404
2.19961	-5.93406		2.19956	-4.94059		2.19968	-4.42104		2.19957	-7.947
2.39951	-6.47639		2.39956	-5.42447		2.39948	-4.86274		2.39961	-8.62776
2.59958	-7.01688		2.59967	-5.89897		2.59963	-5.32125		2.59963	-9.30773
2.79972	-7.56256		2.79964	-6.37851		2.79973	-5.77169		2.79963	-9.99075
2.99975	-8.10701		2.99955	-6.85374		2.99968	-6.22966		2.99954	-10.7
3.19951	-8.65345		3.19956	-7.34358		3.19949	-6.69512		3.1997	-11.4
3.39954	-9.20719		3.39978	-7.82062		3.39969	-7.16384		3.39974	-12
3.59966	-9.75688		3.59974	-8.30743		3.59964	-7.63454		3.59955	-12.7
3.79967	-10.3		3.79962	-8.79095		3.79979	-8.10639		3.79975	-13.4
3.99962	-10.9		3.9996	-9.28486		3.99976	-8.57896		3.99968	-14.1
4.19978	-11.4		4.19973	-9.78556		4.19962	-9.05227		4.19975	-14.8
4.39961	-12		4.39956	-10.2773		4.39958	-9.53297		4.39968	-15.4
4.59968	-12.6		4.59963	-10.774		4.59973	-10.0186		4.59981	-16.1
4.79957	-13.1		4.79978	-11.2675		4.79972	-10.5004		4.79963	-16.8
4.9998	-13.7		4.99974	-11.7735		4.99969	-10.9831		4.99968	-17.5
5.19968	-14.2		5.1996	-12.2756		5.19973	-11.5021		5.19963	-18.2
5.39965	-14.8		5.39959	-12.7808		5.39969	-11.967		5.39958	-18.9
5.5998	-15.4		5.59971	-13.2775		5.59984	-12.4488		5.59972	-19.6
5.79956	-15.9		5.79961	-13.7843		5.7996	-12.9478		5.79961	-20.3
5.99978	-16.5		5.9997	-14.2897		5.99982	-13.4247		5.99958	-20.9
--	--		--	--
--	--		--	--
--	--
--	--
--	--
--	--
--	--
--	--
--	--
--	--
--	--
--	--
--	--
--	--
--	--
--	--
--	--
--	--
--	--
--	--
--	--
--	--
--	--
--	--
--	--
--	--
--	--
--	--
--	--
--	--
--	--
--	--
--	--
--	--
--	--
--	--
--	--
--	--
--	--
--	--
--	--
--	--
--	--
--	--
--	--
--	--
--	--
--	--
--	--
--	--
--	--
--	--
--	--
--	--
--	--
--	--
--	--
--	--
--	--
--	--
--	--
--	--
--	--
--	--
--	--
--	--
--	--
--	--
--	--
--	--
--	--
--	--
--	--
--	--
--	--
--	--
--	--
--	--
--	--
--	--

## Sheet: Figure 5d
T	M		T	M
K	10^(-4)emu		K	10^(-4)emu
	ZFC			FC
10.0024	-2.59165		10.0038	-0.9443
10.3161	-2.5934		10.5284	-0.94681
10.8129	-2.5929		11.3428	-0.94951
11.3585	-2.59413		12.2231	-0.95189
11.9046	-2.59572		13.0943	-0.95408
12.408	-2.5957		13.9441	-0.95638
12.9685	-2.59574		14.8556	-0.95845
13.513	-2.59598		15.8309	-0.9601
14.0257	-2.59667		16.7187	-0.9616
14.5645	-2.59657		17.5623	-0.96334
15.1146	-2.59624		18.5001	-0.96387
15.6769	-2.5966		19.4092	-0.96487
16.2578	-2.59634		20.2356	-0.96557
16.8164	-2.59543		21.1417	-0.96654
17.3676	-2.59575		22.0589	-0.96705
17.8764	-2.59559		22.8855	-0.96765
18.4402	-2.59561		23.7267	-0.96836
18.9919	-2.59507		24.6395	-0.96837
19.507	-2.59381		25.5484	-0.96871
20.018	-2.59386		26.3953	-0.96909
20.5767	-2.59352		27.2996	-0.96929
21.1275	-2.59224		28.2308	-0.9694
21.6311	-2.59232		29.0691	-0.96958
22.1765	-2.59158		29.9613	-0.96949
22.7342	-2.59081		30.8535	-0.96927
23.2348	-2.58969		31.676	-0.96934
23.7707	-2.58962		32.4958	-0.969
24.3415	-2.5883		33.3388	-0.96924
24.8566	-2.5874		34.2401	-0.96875
25.4146	-2.58712		35.1298	-0.96866
25.9754	-2.58539		35.9405	-0.96803
26.4791	-2.58433		36.7477	-0.96773
27.0196	-2.58374		37.5909	-0.96744
27.6012	-2.58276		38.4149	-0.96699
28.1028	-2.58142		39.1934	-0.96647
28.6633	-2.58065		39.9911	-0.96626
29.2177	-2.57936		40.8107	-0.96584
29.7414	-2.5783		41.6807	-0.96511
30.2405	-2.57668		42.5778	-0.96426
30.7892	-2.57606		43.4932	-0.96391
31.3489	-2.57413		44.3177	-0.96327
31.8523	-2.57272		45.1626	-0.96231
32.4042	-2.57107		46.065	-0.96155
32.9662	-2.56956		47.0074	-0.96074
33.4794	-2.56786		47.8605	-0.95977
33.9938	-2.56667		48.7753	-0.95897
34.5353	-2.56634		49.6721	-0.95819
35.09	-2.56347		50.5069	-0.95717
35.6058	-2.56181		51.4279	-0.95581
36.1111	-2.56032		52.3514	-0.95462
36.6552	-2.55896		53.1994	-0.95358
37.2106	-2.55731		54.0488	-0.95236
37.7176	-2.55528		54.938	-0.95101
38.2858	-2.55369		55.8693	-0.94983
38.8422	-2.55215		56.7203	-0.94879
39.3418	-2.54956		57.6723	-0.94715
39.9111	-2.5474		58.5954	-0.94598
40.4812	-2.54556		59.4258	-0.94461
40.9967	-2.54318		60.2384	-0.94323
41.5547	-2.54145		61.1495	-0.94176
42.1104	-2.53887		62.103	-0.94006
42.6279	-2.53636		62.9513	-0.93883
43.1765	-2.53457		63.8046	-0.93804
43.7303	-2.53203		64.719	-0.93534
44.2438	-2.52936		65.6475	-0.93381
44.7186	-2.52671		66.5185	-0.93219
45.2447	-2.52461		67.4252	-0.93022
45.8107	-2.52178		68.3523	-0.92836
46.3869	-2.51917		69.2071	-0.92642
46.8866	-2.51645		70.1497	-0.9243
47.447	-2.51336		71.0527	-0.92227
48.0108	-2.51037		71.8864	-0.92012
48.5262	-2.50747		72.8494	-0.91793
49.0289	-2.50463		73.7943	-0.91564
49.5341	-2.50175		74.6297	-0.91343
50.0966	-2.4988		75.4906	-0.91123
50.6691	-2.49506		76.4215	-0.90861
51.1766	-2.492		77.3646	-0.90661
51.6855	-2.48885		78.2278	-0.90396
52.2435	-2.48551		79.1478	-0.90133
52.8037	-2.48143		80.0925	-0.89825
53.3195	-2.47803		80.9356	-0.89528
53.8871	-2.47481		81.85	-0.89192
54.463	-2.47032		82.7882	-0.88873
54.9606	-2.46673		83.599	-0.88524
55.4809	-2.46287		84.5562	-0.88146
56.0655	-2.45876		85.4957	-0.87815
56.5999	-2.45472		86.3824	-0.87404
57.1089	-2.45039		87.3095	-0.86971
57.6609	-2.44594		88.2502	-0.86545
58.2264	-2.44149		89.1288	-0.86144
58.7383	-2.43702		90.0641	-0.85694
59.2495	-2.43252		91.0312	-0.85252
59.8098	-2.42725		91.9348	-0.8476
60.3868	-2.42201		92.8563	-0.84261
60.9089	-2.41718		93.8025	-0.83722
61.4888	-2.41203		94.6425	-0.83216
62.0481	-2.40671		95.5096	-0.82786
62.54	-2.40158		96.4608	-0.82215
63.0998	-2.39605		97.3642	-0.81662
63.672	-2.39006		98.2439	-0.81074
64.189	-2.38468		99.1968	-0.80399
64.7326	-2.37863		100.159	-0.79689
65.2885	-2.3722		101.019	-0.7897
65.8074	-2.36618		101.969	-0.77977
66.3776	-2.35952		102.942	-0.76792
66.9424	-2.35322		103.826	-0.75243
67.4672	-2.34653		104.781	-0.72794
68.0477	-2.33953		105.734	-0.68541
68.6252	-2.33261		106.592	-0.61715
69.1478	-2.32525		107.522	-0.5045
69.7	-2.31788		108.459	-0.36867
70.2606	-2.31029		109.316	-0.25534
70.7555	-2.30324		110.174	-0.16185
71.2737	-2.29576		111.115	-0.09659
71.8476	-2.28774		112.098	-0.0867
72.4191	-2.27963		112.987	-0.08644
72.9343	-2.27163		113.913	-0.08613
73.4888	-2.26311		114.861	-0.08639
74.056	-2.25367		115.747	-0.0865
74.5845	-2.24475		116.611	-0.0871
75.114	-2.2363		117.543	-0.08697
75.678	-2.22669		118.519	-0.08733
76.248	-2.21692		119.382	-0.0874
76.767	-2.20692		120.312	-0.08744
77.3128	-2.19611		121.28	-0.08818
77.8756	-2.18455		122.149	-0.08824
78.3881	-2.17335		123.098	-0.08836
78.9553	-2.16173		124.072	-0.08907
79.5287	-2.14852		124.946	-0.08898
80.0582	-2.13585		125.894	-0.08923
80.6128	-2.12264		126.833	-0.08952
81.1795	-2.10773		127.704	-0.08998
81.694	-2.09456		128.636	-0.08986
82.2614	-2.07994		129.564	-0.09022
82.8569	-2.06545		130.452	-0.0904
83.3919	-2.05109		131.41	-0.09081
83.929	-2.03626		132.386	-0.091
84.4903	-2.0218		133.253	-0.09122
85.0023	-2.00742		134.105	-0.09178
85.5604	-1.99256		135.048	-0.09152
86.1424	-1.97665		135.997	-0.09189
86.6896	-1.96214		136.857	-0.09208
87.2174	-1.94635		137.798	-0.0923
87.7786	-1.92995		138.762	-0.09264
88.3657	-1.91347		139.637	-0.09281
88.8982	-1.89758		140.601	-0.09288
89.424	-1.88118		141.558	-0.09326
90.0002	-1.86406		142.425	-0.09329
90.5596	-1.84644		143.349	-0.09361
91.0495	-1.82824		144.301	-0.09402
91.6102	-1.81165		145.178	-0.09445
92.1809	-1.79354		146.144	-0.09415
92.6897	-1.77649		147.106	-0.09472
93.2766	-1.75917		148.022	-0.09486
93.8405	-1.7403		148.89	-0.09505
94.3704	-1.72304		149.752	-0.09509
94.9476	-1.70397		150.701	-0.09527
95.5151	-1.68342		151.639	-0.09561
96.0321	-1.66352		152.488	-0.09603
96.5756	-1.6427		153.354	-0.0961
97.138	-1.61874		154.299	-0.09634
97.7015	-1.59394		155.257	-0.09649
98.2259	-1.56944		156.131	-0.09691
98.7759	-1.5416		156.981	-0.09707
99.3521	-1.51183		157.862	-0.09717
99.8713	-1.48003		158.779	-0.09738
100.447	-1.44202		159.719	-0.09775
101.041	-1.40052		160.624	-0.09793
101.565	-1.35698		161.569	-0.09779
102.131	-1.3066		162.53	-0.0982
102.72	-1.25051		163.408	-0.09858
103.257	-1.19316		164.382	-0.09866
103.783	-1.12957		165.346	-0.09912
104.334	-1.05465		166.221	-0.09927
104.918	-0.97313		167.168	-0.09912
105.438	-0.89046		168.136	-0.09973
106.007	-0.79926		169.038	-0.09977
106.582	-0.70246		170.012	-0.09976
107.106	-0.60794		170.97	-0.10038
107.677	-0.50719		171.852	-0.10048
108.266	-0.41247		172.794	-0.10058
108.792	-0.33434		173.7	-0.1009
109.367	-0.26108		174.565	-0.10126
109.949	-0.198		175.497	-0.10152
110.461	-0.14644		176.444	-0.10171
111.032	-0.10883		177.309	-0.10177
111.599	-0.09768		178.25	-0.10182
112.123	-0.09618		179.273	-0.10252
112.715	-0.09565		180.175	-0.1026
113.295	-0.09561		180.997	-0.10291
113.812	-0.09564		181.848	-0.10305
114.378	-0.09536		182.813	-0.10319
114.951	-0.09585		183.81	-0.10353
115.495	-0.09566		184.668	-0.10377
116.028	-0.09576		185.623	-0.10397
116.582	-0.09595		186.575	-0.10434
117.145	-0.09592		187.427	-0.10443
117.724	-0.09578		188.306	-0.10507
118.293	-0.09604		189.196	-0.10502
118.824	-0.09637		190.13	-0.10511
119.367	-0.09612		191.076	-0.10573
119.907	-0.09621		191.948	-0.10595
120.489	-0.09671		192.9	-0.10622
121.031	-0.09661		193.822	-0.10611
121.578	-0.09642		194.707	-0.10674
122.159	-0.09695		195.59	-0.10676
122.7	-0.09676		196.438	-0.10679
123.27	-0.09677		197.293	-0.10698
123.852	-0.09699		198.161	-0.10743
124.372	-0.09714		199.079	-0.10756
124.937	-0.09693		199.988	-0.10802
125.509	-0.0973		200.877	-0.10831
126.041	-0.09749		201.729	-0.10849
126.548	-0.09742		202.593	-0.109
127.095	-0.09736		203.459	-0.10893
127.676	-0.09772		204.334	-0.10931
128.204	-0.09784		205.195	-0.10958
128.786	-0.09759		206.102	-0.1097
129.382	-0.09809		206.939	-0.10981
129.931	-0.09783		207.759	-0.11013
130.497	-0.09823		208.642	-0.11032
131.069	-0.09827		209.5	-0.11065
131.579	-0.09842		210.411	-0.11061
132.165	-0.09838		211.355	-0.11076
132.732	-0.09866		212.21	-0.11119
133.256	-0.0987		213.05	-0.11116
133.814	-0.09855		213.917	-0.11147
134.381	-0.09885		214.783	-0.11181
134.903	-0.09879		215.641	-0.11172
135.465	-0.09909		216.507	-0.11198
136.037	-0.09896		217.363	-0.11233
136.571	-0.09915		218.248	-0.11249
137.149	-0.09911		219.219	-0.11215
137.733	-0.09925		220.144	-0.1128
138.288	-0.09918		220.991	-0.11284
138.802	-0.09938		221.956	-0.11297
139.345	-0.09925		222.905	-0.11323
139.905	-0.09965		223.804	-0.11345
140.487	-0.09955		224.76	-0.1133
141.051	-0.09968		225.704	-0.1137
141.572	-0.09985		226.572	-0.11357
142.106	-0.1		227.564	-0.11361
142.666	-0.10029		228.502	-0.11434
143.232	-0.10013		229.359	-0.11431
143.746	-0.10036		230.215	-0.11439
144.34	-0.10024		231.077	-0.11447
144.933	-0.10028		231.925	-0.11465
145.472	-0.10052		232.792	-0.11483
146.041	-0.10033		233.71	-0.115
146.607	-0.10029		234.695	-0.11515
147.117	-0.10078		235.588	-0.1154
147.619	-0.10093		236.558	-0.11557
148.182	-0.1009		237.516	-0.11547
148.749	-0.10106		238.387	-0.11541
149.277	-0.10087		239.252	-0.11559
149.875	-0.10084		240.113	-0.1156
150.463	-0.10137		240.976	-0.11598
150.995	-0.10125		241.812	-0.11603
151.52	-0.10122		242.66	-0.11594
152.076	-0.1013		243.551	-0.11629
152.65	-0.10148		244.52	-0.11621
153.165	-0.10187		245.431	-0.11628
153.741	-0.10147		246.272	-0.11645
154.332	-0.1019		247.16	-0.11657
154.857	-0.10201		248.013	-0.11666
155.421	-0.10185		248.858	-0.11675
155.983	-0.10228		249.703	-0.11705
156.54	-0.10211		250.573	-0.11693
157.12	-0.10205		251.544	-0.11701
157.703	-0.10233		252.45	-0.11725
158.226	-0.10259		253.337	-0.11733
158.734	-0.10269		254.188	-0.11731
159.306	-0.1024		255.031	-0.11742
159.874	-0.10297		255.853	-0.11764
160.399	-0.1029		256.74	-0.11757
160.975	-0.1025		257.597	-0.11755
161.57	-0.10294		258.452	-0.11813
162.099	-0.10307		259.32	-0.11791
162.662	-0.10289		260.162	-0.11789
163.255	-0.10312		261	-0.11802
163.777	-0.10334		261.844	-0.11823
164.304	-0.10337		262.721	-0.11811
164.861	-0.10363		263.585	-0.11833
165.457	-0.10361		264.423	-0.11826
165.974	-0.10363		265.263	-0.1185
166.542	-0.10365		266.135	-0.11816
167.12	-0.10384		267.006	-0.11862
167.658	-0.10399		267.856	-0.11879
168.176	-0.10393		268.719	-0.1188
168.727	-0.10416		269.587	-0.11889
169.305	-0.10405		270.448	-0.11895
169.825	-0.10435		271.306	-0.11932
170.354	-0.10448		272.155	-0.11919
170.871	-0.10455		273.008	-0.11928
171.396	-0.1046		273.893	-0.11948
171.958	-0.1046		274.751	-0.1195
172.531	-0.1043		275.599	-0.11952
173.051	-0.10491		276.433	-0.11985
173.613	-0.10473		277.288	-0.11992
174.191	-0.10499		278.154	-0.11968
174.714	-0.10493		279.012	-0.12006
175.289	-0.10496		279.862	-0.12001
175.867	-0.10521		280.709	-0.12015
176.385	-0.10494		281.603	-0.12014
176.908	-0.10533		282.474	-0.1203
177.483	-0.1059		283.333	-0.12043
178.034	-0.10592		284.196	-0.12046
178.551	-0.10612		285.008	-0.12042
179.116	-0.10594		285.853	-0.12093
179.699	-0.1063		286.691	-0.12075
180.235	-0.10649		287.539	-0.12079
180.778	-0.10664		288.394	-0.12075
181.344	-0.10646		289.26	-0.12086
181.92	-0.1068		290.102	-0.12074
182.432	-0.10704		290.948	-0.12098
182.968	-0.10682		291.823	-0.12118
183.54	-0.1069		292.666	-0.1212
184.113	-0.10713		293.514	-0.1214
184.648	-0.10728		294.373	-0.12135
185.197	-0.10743		295.235	-0.12143
185.749	-0.10729		296.091	-0.12136
186.289	-0.10763		296.951	-0.12165
186.803	-0.10791		297.817	-0.12163
187.306	-0.10834		298.632	-0.12119
187.818	-0.10808		299.227	-0.11977
188.315	-0.10836		299.582	-0.11926
188.835	-0.10845		299.768	-0.12014
189.387	-0.10859		299.855	-0.11998
189.892	-0.10854		299.9	-0.11942
190.405	-0.10858		299.915	-0.11978
190.931	-0.10864		299.916	-0.11916
191.488	-0.10881		299.904	-0.11946
192.057	-0.10909
192.593	-0.10916
193.12	-0.1093
193.638	-0.10946
194.156	-0.1094
194.665	-0.10954
195.179	-0.10992
195.696	-0.10991
196.208	-0.1101
196.738	-0.11002
197.312	-0.11018
197.878	-0.11025
198.402	-0.11054
198.926	-0.1105
199.483	-0.11057
200.073	-0.1109
200.59	-0.11094
201.131	-0.11077
201.708	-0.11092
202.271	-0.11132
202.8	-0.11134
203.35	-0.11152
203.918	-0.11174
204.433	-0.11178
205.004	-0.11194
205.563	-0.11186
206.098	-0.11237
206.622	-0.11257
207.175	-0.1123
207.755	-0.11277
208.295	-0.11281
208.884	-0.11296
209.447	-0.1131
209.949	-0.1132
210.53	-0.11312
211.109	-0.11361
211.64	-0.11339
212.204	-0.11348
212.78	-0.1138
213.292	-0.11392
213.855	-0.11396
214.444	-0.11397
214.975	-0.11427
215.54	-0.11403
216.126	-0.11468
216.648	-0.11449
217.17	-0.11448
217.726	-0.1145
218.292	-0.11491
218.87	-0.11484
219.462	-0.11494
219.979	-0.1153
220.501	-0.11528
221.084	-0.11511
221.65	-0.11532
222.193	-0.11553
222.72	-0.11552
223.24	-0.11573
223.785	-0.11565
224.351	-0.11539
224.922	-0.11593
225.453	-0.11614
226.009	-0.11614
226.59	-0.11618
227.133	-0.11646
227.64	-0.11641
228.225	-0.11644
228.791	-0.11644
229.3	-0.11646
229.856	-0.11651
230.422	-0.1166
230.958	-0.11679
231.48	-0.11676
231.997	-0.11693
232.566	-0.11657
233.151	-0.11689
233.688	-0.11688
234.235	-0.11696
234.8	-0.11704
235.358	-0.11707
235.859	-0.11714
236.38	-0.11722
236.9	-0.1173
237.417	-0.11726
237.912	-0.11741
238.446	-0.11745
238.952	-0.11756
239.461	-0.11758
239.968	-0.11751
240.511	-0.11755
241.122	-0.11756
241.635	-0.11746
242.146	-0.1176
242.666	-0.11783
243.176	-0.11756
243.687	-0.11785
244.191	-0.1178
244.717	-0.1178
245.286	-0.11761
245.862	-0.11797
246.378	-0.11829
246.887	-0.11814
247.407	-0.11802
247.902	-0.11805
248.389	-0.11828
248.941	-0.11845
249.459	-0.11826
249.99	-0.11836
250.494	-0.11841
250.99	-0.11843
251.485	-0.11843
251.961	-0.1182
252.502	-0.11846
253.029	-0.11868
253.534	-0.11841
254.072	-0.11855
254.581	-0.11872
255.102	-0.11847
255.607	-0.11907
256.114	-0.11887
256.63	-0.1189
257.154	-0.11896
257.666	-0.11882
258.167	-0.11899
258.688	-0.11887
259.175	-0.11861
259.682	-0.11913
260.19	-0.11924
260.711	-0.11912
261.229	-0.11928
261.73	-0.11928
262.243	-0.11936
262.767	-0.11924
263.295	-0.11957
263.82	-0.11949
264.35	-0.11941
264.863	-0.11944
265.356	-0.11948
265.881	-0.11953
266.398	-0.1196
266.919	-0.11967
267.409	-0.11972
267.89	-0.11979
268.401	-0.11987
268.924	-0.11971
269.429	-0.1201
269.949	-0.11999
270.486	-0.11984
270.996	-0.11992
271.514	-0.11991
272.039	-0.11994
272.549	-0.12008
273.082	-0.12013
273.591	-0.12016
274.1	-0.11993
274.602	-0.12029
275.106	-0.12016
275.604	-0.12022
276.098	-0.12052
276.62	-0.12049
277.15	-0.12037
277.67	-0.12034
278.179	-0.12057
278.695	-0.12027
279.206	-0.12057
279.727	-0.12042
280.26	-0.12043
280.786	-0.12063
281.289	-0.12057
281.81	-0.12061
282.319	-0.12059
282.825	-0.12102
283.319	-0.12101
283.831	-0.12063
284.329	-0.12098
284.835	-0.12102
285.371	-0.12078
285.866	-0.12092
286.387	-0.1209
286.889	-0.12094
287.419	-0.12098
287.959	-0.12087
288.47	-0.12124
288.969	-0.12098
289.505	-0.12107
290.028	-0.12109
290.532	-0.12134
291.043	-0.12103
291.544	-0.12119
292.035	-0.12123
292.529	-0.12128
293.057	-0.1214
293.573	-0.12137
294.093	-0.12136
294.613	-0.12148
295.132	-0.12149
295.617	-0.12141
296.138	-0.12157
296.668	-0.12156
297.198	-0.12145
297.723	-0.12158
298.235	-0.12158
298.744	-0.12169
299.162	-0.11927
299.444	-0.12059
299.624	-0.11918
299.738	-0.12001
299.8	-0.12062
299.833	-0.12025
299.849	-0.12017
299.849	-0.1182
299.836	-0.1189
