# Supplementary material for: Absence of near-ambient superconductivity in LuH2±xNy
Source: Nature. 2023 May 11;620(7972):72–7. doi: 10.1038/s41586-023-06162-w (PMC10396964; doi:10.1038/s41586-023-06162-w)
Supplement: Supplementary file 6 — Source Data Extended Data Fig. 1 [file 41586_2023_6162_MOESM6_ESM.xls]

## Sheet: Extended Fig. 1a
2Theta	y_obs	y_calc	y_diff
10	444	465.811	-21.8109
10.0205	459	464.442	-5.44154
10.0409	441	463.085	-22.085
10.0614	482	461.728	20.272
10.0818	488	460.384	27.6164
10.1023	493	459.039	33.9613
10.1227	438	457.706	-19.7064
10.1432	480	456.374	23.6264
10.1636	435	455.053	-20.0532
10.1841	418	453.732	-35.7323
10.2046	410	452.417	-42.4174
10.225	463	451.115	11.8853
10.2455	480	449.812	30.1884
10.2659	432	448.521	-16.5206
10.2864	476	447.229	28.7709
10.3068	455	445.95	9.05029
10.3273	419	444.67	-25.6698
10.3477	431	443.402	-12.4018
10.3682	456	442.133	13.8666
10.3887	425	440.871	-15.8707
10.4091	440	439.62	0.380276
10.4296	443	438.368	4.6317
10.45	414	437.129	-23.1286
10.4705	441	435.888	5.11166
10.4909	439	434.66	4.34029
10.5114	440	433.431	6.56941
10.5318	413	432.213	-19.213
10.5523	403	430.995	-27.9949
10.5728	447	429.782	17.2178
10.5932	443	428.581	14.4191
10.6137	437	427.379	9.62085
10.6341	389	426.189	-37.1886
10.6546	454	424.998	29.0024
10.675	457	423.825	33.175
10.6955	449	422.647	26.3532
10.7159	388	421.478	-33.4775
10.7364	437	420.308	16.6923
10.7569	413	419.143	-6.14319
10.7773	425	417.99	7.01046
10.7978	431	416.835	14.1646
10.8182	413	415.692	-2.6921
10.8387	445	414.548	30.4517
10.8591	420	413.415	6.5848
10.8796	404	412.282	-8.28165
10.9	437	411.159	25.8413
10.9205	469	410.035	58.9647
10.941	433	408.917	24.0831
10.9614	394	407.809	-13.8089
10.9819	433	406.701	26.2994
11.0023	416	405.603	10.3975
11.0228	467	404.504	62.4959
11.0432	412	403.416	8.58415
11.0637	403	402.327	0.672806
11.0841	404	401.249	2.7513
11.1046	436	400.171	35.8295
11.1251	397	399.096	-2.09645
11.1455	395	398.032	-3.03238
11.166	382	396.968	-14.9679
11.1864	438	395.913	42.0867
11.2069	410	394.858	15.1417
11.2273	386	393.813	-7.81318
11.2478	377	392.768	-15.7676
11.2682	375	391.732	-16.7318
11.2887	377	390.696	-13.6955
11.3092	375	389.664	-14.6639
11.3296	358	388.642	-30.6419
11.3501	403	387.62	15.3805
11.3705	340	386.607	-46.6066
11.391	383	385.593	-2.59334
11.4114	371	384.589	-13.5895
11.4319	376	383.585	-7.58521
11.4523	378	382.59	-4.59029
11.4728	415	381.595	33.405
11.4933	403	380.604	22.3959
11.5137	390	379.622	10.3776
11.5342	378	378.64	-0.640316
11.5546	373	377.667	-4.66737
11.5751	367	376.694	-9.694
11.5955	392	375.73	16.2703
11.616	342	374.765	-32.765
11.6364	372	373.809	-1.80923
11.6569	402	372.865	29.1351
11.6774	400	371.913	28.0871
11.6978	394	370.97	23.0302
11.7183	382	370.026	11.9737
11.7387	368	369.092	-1.09155
11.7592	356	368.156	-12.1563
11.7796	387	367.23	19.7702
11.8001	375	366.303	8.69719
11.8205	375	365.384	9.6156
11.841	375	364.466	10.5345
11.8615	371	363.551	7.44928
11.8819	384	362.644	21.3557
11.9024	359	361.738	-2.73751
11.9228	357	360.839	-3.83905
11.9433	365	359.94	5.05988
11.9637	383	359.049	23.9505
11.9842	372	358.158	13.8417
12.0046	344	357.275	-13.2754
12.0251	357	356.392	0.607965
12.0456	348	355.512	-7.51248
12.066	343	354.641	-11.641
12.0865	361	353.769	7.23093
12.1069	373	352.905	20.0949
12.1274	351	352.041	-1.04072
12.1478	330	351.184	-21.1842
12.1683	339	350.327	-11.3273
12.1887	351	349.478	1.52179
12.2092	354	348.629	5.37134
12.2297	348	347.783	0.217213
12.2501	342	346.945	-4.94468
12.2706	367	346.106	20.8939
12.291	379	345.275	33.7248
12.3115	323	344.444	-21.4439
12.3319	316	343.62	-27.6202
12.3524	320	342.796	-22.7961
12.3728	336	341.98	-5.97951
12.3933	342	341.162	0.837503
12.4138	300	340.349	-40.349
12.4342	348	339.543	8.45695
12.4547	314	338.737	-24.7366
12.4751	341	337.938	3.06238
12.4956	368	337.138	30.8618
12.516	319	336.346	-17.3461
12.5365	322	335.554	-13.5536
12.5569	364	334.768	29.2316
12.5774	312	333.983	-21.9827
12.5979	369	333.2	35.7995
12.6183	330	332.425	-2.42543
12.6388	330	331.65	-1.64997
12.6592	333	330.882	2.11836
12.6797	345	330.113	14.8871
12.7001	355	329.351	25.6488
12.7206	344	328.589	15.4109
12.741	336	327.834	8.16599
12.7615	307	327.078	-20.0785
12.782	333	326.326	6.67375
12.8024	319	325.581	-6.58092
12.8229	265	324.835	-59.8352
12.8433	363	324.096	38.9037
12.8638	294	323.357	-29.3569
12.8842	324	322.624	1.37562
12.9047	344	321.891	22.1086
12.9251	312	321.165	-9.16516
12.9456	297	320.438	-23.4385
12.9661	332	319.715	12.2849
12.9865	303	318.998	-15.9982
13.007	292	318.281	-26.2808
13.0274	310	317.57	-7.57007
13.0479	341	316.859	24.1411
13.0683	325	316.154	8.84582
13.0888	272	315.449	-43.4491
13.1092	305	314.75	-9.75037
13.1297	321	314.051	6.94873
13.1502	331	313.355	17.6449
13.1706	309	312.665	-3.66538
13.1911	327	311.975	15.0248
13.2115	305	311.291	-6.29128
13.232	293	310.607	-17.6069
13.2524	286	309.929	-23.9288
13.2729	312	309.25	2.7497
13.2933	327	308.578	18.4221
13.3138	307	307.905	-0.905137
13.3343	308	307.235	0.764806
13.3547	312	306.571	5.42866
13.3752	295	305.907	-10.907
13.3956	303	305.249	-2.24879
13.4161	328	304.59	23.4099
13.4365	282	303.937	-21.9374
13.457	292	303.284	-11.2842
13.4774	296	302.637	-6.63695
13.4979	301	301.989	-0.989263
13.5184	264	301.344	-37.3443
13.5388	293	300.705	-7.70517
13.5593	290	300.066	-10.0656
13.5797	295	299.432	-4.43181
13.6002	278	298.798	-20.7976
13.6206	283	298.169	-15.1691
13.6411	305	297.54	7.45989
13.6615	330	296.917	33.0832
13.682	298	296.293	1.7069
13.7025	265	295.672	-30.672
13.7229	265	295.056	-30.0564
13.7434	319	294.44	24.5596
13.7638	292	293.83	-1.83
13.7843	319	293.219	25.7809
13.8047	281	292.614	-11.6137
13.8252	312	292.008	19.9922
13.8456	289	291.407	-2.40742
13.8661	271	290.807	-19.8065
13.8866	305	290.208	14.7919
13.907	282	289.615	-7.61511
13.9275	281	289.022	-8.02162
13.9479	296	288.434	7.56599
13.9684	282	287.846	-5.84596
13.9888	254	287.263	-33.2626
14.0093	268	286.679	-18.6788
14.0297	262	286.1	-24.1001
14.0502	276	285.521	-9.52106
14.0707	301	284.944	16.0557
14.0911	284	284.373	-0.37278
14.1116	300	283.801	16.1993
14.132	292	283.234	8.7662
14.1525	258	282.666	-24.6664
14.1729	260	282.104	-22.104
14.1934	266	281.541	-15.5412
14.2138	291	280.983	10.0166
14.2343	272	280.425	-8.42509
14.2548	284	279.869	4.13095
14.2752	275	279.318	-4.31794
14.2957	311	278.766	32.2336
14.3161	265	278.22	-13.2197
14.3366	270	277.672	-7.67249
14.357	273	277.13	-4.13016
14.3775	270	276.587	-6.58735
14.3979	283	276.049	6.95065
14.4184	282	275.511	6.48914
14.4389	273	274.975	-1.97452
14.4593	293	274.443	18.5571
14.4798	226	273.911	-47.9108
14.5002	278	273.383	4.61658
14.5207	292	272.856	19.1445
14.5411	296	272.332	23.6677
14.5616	283	271.809	11.1914
14.582	275	271.289	3.71054
14.6025	282	270.77	11.2302
14.623	257	270.252	-13.2523
14.6434	260	269.739	-9.73926
14.6639	279	269.226	9.77426
14.6843	275	268.717	6.28327
14.7048	270	268.207	1.79278
14.7252	293	267.702	25.2978
14.7457	258	267.197	-9.19663
14.7661	257	266.696	-9.6955
14.7866	274	266.194	7.80603
14.8071	261	265.694	-4.69429
14.8275	254	265.199	-11.199
14.848	236	264.703	-28.7032
14.8684	278	264.212	13.7883
14.8889	242	263.72	-21.7196
14.9093	278	263.232	14.7681
14.9298	267	262.744	4.2563
14.9502	293	262.26	30.7403
14.9707	268	261.775	6.22479
14.9912	256	261.293	-5.29257
15.0116	265	260.814	4.18588
15.0321	258	260.335	-2.33515
15.0525	269	259.86	9.13967
15.073	273	259.385	13.615
15.0934	274	258.914	15.0862
15.1139	260	258.442	1.55797
15.1343	242	257.974	-15.9744
15.1548	253	257.506	-4.50618
15.1753	260	257.04	2.96024
15.1957	252	256.577	-4.57736
15.2162	272	256.114	15.8856
15.2366	270	255.656	14.3445
15.2571	233	255.196	-22.196
15.2775	241	254.741	-13.7405
15.298	263	254.284	8.71552
15.3184	256	253.832	2.16765
15.3389	264	253.38	10.6203
15.3594	237	252.929	-15.9287
15.3798	235	252.482	-17.4816
15.4003	284	252.034	31.966
15.4207	246	251.59	-5.59014
15.4412	254	251.146	2.85421
15.4616	274	250.705	23.2948
15.4821	262	250.264	11.7359
15.5025	259	249.827	9.1732
15.523	255	249.389	5.61108
15.5435	235	248.953	-13.9526
15.5639	220	248.52	-28.5201
15.5844	260	248.087	11.913
15.6048	244	247.658	-3.65755
15.6253	257	247.228	9.77242
15.6457	264	246.801	17.1987
15.6662	258	246.374	11.6256
15.6866	253	245.951	7.04888
15.7071	219	245.527	-26.5273
15.7276	247	245.105	1.89496
15.748	238	244.686	-6.68632
15.7685	269	244.267	24.7329
15.7889	233	243.851	-10.8513
15.8094	241	243.435	-2.43505
15.8298	253	243.022	9.97773
15.8503	259	242.609	16.3911
15.8707	250	242.199	7.80092
15.8912	268	241.789	26.2113
15.9117	239	241.38	-2.37971
15.9321	229	240.974	-11.9742
15.9526	259	240.568	18.4319
15.973	234	240.165	-6.16539
15.9935	225	239.762	-14.7621
16.0139	268	239.362	28.6377
16.0344	219	238.962	-19.9618
16.0548	264	238.565	25.4353
16.0753	235	238.167	-3.16706
16.0958	297	237.771	59.2292
16.1162	245	237.378	7.62221
16.1367	247	236.984	10.0158
16.1571	232	236.594	-4.59397
16.1776	242	236.206	5.79369
16.198	213	235.819	-22.8195
16.2185	235	235.431	-0.431309
16.2389	223	235.046	-12.0464
16.2594	258	234.661	23.3392
16.2799	235	234.277	0.723356
16.3003	234	233.896	0.104384
16.3208	254	233.514	20.486
16.3412	219	233.136	-14.1356
16.3617	228	232.757	-4.75654
16.3821	217	232.381	-15.3806
16.4026	226	232.004	-6.00415
16.423	248	231.631	16.3692
16.4435	245	231.257	13.7432
16.464	238	230.884	7.11593
16.4844	231	230.515	0.485489
16.5049	222	230.144	-8.14427
16.5253	225	229.777	-4.77705
16.5458	211	229.409	-18.4092
16.5662	204	229.044	-25.0444
16.5867	224	228.679	-4.67906
16.6071	204	228.317	-24.3166
16.6276	231	227.954	3.04636
16.6481	225	227.592	-2.59182
16.6685	222	227.233	-5.23293
16.689	229	226.873	2.12656
16.7094	211	226.517	-15.5169
16.7299	235	226.16	8.84031
16.7503	209	225.805	-16.8054
16.7708	232	225.45	6.54952
16.7912	220	225.098	-5.09843
16.8117	214	224.746	-10.7458
16.8322	240	224.394	15.6058
16.8526	215	224.045	-9.04547
16.8731	225	223.696	1.30389
16.8935	215	223.35	-8.34953
16.914	204	223.002	-19.0023
16.9344	196	222.658	-26.6579
16.9549	220	222.313	-2.31279
16.9753	249	221.97	27.0296
16.9958	234	221.627	12.3725
17.0163	205	221.285	-16.2855
17.0367	232	220.946	11.0538
17.0572	231	220.606	10.3937
17.0776	213	220.269	-7.26908
17.0981	214	219.931	-5.93119
17.1185	236	219.596	16.4041
17.139	235	219.26	15.74
17.1594	179	218.927	-39.9268
17.1799	231	218.593	12.4072
17.2004	202	218.26	-16.2599
17.2208	242	217.93	24.0705
17.2413	204	217.598	-13.5985
17.2617	222	217.27	4.72997
17.2822	194	216.941	-22.9409
17.3026	240	216.614	23.3856
17.3231	228	216.287	11.7128
17.3435	209	215.963	-6.96251
17.364	199	215.637	-16.6372
17.3845	206	215.313	-9.31282
17.4049	194	214.991	-20.991
17.4254	250	214.668	35.3315
17.4458	243	214.348	28.6515
17.4663	209	214.028	-5.02781
17.4867	188	213.71	-25.7096
17.5072	211	213.391	-2.39084
17.5276	213	213.075	-0.0745014
17.5481	231	212.758	18.2425
17.5686	232	212.441	19.5585
17.589	224	212.128	11.8722
17.6095	240	211.814	28.1864
17.6299	205	211.502	-6.50176
17.6504	231	211.189	19.8107
17.6708	229	210.879	18.1208
17.6913	216	210.569	5.43144
17.7117	236	210.26	25.7397
17.7322	205	209.951	-4.95135
17.7527	211	209.643	1.35669
17.7731	237	209.338	27.6624
17.7936	222	209.031	12.9687
17.814	197	208.727	-11.7274
17.8345	241	208.423	32.5772
17.8549	220	208.121	11.8795
17.8754	229	207.818	21.1824
17.8958	219	207.517	11.483
17.9163	217	207.216	9.78416
17.9368	222	206.915	15.0845
17.9572	214	206.617	7.38261
17.9777	197	206.319	-9.31868
17.9981	228	206.022	21.9778
18.0186	196	205.725	-9.72516
18.039	211	205.43	5.56965
18.0595	204	205.135	-1.13489
18.0799	207	204.842	2.15833
18.1004	204	204.549	-0.54872
18.1209	212	204.256	7.74434
18.1413	230	203.965	26.0352
18.1618	218	203.673	14.3267
18.1822	203	203.384	-0.384066
18.2027	224	203.094	20.9057
18.2231	203	202.807	0.192823
18.2436	217	202.519	14.4812
18.264	212	202.233	9.76741
18.2845	194	201.946	-7.94574
18.305	213	201.66	11.3404
18.3254	228	201.376	26.6243
18.3459	215	201.091	13.9089
18.3663	203	200.809	2.19135
18.3868	203	200.526	2.47446
18.4072	190	200.245	-10.2445
18.4277	203	199.963	3.03709
18.4481	194	199.683	-5.68337
18.4686	211	199.403	11.5968
18.4891	191	199.124	-8.12373
18.5095	197	198.846	-1.84635
18.53	200	198.568	1.43168
18.5504	205	198.292	6.70764
18.5709	214	198.016	15.9843
18.5913	199	197.741	1.25881
18.6118	196	197.466	-1.46598
18.6322	184	197.193	-13.1928
18.6527	185	196.919	-11.919
18.6732	208	196.646	11.3541
18.6936	168	196.375	-28.3748
18.7141	202	196.103	5.89698
18.7345	200	195.833	4.16673
18.755	201	195.563	5.43713
18.7754	218	195.294	22.7055
18.7959	202	195.025	6.97458
18.8163	217	194.758	22.2417
18.8368	201	194.491	6.50937
18.8573	208	194.224	13.7764
18.8777	191	193.958	-2.95849
18.8982	194	193.693	0.307244
18.9186	179	193.429	-14.429
18.9391	184	193.165	-9.16454
18.9595	193	192.902	0.0979504
18.98	180	192.639	-12.6389
19.0004	189	192.378	-3.37771
19.0209	193	192.116	0.884136
19.0414	183	191.855	-8.85466
19.0618	180	191.595	-11.5954
19.0823	192	191.335	0.66457
19.1027	212	191.077	20.9226
19.1232	195	190.819	4.18127
19.1436	190	190.562	-0.561944
19.1641	173	190.305	-17.3045
19.1845	195	190.049	4.951
19.205	179	189.793	-10.7928
19.2255	181	189.537	-8.53729
19.2459	191	189.284	1.71638
19.2664	192	189.029	2.97068
19.2868	209	188.777	20.2231
19.3073	174	188.524	-14.5238
19.3277	203	188.273	14.7274
19.3482	201	188.021	12.9793
19.3686	170	187.771	-17.7707
19.3891	187	187.52	-0.520117
19.4096	178	187.27	-9.27011
19.43	194	187.022	6.97807
19.4505	224	186.773	37.2269
19.4709	170	186.526	-16.5262
19.4914	192	186.279	5.72139
19.5118	190	186.033	3.96715
19.5323	196	185.786	10.2135
19.5527	197	185.542	11.4581
19.5732	200	185.297	14.7032
19.5937	196	185.052	10.9477
19.6141	169	184.81	-15.8095
19.6346	197	184.566	12.4338
19.655	189	184.325	4.67533
19.6755	168	184.083	-16.0826
19.6959	170	183.842	-13.8422
19.7164	183	183.601	-0.601358
19.7368	171	183.362	-12.3623
19.7573	186	183.123	2.87741
19.7778	168	182.884	-14.8835
19.7982	178	182.646	-4.64626
19.8187	169	182.408	-13.4084
19.8391	158	182.172	-24.1724
19.8596	195	181.936	13.0642
19.88	192	181.701	10.299
19.9005	178	181.466	-3.46565
19.9209	209	181.232	27.7679
19.9414	193	180.998	12.002
19.9619	184	180.765	3.23549
19.9823	189	180.533	8.46719
20.0028	200	180.301	19.6994
20.0232	168	180.07	-12.0702
20.0437	216	179.839	36.1608
20.0641	189	179.61	9.38997
20.0846	185	179.38	5.61964
20.105	185	179.152	5.84754
20.1255	178	178.924	-0.924165
20.146	184	178.696	5.30353
20.1664	183	178.47	4.52952
20.1869	169	178.244	-9.24403
20.2073	183	178.019	4.98068
20.2278	167	177.794	-10.7942
20.2482	191	177.571	13.4293
20.2687	166	177.347	-11.3469
20.2891	165	177.125	-12.1247
20.3096	197	176.902	20.0979
20.3301	185	176.68	8.31986
20.3505	156	176.46	-20.4599
20.371	187	176.239	10.7608
20.3914	180	176.02	3.97987
20.4119	173	175.801	-2.80064
20.4323	171	175.583	-4.58281
20.4528	175	175.365	-0.364502
20.4732	169	175.148	-6.14782
20.4937	176	174.931	1.06937
20.5142	200	174.714	25.286
20.5346	170	174.499	-4.49889
20.5551	172	174.283	-2.28324
20.5755	188	174.069	13.9309
20.596	188	173.854	14.1456
20.6164	161	173.641	-12.6411
20.6369	170	173.427	-3.42708
20.6573	172	173.214	-1.21449
20.6778	170	173.001	-3.00114
20.6983	175	172.788	2.21194
20.7187	164	172.576	-8.57622
20.7392	175	172.364	2.63649
20.7596	181	172.152	8.84804
20.7801	185	171.939	13.0606
20.8005	174	171.728	2.27203
20.821	178	171.515	6.48455
20.8414	167	171.304	-4.30388
20.8619	191	171.091	19.9088
20.8824	182	170.878	11.1217
20.9028	183	170.666	12.3338
20.9233	178	170.453	7.5472
20.9437	198	170.24	27.7598
20.9642	161	170.026	-9.02617
20.9846	185	169.813	15.1871
21.0051	185	169.598	15.4019
21.0255	178	169.384	8.61598
21.046	171	169.168	1.83154
21.0665	171	168.952	2.04753
21.0869	144	168.737	-24.7371
21.1074	150	168.52	-18.5203
21.1278	161	168.304	-7.30416
21.1483	170	168.087	1.91342
21.1687	180	167.87	12.1303
21.1892	171	167.651	3.34853
21.2096	175	167.434	7.56599
21.2301	208	167.215	40.7848
21.2506	148	166.996	-18.9963
21.271	160	166.779	-6.77862
21.2915	168	166.559	1.44063
21.3119	168	166.341	1.65889
21.3324	176	166.122	9.87823
21.3528	165	165.904	-0.903511
21.3733	167	165.684	1.31575
21.3937	161	165.466	-4.46618
21.4142	168	165.247	2.75281
21.4347	173	165.028	7.9716
21.4551	175	164.811	10.1891
21.4756	150	164.593	-14.5926
21.496	135	164.376	-29.3757
21.5165	175	164.158	10.842
21.5369	153	163.942	-10.9418
21.5574	179	163.725	15.2751
21.5778	172	163.509	8.49051
21.5983	149	163.293	-14.2934
21.6188	185	163.078	21.9222
21.6392	157	162.864	-5.86375
21.6597	173	162.649	10.3509
21.6801	189	162.436	26.564
21.7006	141	162.222	-21.2223
21.721	137	162.01	-25.0102
21.7415	163	161.798	1.20242
21.7619	132	161.586	-29.5865
21.7824	155	161.375	-6.37491
21.8029	141	161.164	-20.1638
21.8233	173	160.954	12.0457
21.8438	149	160.744	-11.7443
21.8642	146	160.536	-14.5358
21.8847	172	160.327	11.6731
21.9051	147	160.119	-13.1194
21.9256	143	159.911	-16.9115
21.946	167	159.705	7.29492
21.9665	144	159.498	-15.4982
21.987	140	159.292	-19.2918
22.0074	155	159.087	-4.08692
22.0279	149	158.882	-9.88157
22.0483	153	158.678	-5.67766
22.0688	141	158.473	-17.4732
22.0892	142	158.27	-16.2703
22.1097	164	158.067	5.93317
22.1301	172	157.865	14.1352
22.1506	167	157.662	9.33769
22.1711	166	157.46	8.53975
22.1915	162	157.26	4.74037
22.212	152	157.058	-5.05849
22.2324	157	156.859	0.141236
22.2529	142	156.659	-14.6585
22.2733	174	156.46	17.5403
22.2938	157	156.26	0.73973
22.3142	168	156.062	11.9377
22.3347	163	155.864	7.13625
22.3552	139	155.666	-16.6656
22.3756	173	155.469	17.5311
22.3961	136	155.272	-19.2716
22.4165	157	155.076	1.92432
22.437	193	154.879	38.1208
22.4574	171	154.684	16.3159
22.4779	147	154.488	-7.48838
22.4983	158	154.294	3.70597
22.5188	136	154.099	-18.0991
22.5393	133	153.905	-20.9046
22.5597	170	153.711	16.2886
22.5802	157	153.518	3.4824
22.6006	163	153.325	9.67485
22.6211	133	153.132	-20.1321
22.6415	153	152.94	0.0596104
22.662	159	152.748	6.25191
22.6824	129	152.557	-23.5571
22.7029	151	152.37	-1.37047
22.7234	168	152.179	15.8207
22.7438	146	151.989	-5.98932
22.7643	165	151.799	13.2012
22.7847	160	151.61	8.39043
22.8052	151	151.42	-0.419753
22.8256	144	151.231	-7.2312
22.8461	151	151.042	-0.0420678
22.8665	148	150.854	-2.85419
22.887	160	150.666	9.33426
22.9075	136	150.478	-14.4776
22.9279	170	150.291	19.7093
22.9484	154	150.103	3.89671
22.9688	164	149.917	14.0829
22.9893	155	149.73	5.26972
23.0097	149	149.545	-0.544719
23.0302	125	149.359	-24.3586
23.0506	136	149.174	-13.1737
23.0711	159	148.988	10.0118
23.0916	151	148.803	2.19703
23.112	144	148.619	-4.61901
23.1325	128	148.434	-20.4345
23.1529	142	148.251	-6.25114
23.1734	155	148.067	6.93277
23.1938	145	147.885	-2.88452
23.2143	141	147.701	-6.70124
23.2347	139	147.519	-8.51915
23.2552	139	147.336	-8.33649
23.2757	149	147.154	1.84587
23.2961	156	146.973	9.02703
23.3166	156	146.791	9.20877
23.337	144	146.611	-2.61068
23.3575	155	146.43	8.57044
23.3779	149	146.25	2.75039
23.3984	160	146.069	13.9309
23.4188	152	145.89	6.11025
23.4393	166	145.71	20.2902
23.4598	136	145.53	-9.53022
23.4802	155	145.352	9.64822
23.5007	139	145.173	-6.17277
23.5211	132	144.995	-12.9949
23.5416	146	144.817	1.18349
23.562	106	144.639	-38.6393
23.5825	177	144.461	32.5386
23.6029	127	144.285	-17.2848
23.6234	128	144.108	-16.1076
23.6439	150	143.931	6.06938
23.6643	132	143.755	-11.7548
23.6848	145	143.579	1.4215
23.7052	123	143.403	-20.4033
23.7257	152	143.228	8.77244
23.7461	149	143.053	5.94705
23.7666	151	142.878	8.12218
23.787	130	142.704	-12.7039
23.8075	133	142.529	-9.52928
23.828	134	142.355	-8.35499
23.8484	117	142.182	-25.1818
23.8689	159	142.008	16.9919
23.8893	123	141.836	-18.8356
23.9098	171	141.662	29.3376
23.9302	131	141.49	-10.4904
23.9507	135	141.318	-6.31788
23.9711	148	141.146	6.85353
23.9916	137	140.974	-3.9745
24.0121	138	140.803	-2.80282
24.0325	131	140.632	-9.63227
24.053	155	140.461	14.5388
24.0734	131	140.291	-9.2912
24.0939	142	140.121	1.87932
24.1143	126	139.951	-13.9513
24.1348	130	139.781	-9.78133
24.1552	133	139.613	-6.61251
24.1757	136	139.443	-3.44314
24.1962	164	139.274	24.7256
24.2166	156	139.106	16.8935
24.2371	147	138.938	8.06201
24.2575	125	138.771	-13.7706
24.278	136	138.603	-2.60269
24.2984	152	138.436	13.5641
24.3189	146	138.269	7.73146
24.3393	158	138.102	19.8977
24.3598	116	137.936	-21.9355
24.3803	149	137.769	11.2309
24.4007	132	137.604	-5.6037
24.4212	153	137.438	15.5622
24.4416	129	137.273	-8.27302
24.4621	131	137.108	-6.10771
24.4825	152	136.943	15.0565
24.503	117	136.779	-19.7788
24.5234	137	136.615	0.384872
24.5439	132	136.451	-4.45098
24.5644	136	136.287	-0.287125
24.5848	116	136.124	-20.1244
24.6053	112	135.961	-23.9611
24.6257	122	135.799	-13.7989
24.6462	128	135.636	-7.63621
24.6666	128	135.475	-7.47461
24.6871	149	135.313	13.6875
24.7075	112	135.151	-23.1515
24.728	131	134.99	-3.98998
24.7485	121	134.829	-13.8288
24.7689	133	134.669	-1.66863
24.7894	156	134.508	21.492
24.8098	152	134.348	17.6516
24.8303	100	134.188	-34.1884
24.8507	125	134.029	-9.02946
24.8712	130	133.87	-3.87002
24.8916	128	133.712	-5.71165
24.9121	148	133.553	14.4472
24.9326	126	133.394	-7.39426
24.953	139	133.237	5.76321
24.9735	118	133.079	-15.0789
24.9939	141	132.922	8.07802
25.0144	136	132.765	3.23536
25.0348	144	132.608	11.3916
25.0553	128	132.452	-4.45163
25.0757	120	132.296	-12.296
25.0962	142	132.14	9.86016
25.1167	145	131.984	13.016
25.1371	133	131.829	1.17073
25.1576	124	131.674	-7.67406
25.178	130	131.52	-1.51992
25.1985	121	131.365	-10.3653
25.2189	127	131.212	-4.21181
25.2394	131	131.058	-0.0578396
25.2598	143	130.905	12.0951
25.2803	131	130.752	0.248409
25.3008	118	130.599	-12.5986
25.3212	111	130.447	-19.4466
25.3417	140	130.294	9.7058
25.3621	127	130.143	-3.14286
25.3826	125	129.991	-4.99109
25.403	147	129.84	17.1596
25.4235	142	129.689	12.3107
25.4439	130	129.54	0.460476
25.4644	129	129.39	-0.389621
25.4849	147	129.239	17.7605
25.5053	136	129.09	6.90963
25.5258	130	128.941	1.05912
25.5462	139	128.792	10.2076
25.5667	134	128.644	5.35635
25.5871	135	128.496	6.50413
25.6076	125	128.348	-3.34769
25.628	128	128.201	-0.200567
25.6485	137	128.053	8.94694
25.669	124	127.906	-3.90589
25.6894	131	127.76	3.24022
25.7099	131	127.613	3.38671
25.7303	133	127.468	5.53215
25.7508	142	127.322	14.6779
25.7712	132	127.177	4.8227
25.7917	122	127.032	-5.0322
25.8121	118	127.641	-9.64075
25.8326	131	127.503	3.49729
25.8531	136	127.365	8.63489
25.8735	137	127.229	9.77139
25.894	124	127.092	-3.09189
25.9144	122	126.956	-4.95627
25.9349	145	126.82	18.1796
25.9553	124	126.686	-2.68573
25.9758	126	126.551	-0.550812
25.9962	137	126.417	10.583
26.0167	116	126.283	-10.283
26.0372	140	126.15	13.8505
26.0576	128	126.017	1.98289
26.0781	116	125.885	-9.88454
26.0985	128	125.753	2.2469
26.119	109	125.622	-16.6215
26.1394	114	125.491	-11.491
26.1599	110	125.36	-15.3604
26.1803	123	125.231	-2.23096
26.2008	119	125.101	-6.10136
26.2213	137	124.972	12.0277
26.2417	135	124.844	10.1557
26.2622	98	124.716	-26.7163
26.2826	136	124.589	11.4106
26.3031	136	124.462	11.5376
26.3235	118	124.337	-6.33656
26.344	120	124.211	-4.21066
26.3644	122	124.086	-2.08592
26.3849	143	123.961	19.0389
26.4054	115	123.837	-8.83689
26.4258	110	123.714	-13.7138
26.4463	123	123.591	-0.590744
26.4667	115	123.469	-8.46884
26.4872	89	123.347	-34.3469
26.5076	105	123.226	-18.2262
26.5281	105	123.105	-18.1055
26.5485	106	122.986	-16.9859
26.569	125	122.866	2.13356
26.5895	122	122.748	-0.747565
26.6099	122	122.63	-0.629892
26.6304	131	122.512	8.48772
26.6508	131	122.396	8.60413
26.6713	126	122.28	3.72045
26.6917	110	122.164	-12.1644
26.7122	112	122.049	-10.0494
26.7326	127	121.936	5.06436
26.7531	123	121.822	1.17803
26.7736	123	121.709	1.29102
26.794	104	121.597	-17.5972
26.8145	87	121.486	-34.4856
26.8349	124	121.375	2.62474
26.8554	119	121.265	-2.26506
26.8758	107	121.156	-14.1561
26.8963	113	121.047	-8.04734
26.9167	108	120.94	-12.9404
26.9372	131	120.833	10.1669
26.9577	121	120.727	0.273465
26.9781	136	120.621	15.3788
26.9986	139	120.516	18.4838
27.019	113	120.412	-7.41235
27.0395	126	120.309	5.6912
27.0599	125	120.207	4.79349
27.0804	129	120.105	8.89549
27.1008	123	120.004	2.99621
27.1213	126	119.903	6.09664
27.1418	122	119.804	2.19625
27.1622	117	119.705	-2.70543
27.1827	132	119.607	12.3926
27.2031	108	120.161	-12.1609
27.2236	118	120.175	-2.17463
27.244	126	120.088	5.91151
27.2645	112	120.003	-8.00296
27.2849	108	119.919	-11.9189
27.3054	150	119.836	30.1645
27.3259	109	119.753	-10.7532
27.3463	129	119.672	9.32753
27.3668	118	119.592	-1.59248
27.3872	117	119.514	-2.51405
27.4077	135	119.436	15.5635
27.4281	132	119.36	12.6395
27.4486	126	119.285	6.71461
27.469	133	119.212	13.788
27.4895	123	119.14	3.86044
27.51	136	119.069	16.9315
27.5304	123	118.999	4.00075
27.5509	124	118.931	5.0689
27.5713	136	118.865	17.1352
27.5918	124	118.8	5.20032
27.6122	129	118.736	10.2635
27.6327	135	118.675	16.3254
27.6531	136	118.615	17.3853
27.6736	141	118.556	22.4438
27.6941	127	118.5	8.50048
27.7145	147	118.445	28.5551
27.735	121	118.392	2.60809
27.7554	142	118.341	23.6589
27.7759	116	118.292	-2.29197
27.7963	155	118.245	36.7549
27.8168	140	118.2	21.7998
27.8372	139	118.158	20.8425
27.8577	137	118.117	18.8831
27.8782	144	118.079	25.9214
27.8986	118	118.043	-0.0427332
27.9191	118	118.009	-0.0091059
27.9395	109	117.978	-8.97809
27.96	127	117.949	9.05055
27.9804	114	117.924	-3.92353
28.0009	131	117.9	13.0998
28.0213	117	117.88	-0.879632
28.0418	141	117.862	23.1382
28.0623	127	117.847	9.15305
28.0827	132	117.835	14.1649
28.1032	102	117.826	-15.8263
28.1236	110	117.821	-7.82068
28.1441	124	117.818	6.18171
28.1645	131	117.819	13.1807
28.185	139	117.824	21.1763
28.2054	105	117.832	-12.8318
28.2259	145	117.877	27.1234
28.2464	125	117.892	7.10753
28.2668	116	117.912	-1.91214
28.2873	135	118.008	16.9924
28.3077	112	118.038	-6.0375
28.3282	122	118.072	3.92806
28.3486	137	118.111	18.8893
28.3691	120	118.154	1.84565
28.3895	140	118.203	21.7974
28.41	124	118.256	5.74396
28.4305	157	118.315	38.6853
28.4509	138	118.378	19.6217
28.4714	131	118.448	12.5522
28.4918	116	118.523	-2.52255
28.5123	135	118.604	16.3964
28.5327	145	118.69	26.3097
28.5532	133	118.784	14.2162
28.5736	129	118.883	10.1167
28.5941	153	118.99	34.0099
28.6146	105	119.104	-14.1039
28.635	132	119.224	12.7757
28.6555	121	119.353	1.64711
28.6759	129	119.489	9.51141
28.6964	123	119.633	3.36688
28.7168	122	119.786	2.21439
28.7373	125	119.998	5.00207
28.7577	117	120.191	-3.19088
28.7782	118	120.374	-2.37386
28.7987	118	120.567	-2.56675
28.8191	131	120.769	10.2311
28.8396	159	120.983	38.0172
28.86	123	121.207	1.7933
28.8805	141	121.443	19.5567
28.9009	124	121.691	2.30937
28.9214	139	121.952	17.0483
28.9418	141	122.225	18.7754
28.9623	151	122.512	28.4877
28.9828	130	122.814	7.18574
29.0032	133	123.129	9.87051
29.0237	154	123.462	30.5383
29.0441	128	123.808	4.19156
29.0646	112	124.174	-12.1737
29.085	140	124.555	15.4451
29.1055	129	124.957	4.04341
29.1259	113	125.376	-12.3758
29.1464	136	125.818	10.1823
29.1669	123	126.281	-3.28133
29.1873	132	126.765	5.23455
29.2078	126	127.276	-1.27628
29.2282	122	127.81	-5.81032
29.2487	122	128.375	-6.37463
29.2691	106	128.966	-22.9657
29.2896	135	129.592	5.40828
29.31	139	130.249	8.75064
29.3305	143	130.963	12.0368
29.351	150	131.723	18.2771
29.3714	148	132.508	15.4916
29.3919	123	133.352	-10.3516
29.4123	129	134.252	-5.25227
29.4328	122	135.23	-13.2301
29.4532	175	136.29	38.7103
29.4737	119	137.461	-18.4612
29.4941	134	138.761	-4.76056
29.5146	145	140.241	4.7595
29.5351	137	141.955	-4.9548
29.5555	139	143.986	-4.98578
29.576	143	146.501	-3.50054
29.5964	177	150.039	26.9613
29.6169	139	154.453	-15.4532
29.6373	195	160.812	34.1883
29.6578	186	170.668	15.3325
29.6782	168	186.316	-18.3161
29.6987	194	208.83	-14.8298
29.7192	249	227.343	21.6567
29.7396	219	225.655	-6.65462
29.7601	216	215.157	0.843236
29.7805	199	210.93	-11.93
29.801	219	207.975	11.0254
29.8214	203	197.472	5.52842
29.8419	182	185.366	-3.3657
29.8623	163	177.349	-14.3491
29.8828	183	173.071	9.92851
29.9033	200	171.189	28.8111
29.9237	161	170.755	-9.7547
29.9442	165	171.804	-6.80364
29.9646	184	172.982	11.018
29.9851	164	174.604	-10.6035
30.0055	186	176.63	9.37013
30.026	163	179.04	-16.0398
30.0464	198	181.795	16.2053
30.0669	198	184.927	13.0725
30.0874	172	188.443	-16.4433
30.1078	187	192.352	-5.35188
30.1283	172	196.735	-24.7353
30.1487	176	201.604	-25.6037
30.1692	180	207.075	-27.0753
30.1896	211	213.18	-2.17999
30.2101	200	220.087	-20.087
30.2305	210	227.858	-17.8579
30.251	211	236.727	-25.7269
30.2715	228	246.86	-18.8604
30.2919	251	258.441	-7.44103
30.3124	230	271.881	-41.8805
30.3328	269	287.399	-18.3992
30.3533	320	305.574	14.4257
30.3737	294	326.718	-32.7181
30.3942	339	351.609	-12.6086
30.4146	364	380.639	-16.6392
30.4351	365	414.801	-49.8015
30.4556	438	454.722	-16.7219
30.476	459	500.936	-41.9362
30.4965	521	554.638	-33.6376
30.5169	607	615.931	-8.93089
30.5374	637	685.788	-48.7882
30.5578	792	763.464	28.5357
30.5783	834	848.931	-14.9306
30.5987	889	939.633	-50.6326
30.6192	1091	1033.75	57.2495
30.6397	1215	1127.88	87.1247
30.6601	1381	1220.59	160.41
30.6806	1353	1318.6	34.4039
30.701	1435	1433.16	1.83648
30.7215	1519	1525.49	-6.49418
30.7419	1489	1485	3.99722
30.7624	1403	1367.52	35.4818
30.7828	1288	1277.95	10.0481
30.8033	1146	1204.72	-58.719
30.8238	1079	1081.49	-2.49271
30.8442	937	938.233	-1.23344
30.8647	867	815.99	51.0097
30.8851	789	718.157	70.8431
30.9056	672	636.763	35.2371
30.926	567	568.246	-1.24617
30.9465	510	509.543	0.456858
30.9669	465	459.626	5.37435
30.9874	432	416.785	15.2155
31.0079	334	380.224	-46.2238
31.0283	349	349.165	-0.165314
31.0488	306	322.51	-16.5097
31.0692	243	299.804	-56.8042
31.0897	249	280.226	-31.2263
31.1101	223	263.44	-40.44
31.1306	215	248.842	-33.8424
31.151	241	236.201	4.79871
31.1715	225	225.016	-0.0157486
31.192	178	215.237	-37.2366
31.2124	193	206.62	-13.6203
31.2329	173	198.913	-25.9127
31.2533	163	192.049	-29.049
31.2738	149	185.848	-36.8482
31.2942	179	180.277	-1.27711
31.3147	153	175.204	-22.2038
31.3351	147	170.613	-23.6134
31.3556	128	166.407	-38.4069
31.3761	140	162.562	-22.5619
31.3965	122	159.056	-37.0559
31.417	123	155.821	-32.821
31.4374	127	152.861	-25.8606
31.4579	130	150.12	-20.1203
31.4783	127	147.606	-20.606
31.4988	137	145.274	-8.2738
31.5192	124	143.131	-19.1307
31.5397	116	141.295	-25.2947
31.5602	143	139.639	3.36142
31.5806	128	137.955	-9.95525
31.6011	148	136.396	11.6035
31.6215	121	134.971	-13.9705
31.642	136	133.658	2.34221
31.6624	125	132.467	-7.46652
31.6829	122	131.17	-9.1704
31.7033	128	130.138	-2.13779
31.7238	129	129.288	-0.287936
31.7443	105	128.551	-23.5511
31.7647	127	127.935	-0.935435
31.7852	143	127.441	15.5589
31.8056	113	127.096	-14.0957
31.8261	137	126.884	10.116
31.8465	117	126.839	-9.83892
31.867	127	126.985	0.0149309
31.8874	136	127.053	8.94728
31.9079	124	127.697	-3.69704
31.9284	131	128.658	2.34188
31.9488	117	129.992	-12.9919
31.9693	139	131.786	7.2143
31.9897	132	134.097	-2.09711
32.0102	151	137.022	13.9781
32.0306	151	140.512	10.4877
32.0511	139	144.497	-5.49741
32.0715	165	148.631	16.3693
32.092	153	152.421	0.57907
32.1125	161	155.201	5.79925
32.1329	153	156.465	-3.46512
32.1534	147	156.09	-9.08994
32.1738	148	154.271	-6.27142
32.1943	145	151.307	-6.30661
32.2147	141	147.521	-6.521
32.2352	138	143.193	-5.19292
32.2556	161	138.745	22.2551
32.2761	136	134.616	1.38429
32.2966	140	131.533	8.46676
32.317	121	130.447	-9.44688
32.3375	132	131.705	0.29546
32.3579	127	133.499	-6.49938
32.3784	138	132.475	5.52546
32.3988	147	128.192	18.8081
32.4193	135	124.059	10.9409
32.4397	129	121.877	7.12263
32.4602	114	119.992	-5.99173
32.4807	115	116.926	-1.92568
32.5011	103	113.541	-10.5406
32.5216	136	110.979	25.021
32.542	120	109.414	10.5863
32.5625	115	108.43	6.57006
32.5829	126	107.703	18.2974
32.6034	101	107.08	-6.0805
32.6238	103	106.525	-3.52488
32.6443	114	106.015	7.98516
32.6648	126	105.545	20.4552
32.6852	122	105.111	16.8895
32.7057	116	104.703	11.2967
32.7261	106	104.323	1.67664
32.7466	107	103.964	3.03593
32.767	111	103.627	7.37349
32.7875	85	103.305	-18.3054
32.8079	114	103.002	10.9978
32.8284	110	102.712	7.28753
32.8489	111	102.437	8.56329
32.8693	103	102.175	0.824983
32.8898	94	101.924	-7.92395
32.9102	109	101.685	7.3148
32.9307	105	101.444	3.55572
32.9511	95	101.214	-6.21369
32.9716	95	101.005	-6.00523
32.992	105	100.807	4.19349
33.0125	99	100.615	-1.61529
33.033	97	100.432	-3.4322
33.0534	94	100.258	-6.25775
33.0739	100	100.09	-0.0899395
33.0943	85	99.9302	-14.9302
33.1148	87	99.7767	-12.7767
33.1352	114	99.6308	14.3692
33.1557	114	99.4909	14.5091
33.1761	99	99.3582	-0.358183
33.1966	100	99.2321	0.767904
33.2171	107	99.1117	7.88834
33.2375	95	98.9979	-3.99791
33.258	104	98.8897	5.11032
33.2784	83	98.788	-15.788
33.2989	110	98.6917	11.3083
33.3193	106	98.6017	7.39834
33.3398	91	98.517	-7.51704
33.3602	117	98.4387	18.5613
33.3807	102	98.3659	3.63414
33.4012	99	98.2987	0.701281
33.4216	106	98.2376	7.76241
33.4421	106	98.1819	7.81812
33.4625	98	98.1321	-0.132103
33.483	102	98.0878	3.91221
33.5034	102	98.0494	3.95062
33.5239	114	98.0166	15.9834
33.5443	109	97.99	11.01
33.5648	84	97.9692	-13.9692
33.5853	107	97.9542	9.04578
33.6057	100	97.9453	2.05475
33.6262	101	97.9422	3.05776
33.6466	103	97.9453	5.05472
33.6671	101	97.9545	3.04553
33.6875	115	97.9698	17.0302
33.708	113	97.9919	15.0081
33.7284	129	98.0204	30.9796
33.7489	79	98.0556	-19.0556
33.7694	96	98.0974	-2.09743
33.7898	123	98.1458	24.8542
33.8103	99	98.2014	0.798637
33.8307	86	98.2636	-12.2636
33.8512	100	98.3334	1.66662
33.8716	91	98.4104	-7.41036
33.8921	104	98.4956	5.50441
33.9125	100	98.5881	1.41193
33.933	131	98.6889	32.3111
33.9535	93	98.7977	-5.79774
33.9739	94	98.9143	-4.91425
33.9944	122	99.0398	22.9602
34.0148	107	99.1732	7.82681
34.0353	119	99.3161	19.6839
34.0557	108	99.4683	8.53173
34.0762	104	99.6305	4.36949
34.0966	95	99.8015	-4.80148
34.1171	101	99.9831	1.01692
34.1376	94	100.175	-6.17474
34.158	99	100.376	-1.37571
34.1785	96	100.588	-4.5882
34.1989	110	100.81	9.1896
34.2194	108	101.046	6.95434
34.2398	90	101.292	-11.2919
34.2603	109	101.551	7.44875
34.2807	122	101.821	20.1785
34.3012	126	102.106	23.8944
34.3217	104	102.403	1.59723
34.3421	105	102.024	2.97624
34.3626	114	102.3	11.7001
34.383	125	102.646	22.3545
34.4035	141	103.01	37.9901
34.4239	114	103.388	10.6119
34.4444	110	103.785	6.21509
34.4648	126	104.197	21.8035
34.4853	151	104.628	46.3717
34.5058	109	105.079	3.92091
34.5262	131	105.548	25.4523
34.5467	108	106.04	1.95989
34.5671	105	106.556	-1.55591
34.5876	129	107.101	21.8994
34.608	109	107.67	1.33036
34.6285	125	108.271	16.729
34.6489	116	108.9	7.09966
34.6694	110	109.567	0.43314
34.6899	112	110.271	1.72937
34.7103	114	111.011	2.98886
34.7308	107	111.802	-4.80178
34.7512	129	112.644	16.3556
34.7717	121	113.546	7.45397
34.7921	116	114.504	1.49627
34.8126	118	115.533	2.46703
34.833	110	116.631	-6.63069
34.8535	117	117.816	-0.815606
34.874	115	119.091	-4.09139
34.8944	111	120.461	-9.46052
34.9149	132	121.965	10.0347
34.9353	130	123.596	6.40439
34.9558	106	125.379	-19.3794
34.9762	123	127.318	-4.31812
34.9967	130	129.452	0.548276
35.0171	143	131.784	11.2159
35.0376	128	134.367	-6.36742
35.0581	145	137.225	7.77507
35.0785	143	140.374	2.62584
35.099	141	143.972	-2.97246
35.1194	147	147.998	-0.998055
35.1399	153	152.555	0.444503
35.1603	155	157.684	-2.68425
35.1808	144	163.531	-19.5305
35.2012	170	170.146	-0.145945
35.2217	188	177.722	10.2776
35.2422	209	186.37	22.6304
35.2626	203	196.402	6.59785
35.2831	224	207.955	16.0453
35.3035	248	221.095	26.9054
35.324	258	236.14	21.86
35.3444	253	253.137	-0.137369
35.3649	305	272.435	32.5654
35.3853	281	293.992	-12.9923
35.4058	343	318.137	24.8627
35.4263	367	344.977	22.0234
35.4467	352	374.166	-22.166
35.4672	394	405.35	-11.35
35.4876	408	437.483	-29.4827
35.5081	462	469.774	-7.77388
35.5285	463	500.474	-37.4735
35.549	505	528.177	-23.1766
35.5694	553	550.086	2.91449
35.5899	555	566.135	-11.1355
35.6104	534	573.119	-39.1189
35.6308	523	571.797	-48.7974
35.6513	547	562.602	-15.6024
35.6717	511	546.446	-35.4464
35.6922	505	524.331	-19.331
35.7126	442	497.814	-55.8142
35.7331	456	468.071	-12.0712
35.7535	408	436.824	-28.8238
35.774	419	405.177	13.8225
35.7945	367	374.547	-7.54677
35.8149	330	345.74	-15.7397
35.8354	323	318.879	4.1213
35.8558	327	294.443	32.5574
35.8763	272	272.256	-0.256149
35.8967	267	252.49	14.5102
35.9172	249	234.841	14.1589
35.9376	249	219.378	29.6219
35.9581	221	205.891	15.109
35.9786	215	194.026	20.9745
35.999	214	183.649	30.3513
36.0195	189	174.486	14.514
36.0399	192	166.439	25.5606
36.0604	148	159.354	-11.3538
36.0808	164	153.136	10.8642
36.1013	145	147.613	-2.61328
36.1217	167	142.8	24.2002
36.1422	165	138.496	26.5044
36.1627	125	134.637	-9.63661
36.1831	141	131.18	9.81995
36.2036	128	128.041	-0.041481
36.224	149	125.209	23.7909
36.2445	139	122.619	16.3807
36.2649	101	120.266	-19.2658
36.2854	112	118.109	-6.1089
36.3058	108	116.152	-8.15158
36.3263	133	114.336	18.6638
36.3468	110	112.658	-2.65791
36.3672	104	111.11	-7.11046
36.3877	101	109.667	-8.66687
36.4081	110	108.331	1.66918
36.4286	90	107.08	-17.0803
36.449	103	105.919	-2.91896
36.4695	101	104.838	-3.83792
36.4899	96	103.831	-7.83098
36.5104	97	102.881	-5.88139
36.5309	84	101.989	-17.9894
36.5513	94	101.154	-7.15431
36.5718	93	100.364	-7.3639
36.5922	95	99.622	-4.62202
36.6127	98	98.9181	-0.918102
36.6331	94	98.2583	-4.25825
36.6536	94	97.6329	-3.63291
36.674	94	97.0426	-3.04261
36.6945	99	96.4792	2.52084
36.715	81	95.9439	-14.9439
36.7354	76	95.4364	-19.4364
36.7559	103	94.9503	8.04969
36.7763	99	94.4887	4.51133
36.7968	90	94.0455	-4.04555
36.8172	100	93.6265	6.37347
36.8377	84	93.223	-9.22296
36.8581	75	92.8377	-17.8377
36.8786	83	92.4658	-9.46582
36.8991	89	92.1083	-3.10831
36.9195	100	91.7746	8.22545
36.94	63	91.4436	-28.4436
36.9604	93	91.1259	1.87408
36.9809	82	90.8189	-8.81888
37.0013	97	90.5243	6.47567
37.0218	89	90.238	-1.23801
37.0422	89	89.9622	-0.962225
37.0627	99	89.6938	9.30621
37.0832	83	89.4337	-6.43367
37.1036	89	89.1827	-0.182671
37.1241	91	88.9382	2.06176
37.1445	86	88.7101	-2.71007
37.165	77	88.4814	-11.4814
37.1854	85	88.2605	-3.26052
37.2059	100	88.0452	11.9548
37.2263	101	87.8373	13.1627
37.2468	81	87.6348	-6.63484
37.2673	77	87.4388	-10.4388
37.2877	83	87.2503	-4.25032
37.3082	98	87.0677	10.9323
37.3286	93	86.8936	6.10641
37.3491	75	86.7267	-11.7267
37.3695	92	86.5695	5.43052
37.39	98	86.4226	11.5774
37.4104	100	86.2928	13.7072
37.4309	79	86.1964	-7.19636
37.4514	94	86.2001	7.79989
37.4718	89	86.4859	2.51409
37.4923	69	87.3982	-18.3982
37.5127	86	89.2288	-3.22879
37.5332	96	91.7427	4.25725
37.5536	90	93.733	-3.73299
37.5741	96	93.8539	2.14607
37.5945	113	92.2964	20.7036
37.615	99	90.6366	8.36338
37.6355	85	89.8835	-4.88347
37.6559	70	89.6051	-19.6051
37.6764	83	88.8328	-5.83277
37.6968	85	87.4269	-2.42685
37.7173	67	85.9596	-18.9596
37.7377	74	84.9	-10.9
37.7582	86	84.2871	1.7129
37.7786	86	83.9649	2.03513
37.7991	80	83.7714	-3.77138
37.8196	90	83.6258	6.37421
37.84	81	83.4992	-2.49924
37.8605	78	83.3817	-5.38169
37.8809	91	83.2713	7.72873
37.9014	81	83.1655	-2.16547
37.9218	72	83.0645	-11.0645
37.9423	66	82.9667	-16.9667
37.9627	88	82.8726	5.12744
37.9832	79	82.7809	-3.78091
38.0037	80	82.6919	-2.69192
38.0241	78	82.606	-4.60598
38.0446	87	82.5219	4.4781
38.065	80	82.4403	-2.44035
38.0855	80	82.3604	-2.36041
38.1059	75	82.2828	-7.28277
38.1264	90	82.2066	7.79341
38.1468	82	82.1325	-0.132511
38.1673	84	82.0598	1.94024
38.1878	68	81.9872	-13.9872
38.2082	96	81.9123	14.0877
38.2287	76	81.8367	-5.8367
38.2491	82	81.7715	0.228514
38.2696	66	81.7073	-15.7073
38.29	73	81.6446	-8.64464
38.3105	68	81.583	-13.583
38.3309	85	81.5228	3.47721
38.3514	90	81.4635	8.53648
38.3719	86	81.4055	4.5945
38.3923	86	81.3489	4.65112
38.4128	81	81.2931	-0.293071
38.4332	85	81.2386	3.76142
38.4537	81	81.1849	-0.184853
38.4741	65	81.1324	-16.1324
38.4946	79	81.0806	-2.08061
38.515	76	81.03	-5.03002
38.5355	73	80.9802	-7.98016
38.556	71	80.9312	-9.93119
38.5764	69	80.8833	-11.8833
38.5969	101	80.836	20.164
38.6173	92	80.7897	11.2103
38.6378	82	80.7439	1.25611
38.6582	75	80.699	-5.69904
38.6787	104	80.6547	23.3453
38.6991	81	80.6112	0.388826
38.7196	83	80.5719	2.42812
38.7401	78	80.5296	-2.52962
38.7605	72	80.488	-8.48797
38.781	69	80.4467	-11.4467
38.8014	83	80.406	2.59395
38.8219	91	80.3657	10.6343
38.8423	85	80.326	4.67396
38.8628	79	80.2866	-1.2866
38.8832	89	80.2478	8.75221
38.9037	87	80.2092	6.79081
38.9242	88	80.1709	7.82905
38.9446	74	80.1333	-6.13328
38.9651	80	80.0957	-0.0956956
38.9855	77	80.0583	-3.0583
39.006	82	80.0213	1.97875
39.0264	87	79.9847	7.01526
39.0469	75	79.9483	-4.94834
39.0673	85	79.9124	5.08759
39.0878	87	79.8766	7.12343
39.1083	80	79.841	0.159014
39.1287	56	79.8058	-23.8058
39.1492	92	79.7708	12.2292
39.1696	67	79.7361	-12.7361
39.1901	78	79.7016	-1.7016
39.2105	71	79.6675	-8.6675
39.231	66	79.6335	-13.6335
39.2514	83	79.6	3.39996
39.2719	79	79.5667	-0.566655
39.2924	78	79.5336	-1.53357
39.3128	71	79.501	-8.50096
39.3333	65	79.4685	-14.4685
39.3537	74	79.4365	-5.43652
39.3742	82	79.4047	2.59528
39.3946	75	79.3734	-4.37343
39.4151	72	79.3424	-7.34235
39.4355	74	79.3118	-5.31178
39.456	82	79.2814	2.71858
39.4765	73	79.2514	-6.25143
39.4969	71	79.222	-8.22197
39.5174	82	79.1927	2.80726
39.5378	76	79.164	-3.16403
39.5583	78	79.1356	-1.13558
39.5787	79	79.1077	-0.107686
39.5992	83	79.08	3.91995
39.6196	78	79.0529	-1.05295
39.6401	79	79.0261	-0.0261104
39.6606	84	78.9997	5.00032
39.681	75	78.9738	-3.97378
39.7015	91	78.9482	12.0518
39.7219	82	78.9231	3.07695
39.7424	88	78.8982	9.10175
39.7628	84	78.874	5.12603
39.7833	77	78.85	-1.84998
39.8037	79	78.8265	0.173496
39.8242	85	78.6539	6.34613
39.8447	80	78.4527	1.54725
39.8651	83	78.4336	4.56636
39.8856	78	78.4148	-0.414791
39.906	79	78.3964	0.603622
39.9265	98	78.3782	19.6218
39.9469	78	78.3605	-0.36051
39.9674	85	78.343	6.65696
39.9878	75	78.326	-3.326
40.0083	64	78.3095	-14.3095
40.0288	78	78.2932	-0.29321
40.0492	63	78.2772	-15.2772
40.0697	88	78.2614	9.73861
40.0901	92	78.246	13.754
40.1106	68	78.2309	-10.2309
40.131	78	78.2162	-0.216171
40.1515	85	78.2017	6.7983
40.1719	108	78.1876	29.8124
40.1924	79	78.1738	0.826223
40.2129	73	78.1603	-5.16026
40.2333	71	78.1471	-7.14711
40.2538	87	78.1342	8.86579
40.2742	89	78.1217	10.8783
40.2947	96	78.1094	17.8906
40.3151	90	78.0975	11.9025
40.3356	80	78.0858	1.91421
40.356	94	78.0744	15.9256
40.3765	84	78.0633	5.93667
40.397	82	78.0525	3.9475
40.4174	70	78.042	-8.042
40.4379	88	78.0317	9.96828
40.4583	74	78.0218	-4.02176
40.4788	80	78.012	1.98799
40.4992	76	78.0026	-2.00256
40.5197	68	77.9933	-9.99331
40.5401	85	77.9843	7.01566
40.5606	75	77.9756	-2.97557
40.5811	97	77.967	19.033
40.6015	78	77.9587	0.0412754
40.622	89	77.9506	11.0494
40.6424	109	77.9427	31.0573
40.6629	73	77.935	-4.93499
40.6833	85	77.9275	7.07253
40.7038	82	77.9201	4.07991
40.7242	78	77.9129	0.0871003
40.7447	82	77.9058	4.09417
40.7652	76	77.8989	-1.8989
40.7856	72	77.8921	-5.89214
40.8061	74	77.8855	-3.88547
40.8265	89	77.8789	11.1211
40.847	82	77.8725	4.1275
40.8674	75	77.8662	-2.86617
40.8879	85	77.8599	7.14009
40.9083	83	77.8538	5.14625
40.9288	78	77.8476	0.152357
40.9493	88	77.8416	10.1584
40.9697	76	77.8357	-1.83568
40.9902	75	77.8298	-2.82978
41.0106	78	77.824	0.176015
41.0311	85	77.8182	7.18178
41.0515	72	77.8126	-5.81255
41.072	86	77.8073	8.19269
41.0924	70	77.8018	-7.80178
41.1129	80	77.7963	2.20371
41.1334	77	77.7909	-0.790895
41.1538	71	77.7856	-6.78561
41.1743	78	77.7804	0.219613
41.1947	78	77.7753	0.224708
41.2152	94	77.7703	16.2297
41.2356	77	77.7654	-0.765414
41.2561	97	77.4294	19.5706
41.2765	84	77.4276	6.57245
41.297	95	77.4254	17.5746
41.3175	76	77.4234	-1.42343
41.3379	72	77.4216	-5.42158
41.3584	68	77.4199	-9.41988
41.3788	65	77.4183	-12.4183
41.3993	87	77.417	9.58304
41.4197	93	77.4158	15.5842
41.4402	91	77.4147	13.5853
41.4606	82	77.4139	4.58608
41.4811	81	77.4133	3.58669
41.5016	92	77.4129	14.5871
41.522	77	77.4127	-0.412693
41.5425	69	77.4127	-8.41273
41.5629	73	77.413	-4.41299
41.5834	74	77.4135	-3.4135
41.6038	65	77.4142	-12.4142
41.6243	77	77.4152	-0.415241
41.6447	91	77.4165	13.5835
41.6652	95	77.418	17.582
41.6857	78	77.4198	0.580233
41.7061	65	77.4218	-12.4218
41.7266	82	77.4241	4.5759
41.747	87	77.4267	9.57333
41.7675	79	77.4295	1.57047
41.7879	91	77.4327	13.5673
41.8084	81	77.4361	3.56392
41.8288	69	77.4398	-8.43977
41.8493	77	77.4438	-0.443763
41.8698	89	77.448	11.552
41.8902	84	77.4526	6.5474
41.9107	69	77.4575	-8.45748
41.9311	77	77.4626	-0.462618
41.9516	71	77.4681	-6.46808
41.972	70	77.4738	-7.47382
41.9925	66	77.4799	-11.4799
42.0129	78	77.4862	0.513776
42.0334	71	77.4929	-6.4929
42.0539	87	77.4999	9.50013
42.0743	74	77.5077	-3.5077
42.0948	78	77.5153	0.48471
42.1152	74	77.5232	-3.52315
42.1357	67	77.5314	-10.5314
42.1561	78	77.5398	0.460162
42.1766	76	77.5487	-1.54866
42.197	82	77.5578	4.44225
42.2175	61	77.5672	-16.5672
42.238	80	77.577	2.42305
42.2584	87	77.587	9.41304
42.2789	93	77.5973	15.4027
42.2993	89	77.6079	11.3921
42.3198	79	77.6189	1.38109
42.3402	79	77.6301	1.36987
42.3607	74	77.6417	-3.6417
42.3811	72	77.6535	-5.65351
42.4016	64	77.6657	-13.6657
42.4221	71	77.6781	-6.67811
42.4425	74	77.6908	-3.69078
42.463	81	77.7038	3.29621
42.4834	71	77.717	-6.71701
42.5039	79	77.7306	1.26944
42.5243	73	77.7443	-4.74431
42.5448	101	77.7585	23.2415
42.5652	77	77.773	-0.773005
42.5857	77	77.7876	-0.787572
42.6062	81	77.8024	3.19762
42.6266	91	77.8173	13.1827
42.6471	68	77.8326	-9.83259
42.6675	83	77.848	5.15201
42.688	73	77.8637	-4.86368
42.7084	78	77.8795	0.120516
42.7289	80	77.8956	2.10443
42.7493	81	77.9118	3.08824
42.7698	79	77.9282	1.07178
42.7903	73	77.9449	-4.94487
42.8107	74	77.9616	-3.96161
42.8312	68	77.9786	-9.97861
42.8516	70	77.9957	-7.9957
42.8721	74	78.013	-4.01305
42.8925	71	78.0305	-7.03049
42.913	86	78.0482	7.95181
42.9334	79	78.066	0.934005
42.9539	83	78.0841	4.91593
42.9744	71	78.1023	-7.10234
42.9948	86	78.1207	7.87928
43.0153	71	78.1394	-7.13941
43.0357	86	78.3689	7.63109
43.0562	77	78.3891	-1.3891
43.0766	72	78.4094	-6.40945
43.0971	80	78.4302	1.56984
43.1175	83	78.451	4.54895
43.138	76	78.4723	-2.47233
43.1585	77	78.4944	-1.49436
43.1789	85	78.5162	6.48383
43.1994	75	78.5384	-3.53844
43.2198	78	78.5609	-0.56095
43.2403	79	78.584	0.41605
43.2607	87	78.6072	8.39277
43.2812	84	78.631	5.36897
43.3016	79	78.6551	0.34485
43.3221	75	78.6798	-3.67983
43.3426	61	78.705	-17.705
43.363	73	78.7305	-5.73046
43.3835	73	78.7566	-5.75658
43.4039	87	78.7831	8.21693
43.4244	77	78.8102	-1.81022
43.4448	80	78.8378	1.16223
43.4653	79	78.866	0.133987
43.4857	69	78.8947	-9.89469
43.5062	73	78.9241	-5.92408
43.5267	80	78.9541	1.04592
43.5471	72	78.9845	-6.98453
43.5676	94	79.0158	14.9842
43.588	74	79.0475	-5.04747
43.6085	86	79.08	6.92002
43.6289	69	79.113	-10.113
43.6494	84	79.1468	4.85317
43.6698	75	79.1812	-4.18118
43.6903	88	79.2164	8.7836
43.7108	74	79.2523	-5.25231
43.7312	89	79.2888	9.71124
43.7517	81	79.3261	1.67389
43.7721	95	79.3641	15.6359
43.7926	66	79.403	-13.403
43.813	75	79.4423	-4.44233
43.8335	97	79.4826	17.5174
43.8539	81	79.5235	1.47651
43.8744	84	79.5653	4.4347
43.8949	76	79.6079	-3.60788
43.9153	86	79.651	6.34898
43.9358	87	79.6951	7.30486
43.9562	95	79.7398	15.2602
43.9767	78	79.7854	-1.78544
43.9971	98	79.8316	18.1684
44.0176	78	79.8788	-1.87876
44.038	82	79.9264	2.07359
44.0585	76	79.975	-3.97504
44.079	76	80.0244	-4.02438
44.0994	67	80.0742	-13.0742
44.1199	96	80.1249	15.8751
44.1403	80	80.1763	-0.176316
44.1608	73	80.2283	-7.22835
44.1812	95	80.2807	14.7193
44.2017	78	80.3339	-2.33394
44.2221	84	80.3874	3.61256
44.2426	69	80.4417	-11.4417
44.2631	81	80.4964	0.503611
44.2835	110	80.5512	29.4488
44.304	87	80.6067	6.39332
44.3244	88	80.6622	7.33785
44.3449	86	80.7181	5.28187
44.3653	77	80.774	-3.77399
44.3858	97	80.8302	16.1698
44.4062	78	80.8862	-2.8862
44.4267	86	80.9424	5.05761
44.4472	70	80.9985	-10.9985
44.4676	76	81.054	-5.05404
44.4881	95	81.1096	13.8904
44.5085	87	81.1645	5.83549
44.529	92	81.2192	10.7808
44.5494	71	81.2732	-10.2732
44.5699	88	81.3267	6.67327
44.5903	83	81.3794	1.62064
44.6108	85	81.4315	3.56851
44.6313	87	81.4828	5.51722
44.6517	82	81.533	0.467049
44.6722	77	81.5824	-4.58243
44.6926	67	81.6307	-14.6307
44.7131	83	81.6782	1.32184
44.7335	83	81.7244	1.27563
44.754	98	81.7697	16.2303
44.7744	85	81.8138	3.18618
44.7949	80	81.857	-1.85705
44.8154	70	81.8992	-11.8992
44.8358	73	81.9402	-8.94017
44.8563	76	81.9803	-5.98032
44.8767	81	82.0193	-1.01931
44.8972	90	82.0576	7.94242
44.9176	91	82.0948	8.90519
44.9381	87	82.1314	4.86857
44.9585	63	82.1672	-19.1672
44.979	72	82.2027	-10.2027
44.9995	83	82.2375	0.762477
45.0199	91	82.2716	8.72844
45.0404	82	82.3054	-0.305356
45.0608	84	82.3387	1.66132
45.0813	71	82.3719	-11.3719
45.1017	85	82.4049	2.59511
45.1222	73	82.4379	-9.43795
45.1426	99	82.4712	16.5288
45.1631	97	82.5044	14.4956
45.1836	82	82.5378	-0.537753
45.204	88	82.5712	5.42877
45.2245	77	82.6052	-5.60521
45.2449	86	82.6394	3.36058
45.2654	90	82.6743	7.32575
45.2858	92	82.7094	9.29056
45.3063	84	82.7454	1.25462
45.3267	87	82.7818	4.21823
45.3472	82	82.819	-0.819012
45.3677	92	82.857	9.14303
45.3881	88	83.0942	4.90578
45.4086	71	83.1471	-12.1471
45.429	80	83.1887	-3.18869
45.4495	63	83.2313	-20.2313
45.4699	93	83.2747	9.72532
45.4904	82	83.3191	-1.31914
45.5108	91	83.3643	7.63568
45.5313	96	83.4107	12.5893
45.5518	68	83.458	-15.458
45.5722	99	83.506	15.494
45.5927	83	83.5552	-0.555249
45.6131	71	83.6049	-12.6049
45.6336	77	83.6562	-6.65617
45.654	79	83.7082	-4.7082
45.6745	82	83.7615	-1.76149
45.6949	82	83.8155	-1.81554
45.7154	87	83.8709	3.12911
45.7359	91	83.9273	7.07275
45.7563	93	83.9844	9.01564
45.7768	76	84.0428	-8.04277
45.7972	71	84.1019	-13.1019
45.8177	97	84.1623	12.8377
45.8381	100	84.2235	15.7765
45.8586	104	84.286	19.714
45.879	97	84.3492	12.6508
45.8995	87	84.4137	2.58633
45.92	75	84.4792	-9.47918
45.9404	77	84.5454	-7.54538
45.9609	88	84.6129	3.3871
45.9813	94	84.6811	9.31891
46.0018	76	84.7506	-8.75062
46.0222	90	84.8208	5.17921
46.0427	91	84.8923	6.10769
46.0631	73	84.9645	-11.9645
46.0836	90	85.0381	4.96187
46.1041	89	85.1126	3.88738
46.1245	98	85.1877	12.8123
46.145	75	85.2644	-10.2644
46.1654	100	85.3415	14.6585
46.1859	86	85.4199	0.580078
46.2063	94	85.499	8.50105
46.2268	85	85.5794	-0.579351
46.2472	96	85.6603	10.3397
46.2677	95	85.7427	9.2573
46.2882	84	85.826	-1.82604
46.3086	93	85.91	7.09004
46.3291	88	85.9953	2.00474
46.3495	82	86.0811	-4.08113
46.37	95	86.1684	8.83159
46.3904	83	86.2562	-3.25623
46.4109	90	86.3455	3.65452
46.4313	96	86.4353	9.56473
46.4518	82	86.5265	-4.52649
46.4723	88	86.6187	1.3813
46.4927	81	86.7115	-5.71145
46.5132	93	86.8057	6.19435
46.5336	91	86.9004	4.09961
46.5541	89	86.9966	2.00341
46.5745	105	87.0933	17.9067
46.595	108	87.1915	20.8085
46.6154	96	87.2903	8.7097
46.6359	75	87.3906	-12.3906
46.6564	91	87.4918	3.50817
46.6768	82	87.5936	-5.59362
46.6973	79	87.697	-8.69695
46.7177	97	87.8008	9.1992
46.7382	79	87.9062	-8.90619
46.7586	85	88.0121	-3.01211
46.7791	98	88.1196	9.8804
46.7995	76	88.2276	-12.2276
46.82	87	88.3372	-1.33721
46.8405	84	88.4479	-4.44787
46.8609	92	88.5591	3.44093
46.8814	93	88.6719	4.32812
46.9018	99	88.7852	10.2148
46.9223	105	88.9002	16.0998
46.9427	94	89.0157	4.98425
46.9632	79	89.1329	-10.1329
46.9836	93	89.2507	3.74932
47.0041	93	89.3701	3.62989
47.0246	83	89.4907	-6.49067
47.045	110	89.6118	20.3882
47.0655	82	89.7346	-7.73462
47.0859	81	89.8584	-8.85845
47.1064	70	89.9836	-19.9836
47.1268	82	90.1093	-8.10932
47.1473	99	90.2368	8.76318
47.1677	114	90.3649	23.6351
47.1882	78	90.4948	-12.4948
47.2087	80	90.6259	-10.6259
47.2291	106	90.7575	15.2425
47.2496	85	90.8911	-5.89109
47.27	83	91.0252	-8.0252
47.2905	89	91.1612	-2.16122
47.3109	93	91.2978	1.70218
47.3314	75	91.4363	-16.4363
47.3518	88	91.5755	-3.57546
47.3723	102	91.7166	10.2834
47.3928	80	91.8589	-11.8589
47.4132	101	92.0019	8.9981
47.4337	95	92.1469	2.85314
47.4541	107	92.2924	14.7076
47.4746	89	92.44	-3.44001
47.495	99	92.5882	6.4118
47.5155	95	92.7385	2.26155
47.5359	103	92.8893	10.1107
47.5564	96	93.0422	2.95777
47.5769	73	93.1965	-20.1965
47.5973	103	93.3514	9.64863
47.6178	110	93.5083	16.4917
47.6382	86	93.6659	-7.66589
47.6587	93	93.8256	-0.825568
47.6791	91	93.9858	-2.98581
47.6996	84	94.1482	-10.1482
47.72	119	94.3111	24.6889
47.7405	92	94.4761	-2.47615
47.761	100	94.6425	5.35746
47.7814	93	94.8094	-1.80944
47.8019	103	94.9785	8.02153
47.8223	102	95.148	6.85202
47.8428	80	95.3196	-15.3196
47.8632	77	95.4917	-18.4917
47.8837	95	95.6659	-0.665868
47.9041	92	95.8404	-3.84044
47.9246	93	96.0171	-3.01711
47.9451	108	96.195	11.805
47.9655	102	96.3732	5.6268
47.986	93	96.5535	-3.55347
48.0064	101	96.734	4.26598
48.0269	99	96.9175	2.08245
48.0473	105	97.1004	7.89964
48.0678	88	97.2852	-9.28518
48.0882	94	97.4702	-3.47018
48.1087	101	97.6572	3.34281
48.1292	97	97.8453	-0.845273
48.1496	93	98.0335	-5.03351
48.1701	98	98.2237	-0.22373
48.1905	112	98.4141	13.5859
48.211	104	98.6064	5.39357
48.2314	103	98.7989	4.20108
48.2519	82	98.9934	-16.9934
48.2723	92	99.1881	-7.1881
48.2928	95	99.3848	-4.38484
48.3133	104	99.5827	4.41725
48.3337	96	99.7809	-3.78087
48.3542	89	99.9812	-10.9812
48.3746	91	100.182	-9.18183
48.3951	106	100.374	5.62615
48.4155	90	100.576	-10.5763
48.436	106	100.782	5.2179
48.4564	96	100.988	-4.9884
48.4769	93	101.197	-8.19728
48.4974	91	101.408	-10.4078
48.5178	96	101.619	-5.61907
48.5383	87	101.833	-14.8331
48.5587	108	102.048	5.95193
48.5792	78	102.266	-24.266
48.5996	94	102.485	-8.48495
48.6201	108	102.707	5.2929
48.6405	96	102.93	-6.9304
48.661	95	103.157	-8.15712
48.6815	104	103.386	0.61374
48.7019	89	103.617	-14.6168
48.7224	113	103.851	9.14897
48.7428	107	104.087	2.91318
48.7633	98	104.327	-6.32654
48.7837	102	104.568	-2.56796
48.8042	121	104.814	16.1865
48.8246	100	105.061	-5.0609
48.8451	108	105.313	2.68736
48.8656	97	105.568	-8.56761
48.886	119	105.825	13.1754
48.9065	96	106.086	-10.0863
48.9269	90	106.35	-16.3502
48.9474	115	106.619	8.38112
48.9678	116	106.89	9.11009
48.9883	122	107.166	14.834
49.0087	103	107.444	-4.44448
49.0292	99	107.728	-8.72825
49.0497	127	108.016	18.984
49.0701	113	108.306	4.6937
49.0906	113	108.602	4.39788
49.111	106	108.901	-2.90062
49.1315	105	109.205	-4.20479
49.1519	88	109.512	-21.5117
49.1724	126	109.824	16.1756
49.1928	105	110.14	-5.13998
49.2133	86	110.461	-24.4615
49.2338	117	110.787	6.21263
49.2542	112	111.116	0.883875
49.2747	110	111.451	-1.45096
49.2951	112	111.789	0.211387
49.3156	113	112.132	0.867601
49.336	108	112.479	-4.47896
49.3565	122	112.832	9.16832
49.3769	115	113.187	1.81292
49.3974	106	113.549	-7.54861
49.4179	115	113.914	1.0855
49.4383	128	114.283	13.7171
49.4588	129	114.657	14.3428
49.4792	120	115.034	4.96613
49.4997	132	115.416	16.5836
49.5201	134	115.801	18.199
49.5406	150	116.191	33.8088
49.561	123	116.583	6.41679
49.5815	136	116.981	19.0193
49.602	133	117.382	15.6184
49.6224	136	117.784	18.2161
49.6429	135	118.191	16.8086
49.6633	127	118.6	8.39983
49.6838	133	119.014	13.9864
49.7042	133	119.428	13.5722
49.7247	134	119.847	14.1531
49.7451	133	120.267	12.7334
49.7656	138	120.691	17.3089
49.7861	126	121.118	4.8817
49.8065	107	121.546	-14.5463
49.827	133	121.979	11.0208
49.8474	118	122.413	-4.41318
49.8679	128	122.853	5.14741
49.8883	127	123.294	3.70646
49.9088	122	123.741	-1.74083
49.9292	115	124.191	-9.19065
49.9497	141	124.648	16.3521
49.9702	120	125.111	-5.11098
49.9906	118	125.578	-7.57842
50.0111	133	126.056	6.94425
50.0315	139	126.539	12.4607
50.052	124	127.035	-3.03499
50.0724	123	127.539	-4.53924
50.0929	135	128.058	6.94153
50.1133	116	128.589	-12.5891
50.1338	119	129.138	-10.1382
50.1543	127	129.705	-2.70499
50.1747	133	130.289	2.71138
50.1952	125	130.897	-5.89707
50.2156	122	131.527	-9.52681
50.2361	132	132.187	-0.186681
50.2565	116	132.873	-16.873
50.277	124	133.596	-9.59577
50.2974	113	134.351	-21.3511
50.3179	128	135.15	-7.15012
50.3384	143	135.993	7.00682
50.3588	108	136.88	-28.8802
50.3793	139	137.825	1.17549
50.3997	147	138.822	8.17783
50.4202	126	139.889	-13.8886
50.4406	131	141.02	-10.0197
50.4611	139	142.233	-3.23347
50.4815	122	143.526	-21.5258
50.502	144	144.918	-0.917818
50.5225	164	146.413	17.587
50.5429	141	148.014	-7.01411
50.5634	153	149.748	3.25162
50.5838	173	151.612	21.3876
50.6043	154	153.639	0.36107
50.6247	180	155.825	24.175
50.6452	147	158.21	-11.2101
50.6656	155	160.792	-5.7918
50.6861	169	163.618	5.38237
50.7066	136	166.701	-30.7011
50.727	183	170.054	12.9462
50.7475	165	173.738	-8.73837
50.7679	173	177.753	-4.75335
50.7884	171	182.173	-11.173
50.8088	191	187.004	3.9963
50.8293	194	192.331	1.66932
50.8497	190	198.144	-8.14409
50.8702	213	204.551	8.4488
[truncated: 1,479 more rows]

## Sheet: Extended Fig. 1b
2Theta	y_obs	y_calc	y_diff
10	200	223.525	-23.5252
10.0205	189	222.693	-33.6926
10.0409	247	221.866	25.1343
10.0614	200	221.044	-21.0444
10.0818	224	220.229	3.77122
10.1023	221	219.419	1.5813
10.1227	204	218.614	-14.6141
10.1432	194	217.815	-23.815
10.1636	226	217.021	8.97868
10.1841	212	216.233	-4.233
10.2046	200	215.45	-15.45
10.225	208	214.672	-6.67229
10.2455	204	213.9	-9.89982
10.2659	229	213.133	15.8675
10.2864	220	212.37	7.6296
10.3068	228	211.613	16.3866
10.3273	216	210.861	5.1386
10.3477	206	210.114	-4.11445
10.3682	230	209.372	20.6275
10.3887	207	208.635	-1.63545
10.4091	216	207.903	8.0967
10.4296	223	207.176	15.824
10.45	227	206.454	20.5465
10.4705	201	205.736	-4.73583
10.4909	203	205.023	-2.02285
10.5114	203	204.315	-1.31456
10.5318	211	203.611	7.38908
10.5523	225	202.912	22.0881
10.5728	201	202.217	-1.21744
10.5932	196	201.528	-5.52753
10.6137	223	200.842	22.1579
10.6341	184	200.161	-16.1611
10.6546	191	199.485	-8.4846
10.675	195	198.812	-3.81244
10.6955	175	198.145	-23.1446
10.7159	198	197.481	0.518881
10.7364	194	196.822	-2.82189
10.7569	208	196.167	11.8331
10.7773	195	195.516	-0.516109
10.7978	198	194.869	3.13051
10.8182	192	194.227	-2.227
10.8387	200	193.589	6.41139
10.8591	186	192.954	-6.95428
10.8796	206	192.324	13.676
10.9	170	191.698	-21.6977
10.9205	194	191.075	2.92461
10.941	208	190.457	17.543
10.9614	223	189.842	33.1575
10.9819	170	189.232	-19.2318
11.0023	196	188.625	7.37498
11.0228	191	188.022	2.97799
11.0432	158	187.423	-29.4228
11.0637	188	186.827	1.17272
11.0841	203	186.235	16.7645
11.1046	200	185.647	14.3526
11.1251	191	185.063	5.93706
11.1455	179	184.482	-5.48211
11.166	190	183.905	6.09512
11.1864	180	183.331	-3.3312
11.2069	188	182.761	5.23893
11.2273	195	182.194	12.8056
11.2478	177	181.631	-4.6313
11.2682	178	181.072	-3.07161
11.2887	205	180.515	24.4846
11.3092	214	179.963	34.0375
11.3296	176	179.413	-3.41303
11.3501	183	178.867	4.13308
11.3705	180	178.324	1.67586
11.391	181	177.785	3.21533
11.4114	188	177.248	10.7515
11.4319	184	176.716	7.28442
11.4523	178	176.186	1.81408
11.4728	172	175.659	-3.65949
11.4933	163	175.136	-12.1363
11.5137	178	174.616	3.38374
11.5342	186	174.099	11.9006
11.5546	188	173.586	14.4142
11.5751	188	173.075	14.9248
11.5955	188	172.568	15.4321
11.616	171	172.064	-1.06365
11.6364	154	171.563	-17.5625
11.6569	171	171.065	-0.0645697
11.6774	184	170.57	13.4303
11.6978	141	170.078	-29.0779
11.7183	178	169.589	8.41072
11.7387	176	169.104	6.89631
11.7592	173	168.621	4.37882
11.7796	173	168.142	4.85831
11.8001	172	167.665	4.33479
11.8205	163	167.192	-4.19165
11.841	204	166.721	37.279
11.8615	174	166.253	7.74699
11.8819	169	165.788	3.21233
11.9024	153	165.325	-12.3248
11.9228	166	164.864	1.13587
11.9433	169	164.406	4.59447
11.9637	180	163.949	16.0512
11.9842	151	163.494	-12.4937
12.0046	161	163.04	-2.04015
12.0251	152	162.588	-10.5881
12.0456	147	162.137	-15.1375
12.066	181	161.688	19.3116
12.0865	185	161.241	23.759
12.1069	153	160.795	-7.79538
12.1274	153	160.352	-7.35175
12.1478	174	159.91	14.0898
12.1683	165	159.471	5.52899
12.1887	152	159.034	-7.03415
12.2092	157	158.6	-1.59973
12.2297	171	158.168	12.8322
12.2501	167	157.738	9.26156
12.2706	145	157.312	-12.3116
12.291	146	156.887	-10.8873
12.3115	154	156.465	-2.46544
12.3319	167	156.046	10.9539
12.3524	160	155.63	4.36992
12.3728	168	155.216	12.7844
12.3933	176	154.804	21.1965
12.4138	152	154.394	-2.39375
12.4342	150	153.986	-3.98631
12.4547	140	153.581	-13.5812
12.4751	158	153.178	4.82176
12.4956	160	152.778	7.22246
12.516	170	152.379	17.621
12.5365	152	151.983	0.0173248
12.5569	145	151.588	-6.58846
12.5774	141	151.196	-10.1963
12.5979	160	150.806	9.19368
12.6183	134	150.418	-16.4184
12.6388	145	150.032	-5.03243
12.6592	140	149.649	-9.64851
12.6797	141	149.267	-8.2666
12.7001	157	148.887	8.11334
12.7206	149	148.509	0.491329
12.741	152	148.133	3.86738
12.7615	150	147.758	2.2415
12.782	148	147.386	0.613731
12.8024	138	147.016	-9.01593
12.8229	128	146.647	-18.6475
12.8433	136	146.281	-10.2808
12.8638	148	145.916	2.08396
12.8842	163	145.553	17.4469
12.9047	137	145.192	-8.1919
12.9251	158	144.833	13.1675
12.9456	155	144.475	10.5251
12.9661	140	144.119	-4.11907
12.9865	157	143.765	13.235
13.007	141	143.413	-2.41259
13.0274	124	143.062	-19.0619
13.0479	154	142.713	11.287
13.0683	131	142.366	-11.3657
13.0888	143	142.02	0.979881
13.1092	148	141.676	6.32381
13.1297	141	141.334	-0.333912
13.1502	159	140.993	18.0067
13.1706	139	140.654	-1.65425
13.1911	139	140.317	-1.31684
13.2115	118	139.981	-21.981
13.232	146	139.647	6.35318
13.2524	127	139.314	-12.3142
13.2729	138	138.983	-0.983087
13.2933	154	138.654	15.3464
13.3138	136	138.326	-2.32556
13.3343	162	137.999	24.0009
13.3547	142	137.674	4.32585
13.3752	126	137.351	-11.3507
13.3956	131	137.029	-6.02877
13.4161	120	136.708	-16.7083
13.4365	132	136.389	-4.38932
13.457	133	136.072	-3.0718
13.4774	131	135.756	-4.75572
13.4979	141	135.441	5.55891
13.5184	136	135.128	0.872112
13.5388	134	134.816	-0.816108
13.5593	119	134.506	-15.5057
13.5797	115	134.197	-19.1968
13.6002	130	133.889	-3.88919
13.6206	113	133.583	-20.583
13.6411	144	133.278	10.7218
13.6615	118	132.975	-14.9747
13.682	139	132.673	6.3274
13.7025	141	132.372	8.62817
13.7229	130	132.072	-2.0724
13.7434	127	131.774	-4.77429
13.7638	120	131.477	-11.4775
13.7843	164	131.182	32.818
13.8047	126	130.888	-4.88782
13.8252	121	130.595	-9.59492
13.8456	123	130.303	-7.3033
13.8661	129	130.013	-1.01295
13.8866	135	129.724	5.27614
13.907	118	129.436	-11.436
13.9275	115	129.149	-14.1494
13.9479	139	128.864	10.1359
13.9684	127	128.58	-1.57999
13.9888	140	128.297	11.7029
14.0093	151	128.015	22.9846
14.0297	118	127.735	-9.73494
14.0502	160	127.456	32.5443
14.0707	104	127.178	-23.1776
14.0911	112	126.901	-14.9007
14.1116	119	126.625	-7.62495
14.132	148	126.35	21.6496
14.1525	121	126.077	-5.07699
14.1729	118	125.805	-7.80474
14.1934	135	125.534	9.46636
14.2138	125	125.264	-0.263683
14.2343	115	124.995	-9.99485
14.2548	140	124.727	15.2729
14.2752	124	124.461	-0.460562
14.2957	140	124.195	15.8049
14.3161	106	123.931	-17.9307
14.3366	122	123.667	-1.66744
14.357	139	123.405	15.5947
14.3775	119	123.144	-4.14415
14.3979	125	122.884	2.11587
14.4184	111	122.625	-11.6252
14.4389	112	122.367	-10.3673
14.4593	114	122.11	-8.11046
14.4798	102	121.855	-19.8547
14.5002	109	121.6	-12.6
14.5207	119	121.346	-2.34626
14.5411	108	121.094	-13.0936
14.5616	122	120.842	1.15803
14.582	134	120.591	13.4086
14.6025	97	120.342	-23.3418
14.623	120	120.093	-0.0931932
14.6434	134	119.846	14.1544
14.6639	134	119.599	14.401
14.6843	99	119.353	-20.3535
14.7048	126	119.109	6.89067
14.7252	117	118.866	-1.86613
14.7457	119	118.623	0.376505
14.7661	119	118.382	0.618166
14.7866	128	118.141	9.85886
14.8071	135	117.901	17.0986
14.8275	138	117.663	20.3374
14.848	111	117.425	-6.4248
14.8684	116	117.188	-1.18791
14.8889	116	116.952	-0.95197
14.9093	119	116.717	2.28304
14.9298	111	116.483	-5.48289
14.9502	141	116.25	24.7503
14.9707	101	116.018	-15.0175
14.9912	114	115.786	-1.78619
15.0116	118	115.556	2.44422
15.0321	114	115.326	-1.32629
15.0525	111	115.098	-4.09769
15.073	123	114.87	8.13001
15.0934	114	114.643	-0.643187
15.1139	96	114.417	-18.4173
15.1343	115	114.192	0.807764
15.1548	107	113.968	-6.96808
15.1753	123	113.745	9.2552
15.1957	115	113.522	1.4776
15.2162	109	113.301	-4.30086
15.2366	104	113.08	-9.08018
15.2571	112	112.86	-0.860356
15.2775	121	112.641	8.35861
15.298	101	112.423	-11.4233
15.3184	123	112.206	10.794
15.3389	123	111.99	11.0104
15.3594	116	111.774	4.22601
15.3798	119	111.559	7.44077
15.4003	99	111.345	-12.3453
15.4207	120	111.132	8.86779
15.4412	130	110.92	19.0801
15.4616	110	110.708	-0.70848
15.4821	118	110.498	7.50216
15.5025	91	110.288	-19.288
15.523	105	110.079	-5.07899
15.5435	119	109.871	9.12922
15.5639	113	109.663	3.33663
15.5844	120	109.457	10.5432
15.6048	127	109.251	17.7491
15.6253	104	109.046	-5.0459
15.6457	104	108.842	-4.84166
15.6662	102	108.638	-6.6382
15.6866	133	108.436	24.5645
15.7071	115	108.234	6.76637
15.7276	98	108.033	-10.0325
15.748	106	107.832	-1.83216
15.7685	108	107.633	0.367422
15.7889	94	107.434	-13.4338
15.8094	99	107.236	-8.23571
15.8298	129	107.038	21.9616
15.8503	121	106.842	14.1581
15.8707	120	106.646	13.3539
15.8912	118	106.451	11.5489
15.9117	101	106.257	-5.25679
15.9321	98	106.063	-8.06326
15.9526	109	105.87	3.12953
15.973	111	105.678	5.32158
15.9935	100	105.487	-5.48711
16.0139	109	105.297	3.70346
16.0344	107	105.107	1.8933
16.0548	101	104.918	-3.91759
16.0753	111	104.729	6.27079
16.0958	104	104.542	-0.541563
16.1162	109	104.355	4.64536
16.1367	113	104.168	8.83156
16.1571	101	103.983	-2.98296
16.1776	98	103.798	-5.7982
16.198	88	103.614	-15.6142
16.2185	94	103.431	-9.43083
16.2389	104	103.248	0.751773
16.2594	107	103.066	3.93366
16.2799	94	102.885	-8.88516
16.3003	109	102.705	6.29531
16.3208	92	102.525	-10.5249
16.3412	109	102.346	6.6541
16.3617	101	102.168	-1.16758
16.3821	126	101.99	24.01
16.4026	100	101.813	-1.81307
16.423	94	101.637	-7.63688
16.4435	118	101.461	16.5386
16.464	95	101.287	-6.28667
16.4844	89	101.113	-12.1126
16.5049	89	100.939	-11.9393
16.5253	106	100.767	5.23324
16.5458	100	100.595	-0.59492
16.5662	93	100.424	-7.42381
16.5867	113	100.253	12.7465
16.6071	98	100.084	-2.08384
16.6276	92	99.915	-7.91498
16.6481	95	99.7469	-4.74689
16.6685	106	99.5796	6.42043
16.689	95	99.413	-4.41303
16.7094	98	99.2473	-1.24728
16.7299	102	99.0823	2.91767
16.7503	78	98.9182	-20.9182
16.7708	95	98.7548	-3.75484
16.7912	98	98.5923	-0.592297
16.8117	127	98.4306	28.5694
16.8322	98	98.2696	-0.269591
16.8526	97	98.1094	-1.10937
16.8731	105	97.9499	7.05014
16.8935	90	97.791	-7.79099
16.914	104	97.6327	6.36733
16.9344	108	97.4748	10.5252
16.9549	68	97.3173	-29.3173
16.9753	111	97.16	13.84
16.9958	98	97.0029	0.997089
17.0163	106	96.8458	9.15419
17.0367	102	96.6887	5.3113
17.0572	79	96.5315	-17.5315
17.0776	81	96.3744	-15.3744
17.0981	97	96.2172	0.782775
17.1185	104	96.0602	7.93979
17.139	89	95.9034	-6.90343
17.1594	115	95.747	19.253
17.1799	99	95.591	3.409
17.2004	96	95.4355	0.564461
17.2208	111	95.2807	15.7193
17.2413	91	95.1265	-4.12652
17.2617	107	94.9731	12.0269
17.2822	82	94.8203	-12.8203
17.3026	93	94.6683	-1.66835
17.3231	106	94.5171	11.4829
17.3435	104	94.3667	9.63334
17.364	100	94.2169	5.78306
17.3845	96	94.0679	1.93205
17.4049	92	93.9197	-1.91969
17.4254	112	93.7721	18.2279
17.4458	97	93.6253	3.37471
17.4663	96	93.4791	2.52087
17.4867	83	93.3337	-10.3337
17.5072	96	93.1888	2.81116
17.5276	95	93.0447	1.95532
17.5481	100	92.9012	7.09884
17.5686	88	92.7583	-4.75829
17.589	99	92.616	6.38396
17.6095	103	92.4744	10.5256
17.6299	101	92.3334	8.66659
17.6504	84	92.193	-8.19301
17.6708	99	92.0532	6.94679
17.6913	91	91.914	-0.914007
17.7117	104	91.7754	12.2246
17.7322	93	91.6374	1.36262
17.7527	111	91.4999	19.5001
17.7731	112	91.3631	20.6369
17.7936	106	91.2268	14.7732
17.814	98	91.0911	6.90891
17.8345	94	90.9559	3.04405
17.8549	95	90.8214	4.17863
17.8754	90	90.6874	-0.687355
17.8958	82	90.5539	-8.5539
17.9163	78	90.421	-12.421
17.9368	98	90.2887	7.71134
17.9572	90	90.1569	-0.156872
17.9777	86	90.0256	-4.02563
17.9981	92	89.8949	2.10506
18.0186	105	89.7648	15.2352
18.039	92	89.6352	2.36481
18.0595	89	89.5061	-0.506125
18.0799	91	89.3776	1.6224
18.1004	105	89.2496	15.7504
18.1209	92	89.1222	2.87784
18.1413	96	88.9952	7.00475
18.1618	100	88.8688	11.1312
18.1822	94	88.7429	5.25705
18.2027	80	88.6176	-8.61762
18.2231	78	88.4928	-10.4928
18.2436	85	88.3686	-3.36855
18.264	65	88.2448	-23.2448
18.2845	83	88.1216	-5.12157
18.305	80	87.9989	-7.99887
18.3254	98	87.8767	10.1233
18.3459	117	87.755	29.245
18.3663	101	87.6339	13.3661
18.3868	104	87.5132	16.4868
18.4072	90	87.3932	2.60679
18.4277	95	87.2736	7.7264
18.4481	87	87.1545	-0.154493
18.4686	70	87.0359	-17.0359
18.4891	94	86.9178	7.08219
18.5095	88	86.8002	1.19977
18.53	93	86.6832	6.31684
18.5504	89	86.5666	2.43341
18.5709	92	86.4505	5.54948
18.5913	80	86.335	-6.33496
18.6118	84	86.2199	-2.21989
18.6322	83	86.1053	-3.10533
18.6527	90	85.9913	4.00874
18.6732	80	85.8777	-5.87769
18.6936	78	85.7646	-7.76462
18.7141	106	85.652	20.348
18.7345	78	85.5399	-7.53995
18.755	81	85.4284	-4.42836
18.7754	72	85.3173	-13.3173
18.7959	92	85.2066	6.79336
18.8163	97	85.0965	11.9035
18.8368	102	84.9869	17.0131
18.8573	88	84.8777	3.12226
18.8777	95	84.7691	10.2309
18.8982	69	84.6609	-15.6609
18.9186	96	84.5532	11.4468
18.9391	90	84.446	5.55399
18.9595	65	84.3393	-19.3393
18.98	75	84.2331	-9.23306
19.0004	89	84.1273	4.8727
19.0209	85	84.022	0.977976
19.0414	82	83.9172	-1.91723
19.0618	84	83.8129	0.187086
19.0823	100	83.7091	16.2909
19.1027	87	83.6057	3.39428
19.1232	94	83.5028	10.4972
19.1436	89	83.4004	5.59956
19.1641	76	83.2985	-7.29852
19.1845	84	83.1971	0.802926
19.205	80	83.0961	-3.09611
19.2255	73	82.9956	-9.99561
19.2459	100	82.8956	17.1044
19.2664	101	82.7961	18.2039
19.2868	62	82.697	-20.697
19.3073	90	82.5984	7.40158
19.3277	90	82.5003	7.49969
19.3482	76	82.4027	-6.40268
19.3686	95	82.3055	12.6945
19.3891	88	82.2089	5.79114
19.4096	81	82.1127	-1.11266
19.43	89	82.017	6.98305
19.4505	81	81.9217	-0.921719
19.4709	73	81.827	-8.82697
19.4914	103	81.7327	21.2673
19.5118	89	81.6389	7.36108
19.5323	94	81.5456	12.4544
19.5527	97	81.4528	15.5472
19.5732	92	81.3605	10.6395
19.5937	77	81.2687	-4.26869
19.6141	90	81.1774	8.82263
19.6346	73	81.0865	-8.08654
19.655	81	80.9962	0.00377996
19.6755	85	80.9064	4.0936
19.6959	82	80.8171	1.1829
19.7164	93	80.7283	12.2717
19.7368	90	80.64	9.35997
19.7573	84	80.5523	3.44771
19.7778	87	80.4651	6.53493
19.7982	96	80.3784	15.6216
19.8187	85	80.2923	4.70774
19.8391	74	80.2067	-6.20668
19.8596	76	80.1217	-4.12166
19.88	70	80.0372	-10.0372
19.9005	83	79.9533	3.04665
19.9209	94	79.8701	14.1299
19.9414	82	79.7874	2.21259
19.9619	89	79.7054	9.29463
19.9823	91	79.624	11.376
20.0028	83	79.5432	3.45679
20.0232	84	79.4631	4.53686
20.0437	93	79.3838	13.6162
20.0641	84	79.3051	4.6949
20.0846	76	79.2272	-3.22718
20.105	75	79.15	-4.15004
20.1255	79	79.0737	-0.0737072
20.146	87	78.9982	8.00179
20.1664	79	78.9236	0.0763955
20.1869	81	78.8499	2.15008
20.2073	64	78.7772	-14.7772
20.2278	75	78.7055	-3.70553
20.2482	80	78.6349	1.36506
20.2687	87	78.5655	8.43449
20.2891	78	78.4973	-0.497311
20.3096	82	78.4304	3.56957
20.3301	67	78.365	-11.365
20.3505	87	78.301	8.69899
20.371	64	78.2387	-14.2387
20.3914	65	78.1781	-13.1781
20.4119	74	78.1194	-4.11942
20.4323	78	78.0628	-0.0628349
20.4528	75	78.0085	-3.00848
20.4732	78	77.9566	0.0434373
20.4937	89	77.9073	11.0927
20.5142	66	77.8608	-11.8608
20.5346	77	77.8175	-0.817488
20.5551	83	77.7775	5.22254
20.5755	91	77.741	13.259
20.596	77	77.7083	-0.708286
20.6164	93	77.6795	15.3205
20.6369	85	77.6549	7.3451
20.6573	70	77.6344	-7.63436
20.6778	66	77.6178	-11.6178
20.6983	78	77.605	0.394957
20.7187	86	77.5954	8.40459
20.7392	78	77.5881	0.411923
20.7596	66	77.5818	-11.5818
20.7801	101	77.575	23.425
20.8005	77	77.5656	-0.565596
20.821	76	77.5595	-1.55947
20.8414	81	77.5379	3.46215
20.8619	82	77.5064	4.49362
20.8824	89	77.463	11.537
20.9028	93	77.4062	15.5938
20.9233	68	77.3352	-9.3352
20.9437	73	77.2779	-4.27793
20.9642	77	77.1801	-0.180107
20.9846	73	77.071	-4.07104
21.0051	69	76.9529	-7.95293
21.0255	72	76.8282	-4.82822
21.046	76	76.6993	-0.699334
21.0665	87	76.5685	10.4315
21.0869	61	76.4375	-15.4375
21.1074	87	76.308	10.692
21.1278	74	76.1809	-2.18092
21.1483	65	76.0572	-11.0572
21.1687	70	75.9372	-5.93715
21.1892	82	75.8211	6.17886
21.2096	73	75.7092	-2.70918
21.2301	80	75.6012	4.39878
21.2506	86	75.4971	10.5029
21.271	68	75.3967	-7.39668
21.2915	71	75.2997	-4.29968
21.3119	63	75.2059	-12.2059
21.3324	86	75.115	10.885
21.3528	74	75.0269	-1.02693
21.3733	75	74.9413	0.0586603
21.3937	73	74.8581	-1.85806
21.4142	76	74.7769	1.2231
21.4347	67	74.6977	-7.6977
21.4551	63	74.6203	-11.6203
21.4756	76	74.5445	1.45547
21.496	78	74.4703	3.5297
21.5165	73	74.3975	-1.39747
21.5369	64	74.326	-10.326
21.5574	97	74.2556	22.7444
21.5778	66	74.1865	-8.18645
21.5983	81	74.1183	6.88168
21.6188	72	74.0512	-2.05116
21.6392	54	73.9849	-19.9849
21.6597	78	73.9195	4.08046
21.6801	85	73.855	11.145
21.7006	87	73.7912	13.2088
21.721	72	73.7281	-1.7281
21.7415	76	73.6657	2.33428
21.7619	65	73.604	-8.60398
21.7824	73	73.5429	-0.54287
21.8029	83	73.4824	9.51765
21.8233	67	73.4224	-6.4224
21.8438	77	73.363	3.637
21.8642	76	73.3041	2.69588
21.8847	75	73.2457	1.75426
21.9051	63	73.1878	-10.1878
21.9256	82	73.1304	8.86958
21.946	83	73.0734	9.92656
21.9665	64	73.0169	-9.01691
21.987	62	72.9608	-10.9608
22.0074	74	72.9051	1.0949
22.0279	80	72.8498	7.1502
22.0483	68	72.7949	-4.7949
22.0688	68	72.7404	-4.74037
22.0892	63	72.6862	-9.68622
22.1097	68	72.6324	-4.63243
22.1301	81	72.579	8.42101
22.1506	77	72.5259	4.47409
22.1711	83	72.4732	10.5268
22.1915	73	72.4207	0.579259
22.212	69	72.3687	-3.36865
22.2324	76	72.3169	3.68311
22.2529	77	72.2654	4.73457
22.2733	63	72.2143	-9.21429
22.2938	65	72.1635	-7.16345
22.3142	68	72.1129	-4.11292
22.3347	79	72.0627	6.93733
22.3552	80	72.0127	7.98728
22.3756	80	71.9631	8.03694
22.3961	66	71.9137	-5.91368
22.4165	71	71.8646	-0.864573
22.437	66	71.8157	-5.81575
22.4574	70	71.7672	-1.76719
22.4779	67	71.7189	-4.7189
22.4983	68	71.6709	-3.67088
22.5188	82	71.6231	10.3769
22.5393	65	71.5756	-6.57561
22.5597	72	71.5284	0.471637
22.5802	78	71.4814	6.51863
22.6006	84	71.4346	12.5654
22.6211	75	71.3881	3.61188
22.6415	86	71.3419	14.6581
22.662	61	71.2959	-10.2959
22.6824	66	71.2501	-5.25009
22.7029	82	71.2046	10.7954
22.7234	85	71.1593	13.8407
22.7438	59	71.1142	-12.1142
22.7643	64	71.0693	-7.06935
22.7847	80	71.0247	8.97526
22.8052	80	70.9804	9.01965
22.8256	80	70.9362	9.06381
22.8461	71	70.8923	0.107746
22.8665	74	70.8485	3.15146
22.887	94	70.805	23.195
22.9075	66	70.7617	-4.76175
22.9279	73	70.7187	2.28132
22.9484	53	70.6758	-17.6758
22.9688	60	70.6332	-10.6332
22.9893	74	70.5907	3.40928
23.0097	74	70.5485	3.45152
23.0302	87	70.5065	16.4935
23.0506	78	70.4646	7.53538
23.0711	57	70.423	-13.423
23.0916	81	70.3816	10.6184
23.112	74	70.3403	3.65967
23.1325	75	70.2993	4.7007
23.1529	68	70.2585	-2.25845
23.1734	73	70.2178	2.78219
23.1938	55	70.1773	-15.1773
23.2143	72	70.1371	1.86292
23.2347	64	70.097	-6.097
23.2552	66	70.0571	-4.0571
23.2757	61	70.0174	-9.01736
23.2961	90	69.9778	20.0222
23.3166	67	69.9385	-2.93848
23.337	55	69.8993	-14.8993
23.3575	61	69.8603	-8.86032
23.3779	80	69.8215	10.1785
23.3984	64	69.8083	-5.80834
23.4188	67	69.775	-2.77504
23.4393	66	69.7369	-3.73694
23.4598	52	69.699	-17.699
23.4802	56	69.6613	-13.6613
23.5007	67	69.6237	-2.62368
23.5211	64	69.5863	-5.58627
23.5416	68	69.549	-1.54902
23.562	73	69.5119	3.48805
23.5825	51	69.475	-18.475
23.6029	65	69.4383	-4.43828
23.6234	71	69.4017	1.59831
23.6439	70	69.3653	0.634739
23.6643	64	69.329	-5.32899
23.6848	77	69.2929	7.70712
23.7052	67	69.2569	-2.25693
23.7257	57	69.2211	-12.2211
23.7461	64	69.1855	-5.18548
23.7666	81	69.15	11.85
23.787	68	69.1147	-1.11465
23.8075	75	69.0795	5.92054
23.828	75	69.0444	5.95558
23.8484	72	69.0095	2.99047
23.8689	69	68.9748	0.0252178
23.8893	73	68.9402	4.05982
23.9098	73	68.9057	4.09427
23.9302	69	68.8714	0.128587
23.9507	68	68.8372	-0.837242
23.9711	64	68.8032	-4.80321
23.9916	73	68.7693	4.23068
24.0121	68	68.7356	-0.735568
24.0325	68	68.702	-0.701952
24.053	73	68.6685	4.33153
24.0734	65	68.6351	-3.63513
24.0939	69	68.6019	0.398082
24.1143	53	68.5688	-15.5688
24.1348	83	68.5359	14.4641
24.1552	85	68.5031	16.4969
24.1757	61	68.4704	-7.47039
24.1962	64	68.4378	-4.43783
24.2166	63	68.4054	-5.4054
24.2371	76	68.3731	7.62691
24.2575	48	68.3409	-20.3409
24.278	75	68.3089	6.69114
24.2984	57	68.2769	-11.2769
24.3189	56	68.2451	-12.2451
24.3393	67	68.2134	-1.21342
24.3598	68	68.1818	-0.181845
24.3803	72	68.1504	3.84961
24.4007	55	68.1191	-13.1191
24.4212	62	68.0878	-6.08784
24.4416	64	68.0567	-4.05673
24.4621	58	68.0257	-10.0257
24.4825	57	67.9949	-10.9949
24.503	68	67.9641	0.035893
24.5234	80	67.9335	12.0665
24.5439	58	67.9029	-9.90292
24.5644	76	67.8725	8.12751
24.5848	63	67.8422	-4.84217
24.6053	63	67.812	-4.81195
24.6257	68	67.7818	0.218154
24.6462	72	67.7518	4.24815
24.6666	76	67.722	8.27805
24.6871	76	67.6922	8.30784
24.7075	66	67.6625	-1.66247
24.728	69	67.6339	1.36609
24.7485	50	67.6115	-17.6115
24.7689	52	67.5821	-15.5821
24.7894	69	67.5529	1.4471
24.8098	63	67.5238	-4.52375
24.8303	64	67.4947	-3.4947
24.8507	70	67.4657	2.53425
24.8712	71	67.4369	3.56311
24.8916	66	67.4081	-1.40813
24.9121	62	67.3795	-5.37947
24.9326	68	67.3509	0.649098
24.953	72	67.3224	4.67757
24.9735	81	67.294	13.706
24.9939	78	67.2658	10.7342
25.0144	70	67.2376	2.76244
25.0348	52	67.2095	-15.2095
25.0553	70	67.1814	2.81856
25.0757	56	67.1535	-11.1535
25.0962	68	67.1257	0.874316
25.1167	64	67.0979	-3.09794
25.1371	67	67.0703	-0.0702804
25.1576	69	67.0427	1.95729
25.178	80	67.0152	12.9848
25.1985	60	66.9878	-6.98783
25.2189	86	66.9605	19.0395
25.2394	63	66.9333	-3.93329
25.2598	63	66.9062	-3.90615
25.2803	59	66.8791	-7.8791
25.3008	71	66.8521	4.14787
25.3212	79	66.8252	12.1748
25.3417	73	66.7984	6.20157
25.3621	56	66.7717	-10.7717
25.3826	68	66.7451	1.25493
25.403	59	66.7185	-7.71851
25.4235	81	66.692	14.308
25.4439	59	66.6656	-7.66564
25.4644	74	66.6393	7.36068
25.4849	57	66.6131	-9.61309
25.5053	54	66.5869	-12.5869
25.5258	62	66.5608	-4.56083
25.5462	64	66.5348	-2.53483
25.5667	67	66.5089	0.491077
25.5871	74	66.4831	7.51691
25.6076	74	66.4742	7.52582
25.628	59	66.4486	-7.4486
25.6485	68	66.4231	1.5769
25.669	81	66.3977	14.6023
25.6894	64	66.3723	-2.37234
25.7099	60	66.3471	-6.34708
25.7303	66	66.3219	-0.321907
25.7508	54	66.2968	-12.2968
25.7712	73	66.2718	6.7282
25.7917	60	66.2469	-6.24687
25.8121	75	66.222	8.77798
25.8326	58	66.1989	-8.19892
25.8531	72	66.1753	5.82471
25.8735	70	66.1507	3.84928
25.894	65	66.1262	-1.12622
25.9144	67	66.1018	0.898184
25.9349	67	66.0775	0.922504
25.9553	67	66.0533	0.946735
25.9758	70	66.0291	3.97088
25.9962	69	66.0051	2.99493
26.0167	44	65.9811	-21.9811
26.0372	80	65.9572	14.0428
26.0576	93	65.9335	27.0665
26.0781	50	65.9098	-15.9098
26.0985	68	65.8862	2.11378
26.119	73	65.8627	7.13726
26.1394	81	65.8394	15.1606
26.1599	72	65.8161	6.1839
26.1803	65	65.7929	-0.792942
26.2008	73	65.7699	7.23011
26.2213	61	65.747	-4.74696
26.2417	66	65.7241	0.275852
26.2622	69	65.7015	3.29854
26.2826	65	65.6789	-0.678892
26.3031	68	65.6565	2.34354
26.3235	69	65.6342	3.36584
26.344	62	65.612	-3.61201
26.3644	60	65.59	-5.59001
26.3849	65	66.1918	-1.19176
26.4054	79	66.176	12.824
26.4258	59	66.1606	-7.16056
26.4463	64	66.1454	-2.14536
26.4667	73	66.1304	6.86955
26.4872	78	66.1158	11.8842
26.5076	65	66.1015	-1.10152
26.5281	55	66.0875	-11.0875
26.5485	79	66.0739	12.9261
26.569	73	66.0606	6.93937
26.5895	67	66.0477	0.952258
26.6099	57	66.0353	-9.03526
26.6304	64	66.0232	-2.02322
26.6508	66	66.0116	-0.0116351
26.6713	55	66.0005	-11.0005
26.6917	72	65.99	6.01003
26.7122	66	65.98	0.0200373
26.7326	67	65.9705	1.02946
26.7531	59	65.9618	-6.96175
26.7736	71	65.9536	5.04638
26.794	70	65.9462	4.05381
26.8145	75	65.9395	9.06053
26.8349	65	65.9335	-0.9335
26.8554	77	65.9283	11.0717
26.8758	68	65.9238	2.07622
26.8963	77	65.92	11.08
26.9167	55	65.9168	-10.9168
26.9372	72	65.9141	6.08586
26.9577	73	65.9118	7.08818
26.9781	67	65.9096	1.09037
26.9986	70	65.9073	4.09269
27.019	57	65.9046	-8.90458
27.0395	71	65.9011	5.09888
27.0599	78	65.8966	12.1034
27.0804	66	65.8909	0.109144
27.1008	62	65.8836	-3.88362
27.1213	67	65.8748	1.12518
27.1418	65	65.8645	-0.864499
27.1622	58	65.8528	-7.85277
27.1827	62	65.8398	-3.83985
27.2031	75	65.8255	9.17447
27.2236	68	65.8107	2.18931
27.244	57	65.796	-8.79597
27.2645	64	65.7813	-1.78126
27.2849	69	65.7668	3.23317
27.3054	63	65.7529	-2.7529
27.3259	59	65.7396	-6.73963
27.3463	82	65.7272	16.2728
27.3668	67	65.7156	1.28441
27.3872	88	65.705	22.295
27.4077	90	65.6953	24.3047
27.4281	77	65.689	11.311
27.4486	73	65.6865	7.31346
27.469	62	65.6799	-3.67994
27.4895	71	65.6743	5.32568
27.51	76	65.6697	10.3303
27.5304	82	65.666	16.334
27.5509	68	65.6632	2.33678
27.5713	64	65.6614	-1.6614
27.5918	74	65.6605	8.33949
27.6122	59	65.8082	-6.80822
27.6327	69	66.2879	2.71207
27.6531	66	66.298	-0.298012
27.6736	76	66.311	9.68902
27.6941	88	66.3232	21.6768
27.7145	71	66.3366	4.66337
27.735	77	66.3511	10.6489
27.7554	77	66.3668	10.6332
27.7759	61	66.3836	-5.38361
27.7963	68	66.4016	1.59838
27.8168	63	66.4209	-3.42086
27.8372	69	66.4413	2.55866
27.8577	93	66.4631	26.5369
27.8782	64	66.4862	-2.4862
27.8986	77	66.5106	10.4894
27.9191	80	66.5365	13.4635
27.9395	71	66.5638	4.43624
27.96	89	66.5925	22.4075
27.9804	73	66.6228	6.37717
28.0009	69	66.6547	2.34528
28.0213	75	66.6882	8.31175
28.0418	78	66.7235	11.2765
28.0623	64	66.7657	-2.76571
28.0827	72	66.8085	5.19148
28.1032	80	66.8493	13.1507
28.1236	66	66.892	-0.892034
28.1441	68	66.9368	1.06318
28.1645	75	66.9837	8.01626
28.185	66	67.0329	-1.03286
28.2054	62	67.0843	-5.08429
28.2259	76	67.1381	8.86188
28.2464	73	67.1945	5.80555
28.2668	78	67.2534	10.7466
28.2873	77	67.315	9.68495
28.3077	85	67.3795	17.6205
28.3282	75	67.447	7.55298
28.3486	84	67.5176	16.4824
28.3691	74	67.5914	6.40858
28.3895	74	67.6686	6.33136
28.41	77	67.7494	9.25058
28.4305	87	67.8339	19.1661
28.4509	72	67.9224	4.07762
28.4714	83	68.0149	14.9851
28.4918	82	68.1118	13.8882
28.5123	76	68.2132	7.78676
28.5327	83	68.3195	14.6805
28.5532	71	68.4307	2.56925
28.5736	66	68.5473	-2.54733
28.5941	55	68.6695	-13.6695
28.6146	68	68.7976	-0.797625
28.635	57	68.932	-11.932
28.6555	68	69.0729	-1.07294
28.6759	67	69.2209	-2.2209
28.6964	84	69.3763	14.6237
28.7168	67	69.5395	-2.53952
28.7373	70	69.7111	0.288887
28.7577	74	69.8916	4.10842
28.7782	77	70.0815	6.91851
28.7987	70	70.2815	-0.281462
28.8191	77	70.4922	6.50784
28.8396	86	70.7143	15.2857
28.86	86	70.9487	15.0513
28.8805	73	71.1962	1.80383
28.9009	73	71.4577	1.54231
28.9214	88	71.7343	16.2657
28.9418	65	72.027	-7.02701
28.9623	60	72.3372	-12.3372
28.9828	75	72.666	2.33397
29.0032	82	73.0151	8.98488
29.0237	81	73.386	7.61396
29.0441	74	73.7806	0.219441
29.0646	82	74.2006	7.79935
29.085	80	74.6485	5.35154
29.1055	78	75.1264	2.87362
29.1259	83	75.637	7.36297
29.1464	78	76.1833	1.81667
29.1669	72	76.7685	-4.76848
29.1873	78	77.396	0.603988
29.2078	68	78.0698	-10.0698
29.2282	79	78.7943	0.205722
29.2487	92	79.574	12.426
29.2691	84	80.4143	3.58567
29.2896	87	81.3208	5.6792
29.31	66	82.2996	-16.2996
29.3305	82	83.3573	-1.35732
29.351	84	84.501	-0.500998
29.3714	90	85.738	4.262
29.3919	82	87.0759	-5.07586
29.4123	69	88.5221	-19.5221
29.4328	75	90.0837	-15.0837
29.4532	102	91.7659	10.2341
29.4737	66	93.5751	-27.5751
29.4941	90	95.5123	-5.51235
29.5146	80	97.5758	-17.5758
29.5351	104	99.7586	4.24143
29.5555	100	102.047	-2.047
29.576	121	104.419	16.5809
29.5964	107	106.843	0.156877
29.6169	104	109.277	-5.27673
29.6373	114	111.667	2.33266
29.6578	85	113.954	-28.9539
29.6782	115	116.07	-1.07025
29.6987	121	117.951	3.04907
29.7192	130	119.538	10.4624
29.7396	129	120.785	8.21543
29.7601	137	121.667	15.3334
29.7805	130	122.181	7.81913
29.801	121	122.348	-1.34807
29.8214	129	122.21	6.78995
29.8419	109	121.825	-12.8253
29.8623	114	121.263	-7.26297
29.8828	114	120.597	-6.59685
29.9033	127	119.9	7.10033
29.9237	102	119.239	-17.239
29.9442	114	118.675	-4.67473
29.9646	113	118.258	-5.25769
29.9851	121	118.03	2.96982
30.0055	111	118.027	-7.02694
30.026	119	118.277	0.723247
30.0464	115	118.804	-3.80437
30.0669	139	119.632	19.3677
30.0874	121	120.783	0.217259
30.1078	125	122.279	2.72099
30.1283	119	124.147	-5.14731
30.1487	112	126.418	-14.4181
30.1692	117	129.13	-12.1295
30.1896	124	132.322	-8.32178
30.2101	122	136.05	-14.0495
30.2305	148	140.377	7.62285
30.251	172	145.383	26.6171
30.2715	155	151.162	3.83808
30.2919	155	157.831	-2.83054
30.3124	168	165.531	2.46919
30.3328	176	174.56	1.43972
30.3533	190	184.897	5.10263
30.3737	193	196.919	-3.91937
30.3942	231	210.952	20.0476
30.4146	230	227.4	2.60002
30.4351	221	246.761	-25.761
30.4556	274	269.65	4.34988
30.476	302	296.818	5.18178
30.4965	329	329.166	-0.166405
30.5169	369	368.109	0.890704
30.5374	406	414.088	-8.08787
30.5578	462	468.516	-6.51607
30.5783	539	532.159	6.8412
30.5987	562	604.854	-42.854
30.6192	659	684.693	-25.693
30.6397	747	767.102	-20.1021
30.6601	800	844.442	-44.4423
30.6806	930	907.152	22.8483
30.701	980	946.636	33.3645
30.7215	1009	958.53	50.4702
30.7419	986	943.962	42.0382
30.7624	914	908.849	5.15064
30.7828	889	866.962	22.0384
30.8033	870	864.683	5.31743
30.8238	771	770.548	0.451652
30.8442	690	650.707	39.2925
30.8647	559	571.347	-12.3466
30.8851	536	536.748	-0.74785
30.9056	434	463.463	-29.4626
30.926	415	392.257	22.7433
30.9465	327	342.776	-15.7763
30.9669	311	305.569	5.43114
30.9874	252	275.37	-23.3698
31.0079	234	250.253	-16.2533
31.0283	225	229.115	-4.115
31.0488	227	211.177	15.8229
31.0692	207	195.849	11.1514
31.0897	178	182.667	-4.66677
31.1101	146	171.264	-25.2636
31.1306	145	161.344	-16.344
31.151	139	152.67	-13.6696
31.1715	130	145.046	-15.0464
31.192	104	138.316	-34.316
31.2124	120	132.348	-12.3478
31.2329	88	127.034	-39.0338
31.2533	83	122.284	-39.2843
31.2738	109	118.024	-9.02406
31.2942	102	114.108	-12.1081
31.3147	82	110.524	-28.5238
31.3351	109	107.407	1.59263
31.3556	93	104.578	-11.5781
31.3761	94	102.003	-8.00333
31.3965	84	99.655	-15.655
31.417	88	97.5091	-9.5091
31.4374	92	95.5446	-3.54464
31.4579	83	93.7436	-10.7436
31.4783	82	92.0903	-10.0903
31.4988	84	90.5712	-6.5712
31.5192	90	89.1744	0.825649
31.5397	82	87.8895	-5.88949
31.5602	79	86.7077	-7.70767
31.5806	88	85.6211	2.37886
31.6011	74	84.6235	-10.6235
31.6215	77	83.7085	-6.70847
31.642	87	82.8716	4.12842
31.6624	78	82.1087	-4.10874
31.6829	96	81.4167	14.5833
31.7033	80	80.7929	-0.792889
31.7238	77	80.2355	-3.23548
31.7443	72	79.7433	-7.7433
31.7647	81	79.3158	1.68416
31.7852	97	78.9532	18.0468
31.8056	72	78.6563	-6.6563
31.8261	73	78.4265	-5.42645
31.8465	85	78.2657	6.7343
31.867	90	78.1766	11.8234
31.8874	82	78.162	3.83803
31.9079	90	78.2248	11.7752
31.9284	77	78.3678	-1.36781
31.9488	76	78.5926	-2.59257
31.9693	85	78.9968	6.00319
31.9897	84	79.556	4.44401
32.0102	75	80.0131	-5.01306
32.0306	88	80.5249	7.47511
32.0511	88	81.0681	6.93186
32.0715	98	81.6103	16.3897
32.092	91	82.1107	8.88931
32.1125	71	82.5235	-11.5235
32.1329	83	82.8035	0.196539
32.1534	97	82.9126	14.0874
32.1738	73	82.8258	-9.82581
32.1943	93	82.5344	10.4656
32.2147	111	82.0459	28.9541
32.2352	69	81.3817	-12.3817
32.2556	70	80.5726	-10.5726
32.2761	77	79.6557	-2.65567
32.2966	75	78.6694	-3.66942
32.317	76	77.6501	-1.65007
32.3375	80	76.6288	3.37121
32.3579	89	75.6301	13.3699
32.3784	78	74.6718	3.32817
32.3988	74	73.7653	0.234742
32.4193	86	72.9167	13.0833
32.4397	63	72.1285	-9.12854
32.4602	80	71.4004	8.59963
32.4807	63	70.73	-7.72998
32.5011	91	70.117	20.883
32.5216	53	69.5542	-16.5542
32.542	74	69.0355	4.96448
32.5625	74	68.5593	5.44065
32.5829	78	68.1219	9.87813
32.6034	64	67.7194	-3.71941
32.6238	77	67.3487	9.65134
32.6443	69	67.0066	1.99342
32.6648	64	66.6905	-2.69046
32.6852	68	66.3979	1.60215
32.7057	55	66.1266	-11.1266
32.7261	73	65.8748	7.12516
32.7466	70	65.6407	4.35925
32.767	68	65.4228	2.57719
32.7875	71	65.2197	5.78032
32.8079	83	65.0302	17.9698
32.8284	71	64.8532	6.14683
32.8489	67	64.6879	2.31214
32.8693	69	64.5333	4.46669
32.8898	77	64.3888	12.6112
32.9102	60	64.2536	-4.25358
32.9307	67	64.1271	2.87286
32.9511	72	64.0089	7.99105
32.9716	71	63.8985	7.10145
32.992	61	63.7956	-2.79557
33.0125	66	63.6996	2.30042
33.033	57	63.6102	-6.61024
33.0534	63	63.5273	-0.527267
33.0739	55	63.4504	-8.4504
33.0943	64	63.3794	0.620581
33.1148	71	63.3142	7.68578
33.1352	62	63.2546	-1.25459
33.1557	63	63.2003	-0.200339
33.1761	70	63.1513	6.84866
33.1966	59	63.1075	-4.1075
33.2171	66	63.0687	2.93127
33.2375	49	63.035	-14.035
33.258	66	63.0063	2.99368
33.2784	72	62.9826	9.01738
33.2989	68	62.9638	5.03616
33.3193	61	62.95	-1.94998
33.3398	69	62.9411	6.05893
33.3602	63	62.9371	0.0628622
33.3807	52	62.9383	-10.9383
33.4012	73	62.945	10.055
33.4216	75	62.9566	12.0434
33.4421	70	62.9735	7.02645
33.4625	67	62.9959	4.00411
33.483	84	63.0238	20.9762
33.5034	68	63.0573	4.94269
33.5239	64	63.097	0.902993
33.5443	57	63.1429	-6.1429
33.5648	73	63.1951	9.80486
33.5853	54	63.254	-9.25396
33.6057	63	63.3196	-0.319642
33.6262	63	63.3925	-0.392496
33.6466	69	63.4729	5.52706
33.6671	56	63.5616	-7.56155
33.6875	81	63.6585	17.3415
33.708	45	63.7642	-18.7642
33.7284	73	63.8792	9.1208
33.7489	89	64.004	24.996
33.7694	70	64.1392	5.86075
33.7898	71	64.2859	6.71413
33.8103	68	64.4445	3.55546
33.8307	73	64.6159	8.38411
33.8512	65	64.8008	0.199193
33.8716	65	65.0003	-0.000269305
33.8921	61	65.2154	-4.21536
33.9125	75	65.4473	9.55275
33.933	62	65.5554	-3.55537
33.9535	59	65.3552	-6.35519
33.9739	65	65.6545	-0.654495
33.9944	57	65.9766	-8.97657
34.0148	67	66.3233	0.676686
34.0353	81	66.6968	14.3032
34.0557	69	67.0995	1.90053
34.0762	80	67.5341	12.4659
34.0966	67	68.0026	-1.00259
34.1171	68	68.5076	-0.507584
34.1376	66	69.0518	-3.05183
34.158	81	69.6378	11.3622
34.1785	74	70.2679	3.7321
34.1989	78	70.9452	7.05475
34.2194	62	71.6708	-9.67083
34.2398	80	72.445	7.55503
34.2603	74	73.267	0.73298
34.2807	78	74.1346	3.86543
34.3012	76	75.043	0.956996
34.3217	75	75.9853	-0.985256
34.3421	85	76.9524	8.04761
34.3626	74	77.9293	-3.92934
34.383	81	78.8995	2.10047
34.4035	80	79.8441	0.155947
34.4239	88	80.7429	7.25706
34.4444	81	81.5768	-0.576806
34.4648	75	82.3303	-7.33031
34.4853	86	82.9911	3.00894
34.5058	92	83.551	8.44898
34.5262	82	84.0099	-2.00988
34.5467	81	84.3738	-3.37378
34.5671	76	84.6545	-8.65453
34.5876	92	84.8684	7.13156
34.608	79	85.0392	-6.03918
34.6285	80	85.1841	-5.18405
34.6489	95	85.3231	9.67695
34.6694	88	85.475	2.52497
34.6899	96	85.6564	10.3436
34.7103	79	85.8806	-6.88057
34.7308	91	86.1602	4.83985
34.7512	80	86.5066	-6.50663
34.7717	97	86.9197	10.0803
34.7921	81	87.4019	-6.40195
34.8126	76	87.9541	-11.9541
34.833	68	88.5758	-20.5758
34.8535	101	89.2661	11.7339
34.874	84	90.0341	-6.03413
34.8944	87	90.8767	-3.87673
34.9149	104	91.7902	12.2098
34.9353	93	92.7766	0.223366
34.9558	97	93.8397	3.16031
34.9762	91	94.9852	-3.98519
34.9967	95	96.2233	-1.22328
35.0171	110	96.974	13.026
35.0376	100	98.4768	1.52318
35.0581	99	100.16	-1.1602
35.0785	106	101.976	4.02424
35.099	105	103.986	1.01351
35.1194	108	106.224	1.77611
35.1399	97	108.757	-11.7572
35.1603	104	111.654	-7.65406
35.1808	135	114.935	20.065
35.2012	100	118.663	-18.6633
35.2217	161	122.911	38.0886
35.2422	135	127.765	7.23499
35.2626	155	133.316	21.6842
35.2831	147	139.86	7.14048
35.3035	170	147.461	22.539
35.324	164	156.265	7.73502
35.3444	182	166.471	15.5289
35.3649	180	178.305	1.69534
35.3853	189	192.015	-3.01533
35.4058	231	207.994	23.0058
35.4263	228	226.911	1.08909
35.4467	257	248.607	8.39263
35.4672	289	273.139	15.8614
35.4876	304	300.31	3.69043
35.5081	323	329.572	-6.57217
35.5285	338	359.927	-21.9267
35.549	328	389.297	-61.2967
35.5694	389	414.54	-25.5404
35.5899	337	433.456	-96.4565
35.6104	411	444.497	-33.4974
35.6308	367	446.985	-79.9853
35.6513	378	441.089	-63.0888
35.6717	361	427.675	-66.675
35.6922	388	407.074	-19.074
35.7126	364	382.33	-18.3303
35.7331	330	354.975	-24.9745
35.7535	301	326.503	-25.5025
35.774	313	298.268	14.7316
35.7945	288	271.383	16.6171
35.8149	236	246.825	-10.8249
35.8354	223	225.14	-2.14007
35.8558	239	205.978	33.0224
35.8763	193	189.184	3.81649
35.8967	159	174.548	-15.5476
35.9172	176	161.833	14.1672
35.9376	148	150.799	-2.79928
35.9581	160	141.411	18.5891
35.9786	137	133.255	3.74486
35.999	132	126.1	5.89964
36.0195	94	119.81	-25.81
36.0399	125	114.266	10.7342
36.0604	113	109.366	3.63419
36.0808	112	105.037	6.96316
36.1013	106	101.258	4.74241
36.1217	95	97.8719	-2.87188
36.1422	91	94.8325	-3.83254
36.1627	98	92.0986	5.9014
36.1831	105	89.6345	15.3655
36.2036	95	87.4095	7.59049
36.224	93	85.3966	7.6034
36.2445	94	83.596	10.404
36.2649	87	81.964	5.03603
36.2854	81	80.4776	0.522428
36.3058	78	79.1231	-1.12311
36.3263	73	77.8885	-4.88849
36.3468	72	76.763	-4.76299
36.3672	72	75.7525	-3.75246
36.3877	76	74.8308	1.1692
36.4081	79	73.9893	5.01069
36.4286	75	73.2214	1.77858
36.449	67	72.5209	-5.52086
36.4695	71	71.8815	-0.881471
36.4899	76	71.2999	4.70013
36.5104	74	70.7725	3.22755
36.5309	66	70.2856	-4.28558
36.5513	67	69.8329	-2.83287
36.5718	69	69.4078	-0.407828
36.5922	64	69.0041	-5.00407
36.6127	76	68.6156	7.3844
36.6331	68	68.2407	-0.240738
36.6536	72	67.8727	4.12732
36.674	52	67.5069	-15.5069
36.6945	72	67.1419	4.85808
36.715	73	66.7779	6.22209
36.7354	66	66.4161	-0.416089
36.7559	68	66.0589	1.94108
36.7763	67	65.712	1.28798
36.7968	57	65.3754	-8.37543
36.8172	60	65.0527	-5.05275
36.8377	66	64.7475	1.25249
36.8581	71	64.463	6.53697
36.8786	66	64.2023	1.79769
36.8991	45	63.969	-18.969
36.9195	63	63.7655	-0.765516
36.94	55	63.5929	-8.59287
36.9604	57	63.4532	-6.4532
36.9809	54	63.3486	-9.34861
37.0013	76	63.2812	12.7188
37.0218	58	63.2508	-5.25081
37.0422	55	63.2604	-8.26042
37.0627	61	63.3189	-2.31887
37.0832	74	63.4225	10.5775
37.1036	53	63.5724	-10.5724
37.1241	49	63.7681	-14.7681
37.1445	53	64.0072	-11.0072
37.165	66	64.2841	1.7159
37.1854	71	64.5894	6.41056
37.2059	74	64.9074	9.09263
37.2263	69	65.2177	3.7823
37.2468	60	65.4961	-5.49605
37.2673	58	65.7163	-7.71631
37.2877	52	65.8543	-13.8543
37.3082	66	65.8918	0.108188
37.3286	60	65.8186	-5.81861
37.3491	60	65.6334	-5.63344
37.3695	63	65.3435	-2.34352
37.39	48	64.9623	-16.9623
37.4104	71	64.5073	6.49274
37.4309	63	63.9983	-0.998338
37.4514	66	63.4566	2.54344
37.4718	58	62.9009	-4.90092
37.4923	65	62.3485	2.65152
37.5127	78	61.8128	16.1872
37.5332	52	61.3036	-9.30356
37.5536	51	60.8268	-9.82676
37.5741	60	60.3854	-0.385442
37.5945	63	59.9803	3.0197
37.615	62	59.6101	2.38991
37.6355	61	59.2728	1.72718
37.6559	54	58.966	-4.96602
37.6764	67	58.687	8.31303
37.6968	53	58.433	-5.43298
37.7173	55	58.2017	-3.20171
37.7377	74	57.9906	16.0094
37.7582	62	57.7974	4.20257
37.7786	55	57.6203	-2.62028
37.7991	48	57.4576	-9.45755
37.8196	58	57.3095	0.690475
37.84	56	57.171	-1.171
37.8605	67	57.043	9.95701
37.8809	51	56.9243	-5.92427
37.9014	52	56.8139	-4.81393
37.9218	57	56.7112	0.288784
37.9423	59	56.6154	2.38457
37.9627	63	56.526	6.47402
37.9832	67	56.4424	10.5576
38.0037	61	56.3643	4.63568
38.0241	49	56.2911	-7.29113
38.0446	50	56.2225	-6.22252
38.065	54	56.1582	-2.15817
38.0855	59	56.0978	2.9022
38.1059	49	56.0412	-7.04118
38.1264	69	55.9882	13.0118
38.1468	61	55.9386	5.06135
38.1673	51	55.8923	-4.89225
38.1878	78	55.8489	22.1511
38.2082	54	55.8085	-1.80852
38.2287	60	55.771	4.22903
38.2491	51	55.7362	-4.73624
38.2696	64	55.7043	8.2957
38.29	44	55.675	-11.675
38.3105	51	55.6484	-4.64837
38.3309	68	55.6243	12.3757
38.3514	53	55.6029	-2.60292
38.3719	73	55.5841	17.4159
38.3923	70	55.5679	14.4321
38.4128	60	55.5544	4.44564
38.4332	70	55.5434	14.4566
38.4537	68	55.5349	12.4651
38.4741	55	55.5289	-0.528858
38.4946	67	55.5251	11.4749
38.515	60	55.5236	4.47642
38.5355	58	55.4963	2.50366
38.556	48	55.4994	-7.49937
38.5764	67	55.5024	11.4976
38.5969	51	55.5059	-4.50588
38.6173	69	55.5092	13.4908
38.6378	48	55.5115	-7.51148
38.6582	70	55.5122	14.4878
38.6787	69	55.5105	13.4895
38.6991	56	55.4963	0.503734
38.7196	53	55.4876	-2.48757
38.7401	57	55.4759	1.52408
38.7605	59	55.4606	3.5394
38.781	53	55.4418	-2.44177
38.8014	63	55.4198	7.58016
38.8219	47	55.3952	-8.39524
38.8423	56	55.3685	0.631465
38.8628	48	55.3403	-7.34033
38.8832	53	55.3113	-2.31127
38.9037	63	55.2819	7.71805
38.9242	42	55.2529	-13.2529
38.9446	68	55.2246	12.7754
38.9651	63	55.1974	7.80257
38.9855	47	55.1716	-8.17159
39.006	51	55.1473	-4.14728
39.0264	61	55.1246	5.87537
39.0469	54	55.1037	-1.10368
39.0673	67	55.0845	11.9155
39.0878	66	55.067	10.933
39.1083	54	55.0511	-1.05115
39.1287	59	55.0369	3.96312
39.1492	38	55.0241	-17.0241
39.1696	58	55.0128	2.98723
39.1901	52	55.0028	-3.00278
39.2105	45	54.9941	-9.9941
39.231	55	54.9866	0.0133937
39.2514	63	54.9802	8.01976
39.2719	45	54.9749	-9.97493
39.2924	61	54.9706	6.02938
39.3128	56	54.9672	1.03275
39.3333	49	54.9648	-5.96478
39.3537	52	54.9632	-2.96317
39.3742	82	54.9624	27.0376
39.3946	58	54.9623	3.03769
39.4151	58	54.8716	3.12836
39.4355	56	54.6971	1.30288
39.456	57	54.702	2.29796
39.4765	54	54.7076	-0.707563
39.4969	55	54.7137	0.286344
39.5174	59	54.7203	4.27971
39.5378	66	54.7275	11.2725
39.5583	61	54.744	6.25599
39.5787	59	54.7791	4.22087
39.5992	62	54.7879	7.2121
39.6196	51	54.7971	-3.79715
39.6401	55	54.8069	0.193148
39.6606	57	54.817	2.183
39.681	49	54.8276	-5.82758
39.7015	58	54.8386	3.1614
39.7219	57	54.85	2.14997
39.7424	56	54.8619	1.13811
39.7628	55	54.8742	0.125835
39.7833	60	54.8868	5.11315
39.8037	66	54.8999	11.1001
39.8242	51	54.9134	-3.91343
39.8447	72	54.9273	17.0727
39.8651	53	54.9416	-1.94163
39.8856	55	54.9563	0.0436536
39.906	46	54.9715	-8.97147
39.9265	58	54.987	3.013
39.9469	61	55.003	5.99705
39.9674	56	55.0193	0.980678
39.9878	70	55.0361	14.9639
40.0083	54	55.0534	-1.05336
40.0288	68	55.0711	12.9289
40.0492	48	55.0892	-7.0892
40.0697	61	55.1078	5.89217
40.0901	65	55.1269	9.87306
40.1106	57	55.1466	1.85344
40.131	56	55.1785	0.821507
40.1515	43	55.1993	-12.1993
40.1719	46	55.2206	-9.22059
40.1924	59	55.2425	3.75747
40.2129	64	55.2651	8.73489
40.2333	49	55.2884	-6.28836
40.2538	48	55.3123	-7.31232
40.2742	48	55.337	-7.33703
40.2947	56	55.3625	0.637456
40.3151	65	55.3889	9.61111
40.3356	57	55.4161	1.58389
40.356	55	55.4443	-0.444256
40.3765	50	55.4734	-5.47336
40.397	70	55.5034	14.4966
40.4174	62	55.5345	6.46548
40.4379	55	55.5666	-0.566597
40.4583	59	55.5996	3.40037
40.4788	64	55.6335	8.36647
40.4992	50	55.6682	-5.6682
40.5197	55	55.7034	-0.703438
40.5401	66	55.739	10.261
40.5606	49	55.7746	-6.77462
40.5811	62	55.8099	6.19013
40.6015	59	55.8444	3.15563
40.622	61	55.8777	5.12234
40.6424	62	55.9093	6.09067
40.6629	78	55.939	22.061
40.6833	58	55.9664	2.03364
40.7038	57	55.7223	1.27773
40.7242	53	55.7468	-2.74677
40.7447	50	55.7688	-5.76877
40.7652	66	55.7885	10.2115
40.7856	57	55.8061	1.19392
40.8061	60	55.822	4.178
40.8265	51	55.8366	-4.83657
40.847	55	55.8502	-0.850202
40.8674	69	55.8633	13.1367
40.8879	67	55.8761	11.1239
40.9083	56	55.8891	0.110914
40.9288	49	55.9024	-6.90241
40.9493	50	55.9163	-5.9163
40.9697	55	55.9309	-0.930918
40.9902	54	55.9436	-1.94364
41.0106	63	55.96	7.04003
41.0311	50	55.9772	-5.97722
41.0515	65	55.99	9.01002
41.072	58	56.0053	1.99472
41.0924	58	56.0253	1.97473
41.1129	68	56.0461	11.9539
41.1334	71	56.0677	14.9323
41.1538	61	56.0901	4.90993
41.1743	38	56.1136	-18.1136
41.1947	54	56.1379	-2.1379
41.2152	57	56.1623	0.837735
41.2356	61	56.1872	4.81278
41.2561	55	56.2127	-1.21272
41.2765	49	56.2387	-7.23874
41.297	42	56.2652	-14.2652
41.3175	65	56.2922	8.70778
41.3379	49	56.3196	-7.31963
41.3584	50	56.3475	-6.34745
41.3788	58	56.3757	1.62432
41.3993	44	56.4043	-12.4043
41.4197	60	56.4332	3.56676
41.4402	54	56.4626	-2.46255
41.4606	48	56.4922	-8.49221
41.4811	45	56.5222	-11.5222
41.5016	58	56.5525	1.44752
41.522	60	56.5831	3.41692
41.5425	61	56.614	4.38601
41.5629	57	56.6452	0.354808
41.5834	67	56.6767	10.3233
41.6038	67	56.7085	10.2915
41.6243	64	56.7405	7.25946
41.6447	46	56.7729	-10.7729
41.6652	56	56.8055	-0.80553
41.6857	60	56.8385	3.16155
41.7061	52	56.8717	-4.87166
41.7266	61	56.9051	4.09485
41.747	65	56.9389	8.06107
41.7675	55	56.9739	-1.97391
41.7879	62	57.0083	4.99171
41.8084	67	57.043	9.95703
41.8288	60	57.078	2.92204
41.8493	53	57.1133	-4.11328
41.8698	61	57.1489	3.85107
41.8902	55	57.1849	-2.18492
41.9107	60	57.2213	2.77874
41.9311	67	57.258	9.74202
41.9516	49	57.2951	-8.29508
41.972	62	57.3326	4.66741
41.9925	64	57.3705	6.62947
42.0129	60	57.4089	2.59109
42.0334	62	57.4478	4.55222
42.0539	50	57.4871	-7.48715
42.0743	64	57.5271	6.47294
42.0948	52	57.5675	-5.56754
42.1152	53	57.6086	-4.60864
42.1357	65	57.6504	7.34961
42.1561	51	57.6928	-6.69284
42.1766	49	57.736	-8.73604
42.197	53	57.78	-4.78004
42.2175	55	57.8249	-2.82489
42.238	58	57.8706	0.129373
42.2584	66	57.9173	8.08269
42.2789	48	57.962	-9.962
42.2993	51	58.0083	-7.00826
42.3198	66	58.058	7.94201
42.3402	63	58.1087	4.89128
42.3607	61	58.1604	2.83961
42.3811	49	58.2129	-9.21291
42.4016	66	58.2661	7.73389
42.4221	57	58.3198	-1.31978
42.4425	71	58.3736	12.6264
42.463	61	58.4273	2.57272
42.4834	56	58.4803	-2.48032
42.5039	50	58.5323	-8.53226
42.5243	53	58.5826	-5.58263
42.5448	58	58.631	-0.630981
42.5652	48	58.6769	-10.6769
42.5857	69	58.7201	10.2799
42.6062	62	58.7605	3.2395
42.6266	54	58.798	-4.79798
42.6471	59	58.8327	0.16732
42.6675	53	58.8648	-5.86483
42.688	62	58.8947	3.10526
42.7084	47	58.9228	-11.9228
42.7289	55	58.9495	-3.94947
42.7493	63	58.9751	4.02487
42.7698	70	59.0009	10.9991
42.7903	66	59.0369	6.96313
42.8107	58	59.062	-1.06202
42.8312	56	59.0876	-3.08762
42.8516	58	59.1139	-1.11387
42.8721	75	59.141	15.859
42.8925	56	59.169	-3.16896
42.913	67	59.198	7.80202
42.9334	61	59.228	1.77197
42.9539	53	59.2591	-6.25911
42.9744	46	59.2912	-13.2912
42.9948	65	59.3243	5.67566
43.0153	56	59.3584	-3.35842
43.0357	59	59.3934	-0.393432
43.0562	69	59.4293	9.57067
43.0766	47	59.4661	-12.4661
43.0971	61	59.5036	1.49636
43.1175	52	59.542	-7.54197
43.138	50	59.581	-9.58104
43.1585	71	59.6208	11.3792
43.1789	64	59.6613	4.3387
43.1994	47	59.7024	-12.7024
43.2198	56	59.7442	-3.74424
43.2403	67	59.7867	7.21333
43.2607	57	59.8297	-2.82974
43.2812	46	59.873	-13.873
43.3016	60	59.9161	0.0839053
43.3221	73	59.961	13.039
43.3426	75	60.0066	14.9934
43.363	69	60.0436	8.95642
43.3835	58	60.0905	-2.09048
43.4039	52	60.138	-8.13804
43.4244	69	60.1863	8.81372
43.4448	58	60.2352	-2.23522
43.4653	57	60.2849	-3.2849
43.4857	62	60.3353	1.66465
43.5062	59	60.3866	-1.38659
43.5267	75	60.4387	14.5613
43.5471	46	60.4916	-14.4916
43.5676	57	60.5455	-3.54555
43.588	72	60.6005	11.3995
43.6085	65	60.6564	4.34358
43.6289	64	60.7135	3.28649
43.6494	68	60.7718	7.22818
43.6698	65	60.8314	4.16857
43.6903	63	60.8924	2.10757
43.7108	65	60.9549	4.04505
43.7312	57	61.0191	-4.01909
43.7517	53	61.2518	-8.25185
43.7721	70	61.3206	8.67942
43.7926	58	61.3914	-3.3914
43.813	51	61.4645	-10.4645
43.8335	64	61.54	2.45997
43.8539	69	61.6183	7.38172
43.8744	58	61.6995	-3.69947
43.8949	55	61.7839	-6.78386
43.9153	57	61.8718	-4.87176
43.9358	64	61.9635	2.03651
43.9562	63	62.0594	0.940602
43.9767	58	62.1544	-4.15441
43.9971	67	62.2599	4.74014
44.0176	67	62.3707	4.62931
44.038	69	62.4873	6.51268
44.0585	68	62.6102	5.38981
44.079	59	62.7397	-3.7397
44.0994	60	62.8762	-2.87624
44.1199	67	63.0202	3.97977
44.1403	46	63.1717	-17.1717
44.1608	73	63.3306	9.66942
44.1812	59	63.4966	-4.49662
44.2017	60	63.6692	-3.66916
44.2221	76	63.8471	12.1529
44.2426	62	64.0289	-2.02892
44.2631	70	64.2123	5.78766
44.2835	69	64.3946	4.6054
44.304	65	64.5723	0.427659
44.3244	61	64.7418	-3.74178
44.3449	54	64.8989	-10.8989
44.3653	80	65.0398	14.9602
44.3858	73	65.1609	7.8391
44.4062	61	65.2595	-4.25947
44.4267	70	65.3337	4.66634
44.4472	66	65.3835	0.61649
44.4676	70	65.4077	4.59228
44.4881	64	65.4082	-1.4082
44.5085	73	65.387	7.61299
44.529	70	65.3468	4.65323
44.5494	39	65.2905	-26.2905
44.5699	53	65.2214	-12.2214
44.5903	74	65.143	8.85704
44.6108	73	65.0583	7.94166
44.6313	57	64.9706	-7.97064
44.6517	68	64.8826	3.11742
44.6722	66	64.7964	1.20356
44.6926	66	64.7141	1.28593
44.7131	67	64.6369	2.36315
44.7335	57	64.5657	-7.56574
44.754	69	64.5027	4.4973
44.7744	52	64.4453	-12.4453
44.7949	55	64.3949	-9.39491
44.8154	68	64.3515	3.64853
44.8358	55	64.3147	-9.31471
44.8563	57	64.2843	-7.2843
44.8767	71	64.2599	6.74013
44.8972	62	64.241	-2.24102
44.9176	68	64.2273	3.77266
44.9381	59	64.2184	-5.21844
44.9585	57	64.2139	-7.21393
44.979	57	64.2134	-7.21345
44.9995	57	64.2167	-7.21666
45.0199	60	64.2233	-4.22326
45.0404	63	64.2329	-1.23294
45.0608	69	64.2455	4.75454
45.0813	61	64.2606	-3.26056
45.1017	59	64.278	-5.27803
45.1222	69	64.2977	4.70233
45.1426	71	64.3193	6.6807
45.1631	59	64.3428	-5.34275
45.1836	63	64.3679	-1.3679
45.204	64	64.3946	-0.394592
45.2245	73	64.4227	8.57731
45.2449	73	64.4521	8.5479
45.2654	74	64.4827	9.51729
45.2858	62	64.5144	-2.51444
45.3063	46	64.5472	-18.5472
45.3267	47	64.5809	-17.5809
45.3472	67	64.6155	2.38448
45.3677	61	64.6499	-3.64993
45.3881	54	64.6788	-10.6788
45.4086	57	64.7157	-7.71572
45.429	58	64.7533	-6.75335
45.4495	76	64.7916	11.2084
45.4699	62	64.8304	-2.83044
45.4904	55	64.8698	-9.86984
45.5108	58	64.9097	-6.90975
45.5313	58	64.9502	-6.95015
45.5518	57	64.991	-7.99101
45.5722	64	65.0323	-1.03231
45.5927	67	65.074	1.92598
45.6131	68	65.1143	2.88567
45.6336	56	65.1568	-9.1568
45.654	63	65.1996	-2.19964
45.6745	59	65.2428	-6.2428
45.6949	67	65.2863	1.71371
45.7154	74	65.3301	8.66992
45.7359	54	65.3742	-11.3742
45.7563	77	65.4185	11.5815
45.7768	70	65.4632	4.53685
45.7972	59	65.508	-6.50804
45.8177	50	65.5532	-15.5532
45.8381	65	65.5986	-0.598551
45.8586	72	65.6442	6.35584
45.879	79	65.7642	13.2358
45.8995	70	65.9023	4.09773
45.92	68	65.9498	2.05022
45.9404	63	65.9975	-2.9975
45.9609	71	66.0455	4.95455
45.9813	65	66.0937	-1.09374
46.0018	56	66.1421	-10.1421
46.0222	70	66.1907	3.80934
46.0427	77	66.2394	10.7606
46.0631	77	66.2884	10.7116
46.0836	71	66.3375	4.66247
46.1041	70	66.3869	3.61313
46.1245	63	66.4364	-3.43641
46.145	71	66.4861	4.51386
46.1654	65	66.5361	-1.53606
46.1859	68	66.5865	1.41349
46.2063	61	66.6368	-5.63681
46.2268	58	66.6873	-8.6873
46.2472	56	66.738	-10.738
46.2677	80	66.7888	13.2112
46.2882	72	66.8399	5.16011
46.3086	60	66.8911	-6.89113
46.3291	55	66.9426	-11.9426
46.3495	59	66.9942	-7.99421
46.37	68	67.046	0.953962
46.3904	69	67.0981	1.90193
46.4109	73	67.1503	5.8497
46.4313	63	67.2027	-4.20274
46.4518	66	67.2554	-1.25539
46.4723	69	67.3083	1.69174
46.4927	87	67.3613	19.6387
46.5132	74	67.4146	6.58536
46.5336	52	67.4682	-15.4682
46.5541	50	67.5219	-17.5219
46.5745	63	67.5759	-4.57593
46.595	62	67.6302	-5.63017
46.6154	52	67.6885	-15.6885
46.6359	74	67.7433	6.25673
46.6564	69	67.7983	1.20169
46.6768	62	67.8536	-5.85363
46.6973	67	67.9092	-0.909234
46.7177	72	67.9651	4.03487
46.7382	64	68.0213	-4.02133
46.7586	82	68.0779	13.9221
46.7791	61	68.1347	-7.1347
46.7995	74	68.1919	5.80812
46.82	90	68.2494	21.7506
46.8405	67	68.3073	-1.30733
46.8609	83	68.3656	14.6344
46.8814	63	68.4243	-5.42432
46.9018	73	68.4834	4.51656
46.9223	65	68.543	-3.543
46.9427	89	68.603	20.397
46.9632	64	68.6635	-4.66352
46.9836	67	68.7245	-1.72454
47.0041	78	68.7861	9.21391
47.0246	69	68.8482	0.151791
47.045	69	68.9109	0.0890739
47.0655	64	68.9743	-4.97428
47.0859	67	69.0383	-2.0383
47.1064	72	69.103	2.89697
47.1268	75	69.1685	5.83149
47.1473	83	69.2348	13.7652
47.1677	76	69.302	6.69805
47.1882	70	69.37	0.629987
47.2087	80	69.4391	10.5609
47.2291	72	69.5091	2.49086
47.2496	75	69.5803	5.41965
47.27	77	69.6528	7.34724
47.2905	68	69.7265	-1.72647
47.3109	58	69.8016	-11.8016
47.3314	81	69.8782	11.1218
47.3518	62	69.9564	-7.95643
47.3723	61	70.0364	-9.03642
47.3928	63	70.1183	-7.11831
47.4132	72	70.2021	1.79786
47.4337	61	70.2882	-9.28819
47.4541	71	70.3767	0.623255
47.4746	71	70.469	0.53099
47.495	70	70.5632	-0.563185
47.5155	79	70.6601	8.33988
47.5359	76	70.7603	5.23975
47.5564	78	70.8638	7.1362
47.5769	65	70.971	-5.97096
47.5973	86	71.0819	14.9181
47.6178	77	71.1967	5.80329
47.6382	82	71.3155	10.6845
47.6587	81	71.4392	9.56084
47.6791	60	71.5656	-11.5656
47.6996	84	71.695	12.305
47.72	75	71.8277	3.1723
47.7405	72	71.9624	0.0375926
47.761	79	72.0981	6.90188
47.7814	68	72.2335	-4.23352
47.8019	64	72.367	-8.36704
47.8223	74	72.497	1.50304
47.8428	88	72.6215	15.3785
47.8632	86	72.7389	13.2611
47.8837	77	72.8477	4.15235
47.9041	90	72.9466	17.0534
47.9246	81	73.035	7.96496
47.9451	77	73.1127	3.88731
47.9655	81	73.1798	7.82025
47.986	80	73.2369	6.76313
48.0064	70	73.285	-3.28502
48.0269	78	73.3254	4.67458
48.0473	64	73.3595	-9.35951
48.0678	67	73.3888	-6.38881
48.0882	84	73.4149	10.5851
48.1087	79	73.4393	5.56072
48.1292	85	73.4634	11.5366
48.1496	67	73.4886	-6.48865
48.1701	83	73.516	9.48397
48.1905	89	73.5465	15.4535
48.211	86	73.5808	12.4192
48.2314	64	73.6193	-9.61933
48.2519	77	73.6626	3.33741
48.2723	75	73.7108	1.28925
48.2928	78	73.7639	4.23606
48.3133	95	73.8222	21.1778
48.3337	89	73.8855	15.1145
48.3542	66	73.9538	-7.95383
48.3746	80	74.0271	5.97289
48.3951	76	74.1053	1.89474
48.4155	78	74.1882	3.81178
48.436	67	74.2759	-7.27593
48.4564	84	74.3683	9.63166
48.4769	80	74.4654	5.53456
48.4974	81	74.5672	6.43278
48.5178	87	74.6737	12.3263
48.5383	76	74.7849	1.21512
48.5587	80	74.9009	5.09913
48.5792	75	75.0217	-0.0217398
48.5996	76	75.1476	0.852389
48.6201	84	75.2786	8.72138
48.6405	72	75.415	-3.41498
48.661	79	75.5574	3.44259
48.6815	83	75.7082	7.29176
48.7019	75	75.8619	-0.861862
48.7224	91	76.0218	14.9782
48.7428	74	76.1883	-2.1883
48.7633	86	76.3618	9.63819
48.7837	74	76.5427	-2.54272
48.8042	79	76.7315	2.26853
48.8246	78	76.9286	1.07142
48.8451	87	77.1346	9.8654
48.8656	92	77.3501	14.6499
48.886	79	77.5759	1.42412
48.9065	81	77.8126	3.18743
48.9269	89	78.0612	10.9388
48.9474	85	78.3226	6.67745
48.9678	80	78.5974	1.4026
48.9883	98	78.887	19.113
49.0087	78	79.1927	-1.19268
49.0292	94	79.5156	14.4844
49.0497	72	79.8667	-7.86666
49.0701	89	80.2288	8.77121
49.0906	84	80.613	3.38703
49.111	88	81.013	6.987
49.1315	87	81.447	5.55296
49.1519	86	81.9091	4.09091
49.1724	64	82.4014	-18.4014
49.1928	86	82.9262	3.07383
49.2133	94	83.4858	10.5142
49.2338	76	84.0824	-8.08241
49.2542	101	84.7181	16.2819
49.2747	89	85.3947	3.60534
49.2951	109	86.1132	22.8868
49.3156	103	86.874	16.126
49.336	89	87.6765	1.32354
49.3565	97	88.5183	8.48174
49.3769	88	89.3952	-1.39516
49.3974	114	90.3006	23.6994
49.4179	92	91.2256	0.774365
49.4383	115	92.158	22.842
49.4588	91	93.0825	-2.08255
49.4792	96	93.9818	2.01819
49.4997	106	94.8364	11.1636
49.5201	98	95.6265	2.37353
49.5406	107	96.333	10.667
49.561	125	96.9394	28.0606
49.5815	106	97.433	8.56703
49.602	88	97.8059	-9.80594
49.6224	123	98.0557	24.9443
49.6429	103	98.1847	4.81531
49.6633	107	98.2	8.8
49.6838	109	98.1124	10.8876
49.7042	105	97.9356	7.06441
49.7247	113	97.6852	15.3148
49.7451	107	97.3782	9.62177
49.7656	118	97.0318	20.9682
49.7861	110	96.6634	13.3366
49.8065	106	96.289	9.71102
49.827	109	95.923	13.077
49.8474	93	95.5779	-2.57788
49.8679	111	95.2641	15.7359
49.8883	103	94.9896	8.01039
49.9088	92	94.7606	-2.7606
49.9292	96	94.5813	1.41874
49.9497	79	94.4543	-15.4543
49.9702	90	94.3814	-4.38135
49.9906	97	94.363	2.63703
50.0111	117	94.3992	22.6008
50.0315	91	94.4897	-3.48973
50.052	103	94.6339	8.36609
50.0724	96	94.8311	1.1689
50.0929	96	95.0806	0.919356
50.1133	87	95.382	-8.38203
50.1338	100	95.7349	4.26511
50.1543	113	96.1391	16.8609
50.1747	88	96.5947	-8.59468
50.1952	85	97.1021	-12.1021
50.2156	103	97.6618	5.33818
50.2361	119	98.2749	20.7251
50.2565	98	98.9425	-0.942513
50.277	108	99.6662	8.3338
50.2974	97	100.448	-3.44782
50.3179	113	101.29	11.7104
50.3384	88	102.194	-14.194
50.3588	110	103.164	6.83588
50.3793	104	104.203	-0.203157
50.3997	108	105.316	2.68403
50.4202	96	106.505	-10.5046
50.4406	114	107.775	6.22506
50.4611	115	109.133	5.86695
50.4815	111	110.583	0.417205
50.502	116	112.132	3.86842
50.5225	123	113.787	9.21348
50.5429	105	115.556	-10.5555
50.5634	95	117.447	-22.4472
50.5838	116	119.471	-3.47122
50.6043	111	121.638	-10.6382
50.6247	126	123.96	2.04013
50.6452	134	126.449	7.5507
50.6656	129	129.121	-0.120948
50.6861	136	131.991	4.0092
50.7066	130	135.077	-5.07662
50.727	162	138.398	23.6019
50.7475	143	141.977	1.02278
50.7679	134	145.838	-11.8382
50.7884	144	150.008	-6.00809
50.8088	174	154.517	19.4832
50.8293	167	159.397	7.60254
50.8497	153	164.687	-11.6866
50.8702	171	170.424	0.575849
[truncated: 1,913 more rows]

## Sheet: Extended Fig. 1c
2Theta	y_obs	y_calc	y_diff
10	191	222.181	-31.1812
10.0205	235	221.762	13.2379
10.0409	219	221.338	-2.33814
10.0614	216	220.91	-4.90956
10.0818	220	220.476	-0.476465
10.1023	220	220.039	-0.0389891
10.1227	256	219.597	36.4027
10.1432	210	219.151	-9.15139
10.1636	234	218.702	15.2985
10.1841	238	218.248	19.7522
10.2046	192	217.79	-25.7902
10.225	208	217.329	-9.32907
10.2455	234	216.864	17.1356
10.2659	219	216.396	2.60375
10.2864	231	215.925	15.0752
10.3068	212	215.45	-3.4502
10.3273	198	214.972	-16.9725
10.3477	215	214.492	0.50819
10.3682	218	214.008	3.99175
10.3887	234	213.522	20.4781
10.4091	215	213.033	1.96706
10.4296	208	212.541	-4.54138
10.45	221	212.047	8.95264
10.4705	211	211.551	-0.550978
10.4909	219	211.052	7.94768
10.5114	211	210.551	0.448513
10.5318	218	210.049	7.95143
10.5523	192	209.544	-17.5437
10.5728	210	209.037	0.963146
10.5932	215	208.528	6.47177
10.6137	175	208.018	-33.0179
10.6341	211	207.506	3.4941
10.6546	216	206.992	9.00764
10.675	217	206.477	10.5226
10.6955	198	205.961	-7.96095
10.7159	199	205.443	-6.44324
10.7364	201	204.924	-3.9243
10.7569	185	204.404	-19.4042
10.7773	217	203.883	13.117
10.7978	180	203.361	-23.3609
10.8182	201	202.838	-1.83776
10.8387	211	202.314	8.6862
10.8591	202	201.789	0.210937
10.8796	213	201.264	11.7364
10.9	222	200.738	21.2625
10.9205	192	200.211	-8.21083
10.941	194	199.684	-5.68364
10.9614	220	199.156	20.844
10.9819	219	198.628	20.372
11.0023	197	198.1	-1.09964
11.0228	207	197.571	9.42896
11.0432	201	197.042	3.95776
11.0637	193	196.513	-3.51331
11.0841	193	195.984	-2.9843
11.1046	195	195.455	-0.455261
11.1251	179	194.926	-15.9263
11.1455	190	194.397	-4.39735
11.166	199	193.869	5.13142
11.1864	214	193.34	20.66
11.2069	197	192.812	4.18831
11.2273	200	192.284	7.71634
11.2478	198	191.756	6.24401
11.2682	208	191.229	16.7713
11.2887	182	190.702	-8.70191
11.3092	190	190.176	-0.175586
11.3296	203	189.65	13.3502
11.3501	186	189.125	-3.12463
11.3705	186	188.6	-2.60008
11.391	212	188.076	23.9238
11.4114	189	187.553	1.44692
11.4319	177	187.031	-10.0307
11.4523	172	186.509	-14.5092
11.4728	152	185.988	-33.9885
11.4933	197	185.469	11.5313
11.5137	185	184.95	0.0501473
11.5342	175	184.432	-9.432
11.5546	186	183.915	2.08481
11.5751	197	183.399	13.6005
11.5955	181	182.885	-1.88486
11.616	175	182.371	-7.37144
11.6364	202	181.859	20.1407
11.6569	177	181.348	-4.34837
11.6774	172	180.839	-8.83883
11.6978	189	180.331	8.66926
11.7183	189	179.824	9.17582
11.7387	197	179.319	17.6807
11.7592	179	178.816	0.183864
11.7796	179	178.315	0.685011
11.8001	195	177.816	17.1839
11.8205	198	177.32	20.6804
11.841	170	176.826	-6.82612
11.8615	188	176.336	11.6641
11.8819	185	175.849	9.15057
11.9024	185	175.367	9.63298
11.9228	161	174.889	-13.8886
11.9433	182	174.413	7.58684
11.9637	164	173.938	-9.9382
11.9842	177	173.46	3.54007
12.0046	197	172.975	24.0251
12.0251	157	172.482	-15.482
12.0456	182	171.984	10.0165
12.066	148	171.483	-23.4832
12.0865	139	170.984	-31.9843
12.1069	163	170.489	-7.48889
12.1274	172	169.998	2.00231
12.1478	136	169.511	-33.5107
12.1683	158	169.028	-11.0276
12.1887	163	168.548	-5.548
12.2092	185	168.072	16.9285
12.2297	180	167.598	12.4021
12.2501	195	167.127	27.8732
12.2706	161	166.658	-5.65818
12.291	150	166.192	-16.1918
12.3115	158	165.728	-7.72759
12.3319	155	165.265	-10.2655
12.3524	177	164.805	12.1946
12.3728	155	164.347	-9.34743
12.3933	186	163.891	22.1086
12.4138	171	163.437	7.56261
12.4342	138	162.985	-24.9853
12.4547	155	162.535	-7.53527
12.4751	145	162.087	-17.0872
12.4956	171	161.641	9.35899
12.516	181	161.197	19.8032
12.5365	166	160.755	5.24539
12.5569	171	160.314	10.6856
12.5774	151	159.876	-8.87606
12.5979	173	159.44	13.5603
12.6183	160	159.005	0.994608
12.6388	164	158.573	5.42698
12.6592	174	158.143	15.8574
12.6797	181	157.714	23.2858
12.7001	139	157.288	-18.2877
12.7206	166	156.863	9.13671
12.741	139	156.441	-17.4408
12.7615	160	156.02	3.97968
12.782	159	155.602	3.39818
12.8024	154	155.185	-1.1853
12.8229	137	154.771	-17.7708
12.8433	158	154.358	3.64175
12.8638	146	153.948	-7.94772
12.8842	171	153.539	17.4608
12.9047	150	153.133	-3.13263
12.9251	146	152.728	-6.72808
12.9456	149	152.326	-3.32552
12.9661	149	151.925	-2.92496
12.9865	140	151.526	-11.5264
13.007	141	151.13	-10.1298
13.0274	162	150.735	11.2648
13.0479	126	150.343	-24.3426
13.0683	127	149.952	-22.952
13.0888	164	149.563	14.4366
13.1092	152	149.177	2.82323
13.1297	140	148.792	-8.79212
13.1502	158	148.409	9.59055
13.1706	143	148.029	-5.02875
13.1911	162	147.65	14.35
13.2115	145	147.273	-2.27329
13.232	154	146.899	7.10148
13.2524	156	146.526	9.47429
13.2729	154	146.155	7.84514
13.2933	133	145.786	-12.786
13.3138	133	145.419	-12.419
13.3343	167	145.054	21.946
13.3547	133	144.691	-11.691
13.3752	153	144.33	8.6701
13.3956	159	143.971	15.0293
13.4161	147	143.613	3.3865
13.4365	142	143.258	-1.25818
13.457	133	142.905	-9.90479
13.4774	147	142.553	4.44668
13.4979	143	142.204	0.796251
13.5184	169	141.856	27.1439
13.5388	142	141.51	0.489684
13.5593	135	141.166	-6.16644
13.5797	152	140.824	11.1756
13.6002	139	140.484	-1.48433
13.6206	157	140.146	16.8539
13.6411	121	139.81	-18.8097
13.6615	144	139.475	4.52481
13.682	133	139.143	-6.14252
13.7025	147	138.812	8.18831
13.7229	143	138.483	4.5173
13.7434	119	138.156	-19.1555
13.7638	156	137.83	18.1698
13.7843	131	137.507	-6.50668
13.8047	138	137.185	0.815039
13.8252	133	136.865	-3.86504
13.8456	147	136.547	10.4531
13.8661	145	136.231	8.76943
13.8866	145	135.916	9.08394
13.907	120	135.603	-15.6033
13.9275	135	135.292	-0.292208
13.9479	120	134.983	-14.9829
13.9684	124	134.675	-10.6754
13.9888	129	134.37	-5.36954
14.0093	127	134.065	-7.06544
14.0297	144	133.763	10.2369
14.0502	154	133.462	20.5376
14.0707	137	133.163	3.83659
14.0911	116	132.866	-16.8661
14.1116	131	132.571	-1.57052
14.132	107	132.277	-25.2766
14.1525	133	131.984	1.01569
14.1729	136	131.694	4.30631
14.1934	131	131.405	-0.404712
14.2138	138	131.117	6.88263
14.2343	100	130.832	-30.8317
14.2548	133	130.548	2.45245
14.2752	115	130.265	-15.265
14.2957	145	129.984	15.0159
14.3161	128	129.705	-1.70476
14.3366	131	129.427	1.57298
14.357	128	129.151	-1.15086
14.3775	123	128.876	-5.87625
14.3979	138	128.603	9.39681
14.4184	147	128.332	18.6683
14.4389	127	128.062	-1.06169
14.4593	118	127.793	-9.79322
14.4798	158	127.526	30.4737
14.5002	127	127.261	-0.2608
14.5207	122	126.997	-4.99683
14.5411	103	126.734	-23.7343
14.5616	117	126.473	-9.47332
14.582	126	126.214	-0.213768
14.6025	131	125.956	5.04434
14.623	136	125.699	10.301
14.6434	119	125.444	-6.44376
14.6639	113	125.19	-12.1899
14.6843	126	124.938	1.06245
14.7048	140	124.687	15.3135
14.7252	105	124.437	-19.4369
14.7457	119	124.189	-5.18871
14.7661	128	123.942	4.05808
14.7866	130	123.696	6.30358
14.8071	138	123.452	14.5477
14.8275	134	123.209	10.7905
14.848	147	122.968	24.032
14.8684	114	122.728	-8.72787
14.8889	128	122.489	5.51096
14.9093	136	122.252	13.7485
14.9298	130	122.015	7.98473
14.9502	130	121.78	8.21968
14.9707	118	121.547	-3.54664
14.9912	118	121.314	-3.31422
15.0116	120	121.083	-1.08305
15.0321	138	120.853	17.1469
15.0525	131	120.624	10.3756
15.073	113	120.397	-7.39689
15.0934	114	120.171	-6.17064
15.1139	137	119.946	17.0544
15.1343	111	119.722	-8.72174
15.1548	138	119.499	18.5009
15.1753	129	119.278	9.72241
15.1957	119	119.057	-0.0572652
15.2162	120	118.838	1.1619
15.2366	121	118.62	2.37992
15.2571	125	118.403	6.5968
15.2775	140	118.187	21.8126
15.298	143	117.973	25.0272
15.3184	130	117.759	12.2407
15.3389	141	117.547	23.4531
15.3594	128	117.336	10.6645
15.3798	106	117.125	-11.1253
15.4003	109	116.916	-7.91608
15.4207	124	116.708	7.29204
15.4412	101	116.501	-15.5009
15.4616	116	116.295	-0.294872
15.4821	130	116.09	13.9101
15.5025	120	115.886	4.11407
15.523	112	115.683	-3.68298
15.5435	105	115.481	-10.481
15.5639	104	115.28	-11.2801
15.5844	114	115.08	-1.08017
15.6048	114	114.881	-0.881207
15.6253	128	114.683	13.3168
15.6457	135	114.486	20.5138
15.6662	112	114.29	-2.29012
15.6866	119	114.095	4.905
15.7071	104	113.901	-9.90082
15.7276	107	113.708	-6.70757
15.748	120	113.515	6.48477
15.7685	122	113.324	8.67619
15.7889	106	113.133	-7.1333
15.8094	106	112.944	-6.94368
15.8298	105	112.755	-7.75496
15.8503	116	112.567	3.43289
15.8707	131	112.38	18.6199
15.8912	129	112.194	16.806
15.9117	113	112.009	0.991239
15.9321	125	111.824	13.1756
15.9526	105	111.641	-6.64078
15.973	106	111.458	-5.45805
15.9935	107	111.276	-4.27614
16.0139	111	111.095	-0.0950423
16.0344	109	110.915	-1.91476
16.0548	112	110.735	1.26473
16.0753	125	110.557	14.4434
16.0958	118	110.379	7.62132
16.1162	115	110.202	4.79844
16.1367	111	110.025	0.974787
16.1571	116	109.85	6.15037
16.1776	115	109.675	5.3252
16.198	106	109.501	-3.50073
16.2185	113	109.327	3.6726
16.2389	114	109.155	4.84519
16.2594	87	108.983	-21.9829
16.2799	99	108.812	-9.81181
16.3003	102	108.641	-6.64139
16.3208	113	108.472	4.52831
16.3412	108	108.303	-0.30269
16.3617	139	108.134	30.8656
16.3821	107	107.967	-0.966788
16.4026	119	107.8	11.2001
16.423	100	107.634	-7.63365
16.4435	127	107.468	19.5319
16.464	100	107.303	-7.30322
16.4844	115	107.139	7.86098
16.5049	114	106.975	7.02452
16.5253	102	106.813	-4.81261
16.5458	113	106.65	6.34959
16.5662	109	106.489	2.51114
16.5867	101	106.328	-5.32798
16.6071	105	106.168	-1.16777
16.6276	105	106.008	-1.00822
16.6481	117	105.849	11.1507
16.6685	102	105.691	-3.69115
16.689	113	105.534	7.46633
16.7094	106	105.377	0.623093
16.7299	126	105.221	20.7791
16.7503	108	105.066	2.93426
16.7708	103	104.911	-1.91145
16.7912	114	104.758	9.24184
16.8117	110	104.606	5.39401
16.8322	102	104.455	-2.45511
16.8526	109	104.306	4.69428
16.8731	99	104.158	-5.15797
16.8935	102	104.012	-2.01203
16.914	103	103.868	-0.867958
16.9344	112	103.726	8.27442
16.9549	102	103.584	-1.58435
16.9753	108	103.443	4.55687
16.9958	99	103.3	-4.30032
17.0163	95	103.154	-8.1544
17.0367	116	103.005	12.9953
17.0572	109	102.851	6.14861
17.0776	103	102.696	0.30434
17.0981	103	102.539	0.461142
17.1185	108	102.382	5.61772
17.139	95	102.227	-7.22685
17.1594	90	102.073	-12.073
17.1799	90	101.921	-11.921
17.2004	106	101.771	4.22943
17.2208	102	101.622	0.378293
17.2413	92	101.474	-9.47418
17.2617	86	101.328	-15.3278
17.2822	104	101.182	2.81755
17.3026	93	101.038	-8.03793
17.3231	105	100.894	4.10584
17.3435	116	100.751	15.2489
17.364	85	100.609	-15.6086
17.3845	86	100.467	-14.4666
17.4049	100	100.325	-0.325248
17.4254	85	100.184	-15.1844
17.4458	117	100.044	16.956
17.4663	98	99.904	-1.90404
17.4867	98	99.7646	-1.76457
17.5072	96	99.6255	-3.62555
17.5276	95	99.487	-4.48697
17.5481	95	99.3488	-4.34881
17.5686	88	99.2111	-11.2111
17.589	87	99.075	-12.075
17.6095	89	98.9381	-9.93812
17.6299	112	98.8016	13.1984
17.6504	118	98.6655	19.3345
17.6708	116	98.5298	17.4702
17.6913	91	98.3945	-7.39453
17.7117	96	98.2596	-2.2596
17.7322	100	98.1251	1.87495
17.7527	108	97.9909	10.0091
17.7731	96	97.8571	-1.85708
17.7936	96	97.7237	-1.72365
17.814	94	97.5906	-3.59059
17.8345	108	97.4579	10.5421
17.8549	120	97.3255	22.6745
17.8754	77	97.1936	-20.1936
17.8958	108	97.0619	10.9381
17.9163	109	96.9307	12.0693
17.9368	119	96.7997	22.2003
17.9572	113	96.6691	16.3309
17.9777	91	96.5389	-5.5389
17.9981	107	96.409	10.591
18.0186	63	96.2794	-33.2794
18.039	77	96.1502	-19.1502
18.0595	114	96.0213	17.9787
18.0799	77	95.8928	-18.8928
18.1004	103	95.7645	7.23548
18.1209	107	95.6366	11.3634
18.1413	92	95.509	-3.50903
18.1618	90	95.3818	-5.38178
18.1822	103	95.2548	7.74516
18.2027	79	95.1282	-16.1282
18.2231	98	95.0019	2.99807
18.2436	96	94.8759	1.12406
18.264	125	94.7503	30.2497
18.2845	86	94.6249	-8.62492
18.305	82	94.4999	-12.4999
18.3254	97	94.3751	2.62487
18.3459	90	94.2507	-4.2507
18.3663	99	94.1266	4.87342
18.3868	93	94.0028	-1.00276
18.4072	90	93.8792	-3.87925
18.4277	98	93.756	4.24397
18.4481	92	93.6331	-1.63312
18.4686	91	93.5105	-2.51051
18.4891	100	93.3882	6.61181
18.5095	88	93.2665	-5.26645
18.53	85	93.1457	-8.14571
18.5504	108	93.0243	14.9757
18.5709	97	92.9032	4.0968
18.5913	85	92.7824	-7.78238
18.6118	93	92.6619	0.338149
18.6322	96	92.5416	3.45838
18.6527	84	92.4217	-8.42167
18.6732	70	92.302	-22.302
18.6936	90	92.1826	-2.18265
18.7141	85	92.0636	-7.06357
18.7345	93	91.9448	1.05522
18.755	83	91.8263	-8.82628
18.7754	96	91.7081	4.29194
18.7959	104	91.5901	12.4099
18.8163	90	91.4725	-1.47248
18.8368	89	91.3551	-2.35511
18.8573	84	91.238	-7.23803
18.8777	89	91.1212	-2.12123
18.8982	106	91.0047	14.9953
18.9186	99	90.8885	8.11151
18.9391	102	90.7725	11.2275
18.9595	89	90.6569	-1.65687
18.98	94	90.5415	3.45852
19.0004	106	90.4264	15.5736
19.0209	81	90.3116	-9.31155
19.0414	93	90.197	2.80299
19.0618	91	90.0827	0.917256
19.0823	85	89.9688	-4.96876
19.1027	98	89.8551	8.14494
19.1232	82	89.7416	-7.74164
19.1436	93	89.6285	3.3715
19.1641	95	89.5156	5.48436
19.1845	83	89.4031	-6.40306
19.205	71	89.2908	-18.2908
19.2255	104	89.1787	14.8213
19.2459	140	89.067	50.933
19.2664	85	88.9556	-3.95556
19.2868	82	88.8444	-6.84438
19.3073	86	88.7335	-2.73349
19.3277	84	88.6229	-4.62289
19.3482	84	88.5126	-4.51256
19.3686	85	88.4025	-3.40252
19.3891	105	88.2927	16.7073
19.4096	92	88.1832	3.81676
19.43	90	88.0741	1.92594
19.4505	101	87.9652	13.0348
19.4709	83	87.8566	-4.85655
19.4914	102	87.7482	14.2518
19.5118	71	87.6402	-16.6402
19.5323	88	87.5325	0.467545
19.5527	95	87.425	7.575
19.5732	92	87.3178	4.68216
19.5937	97	87.211	9.78902
19.6141	83	87.1044	-4.1044
19.6346	94	86.9981	7.00187
19.655	78	86.8922	-8.89215
19.6755	92	86.7865	5.21353
19.6959	100	86.6811	13.3189
19.7164	97	86.576	10.424
19.7368	79	86.4713	-7.47126
19.7573	69	86.3668	-17.3668
19.7778	94	86.2627	7.73735
19.7982	89	86.1588	2.84118
19.8187	79	86.0553	-7.0553
19.8391	95	85.9521	9.0479
19.8596	83	85.8492	-2.84922
19.88	74	85.7467	-11.7467
19.9005	69	85.6444	-16.6444
19.9209	100	85.5426	14.4574
19.9414	100	85.441	14.559
19.9619	79	85.3398	-6.33981
19.9823	93	85.239	7.76104
20.0028	94	85.1385	8.86153
20.0232	103	85.0383	17.9617
20.0437	91	84.9386	6.06141
20.0641	89	84.8392	4.16078
20.0846	93	84.7402	8.25976
20.105	77	84.6417	-7.64166
20.1255	78	84.5435	-6.5435
20.146	79	84.4457	-5.44571
20.1664	86	84.3484	1.65157
20.1869	82	84.2516	-2.25161
20.2073	87	84.1553	2.84473
20.2278	98	84.0594	13.9406
20.2482	83	83.9642	-0.964157
20.2687	76	83.8694	-7.86943
20.2891	71	83.7753	-12.7753
20.3096	92	83.6818	8.31816
20.3301	80	83.5891	-3.58907
20.3505	78	83.497	-5.49705
20.371	91	83.4058	7.59416
20.3914	78	83.3155	-5.31555
20.4119	83	83.2263	-0.226255
20.4323	77	83.1381	-6.13808
20.4528	102	83.0512	18.9488
20.4732	75	82.9657	-7.96571
20.4937	75	82.8819	-7.88192
20.5142	73	82.8001	-9.8001
20.5346	81	82.7206	-1.72064
20.5551	92	82.6441	9.35594
20.5755	82	82.5711	-0.571067
20.596	79	82.5026	-3.50264
20.6164	91	82.4401	8.55992
20.6369	88	82.3851	5.61486
20.6573	75	82.34	-7.34002
20.6778	67	82.3075	-15.3075
20.6983	72	82.2907	-10.2907
20.7187	72	82.2933	-10.2933
20.7392	96	82.3189	13.6811
20.7596	84	82.3702	1.62978
20.7801	78	82.4485	-4.44853
20.8005	70	82.5509	-12.5509
20.821	91	82.6672	8.33279
20.8414	92	82.777	9.223
20.8619	94	82.8503	11.1497
20.8824	89	82.8563	6.14373
20.9028	79	82.7764	-3.77643
20.9233	82	82.612	-0.612037
20.9437	86	82.3805	3.61952
20.9642	74	82.1075	-8.10746
20.9846	84	81.8197	2.18033
21.0051	75	81.5385	-6.53854
21.0255	79	81.2772	-2.27718
21.046	80	81.0411	-1.0411
21.0665	79	80.8308	-1.83081
21.0869	99	80.6442	18.3558
21.1074	82	80.4779	1.52213
21.1278	84	80.3285	3.67153
21.1483	87	80.1927	6.80733
21.1687	78	80.0676	-2.0676
21.1892	87	79.9509	7.0491
21.2096	83	79.8407	3.15931
21.2301	67	79.7355	-12.7355
21.2506	86	79.6343	6.36568
21.271	74	79.5363	-5.53629
21.2915	85	79.4408	5.55916
21.3119	94	79.3475	14.6525
21.3324	66	79.256	-13.256
21.3528	79	79.1661	-0.166083
21.3733	79	79.0775	-0.0775055
21.3937	75	78.9901	-3.99014
21.4142	94	78.9038	15.0962
21.4347	73	78.8185	-5.81853
21.4551	70	78.7341	-8.73411
21.4756	76	78.6505	-2.6505
21.496	77	78.5676	-1.56765
21.5165	79	78.4855	0.514497
21.5369	82	78.404	3.59598
21.5574	79	78.3232	0.676838
21.5778	77	78.2429	-1.2429
21.5983	77	78.1632	-1.1632
21.6188	73	78.084	-5.08404
21.6392	87	78.0054	8.9946
21.6597	70	77.9273	-7.92727
21.6801	75	77.8496	-2.84962
21.7006	73	77.7724	-4.77245
21.721	93	77.6957	15.3043
21.7415	81	77.6195	3.38053
21.7619	68	77.5437	-9.54365
21.7824	70	77.4683	-7.46827
21.8029	81	77.3933	3.60669
21.8233	82	77.3188	4.68123
21.8438	106	77.2446	28.7554
21.8642	80	77.1709	2.82908
21.8847	84	77.0976	6.90239
21.9051	70	77.0247	-7.02469
21.9256	70	76.9522	-6.95217
21.946	69	76.88	-7.88004
21.9665	88	76.8083	11.1917
21.987	84	76.737	7.26304
22.0074	59	76.666	-17.666
22.0279	78	76.5954	1.40459
22.0483	93	76.5252	16.4748
22.0688	73	76.4554	-3.45538
22.0892	84	76.3859	7.61406
22.1097	76	76.3169	-0.316866
22.1301	76	76.2482	-0.248168
22.1506	65	76.1798	-11.1798
22.1711	81	76.1119	4.88811
22.1915	66	76.0443	-10.0443
22.212	81	75.9771	5.0229
22.2324	67	75.9103	-8.91025
22.2529	80	75.8438	4.15622
22.2733	59	75.7777	-16.7777
22.2938	65	75.7119	-10.7119
22.3142	80	75.6466	4.35345
22.3347	84	75.5815	8.41846
22.3552	82	75.5169	6.4831
22.3756	75	75.4526	-0.452614
22.3961	78	75.3887	2.6113
22.4165	81	75.3251	5.67486
22.437	60	75.262	-15.262
22.4574	89	75.1991	13.8009
22.4779	72	75.1367	-3.13666
22.4983	88	75.0746	12.9254
22.5188	64	75.0128	-11.0128
22.5393	81	74.9514	6.04857
22.5597	80	74.8904	5.10959
22.5802	75	74.8297	0.170256
22.6006	71	74.7694	-3.76944
22.6211	74	74.7095	-0.709502
22.6415	77	74.6499	2.35008
22.662	72	74.5907	-2.5907
22.6824	88	74.5318	13.4682
22.7029	75	74.4733	0.526674
22.7234	80	74.4152	5.58482
22.7438	70	74.3574	-4.35739
22.7643	76	74.3	1.70004
22.7847	71	74.2429	-3.24288
22.8052	82	74.1862	7.81384
22.8256	60	74.1298	-14.1298
22.8461	75	74.0738	0.926207
22.8665	71	74.0181	-3.01814
22.887	81	73.9628	7.03715
22.9075	80	73.9079	6.09209
22.9279	81	73.8533	7.14668
22.9484	77	73.7991	3.20091
22.9688	78	73.7452	4.25478
22.9893	78	73.6917	4.30831
23.0097	63	73.6385	-10.6385
23.0302	61	73.5857	-12.5857
23.0506	69	73.5332	-4.53324
23.0711	90	73.4811	16.5189
23.0916	74	73.4294	0.570636
23.112	62	73.378	-11.378
23.1325	78	73.3269	4.67311
23.1529	76	73.2762	2.72382
23.1734	64	73.2258	-9.22582
23.1938	69	73.1758	-4.17581
23.2143	79	73.1261	5.87385
23.2347	76	73.0768	2.92317
23.2552	72	73.0279	-1.02786
23.2757	72	72.9792	-0.979243
23.2961	57	72.931	-15.931
23.3166	68	72.883	-4.88304
23.337	80	72.8355	7.16454
23.3575	76	72.7879	3.21206
23.3779	78	72.7401	5.25989
23.3984	59	72.6936	-13.6936
23.4188	74	72.6474	1.35261
23.4393	62	72.6015	-10.6015
23.4598	72	72.556	-0.556035
23.4802	86	72.5109	13.4891
23.5007	66	72.466	-6.46604
23.5211	69	72.4216	-3.42156
23.5416	79	72.3774	6.62259
23.562	73	72.3336	0.666402
23.5825	45	72.2901	-27.2901
23.6029	81	72.2472	8.75285
23.6234	84	72.2044	11.7956
23.6439	72	72.1619	-0.161888
23.6643	71	72.1198	-1.11976
23.6848	64	72.078	-8.07796
23.7052	84	72.0365	11.9635
23.7257	73	71.9954	1.00464
23.7461	75	71.9546	3.04545
23.7666	86	71.9141	14.0859
23.787	88	71.8739	16.1261
23.8075	78	71.8341	6.16588
23.828	70	71.7946	-1.79463
23.8484	63	71.7555	-8.75547
23.8689	64	71.7166	-7.71663
23.8893	75	71.6781	3.32188
23.9098	77	71.6399	5.36007
23.9302	70	71.6021	-1.60206
23.9507	68	71.5645	-3.56451
23.9711	86	71.5273	14.4727
23.9916	70	71.4904	-1.49039
24.0121	73	71.4538	1.5462
24.0325	77	71.4175	5.58247
24.053	75	71.3816	3.61842
24.0734	59	71.3459	-12.3459
24.0939	82	71.3106	10.6894
24.1143	71	71.2756	-0.275613
24.1348	82	71.2409	10.7591
24.1552	73	71.2065	1.79347
24.1757	68	71.1712	-3.1712
24.1962	75	71.1375	3.86255
24.2166	63	71.104	-8.10401
24.2371	68	71.0709	-3.07088
24.2575	83	71.038	11.962
24.278	72	71.0055	0.994481
24.2984	82	70.9733	11.0267
24.3189	69	70.9414	-1.94138
24.3393	78	70.9098	7.09025
24.3598	80	70.8784	9.12157
24.3803	72	70.8474	1.15259
24.4007	68	70.8167	-2.81669
24.4212	76	70.7863	5.21375
24.4416	59	70.7561	-11.7561
24.4621	63	70.7263	-7.72628
24.4825	74	70.6967	3.30327
24.503	82	70.6675	11.3325
24.5234	66	70.6385	-4.6385
24.5439	63	70.6098	-7.60981
24.5644	77	70.5814	6.41858
24.5848	70	70.5534	-0.553408
24.6053	73	70.5256	2.47436
24.6257	74	70.4981	3.5019
24.6462	73	70.4708	2.52916
24.6666	79	70.4439	8.55614
24.6871	91	70.4172	20.5828
24.7075	61	70.3907	-9.39074
24.728	77	70.3646	6.63541
24.7485	78	70.3387	7.66129
24.7689	76	70.3131	5.68689
24.7894	62	70.2878	-8.28778
24.8098	73	70.2627	2.73728
24.8303	72	70.2379	1.76208
24.8507	67	70.2134	-3.2134
24.8712	69	70.1891	-1.18914
24.8916	66	70.1651	-4.16514
24.9121	99	70.1414	28.8586
24.9326	70	70.1179	-0.117933
24.953	63	70.0947	-7.09472
24.9735	69	70.0718	-1.07176
24.9939	76	70.0491	5.95094
25.0144	52	70.0266	-18.0266
25.0348	86	70.0044	15.9956
25.0553	69	69.9825	-0.982488
25.0757	75	69.9608	5.0392
25.0962	73	69.9394	3.06064
25.1167	73	69.9182	3.08184
25.1371	88	69.8972	18.1028
25.1576	76	69.8765	6.12349
25.178	68	69.856	-1.85604
25.1985	77	69.8358	7.16418
25.2189	62	69.8158	-7.81583
25.2394	83	69.7961	13.2039
25.2598	60	69.7766	-9.77657
25.2803	75	69.7573	5.2427
25.3008	80	69.7382	10.2618
25.3212	77	69.7194	7.28057
25.3417	50	69.7008	-19.7008
25.3621	67	69.6825	-2.68249
25.3826	67	69.6644	-2.66435
25.403	70	69.6464	0.353559
25.4235	86	69.6288	16.3712
25.4439	68	69.6113	-1.61128
25.4644	63	69.594	-6.59403
25.4849	73	69.577	3.423
25.5053	78	69.5602	8.43982
25.5258	77	69.5436	7.45642
25.5462	57	69.5272	-12.5272
25.5667	68	69.511	-1.51101
25.5871	72	69.495	2.50497
25.6076	78	69.4793	8.52073
25.628	63	69.4637	-6.4637
25.6485	75	69.4483	5.55166
25.669	73	69.4332	3.56681
25.6894	65	69.4182	-4.41823
25.7099	76	69.4035	6.59653
25.7303	70	69.3889	0.611094
25.7508	89	69.3745	19.6255
25.7712	61	69.3604	-8.36036
25.7917	81	69.3464	11.6536
25.8121	67	69.3326	-2.33258
25.8326	73	69.319	3.68103
25.8531	69	69.3056	-0.305551
25.8735	73	69.2923	3.70769
25.894	73	69.2793	3.72074
25.9144	77	69.2664	7.73361
25.9349	63	69.2537	-6.25369
25.9553	68	69.2412	-1.24118
25.9758	78	69.2288	8.77116
25.9962	63	69.2167	-6.21667
26.0167	74	69.2047	4.79532
26.0372	65	69.1929	-4.19286
26.0576	69	69.1812	-0.181209
26.0781	60	69.1697	-9.16973
26.0985	74	69.1948	4.80524
26.119	90	69.184	20.816
26.1394	65	69.1735	-4.17347
26.1599	73	69.1631	3.83693
26.1803	57	69.1529	-12.1529
26.2008	90	69.1428	20.8572
26.2213	64	69.1329	-5.13292
26.2417	50	69.1232	-19.1232
26.2622	77	69.7748	7.22518
26.2826	57	69.7716	-12.7716
26.3031	54	69.7686	-15.7686
26.3235	60	69.7658	-9.76583
26.344	74	69.7633	4.23666
26.3644	74	69.7611	4.23889
26.3849	63	69.7591	-6.75914
26.4054	56	69.7574	-13.7574
26.4258	61	69.756	-8.756
26.4463	91	69.7548	21.2452
26.4667	63	69.7539	-6.75394
26.4872	66	69.7533	-3.75332
26.5076	70	69.753	0.247
26.5281	69	69.753	-0.752971
26.5485	63	69.7532	-6.75325
26.569	73	69.7538	3.24617
26.5895	56	69.7547	-13.7547
26.6099	73	69.756	3.24399
26.6304	64	69.7576	-5.75763
26.6508	75	69.7596	5.24037
26.6713	66	69.7621	-3.76205
26.6917	64	69.7649	-5.76493
26.7122	79	69.7683	9.23168
26.7326	89	69.7723	19.2277
26.7531	66	69.777	-3.77697
26.7736	88	69.7824	18.2176
26.794	65	69.7889	-4.78892
26.8145	84	69.7966	14.2034
26.8349	65	69.8058	-4.80577
26.8554	74	69.8167	4.18329
26.8758	86	69.8298	16.1702
26.8963	71	69.8453	1.15469
26.9167	81	69.8636	11.1364
26.9372	60	69.885	-9.88496
26.9577	94	69.9093	24.0907
26.9781	55	69.9365	-14.9365
26.9986	71	69.9654	1.03462
27.019	84	69.9944	14.0056
27.0395	62	70.021	-8.02105
27.0599	89	70.0424	18.9576
27.0804	79	70.0562	8.94378
27.1008	73	70.0617	2.9383
27.1213	68	70.0767	-2.07674
27.1418	61	70.0872	-9.08719
27.1622	72	70.0749	1.92511
27.1827	85	70.0605	14.9395
27.2031	60	70.0459	-10.0459
27.2236	62	70.0329	-8.03292
27.244	75	70.0224	4.97762
27.2645	70	70.0148	-0.0147704
27.2849	73	70.0101	2.98987
27.3054	73	70.0083	2.9917
27.3259	71	70.009	0.991012
27.3463	74	70.0119	3.98811
27.3668	75	70.0167	4.98333
27.3872	71	70.0231	0.976946
27.4077	73	70.0308	2.96922
27.4281	67	70.0397	-3.03965
27.4486	83	70.0495	12.9505
27.469	78	70.0602	7.93982
27.4895	74	70.0716	3.92838
27.51	85	70.1803	14.8197
27.5304	84	70.7551	13.2449
27.5509	73	70.7768	2.22318
27.5713	78	70.7993	7.20071
27.5918	70	70.8225	-0.822495
27.6122	81	70.8464	10.1536
27.6327	70	70.8711	-0.871078
27.6531	59	70.8965	-11.8965
27.6736	80	70.9226	9.07742
27.6941	90	70.9494	19.0506
27.7145	73	70.9771	2.02294
27.735	87	71.0054	15.9946
27.7554	81	71.0346	9.9654
27.7759	70	71.0646	-1.06456
27.7963	74	71.0953	2.90467
27.8168	79	71.1269	7.87306
27.8372	86	71.1594	14.8406
27.8577	75	71.1927	3.80728
27.8782	74	71.2269	2.77306
27.8986	75	71.2621	3.73791
27.9191	69	71.2982	-2.29818
27.9395	72	71.3352	0.664755
27.96	75	71.3733	3.62669
27.9804	76	71.4124	4.5876
28.0009	75	71.4526	3.54745
28.0213	94	71.4938	22.5062
28.0418	79	71.5362	7.46383
28.0623	81	71.5797	9.42029
28.0827	74	71.6245	2.37555
28.1032	66	71.6704	-5.67044
28.1236	84	71.7177	12.2823
28.1441	81	71.7663	9.23371
28.1645	69	71.8163	-2.81626
28.185	68	71.8677	-3.86765
28.2054	81	71.9205	9.07949
28.2259	70	71.9749	-1.9749
28.2464	78	72.0309	5.96912
28.2668	79	72.0885	6.91151
28.2873	74	72.1478	1.85218
28.3077	91	72.2089	18.7911
28.3282	62	72.2718	-10.2718
28.3486	62	72.3367	-10.3367
28.3691	88	72.4035	15.5965
28.3895	77	72.4724	4.52755
28.41	68	72.5435	-4.54354
28.4305	86	72.6169	13.3831
28.4509	78	72.6926	5.30742
28.4714	86	72.7707	13.2293
28.4918	77	72.8514	4.14856
28.5123	64	72.9348	-8.93482
28.5327	98	73.021	24.979
28.5532	92	73.1136	18.8864
28.5736	73	73.2058	-0.205805
28.5941	90	73.3012	16.6988
28.6146	79	73.4	5.59997
28.635	79	73.5024	5.49763
28.6555	79	73.6084	5.39157
28.6759	79	73.7184	5.28159
28.6964	72	73.8325	-1.8325
28.7168	89	73.9509	15.0491
28.7373	69	74.0739	-5.07394
28.7577	78	74.2018	3.79821
28.7782	75	74.3348	0.665249
28.7987	65	74.4731	-9.47312
28.8191	76	74.6172	1.38276
28.8396	85	74.7674	10.2326
28.86	86	74.9241	11.0759
28.8805	71	75.0877	-4.08768
28.9009	82	75.2587	6.74128
28.9214	87	75.4377	11.5623
28.9418	79	75.625	3.37495
28.9623	73	75.8215	-2.82147
28.9828	71	76.0276	-5.02763
29.0032	80	76.2443	3.75575
29.0237	69	76.4722	-7.47218
29.0441	87	76.7124	10.2876
29.0646	74	76.9658	-2.96581
29.085	92	77.2337	14.7663
29.1055	75	77.5174	-2.51743
29.1259	77	77.8184	-0.818426
29.1464	74	78.1384	-4.13843
29.1669	75	78.4794	-3.47943
29.1873	77	78.8437	-1.8437
29.2078	77	79.2339	-2.23392
29.2282	76	79.6532	-3.65325
29.2487	117	80.1055	36.8945
29.2691	80	80.5953	-0.595277
29.2896	79	81.1284	-2.12843
29.31	100	81.7123	18.2877
29.3305	93	82.3565	10.6435
29.351	82	83.0737	-1.07365
29.3714	75	83.8802	-8.88019
29.3919	76	84.7979	-8.79793
29.4123	112	85.8623	26.1377
29.4328	92	87.1062	4.89381
29.4532	84	88.5756	-4.57559
29.4737	88	90.3251	-2.32514
29.4941	82	92.4171	-10.4171
29.5146	99	94.9189	4.0811
29.5351	94	97.8982	-3.89819
29.5555	98	101.416	-3.41597
29.576	102	105.517	-3.51678
29.5964	106	110.205	-4.20454
29.6169	119	115.418	3.58157
29.6373	113	120.995	-7.99491
29.6578	114	126.623	-12.6233
29.6782	135	131.84	3.15963
29.6987	130	136.101	-6.10137
29.7192	139	138.934	0.0664537
29.7396	143	140.093	2.90735
29.7601	142	139.613	2.38713
29.7805	138	137.735	0.264914
29.801	166	134.811	31.1889
29.8214	127	131.251	-4.25082
29.8419	118	127.478	-9.47824
29.8623	117	123.866	-6.86582
29.8828	103	120.681	-17.681
29.9033	99	118.082	-19.0817
29.9237	125	116.141	8.85896
29.9442	107	114.838	-7.83835
29.9646	107	114.14	-7.14013
29.9851	108	114	-5.99992
30.0055	105	114.369	-9.36877
30.026	102	115.202	-13.2017
30.0464	119	116.462	2.53813
30.0669	123	118.123	4.87743
30.0874	119	120.169	-1.16854
30.1078	124	122.596	1.40384
30.1283	105	125.413	-20.4135
30.1487	112	128.64	-16.64
30.1692	125	132.307	-7.30683
30.1896	149	136.457	12.5427
30.2101	163	141.148	21.852
30.2305	140	146.451	-6.45066
30.251	161	152.455	8.54464
30.2715	160	159.274	0.725574
30.2919	159	167.048	-8.04801
30.3124	150	175.951	-25.951
30.3328	176	186.202	-10.2017
30.3533	182	198.071	-16.0712
30.3737	195	211.895	-16.8952
30.3942	212	228.085	-16.085
30.4146	217	247.139	-30.139
30.4351	261	269.944	-8.94399
30.4556	283	296.614	-13.6139
30.476	311	328.235	-17.2351
30.4965	338	365.689	-27.6888
30.5169	369	409.901	-40.9014
30.5374	450	461.759	-11.7593
30.5578	485	521.945	-36.9451
30.5783	557	590.647	-33.6465
30.5987	620	667.09	-47.09
30.6192	702	748.914	-46.9142
30.6397	792	831.56	-39.5603
30.6601	849	908.136	-59.1359
30.6806	949	970.347	-21.3466
30.701	1029	1010.63	18.3677
30.7215	1073	1024.54	48.458
30.7419	1056	1011.69	44.3097
30.7624	1021	974.988	46.0121
30.7828	938	919.124	18.8762
30.8033	898	849.675	48.325
30.8238	756	772.636	-16.636
30.8442	680	693.749	-13.7495
30.8647	595	617.685	-22.6855
30.8851	529	547.551	-18.5514
30.9056	463	484.927	-21.9269
30.926	378	430.232	-52.2319
30.9465	350	383.158	-33.1581
30.9669	348	343.017	4.98309
30.9874	272	308.969	-36.9687
31.0079	262	280.157	-18.1568
31.0283	227	255.777	-28.7772
31.0488	194	235.111	-41.1106
31.0692	164	217.533	-53.5328
31.0897	158	202.514	-44.5143
31.1101	152	189.613	-37.6127
31.1306	154	178.463	-24.4632
31.151	150	168.768	-18.768
31.1715	137	160.285	-23.2851
31.192	127	152.819	-25.8186
31.2124	123	146.21	-23.21
31.2329	131	140.331	-9.33057
31.2533	117	135.075	-18.0754
31.2738	108	130.358	-22.3581
31.2942	119	126.107	-7.10722
31.3147	96	122.263	-26.2632
31.3351	96	118.776	-22.7757
31.3556	101	115.602	-14.6023
31.3761	113	112.707	0.29347
31.3965	93	110.057	-17.0572
31.417	111	107.627	3.37256
31.4374	88	105.394	-17.3938
31.4579	97	103.336	-6.33604
31.4783	84	101.436	-17.4363
31.4988	95	99.6791	-4.67906
31.5192	99	98.0506	0.949387
31.5397	75	96.5389	-21.5389
31.5602	83	95.1333	-12.1333
31.5806	93	93.8243	-0.824284
31.6011	74	92.6036	-18.6036
31.6215	88	91.4637	-3.46374
31.642	80	90.3982	-10.3982
31.6624	66	89.401	-23.401
31.6829	90	88.4671	1.5329
31.7033	84	87.592	-3.59196
31.7238	83	86.7716	-3.77158
31.7443	86	86.0026	-0.00257157
31.7647	98	85.2822	12.7178
31.7852	76	84.6178	-8.61782
31.8056	82	83.9907	-1.99069
31.8261	74	83.4061	-9.40613
31.8465	67	82.8796	-15.8796
31.867	85	82.3858	2.61424
31.8874	95	82.1145	12.8855
31.9079	84	81.834	2.16597
31.9284	66	81.4953	-15.4953
31.9488	84	81.2146	2.78538
31.9693	86	80.9961	5.00389
31.9897	69	80.8432	-11.8432
32.0102	80	80.758	-0.758016
32.0306	72	80.7397	-8.73972
32.0511	90	80.7832	9.21683
32.0715	80	80.8761	-0.87612
32.092	84	81.0044	2.99558
32.1125	96	81.1237	14.8763
32.1329	82	81.189	0.810954
32.1534	92	81.1619	10.8381
32.1738	108	81.0124	26.9876
32.1943	102	80.7322	21.2678
32.2147	90	80.3317	9.66833
32.2352	104	79.8307	24.1693
32.2556	71	79.2528	-8.25283
32.2761	78	78.625	-0.624981
32.2966	75	77.9774	-2.97739
32.317	79	77.3411	1.6589
32.3375	72	76.7402	-4.74022
32.3579	93	76.1911	16.8089
32.3784	82	75.7036	6.29644
32.3988	83	75.2838	7.71616
32.4193	62	74.9379	-12.9379
32.4397	66	74.6758	-8.67578
32.4602	90	74.487	15.513
32.4807	61	74.4919	-13.4919
32.5011	76	74.804	1.19596
32.5216	80	75.8506	4.14936
32.542	71	78.9974	-7.99742
32.5625	100	84.3309	15.6691
32.5829	74	82.9252	-8.92522
32.6034	82	78.3609	3.63914
32.6238	86	77.0555	8.94446
32.6443	87	78.5916	8.40835
32.6648	84	77.7949	6.20511
32.6852	61	75.005	-14.005
32.7057	65	73.1694	-8.16935
32.7261	69	72.3193	-3.31932
32.7466	70	71.8476	-1.84764
32.767	69	71.5316	-2.53163
32.7875	56	71.2938	-15.2938
32.8079	64	71.1003	-7.10029
32.8284	75	70.9346	4.06543
32.8489	63	70.7878	-7.78784
32.8693	90	70.6549	19.3451
32.8898	68	70.5324	-2.53242
32.9102	65	70.4184	-5.41842
32.9307	64	70.3114	-6.31141
32.9511	73	70.2104	2.78963
32.9716	68	70.1146	-2.11457
32.992	65	70.0235	-5.02353
33.0125	72	69.9367	2.06327
33.033	77	69.8538	7.14616
33.0534	62	69.7746	-7.77458
33.0739	72	69.6987	2.30126
33.0943	74	69.6261	4.37385
33.1148	69	69.5567	-0.556691
33.1352	67	69.4903	-2.49033
33.1557	84	69.4269	14.5731
33.1761	65	69.3662	-4.36619
33.1966	66	69.3083	-3.30827
33.2171	85	69.253	15.747
33.2375	73	69.1933	3.80671
33.258	70	69.1396	0.860448
33.2784	87	69.0931	17.9069
33.2989	67	69.0491	-2.04908
33.3193	67	68.9949	-1.99494
33.3398	78	68.9206	9.07938
33.3602	71	68.8852	2.11478
33.3807	58	68.8523	-10.8523
33.4012	71	68.8221	2.17795
33.4216	96	68.7945	27.2055
33.4421	63	68.7696	-5.76957
33.4625	69	68.7473	0.25268
33.483	71	68.7278	2.2722
33.5034	74	68.7111	5.28893
33.5239	66	68.6972	-2.6972
33.5443	71	68.6864	2.31359
33.5648	83	68.6788	14.3212
33.5853	67	68.6744	-1.67445
33.6057	78	68.6733	9.32667
33.6262	77	68.6756	8.3244
33.6466	66	68.6814	-2.68142
33.6671	75	68.6909	6.30907
33.6875	85	68.7045	16.2955
33.708	76	68.7224	7.27762
33.7284	72	68.7446	3.25544
33.7489	73	68.7713	4.22869
33.7694	74	68.8029	5.19712
33.7898	86	68.8396	17.1604
33.8103	72	68.8817	3.11825
33.8307	77	68.9301	8.06992
33.8512	70	68.9861	1.01389
33.8716	74	69.049	4.95103
33.8921	69	69.1182	-0.118237
33.9125	79	69.1956	9.80436
33.933	63	69.282	-6.28198
33.9535	89	69.3782	19.6218
33.9739	63	69.4861	-6.48608
33.9944	66	69.6069	-3.60691
34.0148	85	69.7424	15.2576
34.0353	80	69.8062	10.1938
34.0557	61	69.4218	-8.42183
34.0762	54	69.6278	-15.6278
34.0966	73	69.8643	3.13571
34.1171	60	70.1393	-10.1393
34.1376	64	70.4619	-6.46191
34.158	64	70.8433	-6.84329
34.1785	72	71.2971	0.702942
34.1989	88	71.8388	16.1612
34.2194	77	72.4855	4.5145
34.2398	78	73.2546	4.74538
34.2603	71	74.1639	-3.16389
34.2807	76	75.2265	0.77349
34.3012	76	76.4503	-0.450277
34.3217	70	77.8339	-7.83393
34.3421	72	79.3611	-7.36107
34.3626	89	80.9924	8.00756
34.383	88	82.6576	5.34241
34.4035	80	84.2531	-4.25314
34.4239	78	85.6478	-7.64784
34.4444	89	86.7153	2.28469
34.4648	84	87.3723	-3.37235
34.4853	76	87.6	-11.6
34.5058	102	87.4331	14.5669
34.5262	91	86.9331	4.06693
34.5467	115	86.1755	28.8245
34.5671	87	85.2402	1.75982
34.5876	84	84.2177	-0.217672
34.608	66	83.1982	-17.1982
34.6285	75	82.2574	-7.25744
34.6489	90	81.4481	8.55192
34.6694	86	80.8003	5.19971
34.6899	90	80.3324	9.6676
34.7103	77	80.0404	-3.04035
34.7308	84	79.9164	4.08364
34.7512	102	79.9495	22.0505
34.7717	99	80.1276	18.8724
34.7921	89	80.4384	8.56156
34.8126	95	80.8714	14.1286
34.833	90	81.4305	8.56953
34.8535	89	82.0997	6.90027
34.874	99	82.8757	16.1243
34.8944	91	83.7565	7.24355
34.9149	102	84.7434	17.2566
34.9353	90	85.8441	4.15589
34.9558	100	87.0623	12.9377
34.9762	87	88.4328	-1.43282
34.9967	108	89.9466	18.0534
35.0171	92	91.618	0.382036
35.0376	85	93.4638	-8.46381
35.0581	102	95.5042	6.49585
35.0785	105	97.7624	7.23755
35.099	125	100.27	24.7302
35.1194	115	103.12	11.8802
35.1399	134	105.652	28.3484
35.1603	111	109.243	1.75719
35.1808	119	113.29	5.71002
35.2012	128	117.866	10.1338
35.2217	142	123.057	18.9432
35.2422	150	128.982	21.0178
35.2626	137	135.931	1.06931
35.2831	165	143.925	21.0748
35.3035	169	153.135	15.8649
35.324	179	163.749	15.2511
35.3444	175	175.972	-0.972383
35.3649	199	190.026	8.97357
35.3853	223	206.229	16.7711
35.4058	207	225.18	-18.1802
35.4263	217	246.714	-29.7137
35.4467	231	270.912	-39.912
35.4672	301	297.7	3.29955
35.4876	321	326.773	-5.77259
35.5081	333	357.512	-24.5118
35.5285	303	388.83	-85.8304
35.549	381	418.386	-37.3858
35.5694	382	443.928	-61.9284
35.5899	375	463.463	-88.4628
35.6104	405	475.498	-70.4984
35.6308	438	479.226	-41.226
35.6513	404	474.587	-70.587
35.6717	394	461.827	-67.8272
35.6922	394	441.94	-47.9403
35.7126	393	417.434	-24.4342
35.7331	355	389.8	-34.7998
35.7535	344	360.516	-16.5157
35.774	305	330.946	-25.9464
35.7945	298	302.245	-4.24508
35.8149	249	275.451	-26.4515
35.8354	242	251.288	-9.28763
35.8558	210	229.603	-19.6035
35.8763	223	210.354	12.6458
35.8967	200	193.41	6.59021
35.9172	167	178.587	-11.5871
35.9376	183	165.677	17.323
35.9581	171	154.581	16.4193
35.9786	153	145.072	7.9275
35.999	156	136.774	19.2264
36.0195	135	129.523	5.47744
36.0399	117	123.176	-6.17562
36.0604	122	117.606	4.39381
36.0808	101	112.704	-11.7039
36.1013	99	108.418	-9.41763
36.1217	104	104.649	-0.648613
36.1422	101	101.277	-0.276651
36.1627	82	98.2504	-16.2504
36.1831	80	95.5261	-15.5261
36.2036	83	93.0665	-10.0665
36.224	87	90.84	-3.84003
36.2445	99	88.8383	10.1617
36.2649	93	87.0301	5.96986
36.2854	74	85.3801	-11.3801
36.3058	82	83.8743	-1.8743
36.3263	81	82.5013	-1.5013
36.3468	75	81.2515	-6.25147
36.3672	80	80.1169	-0.116898
36.3877	71	79.1003	-8.10029
36.4081	78	78.1907	-0.19068
36.4286	85	77.3765	7.62354
36.449	68	76.6534	-8.65339
36.4695	96	76.0166	19.9834
36.4899	77	75.4598	1.54015
36.5104	68	74.9743	-6.97433
36.5309	84	74.5527	9.44729
36.5513	79	74.1737	4.82633
36.5718	85	73.8113	11.1887
36.5922	69	73.4399	-4.43989
36.6127	69	73.0358	-4.03585
36.6331	69	72.584	-3.58395
36.6536	79	72.0783	6.92169
36.674	70	71.5297	-1.52973
36.6945	52	70.945	-18.945
36.715	75	70.3336	4.66637
36.7354	79	69.7082	9.29178
36.7559	59	69.0829	-10.0829
36.7763	66	68.4717	-2.47173
36.7968	56	67.8862	-11.8862
36.8172	53	67.3363	-14.3363
36.8377	77	66.8245	10.1755
36.8581	73	66.3512	6.64881
36.8786	67	65.9155	1.08447
36.8991	58	65.5153	-7.51534
36.9195	71	65.1477	5.85232
36.94	62	64.8093	-2.8093
36.9604	65	64.4984	0.501609
36.9809	64	64.2104	-0.210431
37.0013	58	63.9422	-5.94221
37.0218	66	63.7005	2.29951
37.0422	61	63.465	-2.46499
37.0627	70	63.2427	6.75732
37.0832	79	63.032	15.968
37.1036	52	62.8328	-10.8328
37.1241	64	62.6429	1.35712
37.1445	73	62.4613	10.5387
37.165	61	62.2874	-1.28736
37.1854	61	62.1205	-1.12049
37.2059	53	61.9602	-8.96019
37.2263	59	61.806	-2.80605
37.2468	50	61.6585	-11.6585
37.2673	72	61.5164	10.4836
37.2877	70	61.3732	8.62682
37.3082	60	61.2454	-1.24535
37.3286	70	61.1188	8.88116
37.3491	63	60.9969	2.00308
37.3695	62	60.8795	1.12053
37.39	60	60.767	-0.766971
37.4104	80	60.6587	19.3413
37.4309	76	60.5547	15.4453
37.4514	60	60.455	-0.454955
37.4718	69	60.3596	8.64042
37.4923	66	60.2688	5.73121
37.5127	71	60.1829	10.8171
37.5332	71	60.1029	10.8971
37.5536	69	60.029	8.97097
37.5741	59	59.9625	-0.962545
37.5945	51	59.9053	-8.90535
37.615	69	59.8605	9.1395
37.6355	73	59.8331	13.1669
37.6559	66	59.8324	6.16755
37.6764	56	59.876	-3.87602
37.6968	66	59.9999	6.00014
37.7173	67	60.2898	6.71025
37.7377	65	60.9811	4.01889
37.7582	60	62.7682	-2.76821
37.7786	65	66.1578	-1.15778
37.7991	67	67.5428	-0.542792
37.8196	75	63.9887	11.0113
37.84	74	61.9213	12.0787
37.8605	62	61.962	0.0379951
37.8809	72	63.122	8.87798
37.9014	63	63.1153	-0.115306
37.9218	71	61.0771	9.92286
37.9423	62	59.8343	2.16569
37.9627	57	59.2701	-2.27014
37.9832	52	58.9675	-6.96751
38.0037	58	58.776	-0.775966
38.0241	58	58.6391	-0.639103
38.0446	64	58.5326	5.46739
38.065	54	58.4447	-4.44467
38.0855	54	58.369	-4.36899
38.1059	54	58.302	-4.30198
38.1264	69	58.2413	10.7587
38.1468	60	58.1855	1.81452
38.1673	61	58.1336	2.86638
38.1878	69	58.0851	10.9149
38.2082	58	58.028	-0.028009
38.2287	60	57.9851	2.01494
38.2491	66	57.9446	8.05542
38.2696	57	57.9064	-0.906407
38.29	57	57.8705	-0.87052
38.3105	73	57.837	15.163
38.3309	63	57.806	5.19402
38.3514	56	57.7777	-1.77771
38.3719	70	57.7525	12.2475
38.3923	65	57.7308	7.26923
38.4128	46	57.7129	-11.7129
38.4332	68	57.6993	10.3007
38.4537	56	57.6905	-1.69046
38.4741	58	57.687	0.312959
38.4946	62	57.686	4.31398
38.515	69	57.688	11.312
38.5355	56	57.7011	-1.70115
38.556	69	57.719	11.281
38.5764	63	57.7314	5.2686
38.5969	54	57.7548	-3.75482
38.6173	74	57.777	16.223
38.6378	61	57.7945	3.20552
38.6582	64	57.8037	6.19628
38.6787	48	57.8019	-9.80195
38.6991	59	57.7879	1.21212
38.7196	57	57.7618	-0.761829
38.7401	59	57.7251	1.27487
38.7605	59	57.6795	1.32054
38.781	60	57.6266	2.37344
38.8014	63	57.5684	5.4316
38.8219	58	57.5072	0.492819
38.8423	60	57.4452	2.55476
38.8628	74	57.3847	16.6153
38.8832	47	57.3273	-10.3273
38.9037	57	57.274	-0.273986
38.9242	63	57.2254	5.77457
38.9446	37	57.1818	-20.1818
38.9651	56	57.1429	-1.14288
38.9855	65	57.1084	7.89157
39.006	63	57.078	5.92197
39.0264	58	57.0512	0.948769
39.0469	61	57.0276	3.97242
39.0673	59	57.0067	1.99335
39.0878	65	56.9881	8.01192
39.1083	45	56.9715	-11.9715
39.1287	59	56.9566	2.04335
39.1492	66	56.9432	9.05677
39.1696	56	56.9311	-0.931067
39.1901	56	56.92	-0.919993
39.2105	68	56.9099	11.0901
39.231	68	56.9007	11.0993
39.2514	56	56.8923	-0.892307
39.2719	61	56.8847	4.11533
39.2924	63	56.8777	6.12226
39.3128	64	56.8715	7.12853
39.3333	60	56.8659	3.13415
39.3537	71	56.8608	14.1392
39.3742	56	56.8565	-0.856464
39.3946	62	56.8527	5.14733
39.4151	59	56.8494	2.15056
39.4355	47	56.8468	-9.84677
39.456	55	56.8446	-1.84464
39.4765	59	56.843	2.15696
39.4969	48	56.8361	-8.83608
39.5174	58	56.5921	1.40794
39.5378	58	56.5589	1.44112
39.5583	58	56.5608	1.43915
39.5787	55	56.5648	-1.56479
39.5992	51	56.5692	-5.56917
39.6196	60	56.574	3.426
39.6401	71	56.5794	14.4206
39.6606	64	56.5853	7.41472
39.681	66	56.5914	9.40856
39.7015	58	56.598	1.40196
39.7219	52	56.6051	-4.60506
39.7424	62	56.6125	5.38748
39.7628	52	56.6204	-4.6204
39.7833	55	56.6287	-1.62871
39.8037	52	56.6375	-4.63746
39.8242	72	56.6466	15.3534
39.8447	56	56.6562	-0.656241
39.8651	53	56.6663	-3.66627
39.8856	60	56.6767	3.32327
39.906	53	56.6876	-3.68762
39.9265	61	56.6989	4.30106
39.9469	61	56.7107	4.28929
39.9674	60	56.7229	3.27709
39.9878	63	56.7356	6.26445
40.0083	61	56.7486	4.25136
40.0288	66	56.7622	9.23782
40.0492	64	56.7762	7.22381
40.0697	53	56.7907	-3.79065
40.0901	70	56.8056	13.1944
40.1106	70	56.8211	13.1789
40.131	48	56.837	-8.83702
40.1515	57	56.8535	0.146479
40.1719	59	56.8706	2.12941
40.1924	63	56.8883	6.11174
40.2129	51	56.9066	-5.9066
40.2333	64	56.9257	7.07432
40.2538	73	56.9456	16.0544
40.2742	60	56.9665	3.03354
40.2947	49	56.9884	-7.98843
40.3151	60	57.0141	2.98589
40.3356	59	57.0389	1.96111
40.356	54	57.0654	-3.06542
40.3765	52	57.094	-5.09397
40.397	59	57.1248	1.87518
40.4174	56	57.1582	-1.15824
40.4379	69	57.1945	11.8055
40.4583	56	57.2337	-1.23373
40.4788	67	57.2761	9.72393
40.4992	64	57.3193	6.6807
40.5197	67	57.3675	9.63253
40.5401	77	57.4178	19.5822
40.5606	56	57.4694	-1.46938
40.5811	74	57.5206	16.4794
40.6015	62	57.5697	4.43031
40.622	44	57.6144	-13.6144
40.6424	61	57.653	3.34697
40.6629	48	57.6844	-9.68445
40.6833	59	57.7086	1.29141
40.7038	73	57.7261	15.2739
40.7242	78	57.7379	20.2621
40.7447	57	57.7449	-0.74494
40.7652	54	57.7483	-3.74831
40.7856	74	57.7492	16.2508
40.8061	58	57.4609	0.539081
40.8265	64	57.463	6.53697
40.847	59	57.4664	1.53358
40.8674	63	57.4719	5.52809
40.8879	72	57.48	14.52
40.9083	66	57.4909	8.50909
40.9288	59	57.5047	1.49533
40.9493	40	57.5212	-17.5212
40.9697	48	57.5402	-9.54022
40.9902	61	57.5616	3.43842
41.0106	51	57.585	-6.58501
41.0311	63	57.6102	5.38977
41.0515	57	57.637	-0.63702
41.072	58	57.6652	0.334844
41.0924	56	57.6944	-1.69445
41.1129	58	57.7247	0.275266
41.1334	61	57.7559	3.24412
41.1538	61	57.7878	3.21223
41.1743	67	57.8203	9.17967
41.1947	53	57.8535	-4.85347
41.2152	62	57.8872	4.11284
41.2356	68	57.9213	10.0787
41.2561	60	57.956	2.044
41.2765	56	57.9911	-1.99109
41.297	67	58.0266	8.97339
41.3175	47	58.0625	-11.0625
41.3379	70	58.0988	11.9012
41.3584	63	58.1355	4.86445
41.3788	68	58.1726	9.82738
41.3993	42	58.2101	-16.2101
41.4197	60	58.2479	1.75213
41.4402	55	58.286	-3.28603
41.4606	62	58.3245	3.67546
41.4811	54	58.3634	-4.3634
41.5016	53	58.405	-5.40499
41.522	73	58.4446	14.5554
41.5425	60	58.4845	1.51549
41.5629	64	58.5248	5.47523
41.5834	52	58.5654	-6.56536
41.6038	58	58.6063	-0.606284
41.6243	37	58.6473	-21.6473
41.6447	72	58.6887	13.3113
41.6652	56	58.7307	-2.73066
41.6857	68	58.7729	9.22708
41.7061	65	58.8155	6.18449
41.7266	65	58.8584	6.14157
41.747	63	58.9017	4.09832
41.7675	86	58.9453	27.0547
41.7879	45	58.9892	-13.9892
41.8084	62	59.0334	2.96655
41.8288	59	59.0781	-0.0780512
41.8493	73	59.123	13.877
41.8698	61	59.1683	1.83171
41.8902	62	59.2139	2.78605
41.9107	78	59.26	18.74
41.9311	70	59.3063	10.6937
41.9516	70	59.3531	10.6469
41.972	64	59.4002	4.59975
41.9925	51	59.4478	-8.4478
42.0129	63	59.4958	3.50422
42.0334	70	59.5442	10.4558
42.0539	52	59.5931	-7.59312
42.0743	68	59.6426	8.35745
42.0948	60	59.6926	0.307429
42.1152	51	59.7433	-8.74326
42.1357	65	59.7947	5.2053
42.1561	42	59.847	-17.847
42.1766	66	59.9004	6.09963
42.197	56	59.9549	-3.95493
42.2175	54	60.0109	-6.01093
42.238	70	60.0686	9.9314
42.2584	47	60.1282	-13.1282
42.2789	60	60.1901	-0.190094
42.2993	61	60.2545	0.745522
42.3198	76	60.3216	15.6784
42.3402	52	60.3918	-8.3918
42.3607	65	60.4651	4.53492
42.3811	59	60.5415	-1.54147
42.4016	77	60.6208	16.3792
42.4221	58	60.7026	-2.70256
42.4425	71	60.786	10.214
42.463	71	60.8698	10.1302
42.4834	63	60.9522	2.04783
42.5039	58	61.0311	-3.03115
42.5243	52	61.1047	-9.10465
42.5448	61	61.1707	-0.170728
42.5652	53	61.2295	-8.22946
42.5857	67	61.2806	5.7194
42.6062	61	61.3249	-0.324897
42.6266	57	61.3633	-4.36333
42.6471	78	61.3969	16.6031
42.6675	57	61.4267	-4.4267
42.688	48	61.454	-13.454
42.7084	58	61.4801	-3.48011
42.7289	54	61.5064	-7.50644
42.7493	61	61.5341	-0.534108
42.7698	54	61.5639	-7.56393
42.7903	67	61.5964	5.4036
42.8107	68	61.6318	6.36823
42.8312	62	61.6701	0.329931
42.8516	58	61.7112	-3.71123
42.8721	55	61.755	-6.75501
42.8925	69	61.8011	7.19886
42.913	69	61.8494	7.15061
42.9334	58	61.8995	-3.89948
42.9539	55	61.9512	-6.95117
42.9744	67	62.0042	4.99577
42.9948	58	62.0585	-4.05847
43.0153	68	62.1137	5.8863
43.0357	60	62.1698	-2.1698
43.0562	67	62.2266	4.77336
43.0766	83	62.2841	20.7159
43.0971	48	62.3422	-14.3422
43.1175	66	62.4007	3.59928
43.138	62	62.4597	-0.459747
43.1585	57	62.5192	-5.51921
43.1789	49	62.5791	-13.5791
43.1994	80	62.6393	17.3607
43.2198	61	62.6999	-1.69994
43.2403	54	62.7609	-8.76092
43.2607	70	62.8222	7.17776
43.2812	60	62.8839	-2.88392
43.3016	60	62.9459	-2.94594
43.3221	63	63.0083	-0.00829449
43.3426	57	63.071	-6.07099
43.363	85	63.134	21.866
43.3835	64	63.1974	0.802588
43.4039	58	63.2611	-5.26114
43.4244	60	63.3252	-3.32522
43.4448	72	63.3897	8.61033
43.4653	68	63.4545	4.54552
43.4857	64	63.5197	0.480335
43.5062	63	63.5852	-0.585244
43.5267	68	63.6512	4.34877
43.5471	53	63.7176	-10.7176
43.5676	56	63.7845	-7.78448
43.588	65	63.8518	1.1482
43.6085	61	63.9207	-2.92074
43.6289	50	63.9891	-13.9891
43.6494	54	64.058	-10.058
43.6698	50	64.3089	-14.3089
43.6903	63	64.3797	-1.3797
43.7108	63	64.4515	-1.45147
43.7312	62	64.524	-2.52399
43.7517	61	64.5973	-3.59733
43.7721	41	64.6716	-23.6716
43.7926	82	64.7469	17.2531
43.813	69	64.8233	4.17672
43.8335	54	64.901	-10.901
43.8539	68	64.9804	3.01964
43.8744	60	65.0615	-5.06153
43.8949	59	65.145	-6.14495
43.9153	75	65.2311	9.76887
43.9358	61	65.3207	-4.3207
43.9562	70	65.4145	4.5855
43.9767	62	65.5138	-3.51379
43.9971	62	65.6198	-3.61981
44.0176	62	65.7341	-3.73407
44.038	73	65.8584	7.14164
44.0585	56	65.9947	-9.99471
44.079	48	66.1453	-18.1453
44.0994	47	66.3124	-19.3124
44.1199	58	66.4981	-8.4981
44.1403	74	66.7045	7.29554
44.1608	56	66.933	-10.933
44.1812	65	67.1845	-2.18445
44.2017	76	67.4588	8.54121
44.2221	78	67.7545	10.2455
44.2426	68	68.0681	-0.0680732
44.2631	66	68.3938	-2.39378
44.2835	57	68.7227	-11.7227
44.304	57	69.0426	-12.0426
44.3244	75	69.3386	5.66144
44.3449	64	69.5949	-5.59488
44.3653	69	69.7981	-0.79808
44.3858	66	69.9381	-3.93814
44.4062	81	70.0155	10.9845
44.4267	80	70.0356	9.96436
44.4472	69	70.0057	-1.00574
44.4676	64	69.9328	-5.93284
44.4881	70	69.8237	0.176321
44.5085	55	69.6856	-14.6856
44.529	72	69.5271	2.47286
44.5494	67	69.3582	-2.35817
44.5699	67	69.1884	-2.18841
44.5903	58	69.0263	-11.0263
44.6108	64	68.878	-4.87802
44.6313	61	68.7482	-7.7482
44.6517	52	68.6388	-16.6388
44.6722	73	68.5505	4.44952
44.6926	62	68.4828	-6.48281
44.7131	69	68.4346	0.565417
44.7335	64	68.4042	-4.40416
44.754	69	68.3897	0.610345
44.7744	73	68.3891	4.61093
44.7949	60	68.4008	-8.40076
44.8154	77	68.4226	8.57742
44.8358	56	68.4531	-12.4531
44.8563	75	68.4908	6.5092
44.8767	70	68.5334	1.46663
44.8972	62	68.5805	-6.58047
44.9176	78	68.6312	9.36878
44.9381	59	68.6849	-9.68494
44.9585	70	68.7411	1.25894
44.979	80	68.7991	11.2009
44.9995	63	68.8588	-5.85882
45.0199	73	68.9199	4.08014
45.0404	77	68.982	8.01796
45.0608	70	69.0452	0.954817
45.0813	69	69.1092	-0.10917
45.1017	56	69.1739	-13.1739
45.1222	72	69.2393	2.76073
45.1426	80	69.3052	10.6948
45.1631	61	69.3717	-8.37169
45.1836	64	69.4515	-5.45152
45.204	50	69.519	-19.519
45.2245	85	69.5869	15.4131
45.2449	67	69.6551	-2.65512
45.2654	69	69.7237	-0.723669
45.2858	59	69.7925	-10.7925
45.3063	66	69.8616	-3.8616
45.3267	84	69.9309	14.0691
45.3472	71	70.0005	0.999482
45.3677	88	70.0703	17.9297
45.3881	56	70.1403	-14.1403
45.4086	71	70.2104	0.789605
45.429	66	70.2807	-4.28069
45.4495	59	70.3511	-11.3511
45.4699	59	70.4217	-11.4217
45.4904	68	70.4924	-2.49244
45.5108	67	70.5633	-3.56326
45.5313	89	70.6342	18.3658
45.5518	62	70.7052	-8.70523
45.5722	66	70.7764	-4.77635
45.5927	59	70.8476	-11.8476
45.6131	68	70.9188	-2.91884
45.6336	56	70.9902	-14.9902
45.654	59	71.0616	-12.0616
45.6745	71	71.1328	-0.132826
45.6949	64	71.2044	-7.20436
45.7154	80	71.2759	8.72405
45.7359	73	71.3476	1.65243
45.7563	82	71.4192	10.5808
45.7768	67	71.4909	-4.49094
45.7972	62	71.5627	-9.56267
45.8177	65	71.6344	-6.63443
45.8381	73	71.7824	1.21763
45.8586	85	71.96	13.04
45.879	59	72.0332	-13.0332
45.8995	73	72.1064	0.893615
45.92	75	72.1796	2.82039
45.9404	63	72.2529	-9.25286
45.9609	74	72.3261	1.67387
45.9813	61	72.3994	-11.3994
46.0018	66	72.4727	-6.47273
46.0222	61	72.546	-11.546
46.0427	68	72.6194	-4.61938
46.0631	64	72.6927	-8.69273
46.0836	73	72.7661	0.233919
46.1041	64	72.8394	-8.83944
46.1245	73	72.9128	0.0871936
46.145	62	72.9862	-10.9862
46.1654	87	73.0595	13.9405
46.1859	70	73.1329	-3.13292
46.2063	71	73.2063	-2.20629
46.2268	79	73.2797	5.72033
46.2472	63	73.353	-10.353
46.2677	61	73.4264	-12.4264
46.2882	71	73.4998	-2.49976
46.3086	83	73.5731	9.42688
46.3291	79	73.6465	5.35353
46.3495	69	73.7198	-4.71982
46.37	65	73.7932	-8.79316
46.3904	66	73.8665	-7.86649
46.4109	89	73.9398	15.0602
46.4313	65	74.015	-9.01496
46.4518	72	74.0992	-2.09916
46.4723	79	74.1726	4.82738
46.4927	75	74.2461	0.753919
46.5132	65	74.3195	-9.31954
46.5336	64	74.393	-10.393
46.5541	79	74.4664	4.53356
46.5745	80	74.5399	5.46011
46.595	72	74.6133	-2.61334
46.6154	80	74.6868	5.31322
46.6359	69	74.76	-5.75995
46.6564	58	74.8334	-16.8334
46.6768	62	74.9069	-12.9069
46.6973	84	74.9803	9.01967
46.7177	63	75.0538	-12.0538
46.7382	82	75.1273	6.87271
46.7586	78	75.2008	2.79922
46.7791	74	75.2743	-1.2743
46.7995	77	75.3488	1.65121
46.82	65	75.4224	-10.4224
46.8405	84	75.4959	8.50405
46.8609	69	75.5696	-6.56958
46.8814	59	75.6432	-16.6432
46.9018	80	75.7169	4.28306
46.9223	65	75.7907	-10.7907
46.9427	79	75.8645	3.13549
46.9632	81	75.9384	5.06162
46.9836	84	76.0123	7.98768
47.0041	76	76.0863	-0.0863496
47.0246	78	76.1605	1.83953
47.045	79	76.2347	2.76532
47.0655	68	76.309	-8.30901
47.0859	68	76.3835	-8.38348
47.1064	67	76.4581	-9.45808
47.1268	83	76.5329	6.46715
47.1473	74	76.6078	-2.6078
47.1677	85	76.683	8.31704
47.1882	63	76.7584	-13.7584
47.2087	75	76.834	-1.83401
47.2291	69	76.91	-7.90997
47.2496	70	76.9863	-6.98628
47.27	81	77.063	3.937
47.2905	65	77.1402	-12.1402
47.3109	65	77.2179	-12.2179
47.3314	86	77.2964	8.70364
47.3518	69	77.3756	-8.37561
47.3723	68	77.4559	-9.45587
47.3928	78	77.5374	0.462628
47.4132	86	77.6204	8.37957
47.4337	82	77.7054	4.29459
47.4541	88	77.7928	10.2072
47.4746	75	77.8817	-2.8817
47.495	99	77.9746	21.0254
47.5155	83	78.0729	4.92706
47.5359	71	78.1764	-7.17643
47.5564	70	78.286	-8.286
47.5769	78	78.4026	-0.402573
47.5973	72	78.527	-6.52703
47.6178	61	78.6602	-17.6602
47.6382	67	78.8027	-11.8027
47.6587	65	78.9549	-13.9549
47.6791	88	79.1169	8.88306
47.6996	83	79.2883	3.71173
47.72	78	79.4678	-1.46779
47.7405	85	79.6534	5.34655
47.761	80	79.8421	0.157881
47.7814	74	80.0294	-6.02939
47.8019	63	80.2097	-17.2097
47.8223	73	80.3766	-7.37662
47.8428	84	80.5242	3.47579
47.8632	82	80.6479	1.35212
47.8837	74	80.7455	-6.74545
47.9041	79	80.8173	-1.81731
47.9246	89	80.8656	8.13438
47.9451	69	80.8933	-11.8933
47.9655	85	80.9031	4.09691
47.986	75	80.8979	-5.89787
48.0064	103	80.8806	22.1194
48.0269	85	80.8548	4.14522
48.0473	63	80.8244	-17.8244
48.0678	97	80.7934	16.2066
48.0882	77	80.7654	-3.76543
48.1087	70	80.7441	-10.7441
48.1292	104	80.7296	23.2704
48.1496	78	80.7239	-2.72391
48.1701	76	80.7274	-4.72742
48.1905	89	80.7402	8.25984
48.211	88	80.7618	7.23822
48.2314	77	80.7917	-3.7917
48.2519	84	80.8292	3.17077
48.2723	78	80.8736	-2.8736
48.2928	72	80.924	-8.92404
48.3133	80	80.9799	-0.97994
48.3337	67	81.0403	-14.0403
48.3542	70	81.1047	-11.1047
48.3746	85	81.1725	3.82748
48.3951	83	81.2433	1.75665
48.4155	81	81.3168	-0.3168
48.436	90	81.3902	8.60985
48.4564	72	81.468	-9.46803
48.4769	88	81.5478	6.4522
48.4974	79	81.6294	-2.62936
48.5178	79	81.7126	-2.71262
48.5383	81	81.7975	-0.79753
48.5587	82	81.8841	0.115921
48.5792	69	81.9723	-12.9723
48.5996	83	82.0621	0.937854
48.6201	92	82.1537	9.84626
48.6405	90	82.2471	7.75287
48.661	88	82.3424	5.65761
48.6815	89	82.4396	6.56039
48.7019	92	82.5389	9.46108
48.7224	89	82.6404	6.35957
48.7428	75	82.7443	-7.74431
48.7633	102	82.8507	19.1493
48.7837	84	82.9598	1.04019
48.8042	76	83.0719	-7.07185
48.8246	72	83.1871	-11.1871
48.8451	92	83.3058	8.69424
48.8656	83	83.4282	-0.428244
48.886	115	83.5549	31.4451
48.9065	77	83.6863	-6.68629
48.9269	79	83.8229	-4.82289
48.9474	89	83.9655	5.03454
48.9678	86	84.1149	1.8851
48.9883	85	84.2723	0.727677
49.0087	89	84.4392	4.56082
49.0292	82	84.6173	-2.61731
49.0497	84	84.809	-0.809031
49.0701	82	85.0173	-3.01729
49.0906	94	85.2463	8.75367
49.111	95	85.5004	9.49959
49.1315	81	85.785	-4.78503
49.1519	98	86.1067	11.8933
49.1724	84	86.473	-2.47304
49.1928	124	86.8924	37.1076
49.2133	76	87.374	-11.374
49.2338	84	87.9274	-3.92737
49.2542	93	88.5622	4.43784
49.2747	108	89.2874	18.7126
49.2951	105	90.1109	14.8891
49.3156	93	91.0384	1.96159
49.336	97	92.0728	4.92724
49.3565	85	93.2125	-8.21248
49.3769	99	94.4504	4.54958
49.3974	103	95.7718	7.22825
49.4179	93	97.1518	-4.15184
49.4383	103	98.554	4.44599
49.4588	98	99.9286	-1.92859
49.4792	129	101.215	27.7854
49.4997	106	102.346	3.65439
49.5201	113	103.261	9.73931
49.5406	113	103.916	9.08415
49.561	108	104.292	3.70764
49.5815	122	104.397	17.6034
49.602	95	104.252	-9.25226
49.6224	115	103.89	11.1104
49.6429	98	103.339	-5.33864
49.6633	111	102.628	8.37179
49.6838	91	101.79	-10.7897
49.7042	113	100.86	12.1404
49.7247	99	99.8795	-0.879506
49.7451	96	98.8917	-2.89175
49.7656	104	97.9361	6.06388
49.7861	101	97.0405	3.95948
49.8065	94	96.2281	-2.22814
49.827	96	95.5123	0.48771
49.8474	107	94.8993	12.1007
49.8679	97	94.3902	2.60976
49.8883	99	93.9824	5.01764
49.9088	103	93.6704	9.32959
49.9292	102	93.4492	8.5508
49.9497	110	93.3093	16.6907
49.9702	121	93.2426	27.7574
49.9906	93	93.2416	-0.241601
50.0111	105	93.299	11.701
50.0315	101	93.4086	7.59144
50.052	95	93.5646	1.43543
50.0724	113	93.7624	19.2376
50.0929	115	93.9981	21.0019
50.1133	98	94.2688	3.73116
50.1338	100	94.5724	5.42762
50.1543	108	94.9072	13.0928
50.1747	117	95.2726	21.7274
50.1952	97	95.6682	1.33181
50.2156	99	96.0942	2.90581
50.2361	114	96.5512	17.4488
50.2565	98	97.0404	0.959639
50.277	105	97.5629	7.43708
50.2974	110	98.1206	11.8794
50.3179	125	98.7155	26.2845
50.3384	119	99.3498	19.6502
50.3588	102	100.026	1.97368
50.3793	91	100.748	-9.748
50.3997	115	101.518	13.4817
50.4202	121	102.341	18.6591
50.4406	113	103.22	9.77974
50.4611	125	104.161	20.8389
50.4815	104	105.169	-1.16873
50.502	113	106.249	6.75072
50.5225	113	107.409	5.5905
50.5429	123	108.657	14.343
50.5634	113	110	2.99957
50.5838	137	111.449	25.5506
50.6043	142	113.015	28.985
50.6247	150	114.71	35.2905
50.6452	137	116.547	20.4531
50.6656	140	118.543	21.4569
50.6861	137	120.716	16.284
50.7066	142	123.086	18.9143
50.727	144	125.675	18.3249
50.7475	176	128.51	47.4902
50.7679	148	131.619	16.3815
50.7884	176	135.034	40.9665
50.8088	168	138.791	29.2094
50.8293	167	142.93	24.0704
50.8497	190	147.494	42.5059
50.8702	159	152.532	6.46817
[truncated: 1,913 more rows]

## Sheet: Extended Fig. 1d
2Theta	y_obs	y_calc	y_diff
10	210	219.502	-9.50218
10.0205	204	218.849	-14.8494
10.0409	212	218.198	-6.19815
10.0614	220	217.549	2.45142
10.0818	219	216.901	2.09931
10.1023	212	216.255	-4.25451
10.1227	223	215.61	7.38992
10.1432	255	214.967	40.0326
10.1636	193	214.327	-21.3266
10.1841	219	213.688	5.31245
10.2046	213	213.05	-0.0504005
10.225	213	212.415	0.584854
10.2455	204	211.782	-7.78181
10.2659	218	211.15	6.84957
10.2864	215	210.521	4.47897
10.3068	205	209.894	-4.89363
10.3273	207	209.268	-2.26825
10.3477	223	208.645	14.3551
10.3682	198	208.024	-10.0237
10.3887	211	207.405	3.59546
10.4091	217	206.788	10.2125
10.4296	211	206.173	4.82737
10.45	189	205.56	-16.5599
10.4705	209	204.949	4.05063
10.4909	206	204.341	1.65896
10.5114	202	203.735	-1.73494
10.5318	217	203.131	13.8689
10.5523	165	202.529	-37.5295
10.5728	205	201.93	3.06986
10.5932	199	201.333	-2.33311
10.6137	191	200.738	-9.73839
10.6341	189	200.146	-11.146
10.6546	197	199.556	-2.55593
10.675	206	198.968	7.03177
10.6955	200	198.383	1.6171
10.7159	202	197.8	4.20004
10.7364	204	197.219	6.78059
10.7569	211	196.641	14.3587
10.7773	212	196.066	15.9345
10.7978	184	195.492	-11.4923
10.8182	196	194.921	1.0786
10.8387	200	194.353	5.64699
10.8591	189	193.787	-4.78708
10.8796	172	193.224	-21.2236
10.9	169	192.663	-23.6626
10.9205	203	192.104	10.8959
10.941	216	191.548	24.4518
10.9614	204	190.995	13.0053
10.9819	182	190.444	-8.4437
11.0023	197	189.895	7.10475
11.0228	189	189.349	-0.349319
11.0432	165	188.806	-23.8059
11.0637	192	188.265	3.73493
11.0841	214	187.727	26.2732
11.1046	203	187.191	15.809
11.1251	185	186.658	-1.65777
11.1455	192	186.127	5.87289
11.166	197	185.599	11.401
11.1864	189	185.073	3.92653
11.2069	193	184.551	8.4495
11.2273	183	184.03	-1.0301
11.2478	191	183.512	7.48772
11.2682	165	182.997	-17.997
11.2887	171	182.484	-11.4843
11.3092	184	181.974	2.02575
11.3296	188	181.467	6.53327
11.3501	175	180.962	-5.9618
11.3705	165	180.459	-15.4594
11.391	184	179.96	4.04032
11.4114	174	179.462	-5.46249
11.4319	182	178.968	3.0321
11.4523	193	178.476	14.5241
11.4728	171	177.986	-6.98648
11.4933	183	177.5	5.50034
11.5137	197	177.015	19.9846
11.5342	174	176.534	-2.53381
11.5546	204	176.055	27.9452
11.5751	190	175.578	14.4216
11.5955	176	175.105	0.895434
11.616	173	174.633	-1.63338
11.6364	199	174.165	24.8352
11.6569	179	173.699	5.30108
11.6774	207	173.236	33.7643
11.6978	170	172.775	-2.77511
11.7183	172	172.317	-0.317251
11.7387	159	171.862	-12.8621
11.7592	150	171.41	-21.4098
11.7796	170	170.96	-0.960336
11.8001	164	170.514	-6.51378
11.8205	161	170.07	-9.07026
11.841	176	169.63	6.37012
11.8615	167	169.193	-2.19283
11.8819	157	168.759	-11.7593
11.9024	175	168.33	6.6704
11.9228	180	167.904	12.096
11.9433	163	167.483	-4.4828
11.9637	162	167.066	-5.06626
11.9842	159	166.654	-7.65428
12.0046	148	166.246	-18.2461
12.0251	167	165.84	1.15993
12.0456	171	165.433	5.56678
12.066	189	165.022	23.9775
12.0865	185	164.606	20.3941
12.1069	157	164.184	-7.18409
12.1274	167	163.759	3.24059
12.1478	171	163.335	7.66503
12.1683	149	162.913	-13.9132
12.1887	185	162.496	22.5044
12.2092	164	162.082	1.91761
12.2297	162	161.674	0.3263
12.2501	178	161.269	16.7308
12.2706	179	160.869	18.1315
12.291	162	160.471	1.52859
12.3115	130	160.078	-30.0776
12.3319	179	159.687	19.3132
12.3524	162	159.299	2.70111
12.3728	162	158.914	3.08625
12.3933	142	158.531	-16.5313
12.4138	160	158.151	1.84866
12.4342	164	157.774	6.2261
12.4547	148	157.399	-9.39889
12.4751	156	157.026	-1.02626
12.4956	141	156.656	-15.656
12.516	144	156.288	-12.288
12.5365	141	155.922	-14.9223
12.5569	168	155.559	12.4411
12.5774	150	155.198	-5.19762
12.5979	184	154.839	29.1614
12.6183	158	154.482	3.51825
12.6388	143	154.127	-11.1271
12.6592	151	153.775	-2.77452
12.6797	150	153.424	-3.42411
12.7001	159	153.076	5.9242
12.7206	146	152.73	-6.72959
12.741	167	152.385	14.6145
12.7615	140	152.043	-12.0434
12.782	170	151.703	18.2966
12.8024	168	151.365	16.6346
12.8229	150	151.029	-1.0294
12.8433	160	150.695	9.30456
12.8638	162	150.363	11.6365
12.8842	149	150.033	-1.03349
12.9047	164	149.705	14.2945
12.9251	151	149.379	1.62061
12.9456	143	149.055	-6.05526
12.9661	137	148.733	-11.7331
12.9865	154	148.413	5.58724
13.007	129	148.094	-19.0944
13.0274	130	147.778	-17.7779
13.0479	166	147.463	18.5368
13.0683	151	147.15	3.84955
13.0888	163	146.84	16.1605
13.1092	154	146.53	7.46957
13.1297	143	146.223	-3.22316
13.1502	135	145.918	-10.9177
13.1706	139	145.614	-6.61403
13.1911	156	145.312	10.6879
13.2115	143	145.012	-2.01203
13.232	145	144.714	0.286335
13.2524	134	144.417	-10.417
13.2729	134	144.122	-10.1222
13.2933	149	143.829	5.17101
13.3138	144	143.538	0.462475
13.3343	157	143.248	13.7522
13.3547	138	142.96	-4.95966
13.3752	152	142.673	9.32677
13.3956	126	142.388	-16.3885
13.4161	156	142.105	13.8947
13.4365	133	141.824	-8.82388
13.457	146	141.544	4.45601
13.4774	125	141.266	-16.2657
13.4979	124	140.989	-16.989
13.5184	135	140.714	-5.71387
13.5388	139	140.44	-1.44032
13.5593	141	140.168	0.831692
13.5797	127	139.898	-12.8978
13.6002	128	139.629	-11.6289
13.6206	172	139.361	32.6385
13.6411	133	139.096	-6.09554
13.6615	139	138.831	0.168901
13.682	128	138.568	-10.5681
13.7025	145	138.307	6.69337
13.7229	132	138.047	-6.04658
13.7434	123	137.788	-14.788
13.7638	148	137.531	10.4692
13.7843	131	137.275	-6.27501
13.8047	141	137.021	3.97936
13.8252	131	136.768	-5.76766
13.8456	136	136.516	-0.516058
13.8661	128	136.266	-8.26582
13.8866	143	136.017	6.98307
13.907	149	135.769	13.2306
13.9275	135	135.523	-0.523164
13.9479	160	135.278	24.7217
13.9684	132	135.035	-3.03466
13.9888	148	134.792	13.2076
14.0093	143	134.551	8.44867
14.0297	112	134.312	-22.3116
14.0502	149	134.073	14.9269
14.0707	117	133.836	-16.8358
14.0911	119	133.6	-14.5998
14.1116	122	133.365	-11.365
14.132	136	133.131	2.8686
14.1525	137	132.899	4.10099
14.1729	123	132.668	-9.6678
14.1934	123	132.438	-9.43777
14.2138	110	132.209	-22.2089
14.2343	142	131.981	10.0188
14.2548	165	131.755	33.2454
14.2752	158	131.529	26.4708
14.2957	132	131.305	0.695163
14.3161	130	131.082	-1.08162
14.3366	138	130.859	7.1405
14.357	135	130.638	4.36154
14.3775	142	130.418	11.5815
14.3979	150	130.2	19.8004
14.4184	122	129.982	-7.98175
14.4389	131	129.765	1.23506
14.4593	115	129.549	-14.5492
14.4798	122	129.334	-7.33448
14.5002	143	129.121	13.8793
14.5207	135	128.908	6.09201
14.5411	129	128.696	0.303767
14.5616	148	128.485	19.5145
14.582	132	128.276	3.72436
14.6025	144	128.067	15.9332
14.623	124	127.859	-3.85888
14.6434	123	127.652	-4.65192
14.6639	131	127.446	3.55413
14.6843	131	127.241	3.75925
14.7048	132	127.037	4.96347
14.7252	128	126.833	1.16679
14.7457	112	126.631	-14.6308
14.7661	116	126.429	-10.4292
14.7866	138	126.228	11.7716
14.8071	128	126.029	1.9714
14.8275	125	125.83	-0.829618
14.848	149	125.631	23.3685
14.8684	129	125.434	3.56584
14.8889	143	125.238	17.7623
14.9093	130	125.042	4.95802
14.9298	136	124.847	11.1529
14.9502	142	124.653	17.347
14.9707	136	124.46	11.5403
14.9912	136	124.267	11.7328
15.0116	118	124.075	-6.0754
15.0321	120	123.884	-3.88439
15.0525	133	123.694	9.30588
15.073	106	123.505	-17.5046
15.0934	119	123.316	-4.3158
15.1139	125	123.128	1.87228
15.1343	97	122.94	-25.9404
15.1548	117	122.754	-5.7537
15.1753	135	122.568	12.4323
15.1957	97	122.382	-25.3825
15.2162	104	122.198	-18.1979
15.2366	108	122.014	-14.0139
15.2571	100	121.831	-21.8307
15.2775	129	121.648	7.35193
15.298	116	121.466	-5.46611
15.3184	128	121.285	6.71521
15.3389	119	121.104	-2.1041
15.3594	114	120.924	-6.92403
15.3798	120	120.745	-0.744583
15.4003	114	120.566	-6.56574
15.4207	110	120.387	-10.3875
15.4412	113	120.21	-7.20985
15.4616	132	120.033	11.9672
15.4821	124	119.856	4.1437
15.5025	120	119.68	0.319615
15.523	119	119.505	-0.505035
15.5435	127	119.33	7.66976
15.5639	129	119.156	9.844
15.5844	105	118.982	-13.9823
15.6048	131	118.809	12.1909
15.6253	123	118.636	4.3635
15.6457	136	118.464	17.5356
15.6662	123	118.293	4.70721
15.6866	128	118.122	9.8783
15.7071	115	117.951	-2.95111
15.7276	124	117.781	6.21907
15.748	111	117.611	-6.61133
15.7685	105	117.442	-12.4422
15.7889	106	117.274	-11.2736
15.8094	121	117.105	3.89459
15.8298	108	116.938	-8.93771
15.8503	118	116.77	1.22953
15.8707	127	116.604	10.3963
15.8912	109	116.437	-7.43734
15.9117	115	116.271	-1.27144
15.9321	119	116.106	2.89402
15.9526	131	115.941	15.0591
15.973	124	115.776	8.22367
15.9935	128	115.612	12.3879
16.0139	125	115.448	9.55163
16.0344	103	115.285	-12.285
16.0548	113	115.122	-2.12204
16.0753	98	114.959	-16.9595
16.0958	130	114.797	15.2027
16.1162	112	114.636	-2.63552
16.1367	99	114.474	-15.4741
16.1571	121	114.313	6.6869
16.1776	121	114.152	6.84754
16.198	115	113.992	1.00782
16.2185	121	113.832	7.16773
16.2389	100	113.673	-13.6727
16.2594	120	113.514	6.48648
16.2799	112	113.355	-1.35468
16.3003	101	113.196	-12.1962
16.3208	109	113.038	-4.03804
16.3412	129	112.88	16.1198
16.3617	102	112.723	-10.7228
16.3821	115	112.566	2.43437
16.4026	113	112.409	0.591177
16.423	107	112.252	-5.25235
16.4435	123	112.096	10.9038
16.464	116	111.94	4.05963
16.4844	121	111.785	9.21514
16.5049	132	111.63	20.3703
16.5253	111	111.475	-0.474808
16.5458	105	111.32	-6.32026
16.5662	129	111.166	17.834
16.5867	112	111.012	0.987884
16.6071	95	110.859	-15.8585
16.6276	133	110.705	22.2947
16.6481	113	110.552	2.44768
16.6685	108	110.4	-2.39971
16.689	99	110.247	-11.2474
16.7094	109	110.096	-1.09554
16.7299	109	109.944	-0.943993
16.7503	96	109.793	-13.7928
16.7708	129	109.642	19.3579
16.7912	111	109.492	1.50822
16.8117	108	109.342	-1.34195
16.8322	118	109.193	8.80734
16.8526	90	109.044	-19.044
16.8731	97	108.896	-11.896
16.8935	99	108.749	-9.74879
16.914	101	108.603	-7.60255
16.9344	91	108.457	-17.4574
16.9549	109	108.314	0.686361
16.9753	119	108.171	10.8287
16.9958	102	108.031	-6.03062
17.0163	117	107.891	9.10867
17.0367	120	107.753	12.2472
17.0572	115	107.614	7.38613
17.0776	100	107.473	-7.47277
17.0981	106	107.328	-1.328
17.1185	115	107.179	7.8211
17.139	114	107.026	6.97411
17.1594	113	106.87	6.12989
17.1799	105	106.713	-1.71303
17.2004	120	106.556	13.444
17.2208	103	106.4	-3.39984
17.2413	100	106.247	-6.24657
17.2617	92	106.093	-14.0933
17.2822	106	105.941	0.0585389
17.3026	103	105.791	-2.79079
17.3231	98	105.641	-7.64114
17.3435	109	105.492	3.50765
17.364	116	105.344	10.6557
17.3845	115	105.197	9.80321
17.4049	101	105.05	-4.04983
17.4254	101	104.903	-3.90333
17.4458	122	104.757	17.2428
17.4663	114	104.611	9.38851
17.4867	98	104.466	-6.46607
17.5072	98	104.321	-6.32094
17.5276	121	104.176	16.8239
17.5481	124	104.032	19.9685
17.5686	103	103.887	-0.887163
17.589	107	103.743	3.25695
17.6095	110	103.599	6.40084
17.6299	103	103.455	-0.45548
17.6504	105	103.312	1.68799
17.6708	99	103.169	-4.16874
17.6913	89	103.026	-14.0257
17.7117	101	102.883	-1.88277
17.7322	96	102.74	-6.74007
17.7527	102	102.598	-0.597553
17.7731	95	102.455	-7.45522
17.7936	105	102.313	2.68695
17.814	92	102.171	-10.1711
17.8345	109	102.029	6.97074
17.8549	101	101.888	-0.887615
17.8754	87	101.746	-14.7461
17.8958	106	101.605	4.39516
17.9163	116	101.464	14.5363
17.9368	91	101.323	-10.3227
17.9572	118	101.182	16.8181
17.9777	99	101.041	-2.04127
17.9981	119	100.901	18.0992
18.0186	107	100.76	6.23953
18.039	98	100.62	-2.62031
18.0595	103	100.48	2.51969
18.0799	101	100.34	0.659534
18.1004	94	100.201	-6.20078
18.1209	88	100.061	-12.0613
18.1413	109	99.9219	9.0781
18.1618	94	99.7827	-5.78269
18.1822	108	99.6436	8.35636
18.2027	105	99.5047	5.49525
18.2231	88	99.366	-11.366
18.2436	76	99.2274	-23.2274
18.264	105	99.089	5.91098
18.2845	105	98.9522	6.04779
18.305	115	98.8141	16.1859
18.3254	97	98.6762	-1.6762
18.3459	122	98.5384	23.4616
18.3663	98	98.4008	-0.400826
18.3868	89	98.2634	-9.26338
18.4072	110	98.1261	11.8739
18.4277	84	97.989	-13.989
18.4481	110	97.852	12.148
18.4686	118	97.7152	20.2848
18.4891	101	97.5785	3.42149
18.5095	106	97.442	8.55799
18.53	109	97.3057	11.6943
18.5504	98	97.1695	0.830497
18.5709	103	97.0335	5.96651
18.5913	96	96.8976	-0.897642
18.6118	99	96.762	2.23805
18.6322	95	96.6264	-1.62643
18.6527	92	96.4911	-4.49107
18.6732	94	96.3559	-2.35587
18.6936	106	96.2208	9.77916
18.7141	81	96.086	-15.086
18.7345	81	95.9513	-14.9513
18.755	94	95.8167	-1.81675
18.7754	102	95.6824	6.31762
18.7959	98	95.5482	2.45181
18.8163	73	95.4142	-22.4142
18.8368	105	95.2803	9.71969
18.8573	112	95.1466	16.8534
18.8777	91	95.0131	-4.01311
18.8982	90	94.8798	-4.87978
18.9186	83	94.7466	-11.7466
18.9391	99	94.6136	4.38638
18.9595	106	94.4808	11.5192
18.98	78	94.3482	-16.3482
19.0004	123	94.2157	28.7843
19.0209	96	94.0834	1.91656
19.0414	103	93.9513	9.04866
19.0618	103	93.8194	9.18058
19.0823	94	93.6877	0.312313
19.1027	109	93.5561	15.4439
19.1232	90	93.4248	-3.42477
19.1436	99	93.2936	5.70641
19.1641	97	93.1626	3.8374
19.1845	110	93.0318	16.9682
19.205	85	92.9012	-7.90118
19.2255	82	92.7708	-10.7708
19.2459	85	92.6405	-7.64054
19.2664	94	92.5105	1.4895
19.2868	101	92.3807	8.61933
19.3073	94	92.251	1.74897
19.3277	92	92.1216	-0.121584
19.3482	87	91.9923	-4.99234
19.3686	101	91.8633	9.13669
19.3891	98	91.7345	6.26553
19.4096	99	91.6058	7.39416
19.43	76	91.4774	-15.4774
19.4505	87	91.3492	-4.34921
19.4709	95	91.2212	3.77879
19.4914	104	91.0934	12.9066
19.5118	83	90.9659	-7.96585
19.5323	101	90.8385	10.1615
19.5527	93	90.7114	2.28864
19.5732	94	90.5844	3.41556
19.5937	95	90.4578	4.54225
19.6141	71	90.3313	-19.3313
19.6346	90	90.2051	-0.205054
19.655	91	90.079	0.92095
19.6755	84	89.9533	-5.95328
19.6959	103	89.8277	13.1723
19.7164	89	89.7025	-0.702451
19.7368	99	89.5774	9.4226
19.7573	86	89.4526	-3.45259
19.7778	97	89.328	7.67196
19.7982	93	89.2037	3.79626
19.8187	85	89.0797	-4.07967
19.8391	95	88.9558	6.04416
19.8596	108	88.8323	19.1677
19.88	117	88.7091	28.2909
19.9005	88	88.5861	-0.586098
19.9209	86	88.4634	-2.4634
19.9414	99	88.341	10.659
19.9619	83	88.2189	-5.21887
19.9823	66	88.0971	-22.0971
20.0028	104	87.9755	16.0245
20.0232	91	87.8543	3.14566
20.0437	84	87.7335	-3.73346
20.0641	98	87.6129	10.3871
20.0846	98	87.4927	10.5073
20.105	82	87.3728	-5.37283
20.1255	91	87.2533	3.74666
20.146	104	87.1342	16.8658
20.1664	88	87.0155	0.984515
20.1869	69	86.8972	-17.8972
20.2073	89	86.7793	2.22073
20.2278	102	86.6618	15.3382
20.2482	87	86.5448	0.455154
20.2687	79	86.4284	-7.42837
20.2891	102	86.3124	15.6876
20.3096	88	86.197	1.80298
20.3301	90	86.0822	3.91777
20.3505	75	85.9681	-10.9681
20.371	78	85.8546	-7.85465
20.3914	78	85.742	-7.74196
20.4119	78	85.6301	-7.6301
20.4323	75	85.5192	-10.5192
20.4528	74	85.4092	-11.4092
20.4732	83	85.3004	-2.3004
20.4937	87	85.1928	1.80716
20.5142	81	85.0867	-4.08671
20.5346	86	84.9822	1.0178
20.5551	99	84.8796	14.1204
20.5755	80	84.7791	-4.77906
20.596	103	84.6811	18.3189
20.6164	90	84.586	5.41396
20.6369	76	84.4945	-8.49452
20.6573	79	84.4072	-5.40721
20.6778	90	84.325	5.67504
20.6983	74	84.2489	-10.2489
20.7187	97	84.1804	12.8196
20.7392	66	84.1214	-18.1214
20.7596	77	84.074	-7.07397
20.7801	75	84.0412	-9.04118
20.8005	81	84.0265	-3.02652
20.821	77	84.0341	-7.03411
20.8414	81	84.0682	-3.06825
20.8619	88	84.1323	3.8677
20.8824	95	84.2262	10.7738
20.9028	101	84.3424	16.6576
20.9233	81	84.461	-3.46102
20.9437	91	84.5485	6.45149
20.9642	82	84.5664	-2.56636
20.9846	83	84.4878	-1.48777
21.0051	86	84.3095	1.69047
21.0255	85	84.0495	0.950453
21.046	82	83.7374	-1.73738
21.0665	84	83.4049	0.595089
21.0869	84	83.0783	0.921654
21.1074	95	82.7737	12.2263
21.1278	104	82.4972	21.5028
21.1483	69	82.249	-13.249
21.1687	79	82.0259	-3.02593
21.1892	72	81.8241	-9.82406
21.2096	63	81.6395	-18.6395
21.2301	88	81.469	6.53104
21.2506	85	81.3097	3.69032
21.271	76	81.1595	-5.15947
21.2915	79	81.0166	-2.01662
21.3119	83	80.8798	2.12021
21.3324	86	80.7479	5.2521
21.3528	78	80.6201	-2.62012
21.3733	95	80.4958	14.5042
21.3937	93	80.3744	12.6256
21.4142	78	80.2555	-2.25546
21.4347	76	80.1387	-4.13868
21.4551	93	80.0238	12.9762
21.4756	90	79.9105	10.0895
21.496	97	79.7987	17.2013
21.5165	79	79.6881	-0.688134
21.5369	81	79.5788	1.42124
21.5574	93	79.4704	13.5296
21.5778	111	79.3631	31.6369
21.5983	89	79.2566	9.74343
21.6188	74	79.1509	-5.15089
21.6392	74	79.046	-5.04597
21.6597	82	78.9418	3.05824
21.6801	84	78.8382	5.16178
21.7006	85	78.7353	6.2647
21.721	85	78.633	6.36702
21.7415	79	78.5312	0.468767
21.7619	72	78.43	-6.43003
21.7824	101	78.3294	22.6706
21.8029	71	78.2292	-7.22919
21.8233	73	78.1295	-5.12952
21.8438	85	78.0303	6.96968
21.8642	102	77.9316	24.0684
21.8847	79	77.8333	1.16669
21.9051	78	77.7355	0.264528
21.9256	74	77.6381	-3.63807
21.946	73	77.5411	-4.5411
21.9665	80	77.4445	2.55546
21.987	90	77.3484	12.6516
22.0074	80	77.2527	2.74733
22.0279	69	77.1573	-8.15734
22.0483	85	77.0624	7.93759
22.0688	84	76.9679	7.03213
22.0892	81	76.8737	4.12628
22.1097	69	76.78	-7.77996
22.1301	77	76.6866	0.313415
22.1506	85	76.5936	8.40641
22.1711	76	76.501	-0.500974
22.1915	89	76.4087	12.5913
22.212	82	76.3169	5.68313
22.2324	78	76.2254	1.77462
22.2529	95	76.1343	18.8657
22.2733	75	76.0435	-1.0435
22.2938	63	75.9531	-12.9531
22.3142	76	75.8631	0.136902
22.3347	77	75.7734	1.22655
22.3552	77	75.6842	1.31584
22.3756	76	75.5952	0.404767
22.3961	63	75.5067	-12.5067
22.4165	83	75.4185	7.58153
22.437	78	75.3306	2.66937
22.4574	78	75.2432	2.75685
22.4779	67	75.156	-8.15603
22.4983	85	75.0693	9.93073
22.5188	58	74.9829	-16.9829
22.5393	69	74.8968	-5.89682
22.5597	72	74.8111	-2.81113
22.5802	78	74.7258	3.2742
22.6006	103	74.6408	28.3592
22.6211	78	74.5562	3.44379
22.6415	68	74.4719	-6.47194
22.662	81	74.388	6.61197
22.6824	75	74.3045	0.69552
22.7029	91	74.2213	16.7787
22.7234	62	74.1384	-12.1384
22.7438	83	74.0559	8.94406
22.7643	70	73.9738	-3.9738
22.7847	64	73.892	-9.89202
22.8052	74	73.8106	0.189413
22.8256	74	73.7295	0.270494
22.8461	61	73.6488	-12.6488
22.8665	76	73.5684	2.4316
22.887	77	73.4884	3.51162
22.9075	83	73.4087	9.5913
22.9279	81	73.3294	7.67062
22.9484	75	73.2504	1.74959
22.9688	80	73.1718	6.82821
22.9893	78	73.0935	4.90648
23.0097	72	73.0156	-1.01559
23.0302	74	72.938	1.06198
23.0506	84	72.8608	11.1392
23.0711	71	72.7839	-1.78392
23.0916	80	72.7074	7.2926
23.112	90	72.6312	17.3688
23.1325	70	72.5554	-2.55539
23.1529	64	72.4799	-8.47991
23.1734	76	72.4048	3.59523
23.1938	75	72.33	2.67002
23.2143	79	72.2555	6.74446
23.2347	59	72.1814	-13.1814
23.2552	72	72.1077	-0.107687
23.2757	76	72.0343	3.96572
23.2961	51	71.9612	-20.9612
23.3166	78	71.8885	6.1115
23.337	74	71.8161	2.18387
23.3575	78	71.7443	6.2557
23.3779	71	71.6726	-0.672612
23.3984	77	71.6013	5.39873
23.4188	71	71.5303	-0.530267
23.4393	64	71.4596	-7.45961
23.4598	72	71.3893	0.610712
23.4802	62	71.3193	-9.31931
23.5007	87	71.2497	15.7503
23.5211	65	71.1804	-6.18037
23.5416	78	71.1114	6.88859
23.562	88	71.0428	16.9572
23.5825	73	70.9745	2.02549
23.6029	81	70.9066	10.0934
23.6234	64	70.839	-6.83895
23.6439	61	70.7717	-9.77168
23.6643	62	70.7047	-8.70474
23.6848	81	70.6381	10.3619
23.7052	67	70.5719	-3.57187
23.7257	76	70.5059	5.49407
23.7461	61	70.4403	-9.44032
23.7666	50	70.3736	-20.3736
23.787	60	70.3087	-10.3087
23.8075	65	70.2441	-5.24412
23.828	74	70.1799	3.82014
23.8484	68	70.1159	-2.11593
23.8689	76	70.0523	5.94767
23.8893	72	69.9891	2.01094
23.9098	70	69.9261	0.0738889
23.9302	56	69.8635	-13.8635
23.9507	61	69.8012	-8.8012
23.9711	74	69.7392	4.26077
23.9916	61	69.6776	-8.67758
24.0121	61	69.6163	-8.61626
24.0325	88	69.5553	18.4447
24.053	64	69.4946	-5.49458
24.0734	66	69.4342	-3.43422
24.0939	72	69.3742	2.62582
24.1143	66	69.3145	-3.31446
24.1348	71	69.2551	1.74494
24.1552	67	69.196	-2.19598
24.1757	56	69.1372	-13.1372
24.1962	73	69.0788	3.92125
24.2166	67	69.0206	-2.02062
24.2371	71	68.9628	2.03721
24.2575	67	68.9053	-1.90528
24.278	65	68.8481	-3.84808
24.2984	67	68.7912	-1.79119
24.3189	60	68.7346	-8.73461
24.3393	77	68.6783	8.32166
24.3598	61	68.6224	-7.62237
24.3803	63	68.5667	-5.56672
24.4007	76	68.5114	7.48863
24.4212	70	68.4563	1.54368
24.4416	58	68.4018	-10.4018
24.4621	88	68.3473	19.6527
24.4825	86	68.2932	17.7068
24.503	64	68.2394	-4.23937
24.5234	62	68.1858	-6.18584
24.5439	46	68.1326	-22.1326
24.5644	69	68.0797	0.920334
24.5848	53	68.027	-15.027
24.6053	67	67.9747	-0.974678
24.6257	74	67.9226	6.07737
24.6462	63	67.8709	-4.87087
24.6666	62	67.8194	-5.8194
24.6871	63	67.7682	-4.76822
24.7075	65	67.7159	-2.71588
24.728	63	67.6653	-4.6653
24.7485	74	67.615	6.385
24.7689	51	67.565	-16.565
24.7894	59	67.5153	-8.51527
24.8098	73	67.4658	5.53417
24.8303	65	67.4167	-2.41667
24.8507	85	67.3678	17.6322
24.8712	63	67.3192	-4.31919
24.8916	49	67.2709	-18.2709
24.9121	56	67.2228	-11.2228
24.9326	66	67.1751	-1.17506
24.953	57	67.1276	-10.1276
24.9735	76	67.0804	8.91964
24.9939	59	67.0334	-8.03341
25.0144	73	66.9867	6.01326
25.0348	61	66.9403	-5.94033
25.0553	62	66.8942	-4.8942
25.0757	58	66.8483	-8.84833
25.0962	68	66.8027	1.19727
25.1167	69	66.7574	2.24261
25.1371	67	66.7123	0.287684
25.1576	63	66.6675	-3.6675
25.178	58	66.623	-8.62295
25.1985	81	66.5787	14.4213
25.2189	82	66.5346	15.4654
25.2394	82	66.4908	15.5092
25.2598	62	66.4473	-4.44733
25.2803	59	66.4041	-7.40406
25.3008	58	66.361	-8.36104
25.3212	54	66.3183	-12.3183
25.3417	66	66.2758	-0.275764
25.3621	64	66.2335	-2.2335
25.3826	66	66.1915	-0.191479
25.403	67	66.1497	0.850295
25.4235	73	66.1082	6.89182
25.4439	75	66.0669	8.93311
25.4644	54	66.0258	-12.0258
25.4849	52	65.985	-13.985
25.5053	63	65.9445	-2.94448
25.5258	61	65.9041	-4.90415
25.5462	78	65.8641	12.1359
25.5667	73	65.8242	7.1758
25.5871	51	65.7846	-14.7846
25.6076	63	65.7452	-2.74518
25.628	57	65.706	-8.70601
25.6485	66	65.6671	0.332919
25.669	83	65.6284	17.3716
25.6894	69	65.5899	3.41011
25.7099	68	65.5516	2.44836
25.7303	45	65.5136	-20.5136
25.7508	67	65.4758	1.52421
25.7712	68	65.4382	2.5618
25.7917	60	65.4008	-5.40083
25.8121	78	65.3637	12.6363
25.8326	64	65.3267	-1.32674
25.8531	69	65.29	3.70999
25.8735	62	65.2535	-3.25351
25.894	69	65.2172	3.78279
25.9144	82	65.226	16.774
25.9349	70	65.1906	4.80936
25.9553	55	65.1555	-10.1555
25.9758	67	65.1205	1.87951
25.9962	66	65.0857	0.914271
26.0167	55	65.0512	-10.0512
26.0372	61	65.0168	-4.01685
26.0576	73	64.9827	8.01727
26.0781	77	64.9488	12.0512
26.0985	49	64.9151	-15.9151
26.119	80	64.8816	15.1184
26.1394	68	64.8483	3.15168
26.1599	58	64.8152	-6.81523
26.1803	61	64.7824	-3.78236
26.2008	66	64.7497	1.25032
26.2213	68	64.7172	3.28279
26.2417	64	64.6849	-0.684948
26.2622	64	64.6529	-0.652887
26.2826	57	64.621	-7.62103
26.3031	71	64.5894	6.41063
26.3235	64	64.5579	-0.557924
26.344	74	64.5267	9.47332
26.3644	58	64.4956	-6.49563
26.3849	64	64.4648	-0.464798
26.4054	64	64.4342	-0.434167
26.4258	77	64.4037	12.5963
26.4463	70	64.3735	5.62647
26.4667	56	64.3435	-8.34353
26.4872	76	64.3137	11.6863
26.5076	58	64.2842	-6.28417
26.5281	55	64.2548	-9.25482
26.5485	75	64.2257	10.7743
26.569	68	64.1968	3.8032
26.5895	65	64.1681	0.831854
26.6099	67	64.1397	2.86026
26.6304	64	64.1116	-0.111587
26.6508	56	64.0837	-8.0837
26.6713	64	64.0561	-0.0561029
26.6917	66	64.0288	1.9712
26.7122	53	64.0018	-11.0018
26.7326	61	63.9752	-2.97518
26.7531	62	63.9489	-1.94892
26.7736	83	63.9231	19.0769
26.794	59	63.8977	-4.89769
26.8145	69	63.8728	5.12717
26.8349	72	63.8486	8.15145
26.8554	62	63.825	-1.82496
26.8758	66	63.8022	2.19784
26.8963	70	63.7803	6.21969
26.9167	65	63.7596	1.24043
26.9372	64	63.7402	0.259805
26.9577	67	63.7225	3.27753
26.9781	58	63.7068	-5.70677
26.9986	67	63.6935	3.30647
27.019	61	63.7048	-2.7048
27.0395	56	63.7216	-7.72158
27.0599	76	63.7194	12.2806
27.0804	66	63.7211	2.27887
27.1008	60	63.7258	-3.7258
27.1213	71	63.731	7.26902
27.1418	70	63.7327	6.26731
27.1622	56	63.7264	-7.72643
27.1827	57	63.7091	-6.70913
27.2031	73	63.6804	9.31959
27.2236	57	63.6419	-6.64191
27.244	81	63.5961	17.4039
27.2645	65	63.546	1.45402
27.2849	56	63.4944	-7.49439
27.3054	61	63.444	-2.44397
27.3259	75	63.3964	11.6036
27.3463	78	63.3523	14.6477
27.3668	55	63.3118	-8.31177
27.3872	75	63.2744	11.7256
27.4077	55	63.2398	-8.23981
27.4281	74	63.2075	10.7925
27.4486	50	63.177	-13.177
27.469	67	63.1481	3.85187
27.4895	56	63.1205	-7.1205
27.51	67	63.0939	3.90606
27.5304	58	63.0683	-5.06829
27.5509	67	63.0434	3.9566
27.5713	73	63.2383	9.76171
27.5918	80	63.2175	16.7825
27.6122	72	63.1972	8.8028
27.6327	53	63.1775	-10.1775
27.6531	79	63.9188	15.0812
27.6736	70	63.91	6.09001
27.6941	78	63.9018	14.0982
27.7145	67	63.8941	3.10587
27.735	74	63.8871	10.1129
27.7554	63	63.8806	-0.88064
27.7759	84	63.8748	20.1252
27.7963	81	63.8695	17.1305
27.8168	71	63.8648	7.13522
27.8372	64	63.8607	0.139334
27.8577	84	63.8571	20.1429
27.8782	69	63.8542	5.14577
27.8986	61	63.8519	-2.85192
27.9191	90	63.8502	26.1498
27.9395	64	63.8492	0.150816
27.96	72	63.8488	8.15122
27.9804	59	63.849	-4.84904
28.0009	63	63.85	-0.849974
28.0213	70	63.8516	6.1484
28.0418	73	63.8539	9.14605
28.0623	80	63.857	16.143
28.0827	60	63.8609	-3.86086
28.1032	68	63.8655	4.13453
28.1236	69	63.8709	5.12912
28.1441	59	63.8771	-4.87712
28.1645	68	63.8842	4.11579
28.185	61	63.8922	-2.89219
28.2054	67	63.9011	3.09892
28.2259	77	63.9109	13.0891
28.2464	75	63.9217	11.0783
28.2668	73	63.9335	9.06646
28.2873	71	63.9464	7.05358
28.3077	66	63.9604	2.03961
28.3282	65	63.9755	1.02451
28.3486	57	63.9918	-6.99178
28.3691	62	64.0093	-2.0093
28.3895	61	64.0281	-3.0281
28.41	56	64.0482	-8.04824
28.4305	70	64.0743	5.92572
28.4509	72	64.0973	7.90269
28.4714	72	64.1219	7.87814
28.4918	81	64.2501	16.7499
28.5123	76	64.4063	11.5937
28.5327	70	64.4399	5.56015
28.5532	78	65.0599	12.9401
28.5736	60	65.2712	-5.27119
28.5941	70	65.3244	4.6756
28.6146	70	65.3802	4.6198
28.635	75	65.4387	9.56127
28.6555	56	65.5001	-9.50013
28.6759	62	65.5645	-3.56453
28.6964	84	65.6321	18.3679
28.7168	73	65.703	7.29698
28.7373	72	65.7774	6.22256
28.7577	71	65.8556	5.14442
28.7782	67	65.9376	1.06236
28.7987	71	66.0239	4.97614
28.8191	73	66.1145	6.88553
28.8396	52	66.2097	-14.2097
28.86	79	66.31	12.69
28.8805	90	66.4155	23.5845
28.9009	71	66.5266	4.47341
28.9214	65	66.6437	-1.6437
28.9418	72	66.7672	5.23279
28.9623	60	66.8976	-6.89757
28.9828	71	67.0353	3.96472
29.0032	83	67.1809	15.8191
29.0237	84	67.335	16.665
29.0441	72	67.4983	4.50173
29.0646	75	67.6715	7.32852
29.085	68	67.8554	0.144562
29.1055	61	68.0511	-7.05108
29.1259	65	68.2595	-3.25946
29.1464	65	68.4818	-3.48176
29.1669	61	68.7193	-7.7193
29.1873	65	68.9736	-3.97361
29.2078	64	69.2464	-5.24641
29.2282	72	69.5397	2.46032
29.2487	82	69.8557	12.1443
29.2691	81	70.1973	10.8027
29.2896	84	70.5677	13.4323
29.31	62	70.9703	-8.97034
29.3305	81	71.4094	9.59059
29.351	70	71.8899	-1.88993
29.3714	76	72.4178	3.58216
29.3919	78	73.0003	4.9997
29.4123	87	73.6459	13.3541
29.4328	72	74.365	-2.36502
29.4532	63	75.1704	-12.1704
29.4737	66	76.0777	-10.0777
29.4941	67	77.1062	-10.1062
29.5146	66	78.2801	-12.2801
29.5351	81	79.6335	1.36651
29.5555	77	81.1997	-4.19969
29.576	79	83.0286	-4.02856
29.5964	70	85.172	-15.172
29.6169	74	87.7098	-13.7098
29.6373	85	90.732	-5.73197
29.6578	98	94.3433	3.65666
29.6782	95	98.655	-3.65498
29.6987	100	103.762	-3.76151
29.7192	85	109.692	-24.6924
29.7396	123	116.328	6.6716
29.7601	114	123.297	-9.29657
29.7805	136	129.911	6.0891
29.801	131	135.275	-4.27522
29.8214	154	138.591	15.4092
29.8419	152	139.487	12.5131
29.8623	148	138.096	9.90361
29.8828	134	134.863	-0.862578
29.9033	129	130.346	-1.34617
29.9237	141	125.381	15.6187
29.9442	111	120.126	-9.1256
29.9646	117	115.282	1.71836
29.9851	115	111.135	3.8652
30.0055	111	107.788	3.21212
30.026	108	105.225	2.77516
30.0464	109	103.373	5.62669
30.0669	90	102.146	-12.1464
30.0874	106	101.463	4.53701
30.1078	111	101.257	9.74336
30.1283	115	101.478	13.5219
30.1487	104	102.095	1.90491
30.1692	103	103.092	-0.0915363
30.1896	107	104.469	2.53103
30.2101	89	106.239	-17.2386
30.2305	114	108.432	5.56803
30.251	109	111.098	-2.09844
30.2715	124	114.308	9.69249
30.2919	103	118.151	-15.1515
30.3124	146	122.749	23.2513
30.3328	138	128.247	9.75336
30.3533	143	134.825	8.17496
30.3737	162	142.698	19.3016
30.3942	156	152.118	3.88204
30.4146	158	163.372	-5.37214
30.4351	187	176.787	10.2132
30.4556	190	192.724	-2.72422
30.476	232	211.583	20.4174
30.4965	243	233.797	9.20323
30.5169	244	259.843	-15.8428
30.5374	280	290.249	-10.2489
30.5578	326	325.618	0.382488
30.5783	343	366.662	-23.6619
30.5987	392	414.264	-22.2637
30.6192	466	469.553	-3.5534
30.6397	530	534.024	-4.02387
30.6601	620	609.558	10.442
30.6806	697	698.501	-1.50146
30.701	860	803.239	56.7612
30.7215	950	924.981	25.0192
30.7419	1117	1060.92	56.0808
30.7624	1163	1199.76	-36.7564
30.7828	1298	1319.18	-21.1817
30.8033	1358	1393.08	-35.0763
30.8238	1416	1408.23	7.77174
30.8442	1342	1371.58	-29.5804
30.8647	1294	1297.69	-3.6866
30.8851	1210	1196.13	13.8678
30.9056	1071	1074.21	-3.20505
30.926	975	943.128	31.8724
30.9465	818	815.743	2.25738
30.9669	725	700.942	24.0576
30.9874	638	602.109	35.8908
31.0079	547	518.914	28.0859
31.0283	451	449.458	1.54154
31.0488	373	391.539	-18.5394
31.0692	328	343.166	-15.1657
31.0897	304	302.685	1.31532
31.1101	275	268.759	6.24114
31.1306	207	240.305	-33.3051
31.151	256	216.435	39.5648
31.1715	194	196.41	-2.4101
31.192	174	179.607	-5.60719
31.2124	159	165.498	-6.49805
31.2329	135	153.633	-18.6331
31.2533	148	143.63	4.36972
31.2738	127	135.167	-8.1669
31.2942	110	127.972	-17.972
31.3147	118	121.82	-3.82024
31.3351	98	116.526	-18.5256
31.3556	87	111.936	-24.936
31.3761	110	107.928	2.07204
31.3965	103	104.402	-1.40177
31.417	94	101.277	-7.27739
31.4374	93	98.4906	-5.49058
31.4579	104	95.9899	8.01012
31.4783	97	93.7339	3.26611
31.4988	114	91.6892	22.3108
31.5192	92	89.8286	2.17141
31.5397	88	88.1298	-0.129838
31.5602	73	86.7617	-13.7617
31.5806	92	85.3708	6.62918
31.6011	86	84.061	1.939
31.6215	73	82.8555	-9.85554
31.642	62	81.7452	-19.7452
31.6624	76	80.7221	-4.72214
31.6829	68	79.7797	-11.7797
31.7033	84	78.9123	5.08769
31.7238	67	78.1154	-11.1154
31.7443	79	77.3852	1.61482
31.7647	70	76.7257	-6.72574
31.7852	73	76.13	-3.12996
31.8056	71	75.5872	-4.58723
31.8261	87	75.1058	11.8942
31.8465	63	74.687	-11.687
31.867	74	74.3335	-0.333526
31.8874	74	74.0498	-0.0498404
31.9079	73	73.9379	-0.937875
31.9284	81	73.817	7.18303
31.9488	96	73.7939	22.2061
31.9693	73	73.8853	-0.885252
31.9897	77	74.1121	2.88788
32.0102	87	74.5009	12.4991
32.0306	74	75.0821	-1.08215
32.0511	95	75.8867	19.1133
32.0715	88	76.9354	11.0646
32.092	88	78.219	9.78098
32.1125	78	79.6693	-1.66932
32.1329	81	81.1364	-0.136449
32.1534	101	82.409	18.591
32.1738	77	83.2964	-6.29641
32.1943	99	83.7166	15.2834
32.2147	83	83.6918	-0.691762
32.2352	100	83.2588	16.7412
32.2556	98	82.4216	15.5784
32.2761	85	81.2012	3.79879
32.2966	92	79.6927	12.3073
32.317	74	78.0407	-4.04069
32.3375	89	76.3704	12.6296
32.3579	67	74.7536	-7.75357
32.3784	89	73.2256	15.7744
32.3988	89	71.8122	17.1878
32.4193	69	70.5361	-1.53606
32.4397	87	69.4095	17.5905
32.4602	65	68.4311	-3.43113
32.4807	89	67.5885	21.4115
32.5011	81	66.864	14.136
32.5216	54	66.239	-12.239
32.542	64	65.6966	-1.69657
32.5625	77	65.2222	11.7778
32.5829	70	64.8039	5.19615
32.6034	72	64.4319	7.56805
32.6238	52	64.0987	-12.0987
32.6443	65	63.7979	1.20213
32.6648	65	63.5245	1.47554
32.6852	62	63.2744	-1.27444
32.7057	65	63.0446	1.95537
32.7261	57	62.8351	-5.83511
32.7466	55	62.6314	-7.63137
32.767	74	62.4101	11.5899
32.7875	75	62.2387	12.7613
32.8079	63	62.0778	0.922174
32.8284	57	61.9264	-4.92641
32.8489	75	61.7835	13.2165
32.8693	51	61.6484	-10.6484
32.8898	68	61.5204	6.47957
32.9102	65	61.3989	3.60108
32.9307	63	61.2834	1.71657
32.9511	56	61.1735	-5.17351
32.9716	63	61.0688	1.93123
32.992	66	61.0075	4.99247
33.0125	60	60.9694	-0.969405
33.033	55	60.8798	-5.87981
33.0534	63	60.7943	2.20568
33.0739	63	60.7128	2.28725
33.0943	67	60.6349	6.36509
33.1148	62	60.5606	1.43935
33.1352	67	60.4898	6.51018
33.1557	56	60.4223	-4.42231
33.1761	61	60.358	0.641994
33.1966	41	60.2968	-19.2968
33.2171	62	59.5738	2.42616
33.2375	54	59.2417	-5.24171
33.258	59	59.2055	-0.205542
33.2784	58	59.1718	-1.17184
33.2989	60	59.1406	0.85943
33.3193	66	59.1117	6.88828
33.3398	64	59.0853	4.91468
33.3602	52	59.0613	-7.06133
33.3807	57	59.0398	-2.03975
33.4012	62	59.0206	2.97939
33.4216	45	59.0039	-14.0039
33.4421	67	58.9897	8.01029
33.4625	66	58.978	7.02196
33.483	58	58.969	-0.968953
33.5034	51	58.9625	-7.96248
33.5239	54	58.9587	-4.95868
33.5443	58	58.9576	-0.957621
33.5648	45	58.9594	-13.9594
33.5853	55	58.9712	-3.97116
33.6057	59	58.9789	0.0210528
33.6262	53	58.9899	-5.98985
33.6466	60	59.004	0.996013
33.6671	55	59.0215	-4.02149
33.6875	56	59.0425	-3.04249
33.708	56	59.0672	-3.06718
33.7284	61	59.0512	1.94884
33.7489	56	59.0843	-3.08428
33.7694	55	59.1217	-4.12166
33.7898	40	59.1636	-19.1636
33.8103	65	59.2102	5.78975
33.8307	44	59.262	-15.262
33.8512	58	59.3192	-1.31923
33.8716	59	59.383	-0.382963
33.8921	63	59.4545	3.54546
33.9125	51	59.5307	-8.53065
33.933	43	59.614	-16.614
33.9535	57	59.7053	-2.70532
33.9739	48	59.055	-11.055
33.9944	60	58.9571	1.04286
34.0148	62	59.089	2.91102
34.0353	58	59.232	-1.23201
34.0557	69	59.3875	9.61251
34.0762	67	59.5569	7.44312
34.0966	74	59.7419	14.2581
34.1171	49	59.9446	-10.9446
34.1376	62	60.1675	1.83245
34.158	59	60.4136	-1.4136
34.1785	67	60.6862	6.31377
34.1989	76	60.9897	15.0103
34.2194	69	61.3293	7.67072
34.2398	58	61.7114	-3.71141
34.2603	69	62.1441	6.85591
34.2807	59	62.6375	-3.63751
34.3012	72	63.2041	8.79592
34.3217	69	63.8594	5.14057
34.3421	59	64.6232	-5.62315
34.3626	87	65.5195	21.4805
34.383	64	66.5778	-2.57776
34.4035	64	67.8317	-3.83172
34.4239	72	69.3169	2.6831
34.4444	56	71.0618	-15.0618
34.4648	77	73.0723	3.92771
34.4853	87	75.3039	11.6961
34.5058	74	77.6284	-3.62839
34.5262	74	79.8193	-5.81928
34.5467	79	81.5946	-2.59463
34.5671	84	82.7269	1.27315
34.5876	80	83.1472	-3.14719
34.608	82	82.9441	-0.94409
34.6285	85	82.2621	2.7379
34.6489	80	81.2284	-1.22839
34.6694	79	79.9354	-0.9354
34.6899	52	78.5158	-26.5158
34.7103	77	77.1154	-0.115356
34.7308	67	75.8594	-8.85944
34.7512	67	74.8246	-7.82459
34.7717	84	74.0384	9.96158
34.7921	62	73.496	-11.496
34.8126	82	73.1769	8.82307
34.833	66	73.058	-7.058
34.8535	73	73.1139	-0.113874
34.874	84	73.326	10.674
34.8944	65	73.6798	-8.6798
34.9149	68	74.1654	-6.16539
34.9353	67	74.7768	-7.77678
34.9558	90	75.511	14.489
34.9762	78	76.3713	1.62874
34.9967	82	77.3696	4.6304
35.0171	81	78.5087	2.49133
35.0376	69	79.8005	-10.8005
35.0581	93	81.2609	11.7391
35.0785	83	82.9094	0.0906081
35.099	95	84.7919	10.2081
35.1194	75	86.9274	-11.9274
35.1399	88	89.3535	-1.35346
35.1603	87	92.1142	-5.11421
35.1808	123	95.2588	27.7412
35.2012	115	98.8453	16.1547
35.2217	104	102.969	1.03091
35.2422	131	107.734	23.2665
35.2626	96	113.189	-17.1893
35.2831	139	119.428	19.5716
35.3035	168	126.55	41.45
35.324	135	134.661	0.339259
35.3444	123	143.875	-20.8749
35.3649	169	154.412	14.5883
35.3853	187	166.335	20.6653
35.4058	172	179.735	-7.73515
35.4263	190	194.735	-4.73523
35.4467	207	211.457	-4.45725
35.4672	224	230.019	-6.01936
35.4876	251	250.536	0.463581
35.5081	258	273.092	-15.0917
35.5285	304	297.603	6.39691
35.549	341	323.973	17.0274
35.5694	336	351.949	-15.9493
35.5899	374	381.054	-7.05415
35.6104	431	410.498	20.5018
35.6308	444	438.996	5.004
35.6513	452	464.971	-12.9713
35.6717	489	486.828	2.17232
35.6922	537	502.95	34.05
35.7126	511	512.108	-1.10785
35.7331	500	513.689	-13.6892
35.7535	486	507.75	-21.7496
35.774	508	494.651	13.3494
35.7945	451	475.678	-24.6783
35.8149	475	452.084	22.9156
35.8354	409	425.193	-16.1933
35.8558	382	396.373	-14.3734
35.8763	386	366.865	19.1348
35.8967	320	337.717	-17.717
35.9172	314	309.77	4.22989
35.9376	295	283.56	11.4401
35.9581	258	259.363	-1.3625
35.9786	240	237.286	2.71372
35.999	249	217.326	31.6745
36.0195	209	199.403	9.5974
36.0399	178	183.484	-5.484
36.0604	174	169.388	4.6122
36.0808	166	156.913	9.08676
36.1013	155	145.905	9.09518
36.1217	147	136.209	10.7906
36.1422	133	127.696	5.30422
36.1627	151	120.232	30.7681
36.1831	118	113.763	4.23673
36.2036	115	108.085	6.91497
36.224	98	103.098	-5.09787
36.2445	85	98.713	-13.713
36.2649	93	94.8516	-1.85162
36.2854	88	91.4438	-3.44382
36.3058	73	88.4394	-15.4394
36.3263	81	85.7812	-4.78122
36.3468	83	83.4069	-0.406933
36.3672	62	81.2799	-19.2799
36.3877	79	79.3689	-0.368902
36.4081	80	77.6476	2.35242
36.4286	66	76.0939	-10.0939
36.449	68	74.6944	-6.69435
36.4695	79	73.4287	5.57135
36.4899	70	72.2849	-2.28486
36.5104	59	71.2551	-12.2551
36.5309	76	70.3341	5.66592
36.5513	77	69.5186	7.48141
36.5718	71	68.8078	2.1922
36.5922	74	68.2025	5.79748
36.6127	77	67.7002	9.29981
36.6331	60	67.2961	-7.29614
36.6536	57	66.9765	-9.97654
36.674	83	66.7125	16.2875
36.6945	64	66.4584	-2.45842
36.715	73	66.1605	6.83948
36.7354	55	65.7759	-10.7759
36.7559	58	65.2892	-7.2892
36.7763	62	64.7146	-2.71458
36.7968	68	64.0764	3.92357
36.8172	65	63.3954	1.60463
36.8377	57	62.6888	-5.68882
36.8581	57	61.9786	-4.97857
36.8786	68	61.2896	6.71043
36.8991	46	60.645	-14.645
36.9195	54	60.0598	-6.05984
36.94	53	59.5405	-6.54053
36.9604	57	59.0873	-2.08734
36.9809	39	58.6979	-19.6979
37.0013	61	58.3694	2.6306
37.0218	59	58.0995	0.900531
37.0422	57	57.8877	-0.887728
37.0627	69	57.7359	11.2641
37.0832	50	57.648	-7.64801
37.1036	63	57.631	5.36898
37.1241	56	57.695	-1.69501
37.1445	49	57.853	-8.85303
37.165	49	58.121	-9.12102
37.1854	53	58.5159	-5.51591
37.2059	56	59.0506	-3.05058
37.2263	54	59.7231	-5.72306
37.2468	59	60.4988	-1.49884
37.2673	55	61.2912	-6.29124
37.2877	66	61.9592	4.0408
37.3082	54	62.3515	-8.35152
37.3286	60	62.3863	-2.38629
37.3491	59	62.0925	-3.09252
37.3695	56	61.5618	-5.5618
37.39	52	60.8674	-8.86739
37.4104	50	60.0393	-10.0393
37.4309	63	59.1014	3.89857
37.4514	54	58.1051	-4.10512
37.4718	64	57.1203	6.87972
37.4923	41	56.2055	-15.2055
37.5127	54	55.392	-1.39199
37.5332	75	54.6805	20.3195
37.5536	49	54.0676	-5.06761
37.5741	53	53.5503	-0.550323
37.5945	51	53.1056	-2.10564
37.615	69	52.7205	16.2795
37.6355	48	52.3838	-4.38376
37.6559	55	52.0866	2.9134
37.6764	67	51.8219	15.1781
37.6968	46	51.5838	-5.5838
37.7173	48	51.3679	-3.36792
37.7377	47	51.1706	-4.17064
37.7582	58	50.9891	7.01093
37.7786	52	50.8209	1.17909
37.7991	56	50.6643	5.33569
37.8196	48	50.5177	-2.51774
37.84	57	50.3799	6.6201
37.8605	53	50.2498	2.75024
37.8809	34	50.1264	-16.1264
37.9014	65	50.0092	14.9908
37.9218	56	49.8978	6.10222
37.9423	37	49.791	-12.791
37.9627	61	49.6887	11.3113
37.9832	58	49.5905	8.40945
38.0037	51	49.4961	1.50387
38.0241	47	49.4052	-2.4052
38.0446	48	49.3175	-1.31749
38.065	55	49.2328	5.76721
38.0855	46	49.1509	-3.15093
38.1059	49	49.0717	-0.0717109
38.1264	50	48.995	1.00502
38.1468	50	48.9206	1.07939
38.1673	47	48.8485	-1.84848
38.1878	66	48.7785	17.2215
38.2082	57	48.7106	8.28939
38.2287	57	48.6447	8.35529
38.2491	47	48.5807	-1.58075
38.2696	51	48.5187	2.48133
38.29	30	48.4584	-18.4584
38.3105	56	48.4	7.59996
38.3309	52	48.3435	3.65654
38.3514	61	48.2887	12.7113
38.3719	37	48.2359	-11.2359
38.3923	59	48.185	10.815
38.4128	46	48.136	-2.13602
38.4332	45	48.0892	-3.08917
38.4537	44	48.0446	-4.04456
38.4741	49	48.0024	0.997596
38.4946	52	47.948	4.05199
38.515	56	47.9117	8.08828
38.5355	56	47.8789	8.12115
38.556	57	47.8198	9.18021
38.5764	50	47.7329	2.26706
38.5969	45	47.7155	-2.71555
38.6173	52	47.7047	4.29533
38.6378	48	47.7014	0.29856
38.6582	54	47.707	6.29297
38.6787	44	47.7223	-3.72225
38.6991	55	47.7469	7.25305
38.7196	54	47.7789	6.22106
38.7401	45	47.8129	-2.8129
38.7605	45	47.8402	-2.84015
38.781	53	47.8508	5.14919
38.8014	52	47.838	4.16196
38.8219	45	47.8015	-2.80152
38.8423	55	47.7463	7.25371
38.8628	42	47.6782	-5.67824
38.8832	43	47.6007	-4.60067
38.9037	50	47.5148	2.48515
38.9242	48	47.4226	0.57745
38.9446	46	47.3274	-1.32741
38.9651	45	47.2339	-2.23392
38.9855	46	47.1457	-1.1457
39.006	48	47.0647	0.935268
39.0264	49	46.9915	2.00851
39.0469	49	46.9255	2.07448
39.0673	44	46.866	-2.86598
39.0878	55	46.8119	8.18807
39.1083	43	46.7625	-3.76248
39.1287	50	46.7169	3.28312
39.1492	38	46.6745	-8.67451
39.1696	32	46.6349	-14.6349
39.1901	43	46.5975	-3.5975
39.2105	45	46.5621	-1.56213
39.231	41	46.5285	-5.52847
39.2514	65	46.4963	18.5037
39.2719	53	46.4655	6.53452
39.2924	50	46.4358	3.56417
39.3128	45	46.4073	-1.40725
39.3333	44	46.3796	-2.37964
39.3537	51	46.3529	4.64708
39.3742	45	46.327	-1.32702
39.3946	46	46.3019	-0.301885
39.4151	44	46.2775	-2.27747
39.4355	59	46.2537	12.7463
39.456	46	46.2306	-0.230628
39.4765	41	46.1138	-5.11385
39.4969	45	46.0929	-1.09294
39.5174	43	46.0726	-3.07259
39.5378	56	46.0528	9.94725
39.5583	42	46.0334	-4.03342
39.5787	47	46.0146	0.985413
39.5992	62	45.9962	16.0038
39.6196	47	45.9783	1.02167
39.6401	52	45.9609	6.03911
39.6606	50	45.9439	4.05611
39.681	45	45.9273	-0.927327
39.7015	45	45.9112	-0.911191
39.7219	39	45.8955	-6.89547
39.7424	39	45.8802	-6.88017
39.7628	43	45.8642	-2.86415
39.7833	48	45.8484	2.15164
39.8037	56	45.8343	10.1657
39.8242	47	45.8207	1.17935
39.8447	54	45.8074	8.19261
39.8651	35	45.7945	-10.7945
39.8856	48	45.782	2.21798
39.906	49	45.7699	3.23008
39.9265	47	45.7582	1.2418
39.9469	46	45.7469	0.253142
39.9674	46	45.7359	0.264099
39.9878	48	45.7253	2.27467
40.0083	53	45.7151	7.28486
40.0288	47	45.7053	1.29467
40.0492	46	45.5108	0.489203
40.0697	46	45.4694	0.530636
40.0901	47	45.4628	1.5372
40.1106	38	45.4566	-7.45662
40.131	48	45.4508	2.54919
40.1515	37	45.4454	-8.4454
40.1719	60	45.434	14.566
40.1924	38	45.429	-7.42895
40.2129	50	45.4249	4.57512
40.2333	51	45.4213	5.57874
40.2538	55	45.4181	9.58189
40.2742	45	45.4154	-0.41545
40.2947	57	45.4133	11.5867
40.3151	46	45.4118	0.588241
40.3356	54	45.4108	8.58919
40.356	56	45.4105	10.5895
40.3765	51	45.411	5.58901
40.397	52	45.4123	6.58773
40.4174	55	45.4145	9.58552
40.4379	44	45.4177	-1.41774
40.4583	56	45.4257	10.5743
40.4788	54	45.4316	8.56835
40.4992	60	45.4393	14.5607
40.5197	64	45.4488	18.5512
40.5401	52	45.4608	6.5392
40.5606	40	45.4756	-5.47562
40.5811	46	45.4939	0.506103
40.6015	69	45.5163	23.4837
40.622	52	45.5436	6.45644
40.6424	45	45.5763	-0.576324
40.6629	49	45.6148	3.38516
40.6833	65	45.6585	19.3415
40.7038	52	45.7051	6.29494
40.7242	50	45.7502	4.24975
40.7447	58	45.7852	12.2148
40.7652	53	45.8102	7.1898
40.7856	42	45.8198	-3.81982
40.8061	57	45.8158	11.1842
40.8265	56	45.8021	10.1979
40.847	50	45.7818	4.21822
40.8674	40	45.756	-5.75602
40.8879	55	45.7254	9.27458
40.9083	54	45.6914	8.3086
40.9288	46	45.6565	0.343493
40.9493	53	45.6234	7.37659
40.9697	54	45.594	8.406
40.9902	52	45.5691	6.43089
41.0106	62	45.5488	16.4512
41.0311	51	45.5327	5.46728
41.0515	41	45.5203	-4.52032
41.072	45	45.504	-0.504041
41.0924	56	45.4974	10.5026
41.1129	53	45.493	7.50698
41.1334	37	45.4904	-8.49043
41.1538	42	45.4894	-3.48939
41.1743	32	45.4897	-13.4897
41.1947	40	45.4911	-5.49105
41.2152	63	45.4934	17.5066
41.2356	49	45.4967	3.50334
41.2561	53	45.5006	7.49936
41.2765	56	45.5053	10.4947
41.297	54	45.5106	8.48941
41.3175	34	45.5164	-11.5164
41.3379	52	45.5228	6.47723
41.3584	60	45.5296	14.4704
41.3788	40	45.5369	-5.53687
41.3993	50	45.5446	4.45544
41.4197	56	45.5526	10.4474
41.4402	47	45.5611	1.4389
41.4606	55	45.5699	9.43007
41.4811	45	45.5791	-0.579094
41.5016	52	45.5886	6.4114
41.522	45	45.3785	-0.37846
41.5425	42	45.3901	-3.39014
41.5629	35	45.4021	-10.4021
41.5834	46	45.4144	0.585633
41.6038	42	45.4269	-3.4269
41.6243	42	45.4397	-3.43972
41.6447	57	45.4534	11.5466
41.6652	42	45.4697	-3.46965
41.6857	38	45.4833	-7.48332
41.7061	34	45.4973	-11.4973
41.7266	60	45.5114	14.4886
41.747	53	45.5259	7.4741
41.7675	51	45.5406	5.45938
41.7879	39	45.5556	-6.55561
41.8084	49	45.5707	3.42927
41.8288	42	45.5858	-3.58582
41.8493	44	45.6016	-1.6016
41.8698	57	45.6176	11.3824
41.8902	51	45.634	5.36603
41.9107	62	45.6506	16.3494
41.9311	41	45.6674	-4.66744
41.9516	53	45.6846	7.31541
41.972	40	45.702	-5.70204
41.9925	45	45.7198	-0.719781
42.0129	51	45.7378	5.26217
42.0334	44	45.7562	-1.7562
42.0539	45	45.7749	-0.77489
42.0743	48	45.7939	2.20607
42.0948	52	45.8133	6.18668
42.1152	45	45.8331	-0.833095
42.1357	56	45.8533	10.1467
42.1561	53	45.8739	7.12612
42.1766	52	45.8949	6.10506
42.197	45	45.9165	-0.916514
42.2175	49	45.9386	3.06137
42.238	52	45.9614	6.03865
42.2584	35	45.9847	-10.9847
42.2789	59	46.0089	12.9911
42.2993	48	46.0339	1.96609
42.3198	44	46.0599	-2.05991
42.3402	50	46.087	3.91296
42.3607	58	46.1155	11.8845
42.3811	45	46.1455	-1.14554
42.4016	40	46.1774	-6.17745
42.4221	49	46.2116	2.78841
42.4425	47	46.2484	0.751562
42.463	48	46.2885	1.71145
42.4834	40	46.3326	-6.33259
42.5039	54	46.3813	7.61869
42.5243	55	46.4355	8.56453
42.5448	48	46.4956	1.50437
42.5652	38	46.5618	-8.56179
42.5857	32	46.6328	-14.6328
42.6062	38	46.7058	-8.70582
42.6266	48	46.7757	1.22433
42.6471	37	46.8361	-9.83605
42.6675	60	46.8817	13.1183
42.688	43	46.9109	-3.91086
42.7084	46	46.9258	-0.92583
42.7289	42	46.9306	-4.93065
42.7493	35	46.9278	-11.9278
42.7698	48	46.9196	1.08042
42.7903	48	46.9061	1.09386
42.8107	55	46.8891	8.1109
42.8312	54	46.8712	7.12883
42.8516	42	46.8552	-4.8552
42.8721	40	46.8432	-6.84316
42.8925	56	46.836	9.16403
42.913	46	46.8337	-0.833698
42.9334	42	46.836	-4.83596
42.9539	42	46.8422	-4.84218
42.9744	59	46.8518	12.1482
42.9948	45	46.8642	-1.86421
43.0153	59	46.879	12.121
43.0357	45	46.8957	-1.89572
43.0562	45	46.9141	-1.9141
43.0766	36	46.9339	-10.9339
43.0971	47	46.9548	0.0451577
43.1175	51	46.9768	4.02316
43.138	50	46.9997	3.00027
43.1585	53	47.0234	5.97659
43.1789	54	47.0478	6.9522
43.1994	56	47.0728	8.92718
43.2198	48	47.0984	0.901578
43.2403	41	47.1246	-6.12455
43.2607	44	47.1512	-3.15117
43.2812	44	47.1783	-3.17825
43.3016	55	47.2058	7.79423
43.3221	40	47.2337	-7.2337
43.3426	66	47.262	18.738
43.363	50	47.2907	2.70926
43.3835	54	47.3198	6.68017
43.4039	35	47.3493	-12.3493
43.4244	42	47.3791	-5.37912
43.4448	40	47.4093	-7.40931
43.4653	48	47.4399	0.560124
43.4857	54	47.4708	6.52919
43.5062	59	47.5021	11.4979
43.5267	43	47.5338	-4.53379
43.5471	55	47.5659	7.43413
43.5676	40	47.5983	-7.59834
43.588	41	47.6312	-6.63123
43.6085	49	47.6646	1.33545
43.6289	43	47.6983	-4.69832
43.6494	41	47.7326	-6.73257
43.6698	45	47.7673	-2.76731
43.6903	55	47.8026	7.19742
43.7108	54	47.8384	6.16159
43.7312	51	47.8748	3.12516
43.7517	47	47.9119	-0.911917
43.7721	46	47.9497	-1.94968
43.7926	46	47.9882	-1.9882
43.813	36	48.0275	-12.0275
43.8335	54	48.0694	5.9306
43.8539	42	48.1103	-6.11031
43.8744	41	48.1526	-7.15262
43.8949	41	48.1961	-7.19612
43.9153	51	48.241	2.75904
43.9358	56	48.2873	7.71272
43.9562	44	48.3353	-4.33528
43.9767	44	48.3852	-4.38516
43.9971	52	48.4372	3.56281
44.0176	50	48.4917	1.50832
44.038	42	48.549	-6.54897
44.0585	33	48.6095	-15.6095
44.079	40	48.674	-8.67396
44.0994	48	48.7428	-0.742836
44.1199	57	48.8169	8.18306
44.1403	37	48.8972	-11.8972
44.1608	55	48.9849	6.01513
44.1812	58	49.0814	8.91864
44.2017	53	49.1885	3.81148
44.2221	58	49.3086	8.69138
44.2426	47	49.4445	-2.44453
44.2631	46	49.5998	-3.5998
44.2835	54	49.7788	4.22116
44.304	36	49.987	-13.987
44.3244	47	50.2307	-3.23066
44.3449	46	50.5166	-4.51663
44.3653	55	50.8514	4.14856
44.3858	52	51.2389	0.761107
44.4062	49	51.6759	-2.67594
44.4267	60	52.1465	7.85354
44.4472	54	52.6153	1.38466
44.4676	53	53.029	-0.029024
44.4881	50	53.3302	-3.33015
44.5085	67	53.4841	13.5159
44.529	67	53.4976	13.5024
44.5494	59	53.4107	5.58931
44.5699	47	53.2669	-6.26688
44.5903	45	53.0888	-8.08884
44.6108	56	52.8757	3.12431
44.6313	50	52.6193	-2.61933
44.6517	53	52.3227	0.677315
44.6722	53	52.0047	0.995311
44.6926	45	51.6915	-6.69146
44.7131	46	51.4048	-5.40483
44.7335	53	51.1556	1.84444
44.754	44	50.9463	-6.94628
44.7744	54	51.0105	2.98951
44.7949	44	50.8731	-6.87312
44.8154	56	50.7642	5.2358
44.8358	59	50.6786	8.32137
44.8563	48	50.6123	-2.61229
44.8767	47	50.5617	-3.56173
44.8972	55	50.5241	4.47585
44.9176	45	50.4973	-5.49726
44.9381	39	50.4792	-11.4792
44.9585	56	50.4686	5.53142
44.979	55	50.4641	4.53588
44.9995	46	50.4649	-4.46487
45.0199	41	50.47	-9.47004
45.0404	36	50.479	-14.479
45.0608	56	50.4923	5.50768
45.0813	60	50.5078	9.49223
45.1017	49	50.5252	-1.52516
45.1222	52	50.5447	1.45534
45.1426	47	50.566	-3.56599
45.1631	44	50.5889	-6.58895
45.1836	52	50.6133	1.38667
45.204	55	50.639	4.36102
45.2245	52	50.6658	1.33424
45.2449	51	50.6935	0.30646
45.2654	51	50.7222	0.277771
45.2858	52	50.7517	1.24827
45.3063	48	50.782	-2.78196
45.3267	43	50.8129	-7.81287
45.3472	53	50.8444	2.15561
45.3677	49	50.8765	-1.87645
45.3881	42	50.909	-8.90902
45.4086	59	50.942	8.05796
45.429	54	50.9943	3.00573
45.4495	51	51.0283	-0.0282767
45.4699	63	51.0626	11.9374
45.4904	56	51.0974	4.90265
45.5108	46	51.1324	-5.13236
45.5313	52	51.1677	0.832338
45.5518	42	51.2032	-9.20323
45.5722	59	51.239	7.76096
45.5927	34	51.2751	-17.2751
45.6131	44	51.3114	-7.31136
45.6336	52	51.3478	0.652169
45.654	58	51.3845	6.61551
45.6745	58	51.4213	6.57866
45.6949	71	51.4584	19.5416
45.7154	49	51.4955	-2.49553
45.7359	55	51.5329	3.46714
45.7563	47	51.5703	-4.57033
45.7768	59	51.6665	7.33354
45.7972	57	51.7044	5.29558
45.8177	51	51.7425	-0.742545
45.8381	52	51.781	0.219029
45.8586	51	51.8195	-0.819514
45.879	50	51.8582	-1.85817
45.8995	47	51.8969	-4.89693
45.92	44	51.9358	-7.9358
45.9404	59	51.9748	7.02524
45.9609	59	52.0138	6.98618
45.9813	56	52.053	3.94703
46.0018	58	52.0922	5.90779
46.0222	37	52.1315	-15.1315
46.0427	54	52.1709	1.82906
46.0631	67	52.2104	14.7896
46.0836	42	52.25	-10.25
46.1041	61	52.2896	8.71038
46.1245	42	52.3293	-10.3293
46.145	55	52.3691	2.63088
46.1654	54	52.409	1.59103
46.1859	58	52.4489	5.55111
46.2063	34	52.4889	-18.4889
46.2268	45	52.5289	-7.52892
46.2472	65	52.569	12.431
46.2677	57	52.6092	4.3908
46.2882	52	52.6494	-0.649439
46.3086	36	52.6897	-16.6897
46.3291	59	52.7301	6.26991
46.3495	52	52.7705	-0.770504
46.37	42	52.811	-10.811
46.3904	50	52.8515	-2.85151
46.4109	60	52.8921	7.1079
46.4313	42	52.9327	-10.9327
46.4518	64	52.9734	11.0266
46.4723	57	53.0142	3.98579
46.4927	42	53.055	-11.055
46.5132	56	53.0959	2.9041
46.5336	64	53.1368	10.8632
46.5541	49	53.1778	-4.17783
46.5745	64	53.2189	10.7811
46.595	47	53.26	-6.25999
46.6154	55	53.3012	1.69883
46.6359	55	53.3424	1.65759
46.6564	52	53.4069	-1.40694
46.6768	52	53.661	-1.66096
46.6973	52	53.7227	-1.72268
46.7177	42	53.7665	-11.7665
46.7382	62	53.8104	8.18965
46.7586	57	53.8543	3.14565
46.7791	54	53.8981	0.10194
46.7995	56	53.9423	2.05772
46.82	52	53.9866	-1.98661
46.8405	62	54.0311	7.96894
46.8609	59	54.0756	4.92436
46.8814	49	54.1203	-5.12034
46.9018	53	54.1652	-1.16518
46.9223	59	54.2102	4.78985
46.9427	59	54.2553	4.74473
46.9632	56	54.3005	1.69945
46.9836	45	54.346	-9.34598
47.0041	56	54.3916	1.60842
47.0246	63	54.4374	8.56264
47.045	52	54.4833	-2.48332
47.0655	56	54.5295	1.47052
47.0859	52	54.5758	-2.57585
47.1064	56	54.6224	1.37757
47.1268	50	54.6707	-4.67072
47.1473	50	54.7178	-4.71781
47.1677	59	54.7652	4.23484
47.1882	52	54.8128	-2.81279
47.2087	61	54.8607	6.13927
47.2291	59	54.909	4.09099
47.2496	69	54.9576	14.0424
47.27	53	55.0066	-2.00664
47.2905	57	55.0561	1.94393
47.3109	66	55.106	10.894
47.3314	42	55.1563	-13.1563
47.3518	65	55.2073	9.79274
47.3723	65	55.2588	9.74121
47.3928	51	55.3622	-4.36221
47.4132	66	55.4228	10.5772
47.4337	58	55.4772	2.52283
47.4541	55	55.5324	-0.532435
47.4746	48	55.5887	-7.58873
47.495	61	55.6462	5.35379
47.5155	60	55.705	4.29499
47.5359	43	55.7653	-12.7653
47.5564	59	55.8274	3.17262
47.5769	50	55.8914	-5.89143
47.5973	54	55.9557	-1.95569
47.6178	58	56.0235	1.97649
47.6382	61	56.0958	4.90416
47.6587	46	56.1719	-10.1719
47.6791	72	56.2525	15.7475
47.6996	68	56.3385	11.6615
47.72	57	56.4309	0.569137
47.7405	59	56.5311	2.4689
47.761	44	56.6409	-12.6409
47.7814	56	56.7622	-0.762175
47.8019	49	56.8975	-7.89754
47.8223	50	57.0498	-7.04978
47.8428	55	57.2219	-2.22193
47.8632	72	57.4167	14.5833
47.8837	51	57.6353	-6.63526
47.9041	41	57.8756	-16.8756
47.9246	63	58.1297	4.87028
47.9451	53	58.3812	-5.3812
47.9655	53	58.6062	-5.60623
47.986	62	58.7802	3.21983
48.0064	53	58.8887	-5.88866
48.0269	60	58.9349	1.0651
48.0473	58	58.936	-0.93597
48.0678	53	58.9108	-5.91083
48.0882	61	58.8701	2.1299
48.1087	74	58.8145	15.1855
48.1292	59	58.7406	0.259408
48.1496	70	58.6489	11.3512
48.1701	54	58.5461	-4.5461
48.1905	65	58.443	6.55704
48.211	60	58.3492	1.65079
48.2314	52	58.2711	-6.27105
48.2519	46	58.2109	-12.2109
48.2723	50	58.1687	-8.16873
48.2928	66	58.1428	7.85717
48.3133	49	58.1312	-9.13115
48.3337	52	58.1316	-6.13161
48.3542	63	58.1428	4.85718
48.3746	69	58.1631	10.8369
48.3951	60	58.1897	1.81033
48.4155	60	58.2225	1.77753
48.436	66	58.2606	7.73939
48.4564	56	58.3034	-2.30338
48.4769	71	58.3502	12.6498
48.4974	62	58.4007	3.59928
48.5178	63	58.4545	4.54549
48.5383	62	58.5079	3.49214
48.5587	70	58.5675	11.4325
48.5792	61	58.6299	2.37013
48.5996	59	58.6948	0.305245
48.6201	60	58.7621	1.2379
48.6405	64	58.8319	5.16813
48.661	54	58.9043	-4.90427
48.6815	52	58.9788	-6.97883
48.7019	65	59.0558	5.94419
48.7224	65	59.1353	5.86474
48.7428	79	59.2173	19.7827
48.7633	72	59.3019	12.6981
48.7837	59	59.3892	-0.389197
48.8042	46	59.4794	-13.4794
48.8246	73	59.5726	13.4274
48.8451	65	59.6689	5.33105
48.8656	67	59.7687	7.23131
48.886	66	59.872	6.12797
48.9065	57	59.9792	-2.97921
48.9269	63	60.0905	2.90946
48.9474	62	60.2063	1.79366
48.9678	74	60.327	13.673
48.9883	61	60.4529	0.547103
49.0087	58	60.5846	-2.58456
49.0292	55	60.7225	-5.72253
49.0497	39	60.8674	-21.8674
49.0701	61	61.02	-0.0199891
49.0906	76	61.181	14.819
49.111	72	61.3516	10.6484
49.1315	63	61.5327	1.46733
49.1519	78	61.7257	16.2743
49.1724	62	61.9321	0.0679006
49.1928	67	62.1538	4.84623
49.2133	68	62.3928	5.60718
49.2338	60	62.6518	-2.65179
49.2542	60	62.9337	-2.93374
49.2747	63	63.2427	-0.242705
49.2951	69	63.583	5.417
49.3156	71	63.96	7.04001
49.336	72	64.3803	7.61967
49.3565	66	64.8522	1.14777
49.3769	67	65.3858	1.61422
49.3974	60	65.9935	-5.9935
49.4179	58	66.6908	-8.69082
49.4383	90	67.4967	22.5033
49.4588	68	68.4344	-0.434423
49.4792	68	69.5314	-1.5314
49.4997	79	70.8191	8.18092
49.5201	85	72.3304	12.6696
49.5406	77	74.0939	2.90613
49.561	77	76.1212	0.878808
49.5815	79	78.3864	0.613577
49.602	92	80.7974	11.2026
49.6224	86	83.1723	2.82774
49.6429	88	85.2503	2.7497
49.6633	97	86.7648	10.2352
49.6838	86	87.5599	-1.55991
49.7042	93	87.6668	5.33316
49.7247	82	87.2713	-5.27128
49.7451	86	86.5703	-0.570297
49.7656	81	85.6922	-4.69221
49.7861	72	84.6531	-12.6531
49.8065	82	83.419	-1.41901
49.827	80	81.9863	-1.98629
49.8474	81	80.4195	0.580545
49.8679	71	78.8298	-7.82977
49.8883	78	77.3275	0.67253
49.9088	84	75.9884	8.01159
49.9292	61	74.8474	-13.8474
49.9497	67	73.9078	-6.90782
49.9702	76	73.1558	2.84425
49.9906	80	72.5697	7.43034
50.0111	76	72.1267	3.87327
50.0315	88	71.8059	16.1941
50.052	74	71.5891	2.41086
50.0724	82	71.4613	10.5387
50.0929	70	71.4102	-1.41022
50.1133	87	71.4262	15.5738
50.1338	73	71.5015	1.49845
50.1543	89	71.6304	17.3696
50.1747	75	71.8103	3.18971
50.1952	57	72.0336	-15.0336
50.2156	66	72.3001	-6.30008
50.2361	77	72.6082	4.3918
50.2565	65	72.9572	-7.95715
50.277	72	73.3468	-1.3468
50.2974	86	73.7776	12.2224
50.3179	71	74.2507	-3.25065
50.3384	75	74.7675	0.232476
50.3588	96	75.3304	20.6696
50.3793	84	75.9422	8.05784
50.3997	94	76.6061	17.3939
50.4202	89	77.3264	11.6736
50.4406	77	78.1078	-1.10779
50.4611	92	78.9558	13.0442
50.4815	87	79.8769	7.12314
50.502	80	80.8782	-0.878211
50.5225	88	81.9681	6.03187
50.5429	85	83.1559	1.84406
50.5634	97	84.4521	12.5479
50.5838	100	85.8682	14.1318
50.6043	104	87.4172	16.5828
50.6247	94	89.1135	4.88649
50.6452	107	90.9729	16.0271
50.6656	103	93.0126	9.98743
50.6861	103	95.2516	7.74841
50.7066	95	97.7105	-2.71054
50.727	119	100.412	18.5882
50.7475	102	103.38	-1.3796
50.7679	108	106.64	1.35987
50.7884	122	110.222	11.7784
50.8088	107	114.155	-7.15454
50.8293	118	118.472	-0.471716
50.8497	110	123.209	-13.2086
50.8702	125	128.404	-3.40355
[truncated: 1,913 more rows]

## Sheet: Inset of extended Fig.1d
Sample	Lattice parameter(Å)	Molar conc.of LuH2±xNy(%)
SX1	5.032(3)	94.8
SX2	5.032(2)	94.8
SX3	5.033(3)	92.7
SX4	5.031(2)	96.8
SX5	5.029(2)	96
