# Supplementary material for: Absence of near-ambient superconductivity in LuH2±xNy
Source: Nature. 2023 May 11;620(7972):72–7. doi: 10.1038/s41586-023-06162-w (PMC10396964; doi:10.1038/s41586-023-06162-w)
Supplement: Supplementary file 7 — Source Data Extended Data Fig. 2 [file 41586_2023_6162_MOESM7_ESM.xlsx]

## Sheet: Extended Data Fig. 2a
T	M	T	M		T	M	T	M
K	10^(-7)emu	K	10^(-7)emu		K	10^(-7)emu	K	10^(-7)emu
	ZFC-sample		FC-sample			ZFC-background		FC-background
10.0001	2.47281	10.0003	7.9556		10.0001	-3.73756	10.0001	-4.07423
10.0235	2.64893	10.022	8.31001		10.002	-4.02971	10.0031	-3.86254
10.0961	2.04465	10.0888	8.15447		10.0394	-3.95628	10.0816	-3.88214
10.2304	2.36276	10.2294	8.07037		10.1431	-3.98625	10.2586	-3.98025
10.3915	2.79815	10.3968	8.03666		10.2774	-3.99619	10.4209	-3.6998
10.519	1.62338	10.6257	8.10017		10.4324	-4.03524	10.5861	-3.8918
10.6713	2.4808	10.8386	7.75587		10.5949	-3.92756	10.7255	-3.86548
10.8377	2.10914	11.0079	8.09606		10.7717	-3.81054	10.8922	-3.71535
10.9963	2.30154	11.1609	7.86332		10.9227	-3.87159	11.0362	-3.7852
11.13	1.62691	11.2907	7.69819		11.0823	-3.93891	11.1948	-3.65104
11.2867	1.72501	11.4562	7.44944		11.2018	-3.80926	11.3504	-4.00851
11.4405	2.02204	11.6302	7.38866		11.3629	-4.09292	11.5073	-3.79061
11.5938	1.8613	11.7866	7.17649		11.5246	-3.7919	11.6583	-3.84785
11.7538	1.86535	11.9535	7.26369		11.6898	-3.81329	11.7936	-3.84933
11.9101	1.60964	12.0781	7.38026		11.8443	-3.92436	11.9644	-3.88845
12.0612	1.74402	12.239	6.98592		11.9964	-4.00105	12.1413	-3.79107
12.2404	1.6329	12.4202	7.17818		12.1738	-3.82994	12.3028	-3.85672
12.4658	1.70195	12.6475	7.16607		12.3252	-3.8834	12.447	-3.91072
12.67	1.31748	12.8607	7.19656		12.4812	-3.90101	12.6087	-3.89373
12.8483	1.58419	13.0307	6.83173		12.6323	-3.99289	12.7738	-3.70556
13.0742	1.62337	13.18	7.23097		12.7832	-3.91839	12.9193	-3.89882
13.3056	0.79817	13.3244	6.83629		12.9266	-4.01697	13.06	-3.76946
13.459	1.07167	13.5001	7.24211		13.0858	-3.89781	13.2195	-3.76648
13.6252	1.42249	13.6641	7.08333		13.2562	-3.78581	13.3696	-4.15856
13.8032	1.57945	13.8153	6.54514		13.4171	-3.75709	13.5354	-3.77073
13.9308	0.67239	13.9674	6.79705		13.5666	-3.86778	13.6846	-3.73194
14.083	1.08137	14.1064	6.35074		13.7227	-3.83567	13.8589	-3.58063
14.2737	0.90101	14.2578	6.78843		13.8987	-4.11548	14.0108	-3.87538
14.5063	1.52422	14.4392	6.94326		14.0452	-3.79117	14.1849	-3.95462
14.7128	0.97128	14.6893	7.04666		14.2011	-3.87251	14.335	-3.80927
14.8825	0.95148	14.8988	6.13551		14.3725	-4.25006	14.4992	-3.75168
15.0389	1.26422	15.0585	6.06422		14.5217	-3.94236	14.6588	-3.87777
15.1985	0.79674	15.2126	6.14748		14.6858	-3.82738	14.8025	-3.87226
15.3581	1.1829	15.3556	6.41813		14.832	-3.9529	14.9452	-3.85206
15.5114	1.01952	15.5269	6.22795		14.9881	-3.82752	15.1255	-3.79452
15.7053	0.67957	15.725	6.01592		15.1451	-4.1301	15.2928	-3.79223
15.9283	0.84495	15.9394	6.48217		15.301	-3.95281	15.4655	-3.77199
16.1422	0.52084	16.1822	5.56991		15.452	-3.92789	15.6251	-3.77025
16.3128	0.64927	16.392	5.9568		15.6375	-4.01668	15.7958	-3.79972
16.4838	1.01649	16.5772	6.07591		15.8274	-4.03375	15.9639	-3.82883
16.6942	0.68021	16.802	5.69864		16.0332	-3.73116	16.1556	-3.91921
16.8997	0.65396	17.0229	5.60041		16.1831	-3.89025	16.3359	-3.87554
17.0729	0.68293	17.2019	5.93989		16.3536	-3.87072	16.5248	-3.79782
17.2285	1.12799	17.3609	5.26573		16.514	-3.91619	16.68	-4.01875
17.3671	0.63703	17.4968	6.05452		16.666	-3.74834	16.8024	-3.70818
17.5287	0.32092	17.6848	5.99389		16.8171	-3.78519	16.9393	-3.79898
17.7074	0.74981	17.843	6.07178		16.9928	-3.99787	17.0886	-3.70226
17.8678	0.51077	18.0188	6.03076		17.1497	-3.88783	17.263	-3.88354
18.0411	-0.07712	18.2517	5.42091		17.3282	-3.76764	17.4559	-3.8173
18.1816	0.34806	18.4655	5.53554		17.4647	-3.70954	17.6289	-3.90411
18.3315	0.36531	18.6239	5.25786		17.6253	-3.99371	17.792	-3.86085
18.5152	0.25069	18.7756	4.99788		17.779	-3.98623	17.9414	-3.83229
18.7404	0.2172	18.9231	5.28946		17.9431	-3.85959	18.0767	-3.83027
18.952	0.22205	19.0959	5.5625		18.1175	-3.99228	18.2205	-3.91118
19.1234	0.0884	19.254	5.83638		18.2977	-3.94782	18.3753	-3.88394
19.269	0.30793	19.41	5.04985		18.4391	-3.88226	18.5432	-4.08025
19.4307	0.1984	19.5998	5.07286		18.5885	-3.95851	18.7108	-3.86968
19.621	0.09323	19.7222	5.93536		18.7422	-3.99286	18.865	-3.76138
19.7661	0.05726	19.8817	5.45679		18.8924	-4.04442	19.0127	-3.66055
19.9435	-0.46547	20.063	5.33907		19.0503	-3.69966	19.1822	-3.70325
20.1655	-0.20863	20.303	5.28239		19.2105	-3.94711	19.3378	-3.70882
20.3763	0.18242	20.5124	4.71928		19.377	-3.88446	19.5102	-3.97008
20.5672	0.04933	20.6909	5.10715		19.5465	-3.81654	19.6686	-3.86999
20.7261	-0.28405	20.8415	5.52346		19.6908	-3.99535	19.8288	-3.85379
20.8598	-0.17781	20.9893	4.90892		19.8519	-3.74937	19.9804	-3.77319
21.0133	-0.12429	21.166	5.3225		20.0053	-3.86354	20.1452	-3.73808
21.1901	-0.30504	21.3209	4.45533		20.1848	-4.03619	20.3119	-3.7918
21.3412	-0.21445	21.4693	4.65181		20.3364	-3.91992	20.4828	-3.79949
21.4689	-0.75624	21.6327	4.34574		20.501	-3.75764	20.6093	-3.91322
21.643	0.10275	21.7732	4.42055		20.6773	-3.78154	20.769	-3.93016
21.7933	0.16083	21.9362	4.73055		20.8464	-3.84478	20.9311	-3.8678
21.9822	-0.38999	22.1306	4.55859		20.9904	-4.01204	21.0924	-3.88431
22.2209	-0.64888	22.3553	4.57366		21.1145	-3.75219	21.244	-3.96029
22.4472	0.10496	22.5613	4.8994		21.2837	-4.06101	21.4071	-3.86251
22.625	-0.12328	22.7341	5.14638		21.4364	-3.83547	21.5654	-3.89798
22.7855	0.04079	22.8923	3.9861		21.5957	-3.96894	21.7491	-3.9065
22.9304	-0.20969	23.0302	4.93086		21.7489	-3.88767	21.891	-3.90217
23.0879	-0.16443	23.208	5.1124		21.934	-4.15881	22.0778	-3.68187
23.2439	-0.05983	23.3582	4.81406		22.098	-4.06588	22.2385	-3.94065
23.3947	-0.39934	23.5421	4.9062		22.2425	-4.07994	22.3858	-3.89724
23.5792	-0.27887	23.7114	4.32476		22.394	-4.0857	22.5269	-3.87583
23.7212	-0.10833	23.8385	4.63869		22.5519	-3.8526	22.6928	-3.63731
23.8621	0.00501	23.9906	4.37151		22.7065	-3.83111	22.8474	-3.92614
24.029	-0.06368	24.1721	4.68986		22.8711	-3.95718	23.0078	-3.70193
24.2759	-0.36702	24.4029	4.44213		23.0312	-4.07496	23.17	-4.01065
24.5086	-0.03263	24.6263	4.45981		23.22	-4.03776	23.333	-3.71748
24.6808	-0.90933	24.7979	4.76857		23.3888	-3.85877	23.4979	-3.99613
24.832	-0.67768	24.9587	4.5221		23.5178	-4.00736	23.6499	-3.71395
24.9683	-0.57679	25.1253	4.24846		23.664	-3.96563	23.8066	-3.64085
25.1246	-0.46314	25.2713	4.64053		23.8167	-3.98392	24.0023	-3.7251
25.2886	-0.81491	25.4388	4.80432		23.9891	-3.8331	24.17	-3.82815
25.4533	-0.73643	25.6117	4.12588		24.151	-3.7191	24.2931	-3.98892
25.6093	-0.95065	25.8407	4.14492		24.3131	-3.76487	24.4343	-3.80024
25.7478	-0.34981	26.0451	4.40962		24.5103	-4.0758	24.5858	-3.88843
25.9021	-1.073	26.2183	4.46551		24.6813	-3.87829	24.7535	-3.84837
26.0796	-0.40827	26.3763	4.34538		24.8152	-3.80897	24.9209	-3.90662
26.3441	-0.87949	26.5136	3.95447		24.9622	-3.78051	25.0776	-3.78783
26.5732	-0.72473	26.6767	4.24211		25.1023	-3.91499	25.2267	-3.85639
26.7437	-1.00215	26.8494	4.16987		25.257	-3.822	25.3996	-3.92566
26.8998	-0.54525	27.009	4.16964		25.4232	-4.14493	25.5533	-3.86805
27.0498	-0.5497	27.1791	4.51806		25.6105	-4.00362	25.7352	-3.95119
27.2062	-0.24894	27.3227	3.83926		25.7718	-4.03326	25.9138	-3.79743
27.3565	-0.89658	27.4915	4.32431		25.9321	-4.01599	26.0644	-3.96304
27.5306	-0.84377	27.6842	3.95122		26.0563	-3.99268	26.2224	-4.08221
27.7583	-0.7204	27.9137	3.92578		26.2221	-3.80246	26.3815	-3.83363
27.9627	-0.92689	28.1002	4.09074		26.3843	-3.78166	26.5374	-3.88696
28.1325	-1.58301	28.2771	4.48003		26.5449	-4.14305	26.692	-3.64185
28.373	-0.84884	28.4346	4.23472		26.6909	-3.88804	26.8192	-3.76938
28.6048	-0.59469	28.5791	4.12808		26.8671	-3.83532	26.9834	-3.84967
28.7697	-0.73965	28.7355	4.1329		27.0183	-3.85924	27.1543	-3.80395
28.9384	-1.02062	28.9022	4.26972		27.2023	-3.89177	27.3251	-4.06828
29.1005	-0.42181	29.0653	4.13152		27.3433	-3.98662	27.4746	-3.95338
29.2483	-1.23076	29.2367	4.1799		27.4883	-3.90633	27.6421	-3.95594
29.41	-0.44432	29.3762	3.89657		27.6627	-3.81175	27.7883	-3.97616
29.5922	-1.25587	29.5275	4.21695		27.8237	-3.77216	27.9525	-4.00629
29.8238	-0.55928	29.734	3.37016		27.9769	-3.85131	28.098	-3.78204
30.0303	-0.88254	29.9685	3.87337		28.1618	-3.99329	28.2511	-3.99818
30.2075	-1.11241	30.1731	4.14546		28.3239	-3.83131	28.4078	-3.82881
30.3797	-0.97391	30.3434	3.52979		28.4775	-3.8345	28.5721	-3.76409
30.5153	-1.01727	30.4984	3.97574		28.6012	-3.93776	28.7403	-3.77664
30.6746	-1.17127	30.6709	3.16112		28.7525	-3.59101	28.92	-3.93029
30.8492	-1.19337	30.8044	3.0333		28.9253	-3.58153	29.0802	-3.83189
31.008	-1.00096	30.9667	3.74408		29.1083	-3.89113	29.2254	-3.96539
31.1765	-1.69182	31.1538	3.69225		29.2799	-4.00466	29.3726	-3.82013
31.3086	-1.00075	31.3904	3.6889		29.4497	-3.87378	29.537	-3.73781
31.4786	-0.94189	31.5983	3.878		29.5922	-3.8264	29.6963	-3.79718
31.6692	-1.14859	31.7772	3.41018		29.7319	-3.73379	29.8782	-3.88118
31.8913	-0.97646	32.0126	3.25584		29.882	-3.96504	30.0534	-3.73569
32.1017	-0.51956	32.2436	3.47556		30.0579	-3.67652	30.236	-3.68209
32.2708	-0.83566	32.4211	3.84257		30.2283	-3.70541	30.3979	-3.91551
32.4289	-1.22992	32.5763	3.87181		30.4032	-3.96395	30.532	-3.94777
32.5643	-1.42767	32.7182	3.13456		30.571	-3.95849	30.6895	-3.78006
32.7264	-1.0556	32.8934	2.59408		30.7231	-3.65608	30.8467	-3.80795
32.8945	-1.17805	33.0587	3.56734		30.8895	-3.86457	30.99	-4.05366
33.0952	-1.0228	33.2559	3.88969		31.0227	-4.03037	31.1439	-3.84835
33.333	-0.91846	33.4819	3.38477		31.173	-3.65194	31.3065	-3.73064
33.5416	-1.41503	33.6724	3.55379		31.3332	-3.93373	31.4788	-3.87513
33.7295	-1.49303	33.8559	3.30644		31.496	-3.84607	31.632	-3.81778
33.9575	-1.4861	34.1166	3.74916		31.6394	-3.96631	31.7748	-3.88677
34.1833	-1.61787	34.3387	3.35401		31.8122	-3.74875	31.9262	-3.89337
34.3659	-1.30151	34.4984	3.49389		31.9628	-3.74889	32.0902	-4.07965
34.529	-1.54446	34.6506	3.86775		32.1578	-3.81132	32.2572	-3.68577
34.6741	-1.58135	34.8091	3.83725		32.3066	-3.97471	32.4026	-3.71075
34.8302	-0.99657	34.9344	3.275		32.4596	-3.82987	32.5613	-3.84552
34.9902	-2.01209	35.1041	3.40598		32.618	-3.73289	32.7262	-3.91947
35.1466	-1.34999	35.2903	3.68327		32.7723	-3.97077	32.9104	-3.72677
35.3159	-1.6574	35.5321	3.5904		32.9242	-3.84596	33.0705	-3.95687
35.4537	-1.19735	35.7377	3.53878		33.122	-3.71398	33.2269	-3.79135
35.612	-1.39358	35.9057	3.4245		33.2901	-3.78852	33.3724	-3.74037
35.7934	-1.4507	36.1625	3.73008		33.4381	-3.87963	33.5297	-3.97578
35.9641	-1.44271	36.3881	3.20793		33.5697	-3.93847	33.6996	-3.86356
36.1116	-1.32337	36.5527	3.80416		33.7332	-3.97746	33.8729	-3.79845
36.2535	-1.84302	36.7124	3.79826		33.8911	-3.85209	34.0413	-3.91609
36.4059	-1.78161	36.8714	3.50724		34.063	-3.89416	34.1934	-3.61875
36.5688	-1.59947	37.0261	3.43452		34.2263	-4.0868	34.3284	-3.89678
36.733	-2.01049	37.191	3.37473		34.3783	-3.88647	34.4884	-4.07944
36.8542	-1.74172	37.385	2.52937		34.5374	-3.88399	34.6456	-3.72013
37.0222	-1.81752	37.5996	3.84698		34.703	-3.87806	34.8194	-3.67875
37.2057	-1.37148	37.8034	3.67829		34.8545	-3.80712	34.9707	-3.87276
37.4461	-1.23573	37.9859	3.05266		35.0075	-3.93182	35.1311	-3.76942
37.6444	-1.06922	38.1494	3.18754		35.1608	-4.11723	35.302	-3.93605
37.823	-1.05483	38.3047	3.2791		35.3271	-3.73768	35.4891	-3.85192
37.9909	-1.44636	38.4657	2.838		35.484	-4.03613	35.6299	-3.79334
38.1357	-1.3697	38.612	3.40412		35.6575	-3.88884	35.8034	-3.69478
38.3183	-1.02717	38.7636	3.6139		35.8173	-3.93524	35.956	-3.88921
38.4915	-2.0092	38.9329	3.37466		35.959	-4.05529	36.1117	-3.62347
38.6519	-1.10342	39.0702	2.90214		36.1303	-3.73595	36.2606	-3.85165
38.8168	-1.82725	39.2358	3.36206		36.2829	-3.66515	36.4252	-3.82767
38.9458	-1.81539	39.4295	3.00024		36.4442	-3.70201	36.5816	-3.87441
39.1154	-1.61271	39.6524	3.47954		36.5916	-3.9894	36.7217	-3.89989
39.3148	-1.59663	39.8599	3.4525		36.7647	-3.78884	36.8763	-3.76394
39.5441	-2.00885	40.0322	3.20292		36.9212	-3.85004	37.0388	-3.78222
39.7396	-2.46426	40.1962	2.81106		37.1039	-3.948	37.1792	-3.80055
39.9124	-1.27837	40.3514	2.86628		37.2575	-3.98028	37.3543	-3.71463
40.1672	-1.83215	40.5268	3.44413		37.4214	-3.96	37.5611	-3.88093
40.3913	-1.95727	40.6795	2.60758		37.5749	-3.64942	37.7389	-3.73842
40.5653	-1.55747	40.844	3.38343		37.7288	-3.99144	37.889	-3.74901
40.7471	-1.56478	41.0042	3.35746		37.8915	-4.10929	38.0271	-3.87513
40.8949	-1.88714	41.1761	2.53929		38.0935	-3.86689	38.1807	-3.70845
41.0245	-1.65633	41.3632	3.25142		38.2493	-4.02712	38.344	-3.81803
41.1775	-1.85742	41.5445	2.38974		38.4256	-3.78525	38.5095	-3.71805
41.3714	-2.14372	41.7729	3.03115		38.5654	-4.11565	38.6679	-3.97426
41.6155	-2.04485	41.9765	3.15096		38.7648	-4.12936	38.839	-3.75788
41.8191	-1.92704	42.1308	2.43957		38.9286	-3.89477	39.0212	-3.84632
41.9951	-1.50681	42.2781	3.49118		39.0877	-4.07968	39.1973	-3.898
42.1604	-1.76227	42.4131	2.81318		39.2568	-3.73387	39.3228	-3.81628
42.2989	-1.24267	42.5884	3.46659		39.4349	-3.83299	39.4825	-3.81153
42.4577	-2.09653	42.7688	2.40571		39.5828	-3.91224	39.6433	-3.88409
42.6514	-1.99698	42.944	3.03358		39.714	-3.86907	39.8043	-4.03146
42.8577	-1.35339	43.1716	3.09134		39.8581	-3.91267	39.951	-3.80113
43.008	-1.79863	43.3846	2.7917		39.9998	-4.10907	40.1191	-3.76051
43.1356	-1.80105	43.5837	2.66131		40.162	-3.81503	40.2714	-3.66523
43.2835	-1.83559	43.7477	2.26374		40.3236	-3.76543	40.4644	-3.98104
43.4659	-1.88553	43.8946	2.63787		40.4723	-3.8146	40.6193	-3.79399
43.6453	-2.49984	44.0739	3.1322		40.6368	-4.01793	40.8026	-3.84411
43.7878	-2.4237	44.2494	2.95371		40.7916	-3.85932	40.9755	-3.71176
43.9381	-1.85499	44.398	2.93281		40.9621	-3.87162	41.1225	-3.74893
44.0943	-1.70361	44.5684	3.16041		41.147	-3.88196	41.2624	-4.05001
44.245	-1.99918	44.6897	2.63499		41.3197	-3.69521	41.4174	-3.75816
44.401	-1.65503	44.8647	2.86931		41.476	-3.9655	41.5731	-3.96024
44.5397	-1.79161	45.053	2.70363		41.6295	-3.7401	41.7588	-3.77523
44.6923	-1.35208	45.272	2.75183		41.7953	-3.76797	41.9076	-3.78693
44.8704	-1.73507	45.4679	3.00988		41.9353	-3.72482	42.0915	-3.72781
45.1063	-1.59771	45.657	3.1337		42.0914	-3.90712	42.244	-3.84089
45.2988	-1.74111	45.8427	2.79688		42.2393	-3.94788	42.4064	-3.8051
45.4768	-1.60061	45.9776	2.81021		42.402	-3.99062	42.5683	-3.93429
45.7244	-2.14089	46.1274	3.03913		42.5485	-3.75382	42.7527	-3.95254
45.9586	-2.3102	46.309	2.54559		42.703	-3.71191	42.923	-3.80516
46.1438	-1.92177	46.4904	2.48791		42.8635	-3.83232	43.0429	-4.1016
46.3266	-2.29404	46.6307	2.67796		43.0551	-3.95408	43.1828	-3.77761
46.5001	-1.61996	46.7665	2.74409		43.2167	-4.03009	43.3462	-3.91592
46.6108	-1.87178	46.9067	2.94696		43.3773	-3.92238	43.5032	-3.77194
46.7722	-1.44543	47.0907	2.76729		43.5111	-4.06163	43.6641	-3.86806
46.9657	-1.83731	47.3357	2.46803		43.6677	-3.9426	43.826	-3.96304
47.2063	-1.9542	47.5972	2.47591		43.8319	-3.95667	43.9877	-3.84162
47.4384	-1.85562	47.7601	3.38241		43.9954	-4.01148	44.1687	-4.11126
47.6341	-2.15372	47.9254	3.39415		44.1538	-3.65587	44.3187	-3.68938
47.7873	-1.37761	48.0531	3.09208		44.3187	-4.00315	44.4808	-4.14062
47.9111	-3.05851	48.2105	3.21567		44.4867	-3.91264	44.625	-3.72067
48.0682	-2.14259	48.3785	2.79794		44.6751	-3.90126	44.7771	-3.80273
48.2454	-2.33593	48.5444	3.2591		44.8229	-3.74976	44.9351	-3.83206
48.4165	-2.36256	48.7242	2.96356		44.9787	-3.89124	45.1188	-3.81014
48.571	-2.07067	48.8563	2.56447		45.1359	-3.97615	45.2891	-3.70159
48.6983	-1.39048	49.0091	2.64953		45.3034	-3.82438	45.4371	-3.86247
48.8538	-1.05294	49.1965	2.82095		45.4536	-4.0092	45.5707	-3.97877
49.0583	-2.06212	49.4205	3.17617		45.6349	-3.78558	45.7301	-3.86702
49.3068	-1.9132	49.6327	2.16771		45.7998	-4.04237	45.9044	-4.04484
49.5161	-1.59796	49.8066	2.4734		45.9475	-4.00244	46.0743	-3.69245
49.7011	-1.37608	49.9702	2.83568		46.0929	-3.86244	46.2293	-3.59856
49.8542	-1.94525	50.1047	2.77138		46.2531	-3.60253	46.3883	-3.6714
49.9894	-1.59596	50.2763	2.40442		46.4329	-3.72251	46.5479	-3.7147
50.1668	-1.88604	50.445	2.61581		46.5972	-3.76027	46.7229	-3.82052
50.319	-1.90231	50.6403	2.05271		46.7555	-4.12037	46.8786	-3.89128
50.4661	-2.16108	50.8766	2.66968		46.9205	-3.7889	47.0548	-3.85334
50.6623	-1.35839	51.0859	2.3121		47.076	-3.94292	47.2287	-3.98131
50.7925	-1.31213	51.2659	2.53787		47.2443	-4.19014	47.3928	-3.72185
50.9504	-1.72985	51.4383	2.87275		47.416	-3.77782	47.5475	-4.12756
51.1452	-1.90456	51.5899	2.74887		47.5652	-3.9064	47.7208	-4.0154
51.3948	-1.99592	51.7617	2.11926		47.7213	-3.83268	47.8634	-3.76399
51.6065	-2.45886	51.9373	2.89401		47.8756	-3.81716	48.013	-3.84792
51.7927	-1.89548	52.0812	3.0983		48.0445	-3.89998	48.1828	-3.86605
51.9621	-2.55	52.2544	3.03852		48.2111	-4.02144	48.3658	-3.93108
52.0954	-2.60028	52.3777	2.7714		48.3811	-3.87732	48.5187	-3.74083
52.2456	-1.70168	52.5458	2.34375		48.5234	-3.96992	48.6966	-3.81338
52.4064	-1.63584	52.7488	2.94276		48.6766	-4.02588	48.8668	-3.69852
52.5622	-1.95751	52.9893	2.75019		48.8392	-4.04634	49.026	-3.84468
52.7416	-2.00813	53.1958	2.79745		49.0098	-3.90063	49.1629	-3.79992
52.8868	-1.53597	53.3611	2.60627		49.1855	-4.01314	49.3122	-3.72795
53.0519	-2.29239	53.4903	2.83534		49.3795	-3.79598	49.4591	-3.89221
53.2478	-2.15629	53.6544	2.94523		49.5299	-3.9068	49.625	-3.69532
53.5032	-2.38949	53.83	3.08359		49.6875	-3.72098	49.7949	-3.80497
53.6976	-2.03461	53.9956	2.20845		49.8132	-3.77153	49.944	-3.86084
53.8682	-1.24672	54.1494	2.1524		49.9729	-3.90887	50.1168	-3.87922
54.0238	-2.89237	54.3117	2.76779		50.1318	-3.88839	50.28	-4.00407
54.164	-2.8064	54.4526	2.68633		50.29	-3.86843	50.4328	-3.67288
54.3462	-2.81241	54.6089	3.0959		50.4661	-3.92976	50.5877	-4.10979
54.5079	-1.63125	54.8077	2.71012		50.663	-3.95854	50.7688	-3.99051
54.6674	-2.1616	55.0598	2.90316		50.7987	-3.72254	50.9326	-3.64214
54.8392	-2.13315	55.2738	2.53132		50.9399	-4.00044	51.0855	-3.89969
54.9618	-2.2174	55.455	3.30368		51.0926	-3.8662	51.2368	-3.80512
55.1069	-1.67764	55.6118	2.76368		51.2585	-3.84725	51.4193	-3.87312
55.2896	-1.94243	55.7385	3.01919		51.438	-3.83474	51.5831	-3.73254
55.453	-1.88626	55.8949	3.10396		51.6033	-3.67822	51.7473	-4.05254
55.6182	-2.11928	56.0822	2.7967		51.7558	-3.96102	51.8774	-3.87314
55.78	-1.69402	56.2452	3.19386		51.9422	-4.03208	52.0402	-3.91853
55.9398	-2.07247	56.416	2.21759		52.1122	-3.8096	52.2035	-3.76461
56.1059	-2.48418	56.5379	3.19071		52.2655	-3.75927	52.3695	-3.88803
56.2663	-2.27985	56.6925	3.63183		52.4315	-3.88787	52.5179	-4.003
56.4384	-2.55526	56.8807	2.7193		52.5773	-3.97859	52.6809	-3.87881
56.5996	-2.03062	57.1307	2.4715		52.7382	-3.85848	52.8159	-4.04759
56.7804	-1.97536	57.3813	2.76634		52.9021	-3.84535	53.0354	-3.85657
57.0204	-2.34834	57.5691	2.27172		53.0515	-4.06333	53.1938	-3.78372
57.2264	-2.88895	57.7324	2.7421		53.2424	-3.85537	53.3612	-4.0079
57.4025	-2.57097	57.8673	3.09087		53.4257	-4.00729	53.5393	-3.72078
57.5684	-2.4429	58.0144	2.52471		53.5622	-4.06639	53.7294	-3.87223
57.7135	-2.33623	58.1873	2.58061		53.7326	-3.91548	53.9117	-3.97976
57.909	-1.92609	58.3918	2.51135		53.911	-3.98002	54.089	-3.93208
58.0592	-1.51202	58.6105	2.95		54.0674	-3.99614	54.2486	-3.73963
58.2219	-2.07001	58.8166	2.68346		54.2104	-3.82826	54.3966	-3.98733
58.3793	-2.79658	59.0123	2.19428		54.3725	-4.07249	54.5537	-3.75263
58.5078	-2.39218	59.1622	3.06703		54.5159	-3.95432	54.7149	-3.86611
58.664	-2.40651	59.3047	2.74816		54.6955	-4.1537	54.8641	-3.68226
58.8438	-2.51529	59.4622	2.1839		54.8445	-3.91257	55.0099	-3.78472
59.1016	-1.91931	59.634	2.86261		55.0112	-3.89314	55.159	-3.92195
59.3295	-2.32524	59.7852	2.69099		55.1616	-3.95786	55.3134	-3.7725
59.5	-1.92454	59.9286	2.40853		55.3229	-3.91289	55.4629	-3.92323
59.7567	-2.5025	60.1055	2.21372		55.4866	-3.86143	55.6162	-3.96442
59.9892	-2.50884	60.2584	3.26146		55.681	-3.89641	55.7766	-4.08872
60.1438	-1.84616	60.4313	2.43937		55.8603	-3.81233	55.9313	-3.8908
60.2955	-1.83246	60.6829	2.15841		56.014	-3.91022	56.0848	-3.83699
60.4754	-2.00923	60.9135	2.44674		56.1515	-4.10286	56.2476	-3.7
60.6268	-2.58414	61.0887	2.52558		56.3211	-3.83022	56.4358	-3.87945
60.8006	-2.08087	61.2471	2.38412		56.4851	-3.78797	56.6093	-3.93604
60.9772	-2.01012	61.3824	2.31349		56.6548	-3.79899	56.7643	-3.89091
61.2147	-2.61827	61.5488	2.36513		56.8168	-3.95918	56.8915	-3.73532
61.434	-1.81966	61.7144	1.99095		57.0027	-3.77182	57.064	-3.69158
61.6111	-2.03053	61.8714	2.39953		57.1586	-3.8858	57.2199	-3.86361
61.7732	-2.13263	62.0517	2.34995		57.3084	-4.08054	57.3886	-3.85221
61.8963	-2.74632	62.1752	2.44251		57.4341	-3.94827	57.5524	-4.12587
62.0667	-2.13986	62.3374	2.035		57.5978	-3.83681	57.7208	-3.74858
62.2502	-2.16081	62.5409	2.4111		57.7538	-3.6267	57.8977	-4.00608
62.4006	-2.57253	62.7819	2.17964		57.9365	-4.00454	58.0356	-4.01461
62.5761	-2.31063	62.998	2.22062		58.1167	-3.88684	58.1818	-3.68005
62.7075	-2.76154	63.1603	2.21651		58.2889	-3.84699	58.3677	-3.73811
62.8536	-2.6409	63.3174	2.15088		58.4414	-3.86536	58.5247	-3.72466
63.0291	-2.58462	63.4529	2.09438		58.5823	-3.94233	58.6698	-3.88427
63.2009	-2.5504	63.6158	2.55569		58.7409	-3.85907	58.8219	-3.88797
63.3564	-2.60787	63.8097	2.03385		58.9136	-3.82064	59.0038	-3.73972
63.5083	-1.57328	63.9851	2.35486		59.071	-3.90467	59.188	-3.78656
63.6774	-2.59526	64.1494	1.94308		59.2553	-3.82887	59.3464	-3.81215
63.8488	-2.14988	64.2906	2.04306		59.4267	-3.75883	59.495	-3.89968
63.9849	-1.99947	64.4514	2.29488		59.5935	-3.82779	59.6528	-3.7571
64.1404	-2.81344	64.6359	2.11309		59.7275	-4.01833	59.8231	-3.95541
64.3014	-2.37934	64.8619	2.26932		59.8655	-3.91683	59.9983	-3.88694
64.4935	-2.97689	65.0922	2.40754		60.0216	-3.93444	60.1792	-3.79091
64.7303	-2.89626	65.2849	1.59151		60.1805	-3.95763	60.3739	-3.86835
64.9223	-2.65507	65.4399	2.1995		60.3542	-3.55821	60.522	-3.91322
65.1055	-2.83938	65.5896	2.13952		60.5384	-3.91502	60.6696	-3.69745
65.2696	-2.53438	65.7614	2.04889		60.7214	-3.91238	60.8202	-3.89791
65.4144	-3.17491	65.9099	2.63		60.8914	-3.87639	60.9643	-3.82597
65.5786	-2.43114	66.0544	2.26596		61.0594	-3.77733	61.1215	-3.97772
65.7589	-3.10318	66.2146	2.01667		61.1953	-3.84929	61.2816	-3.91036
65.9234	-2.42019	66.3523	2.15708		61.339	-4.03614	61.4628	-3.93565
66.1073	-2.52328	66.5154	2.03651		61.5007	-3.86638	61.6153	-3.71831
66.2347	-2.07674	66.7074	2.38155		61.6795	-3.9566	61.7762	-4.12653
66.4212	-2.11315	66.8586	2.13085		61.8502	-3.87028	61.9267	-3.59854
66.6276	-2.58104	67.007	2.22642		62.0204	-3.7578	62.0737	-3.9333
66.8603	-2.20202	67.1829	1.86929		62.1772	-3.94934	62.2392	-3.84258
67.0587	-2.27172	67.3553	2.35029		62.3367	-3.99185	62.3928	-3.90311
67.2325	-2.54048	67.5279	2.02556		62.4721	-3.76406	62.544	-3.80188
67.4031	-2.10578	67.7196	1.67237		62.6359	-3.84968	62.7244	-3.90413
67.5417	-1.95056	67.8376	2.38569		62.8018	-3.95826	62.8878	-3.82195
67.716	-1.99121	67.9961	2.18698		62.9663	-3.909	63.0821	-3.6488
67.8745	-1.96807	68.1776	1.85509		63.1151	-3.94557	63.2505	-4.04266
68.0246	-2.90145	68.4441	2.11716		63.2967	-3.83812	63.4212	-3.8623
68.2254	-2.6801	68.6717	2.46917		63.4439	-4.10728	63.5775	-3.78588
68.367	-2.61963	68.8737	2.07885		63.6169	-3.79972	63.7347	-3.57831
68.5137	-2.99141	69.0242	2.23439		63.7529	-4.25536	63.8832	-3.73941
68.7026	-2.55073	69.1731	1.99202		63.9072	-4.03986	64.0419	-3.78229
68.9365	-2.78248	69.3343	2.22012		64.0579	-4.31738	64.207	-3.82299
69.1595	-2.11762	69.4908	2.34846		64.2271	-3.81883	64.3779	-3.89649
69.3318	-2.39164	69.6526	2.05466		64.4071	-3.99971	64.5281	-4.03029
69.482	-2.95603	69.8299	1.75532		64.6072	-4.03211	64.7056	-3.71006
69.6167	-2.8658	69.9529	2.07399		64.7842	-4.03391	64.8676	-3.89789
69.7722	-2.68146	70.1281	1.99728		64.9309	-3.80646	65.0401	-3.72369
69.9402	-2.2184	70.3387	1.91715		65.0823	-3.89838	65.2044	-4.01094
70.1208	-2.29508	70.5708	2.10475		65.2356	-3.83613	65.3597	-3.75513
70.3676	-2.25111	70.7692	1.81976		65.395	-4.00594	65.5145	-3.76054
70.6001	-1.88012	70.9308	2.06422		65.5691	-3.80575	65.6652	-4.03413
70.788	-3.04068	71.0814	2.03296		65.7305	-4.08243	65.8251	-3.66106
71.0311	-2.53159	71.2345	2.33384		65.8888	-3.81514	66.0315	-3.8527
71.2586	-2.09376	71.4255	1.99761		66.0401	-3.939	66.1793	-3.98248
71.4369	-2.65137	71.5829	2.2694		66.1849	-4.00627	66.3198	-3.87916
71.5937	-2.21256	71.7502	1.76516		66.3396	-3.79996	66.4791	-3.81759
71.7741	-3.03868	71.9116	1.87338		66.495	-3.9057	66.6541	-3.96196
71.9128	-2.75124	72.0551	2.29056		66.6643	-3.88116	66.8203	-3.73201
72.0821	-2.48412	72.2064	2.27081		66.8152	-4.0787	66.9597	-3.82162
72.2831	-2.59964	72.3826	2.02485		66.9814	-3.94659	67.1158	-3.68333
72.5384	-2.71613	72.6361	2.11896		67.1436	-3.94655	67.2711	-3.89491
72.7434	-2.5702	72.8444	2.11277		67.3166	-3.87438	67.4309	-3.86257
72.9208	-1.92353	73.0149	1.99687		67.4598	-3.92744	67.6022	-4.05714
73.1667	-3.12162	73.2715	1.82124		67.6171	-3.81585	67.7942	-3.86005
73.3743	-2.20046	73.4895	1.63172		67.7913	-3.90441	67.9773	-3.94278
73.5282	-2.55279	73.6672	1.91316		67.9721	-3.89983	68.1406	-3.72804
73.6905	-3.42319	73.8337	2.00641		68.1366	-3.86281	68.2676	-3.90163
73.8785	-2.97523	74.0117	1.88944		68.3119	-3.94046	68.428	-3.99565
73.9885	-2.55217	74.1353	2.085		68.4743	-4.10652	68.5892	-3.6979
74.1589	-2.98145	74.3048	1.80619		68.6364	-3.76618	68.7767	-3.78118
74.3661	-2.59562	74.4948	2.12983		68.7882	-3.9441	68.954	-3.75311
74.6044	-1.69575	74.7334	1.7479		68.9601	-3.78943	69.1274	-3.8865
74.8296	-2.35661	74.9386	2.12803		69.1091	-3.8399	69.2709	-3.91676
75.0114	-2.75464	75.1191	1.87539		69.2629	-3.85923	69.4299	-3.83661
75.1725	-3.38065	75.2724	2.13086		69.4338	-4.0191	69.5749	-4.01982
75.3108	-2.82049	75.4182	1.74711		69.6184	-3.91145	69.74	-3.84198
75.4678	-1.9887	75.5925	1.66862		69.7932	-4.18074	69.9103	-4.00127
75.6443	-3.22677	75.7477	1.67207		69.9494	-3.98237	70.0615	-3.83846
75.8045	-2.89678	75.9167	1.95067		70.0778	-3.96318	70.2095	-3.69665
75.9667	-2.60104	76.0891	1.51764		70.2629	-3.95929	70.3891	-3.72969
76.0951	-2.37001	76.2283	1.75409		70.4144	-3.89707	70.5499	-3.83633
76.2578	-2.36323	76.403	2.06005		70.5749	-3.73695	70.7286	-3.75719
76.4459	-1.95649	76.6054	2.07871		70.7283	-3.84549	70.8663	-3.82283
76.7133	-2.45816	76.8574	1.70144		70.8885	-3.80497	71.0197	-3.75455
76.9486	-2.30695	77.07	1.95536		71.0533	-3.86581	71.1901	-3.82423
77.1138	-3.12344	77.2404	1.70071		71.2146	-3.94686	71.377	-3.72594
77.2772	-2.94292	77.4003	1.96307		71.3875	-4.01887	71.5558	-3.99689
77.4296	-2.19503	77.5522	1.62095		71.5587	-4.1593	71.7257	-3.75881
77.6045	-2.22705	77.6845	1.80931		71.7227	-3.81673	71.8755	-3.7964
77.7539	-2.62661	77.8693	1.83745		71.8782	-3.85543	72.0186	-3.95599
77.9099	-3.04373	78.0636	1.94742		72.0485	-3.97815	72.1757	-3.99381
78.0829	-2.69697	78.2948	1.75634		72.2059	-3.93947	72.3519	-3.89974
78.2164	-3.50277	78.5194	1.70503		72.3786	-3.93765	72.4974	-3.85877
78.3742	-1.83366	78.6971	1.6056		72.5276	-3.82907	72.6458	-3.73523
78.5598	-2.78461	78.9512	1.64612		72.7004	-4.0061	72.8208	-4.00588
78.7881	-1.23033	79.1823	1.76333		72.8724	-3.80979	73.0248	-4.07047
78.9936	-2.33995	79.3362	2.14994		73.0279	-4.11976	73.172	-3.70878
79.159	-1.67348	79.5081	1.91708		73.1867	-3.82718	73.3212	-3.78536
79.3372	-3.06271	79.6482	1.98752		73.3752	-3.84828	73.4858	-3.81931
79.5183	-3.08046	79.8054	2.04016		73.5496	-3.92152	73.6743	-3.95259
79.6903	-2.67191	79.9858	1.76053		73.7152	-3.91621	73.8298	-3.80395
79.8602	-2.50219	80.1783	1.75069		73.8488	-3.64921	73.9994	-3.96208
80.0406	-2.22933	80.4142	1.75444		73.9989	-3.854	74.1717	-3.82249
80.2627	-3.01858	80.6091	1.55052		74.155	-3.8653	74.3215	-3.76436
80.4823	-2.66564	80.7961	1.67524		74.3163	-3.98414	74.4761	-3.86309
80.6833	-2.82592	81.0349	1.35114		74.4825	-3.72738	74.6279	-4.1154
80.8627	-2.29481	81.2515	1.50591		74.6666	-3.77237	74.7647	-3.82066
80.9849	-2.48597	81.4387	2.40068		74.8178	-3.83959	74.9289	-3.95088
81.1375	-2.87947	81.6136	1.10419		74.9817	-3.88052	75.0812	-3.95151
81.3067	-1.81827	81.7626	1.71616		75.1332	-3.81284	75.2361	-3.71833
81.4657	-2.28467	81.895	2.63147		75.3095	-3.83267	75.4358	-3.90897
81.654	-2.22919	82.0681	0.91554		75.4544	-3.95557	75.6169	-3.77463
81.7994	-3.11356	82.283	1.89179		75.6082	-4.04503	75.8072	-3.9254
81.9328	-3.26782	82.5369	1.20453		75.7681	-3.92896	75.9383	-3.9388
82.153	-2.73289	82.7329	1.14922		75.9455	-3.82616	76.101	-3.75789
82.3834	-2.58682	82.8993	1.26888		76.1379	-3.92446	76.2476	-3.75403
82.5853	-2.53522	83.0652	1.38159		76.3282	-3.95872	76.4112	-3.74544
82.7478	-3.32535	83.2322	1.24386		76.4792	-3.98156	76.5744	-3.77998
82.9038	-1.57195	83.4092	1.39461		76.6662	-3.79857	76.7749	-3.54026
83.0439	-2.8105	83.5595	2.34508		76.8216	-3.73963	76.9446	-3.79534
83.2076	-2.49328	83.7231	1.83314		76.9634	-3.9308	77.1192	-3.69234
83.4015	-3.0541	83.9103	0.96507		77.1145	-3.90927	77.2711	-4.0416
83.5765	-2.27687	84.0441	2.89524		77.2858	-3.71439	77.4425	-3.61485
83.7431	-2.6526	84.2125	1.47593		77.4556	-3.95774	77.5936	-3.88741
83.8836	-3.6446	84.3928	0.28614		77.6097	-3.91351	77.7427	-4.12572
84.049	-2.5028	84.626	3.51574		77.7706	-3.86164	77.894	-3.74348
84.258	-3.08249	84.8354	0.99024		77.9315	-3.8744	78.0671	-3.84956
84.4995	-2.49236	85.0093	1.17452		78.0786	-3.93375	78.24	-3.74053
84.7193	-3.1509	85.1914	2.92112		78.2471	-3.89232	78.3757	-3.59923
84.8915	-2.67627	85.3757	1.08079		78.4477	-3.93106	78.5311	-3.83515
85.0516	-3.10336	85.4975	0.35936		78.6185	-3.81161	78.7038	-3.94004
85.2101	-3.05412	85.6755	-0.54628		78.7736	-3.72734	78.8694	-3.73912
85.3879	-2.00087	85.8568	1.26754		78.8986	-3.87183	79.035	-3.73387
85.5434	-2.39932	86.1048	0.87967		79.0567	-3.90774	79.1985	-3.86919
85.7347	-2.17211	86.3166	2.63706		79.2237	-3.7994	79.3717	-3.73695
85.961	-2.91912	86.5183	2.00044		79.3864	-3.88234	79.5128	-3.82418
86.1606	-2.97651	86.756	1.95808		79.5332	-3.9807	79.6668	-3.93072
86.3573	-3.13067	86.9957	1.36207		79.6951	-3.93142	79.8402	-3.86994
86.6346	-3.02585	87.1882	1.6518		79.8464	-3.96654	80.0363	-3.88186
86.879	-2.1057	87.3469	1.38415		80.0627	-3.87967	80.2006	-3.97891
87.0395	-3.16519	87.5039	1.47983		80.2189	-3.94533	80.3731	-3.736
87.1873	-3.44361	87.6375	1.42134		80.3758	-3.68907	80.5352	-3.7349
87.3225	-2.34573	87.8069	1.39887		80.5425	-4.22376	80.693	-3.72903
87.4972	-3.05681	88.0067	1.41841		80.706	-3.76588	80.8658	-4.00929
87.6691	-2.15222	88.2521	1.64469		80.8516	-3.80189	81.0215	-3.92852
87.8599	-1.5154	88.4888	2.04155		81.0145	-3.81237	81.2013	-3.70093
88.1043	-2.73079	88.6884	1.46541		81.1814	-3.69441	81.3772	-3.91349
88.3173	-2.92531	88.8514	2.04131		81.3334	-3.9208	81.5682	-3.95164
88.496	-2.10749	88.9906	1.87167		81.4784	-3.96374	81.727	-3.8228
88.7424	-2.56508	89.1629	1.53069		81.6416	-3.78488	81.8933	-3.96942
88.9641	-2.42881	89.3136	1.0618		81.8022	-3.95149	82.0449	-3.79229
89.1228	-2.78878	89.4727	1.03193		81.9666	-3.7232	82.2072	-3.65858
89.2861	-2.86235	89.6355	1.28736		82.154	-3.97132	82.3503	-4.09711
89.4799	-2.89694	89.7756	1.3478		82.3715	-3.74263	82.5201	-3.91056
89.6004	-2.39514	89.9319	1.19111		82.5349	-3.91189	82.6917	-4.06985
89.7884	-3.00193	90.1527	1.33255		82.6792	-3.96389	82.8533	-3.86531
89.9938	-3.36521	90.3769	1.80425		82.8436	-4.01857	83.0101	-3.61237
90.2408	-1.8952	90.6039	1.53525		83.0335	-3.80049	83.1795	-3.79796
90.4574	-1.88898	90.7806	1.57646		83.2107	-3.71971	83.3194	-3.89833
90.6243	-2.24982	90.9279	2.09531		83.3839	-3.64132	83.4761	-3.75899
90.7787	-2.42432	91.0602	0.8463		83.5573	-3.94122	83.6203	-3.75606
90.9168	-2.7097	91.2208	2.10641		83.7286	-3.834	83.7855	-3.86098
91.0793	-3.34862	91.4122	1.23781		83.8745	-3.72512	83.9467	-3.73763
91.2607	-2.90193	91.5817	2.24554		84.0103	-3.71324	84.1024	-3.88047
91.4266	-3.14756	91.7731	1.29984		84.1745	-3.72395	84.2645	-3.83298
91.6039	-2.91218	91.9156	1.71773		84.3624	-3.76621	84.4849	-3.78473
91.7559	-2.63907	92.0812	2.1234		84.511	-3.65803	84.672	-3.8233
91.9176	-2.61716	92.2633	1.21758		84.6472	-3.81554	84.8212	-3.83971
92.1099	-3.42346	92.4965	1.36189		84.8059	-3.76551	84.9439	-3.88239
92.3444	-3.01993	92.7313	1.04295		84.9595	-3.8632	85.097	-3.72211
92.5721	-2.54197	92.9204	2.12428		85.1395	-3.57269	85.254	-3.84371
92.7524	-2.85617	93.1183	1.12825		85.2712	-4.02287	85.4204	-3.91197
92.9114	-2.93762	93.2436	1.67278		85.4422	-3.79251	85.5717	-3.5957
93.056	-2.78465	93.4112	1.95615		85.6227	-3.93686	85.735	-3.78787
93.2372	-3.06122	93.5663	2.20553		85.7798	-3.70322	85.8977	-3.90099
93.3955	-3.58376	93.752	1.24119		85.9399	-4.03712	86.044	-4.00902
93.5907	-2.3389	93.9981	1.84374		86.1175	-3.76223	86.2041	-3.74536
93.747	-2.7059	94.2076	1.52976		86.2627	-3.91036	86.3708	-3.72785
93.8782	-2.39208	94.382	1.43747		86.4282	-3.8394	86.536	-3.70296
94.041	-3.03595	94.5387	1.93963		86.5653	-4.0253	86.6993	-3.87634
94.2244	-2.07253	94.6876	1.28348		86.741	-3.84878	86.8548	-3.92948
94.4948	-2.48645	94.8588	1.50445		86.9184	-3.69389	87.0375	-3.85721
94.7488	-2.50674	95.0386	1.49233		87.0998	-4.01492	87.2073	-3.87778
94.8974	-1.93459	95.2123	2.05664		87.2487	-4.01854	87.3626	-3.86278
95.062	-3.11183	95.3884	1.33853		87.4144	-3.8206	87.5162	-3.78084
95.2719	-2.41239	95.5155	1.68778		87.577	-3.8861	87.6749	-3.85703
95.4027	-3.29962	95.6977	1.69852		87.7374	-3.85934	87.8508	-3.88303
95.568	-2.88624	95.8922	1.4635		87.902	-3.90543	88.0219	-3.84897
95.7655	-3.00288	96.1235	1.32208		88.0693	-3.9961	88.214	-3.80743
95.9889	-3.12381	96.3391	1.97425		88.2236	-3.85806	88.3594	-3.77886
96.1875	-2.04031	96.5109	1.34175		88.3934	-3.80479	88.5387	-3.60027
96.3614	-2.66291	96.6537	1.69704		88.5669	-3.80854	88.6972	-3.88262
96.5357	-3.75379	96.8006	1.44542		88.7627	-3.90726	88.8816	-3.74368
96.6816	-2.57616	96.9797	1.54395		88.9241	-3.80162	89.0707	-3.84772
96.8704	-2.34342	97.145	1.59704		89.0783	-3.7471	89.2403	-3.81906
97.037	-2.63531	97.3092	1.28225		89.2725	-4.13252	89.405	-3.7039
97.2037	-2.70501	97.4726	1.52589		89.4589	-3.75253	89.5879	-3.93088
97.3837	-1.91165	97.6226	1.66413		89.6203	-3.88987	89.7602	-3.85883
97.5178	-2.49507	97.7858	1.27379		89.7585	-3.82497	89.9181	-3.72093
97.685	-3.3949	97.9743	1.48446		89.9146	-3.79847	90.0443	-3.81894
97.8634	-2.32122	98.2117	1.79146		90.0891	-3.94309	90.2077	-3.7382
98.1126	-1.93611	98.4282	1.68506		90.2531	-3.78621	90.3636	-3.77415
98.3355	-2.27144	98.5983	1.62634		90.3996	-3.8796	90.5263	-3.86928
98.512	-3.01003	98.773	1.20405		90.5595	-3.91778	90.6885	-3.88101
98.6708	-2.35556	98.9605	1.69379		90.7208	-3.87977	90.8638	-3.68683
98.811	-2.38697	99.1534	1.67847		90.8904	-3.84861	91.0317	-4.0155
98.9885	-2.77775	99.3259	1.78361		91.0655	-3.68349	91.1908	-3.98761
99.1686	-2.5929	99.4792	1.86836		91.2428	-3.92547	91.3328	-3.73752
99.3262	-2.88159	99.6565	1.62281		91.3908	-4.0097	91.4987	-3.92038
99.5178	-3.13187	99.809	1.26103		91.5712	-3.78955	91.6593	-3.65328
99.6672	-2.31433	99.965	1.45855		91.6966	-3.79423	91.8262	-3.94151
99.8552	-2.47462	100.139	1.68347		91.8794	-3.84863	91.9839	-3.86864
100.06	-2.67533	100.389	1.18784		92.0437	-3.799	92.1512	-3.80729
100.279	-2.36152	100.621	1.65921		92.2305	-3.80489	92.3149	-3.82493
100.491	-2.79852	100.792	1.12189		92.3779	-3.81305	92.4672	-3.66208
100.658	-3.11486	100.945	1.4487		92.5472	-3.78083	92.6231	-3.7804
100.816	-3.04905	101.093	1.6185		92.7258	-3.92634	92.8139	-3.68183
100.968	-3.34877	101.269	1.46114		92.8826	-3.72573	92.9674	-4.00286
101.138	-2.41759	101.435	1.10213		93.0492	-3.79952	93.1457	-3.87608
101.303	-2.91343	101.633	1.52475		93.202	-3.8801	93.3287	-3.7002
101.51	-2.54146	101.886	1.44005		93.36	-3.78978	93.5302	-3.60854
101.736	-3.34405	102.112	1.60792		93.5244	-3.61694	93.7078	-4.07326
101.934	-2.68339	102.283	1.57543		93.6981	-3.71976	93.8466	-3.71782
102.115	-2.53003	102.449	1.34036		93.8765	-3.91103	93.998	-3.59711
102.362	-2.54019	102.617	1.71363		94.0283	-3.90594	94.1629	-3.71793
102.588	-3.17762	102.783	1.07653		94.1706	-3.89659	94.33	-3.88032
102.784	-2.18397	102.944	1.38622		94.3324	-3.59947	94.5198	-3.73347
102.955	-2.89729	103.096	1.42339		94.5145	-3.74524	94.7181	-3.60509
103.086	-2.82862	103.269	1.25026		94.6984	-3.76687	94.8895	-3.96575
103.262	-3.03888	103.418	1.8663		94.8772	-3.81371	95.065	-3.78999
103.432	-3.33371	103.581	1.47655		95.0734	-3.82638	95.205	-3.68982
103.607	-2.95124	103.777	1.64926		95.2284	-3.60231	95.3522	-3.66127
103.86	-2.4497	104.014	1.2995		95.414	-4.0349	95.5104	-3.69893
104.072	-2.09715	104.217	1.86003		95.5438	-3.84947	95.6775	-3.92642
104.252	-2.98319	104.41	1.17289		95.7109	-3.66696	95.8284	-3.64433
104.42	-3.25388	104.58	1.51139		95.878	-3.94947	95.9964	-3.6931
104.572	-3.18648	104.713	1.62865		96.0633	-3.8193	96.1492	-3.78909
104.748	-3.28587	104.913	1.465		96.2441	-3.79801	96.3304	-3.85109
104.898	-2.46086	105.085	1.49595		96.4271	-3.7549	96.4875	-3.82008
105.047	-2.08752	105.237	1.33019		96.5846	-3.97509	96.642	-3.72962
105.251	-3.4966	105.412	1.62472		96.7739	-3.79614	96.7925	-3.84655
105.385	-3.34022	105.54	1.27207		96.9093	-3.78345	96.9591	-3.81881
105.554	-3.00038	105.706	1.61618		97.0621	-3.77853	97.1084	-3.54139
105.749	-2.32952	105.893	1.66502		97.2142	-3.8951	97.3142	-3.85249
105.988	-2.86545	106.129	1.36978		97.3768	-4.01776	97.4928	-3.79841
106.221	-3.22931	106.349	1.33399		97.5321	-3.77971	97.6564	-3.8163
106.41	-2.76469	106.528	1.45649		97.7199	-3.96739	97.7873	-3.86919
106.587	-2.32836	106.693	1.52353		97.8631	-3.67163	97.9545	-3.8119
106.749	-3.58787	106.833	1.67941		98.0256	-3.67961	98.1169	-3.96283
106.92	-2.30363	107	1.84697		98.1817	-4.01871	98.2879	-3.97065
107.076	-2.51702	107.183	1.57889		98.3506	-3.50548	98.4715	-3.80095
107.219	-3.36874	107.391	1.6256		98.5002	-3.77718	98.6617	-3.89176
107.412	-2.46277	107.566	1.22246		98.6581	-3.6376	98.8347	-3.89832
107.546	-2.33978	107.702	1.51723		98.8318	-3.7673	98.9794	-3.94346
107.709	-2.30251	107.855	1.4182		99.0103	-3.63457	99.1324	-3.68643
107.911	-3.06231	108.034	1.53157		99.1531	-3.92816	99.3001	-3.84083
108.136	-2.91185	108.3	1.32851		99.3094	-3.89899	99.4641	-3.73697
108.353	-1.74751	108.527	1.17835		99.4603	-4.05363	99.6373	-3.89074
108.54	-1.71041	108.691	1.49916		99.6316	-3.65251	99.8024	-3.79302
108.727	-3.13101	108.862	1.74802		99.7891	-3.85532	99.9666	-3.80389
108.859	-2.81713	108.993	1.377		99.9418	-3.7219	100.122	-3.82691
109.008	-2.07479	109.157	1.81321		100.125	-3.78692	100.283	-3.89554
109.174	-2.93163	109.324	0.97465		100.339	-3.76715	100.459	-3.52179
109.337	-3.17787	109.515	1.58249		100.519	-3.67379	100.638	-3.70743
109.513	-3.15414	109.741	1.67142		100.655	-3.54185	100.82	-3.69225
109.648	-2.24088	110	1.53105		100.811	-3.8315	100.987	-3.82038
109.843	-3.27256	110.169	1.14371		100.974	-3.68642	101.151	-3.6969
110.042	-2.51589	110.328	1.23167		101.138	-3.83787	101.309	-3.81183
110.287	-2.22852	110.471	1.17559		101.297	-3.86139	101.476	-3.953
110.518	-2.5679	110.637	1.59232		101.463	-3.97063	101.619	-3.85558
110.685	-2.71408	110.809	1.60367		101.62	-3.69753	101.77	-3.81689
110.845	-2.74823	110.979	1.32882		101.799	-3.94898	101.927	-3.61093
110.972	-2.32081	111.188	1.3482		101.95	-4.02518	102.093	-3.92153
111.126	-2.83436	111.314	1.64408		102.138	-3.88228	102.275	-3.74917
111.307	-3.00036	111.481	1.53876		102.348	-3.72249	102.458	-3.82122
111.517	-3.11688	111.672	1.61165		102.521	-3.77279	102.618	-3.91263
111.768	-3.50646	111.911	1.52505		102.664	-3.96371	102.783	-3.76551
111.956	-2.91516	112.126	1.33897		102.847	-4.01319	102.915	-3.67366
112.151	-3.13712	112.317	1.4249		102.997	-3.87188	103.086	-3.9192
112.301	-2.98042	112.592	1.37751		103.177	-3.6352	103.254	-3.84176
112.436	-2.53811	112.827	1.3934		103.329	-3.77771	103.434	-3.56991
112.597	-1.86851	112.989	1.27966		103.507	-3.83618	103.609	-3.85073
112.796	-2.31739	113.137	1.09897		103.665	-3.74826	103.796	-4.1095
112.987	-3.10408	113.31	1.48348		103.819	-3.98637	103.972	-3.65301
113.181	-2.84608	113.444	1.40028		103.969	-3.61952	104.131	-3.8674
113.333	-2.43015	113.623	1.57242		104.13	-3.75716	104.26	-3.78578
113.498	-3.09961	113.816	1.52269		104.296	-3.90832	104.407	-3.7923
113.689	-2.97901	114.068	1.26931		104.482	-3.5789	104.559	-3.69525
113.93	-2.06077	114.29	1.41916		104.64	-3.69606	104.759	-3.78739
114.145	-2.52417	114.455	1.46898		104.834	-3.85972	104.93	-4.02452
114.327	-3.38868	114.611	1.60952		104.99	-3.80059	105.122	-3.77729
114.533	-2.82238	114.746	1.10282		105.143	-3.71125	105.286	-3.71452
114.671	-3.11705	114.9	0.98234		105.297	-3.66984	105.426	-3.78874
114.834	-2.55094	115.081	1.27449		105.466	-3.97795	105.583	-3.7258
115.011	-2.49589	115.288	1.2656		105.638	-3.75832	105.783	-3.77
115.185	-3.42911	115.556	1.31135		105.779	-3.66966	105.955	-3.80923
115.344	-2.68186	115.791	1.35873		105.933	-3.62361	106.132	-3.77824
115.466	-2.55123	115.986	1.0344		106.09	-3.80375	106.291	-3.44007
115.615	-2.62636	116.204	1.50349		106.264	-3.70951	106.451	-3.6383
115.8	-2.9386	116.422	1.15035		106.439	-3.63455	106.62	-3.27556
116.074	-3.00584	116.603	1.65314		106.619	-3.80369	106.785	-3.71499
116.316	-2.17788	116.753	1.44777		106.793	-3.59987	106.94	-3.77327
116.486	-2.37266	116.903	1.45003		106.965	-3.85681	107.092	-3.66086
116.631	-1.86287	117.08	1.53673		107.121	-3.90235	107.253	-3.72821
116.762	-2.71634	117.25	1.33257		107.309	-3.56887	107.415	-3.78549
116.921	-2.86412	117.429	1.37817		107.501	-4.03959	107.587	-3.61081
117.098	-2.31066	117.59	1.31052		107.651	-3.83767	107.744	-3.66034
117.266	-2.4091	117.715	1.53628		107.792	-3.62998	107.908	-3.64228
117.429	-2.84501	117.869	1.52537		107.965	-3.65742	108.058	-3.72298
117.574	-3.31114	118.056	1.5016		108.114	-3.84601	108.22	-3.73878
117.738	-2.96643	118.297	1.42294		108.295	-3.72547	108.401	-3.69278
117.926	-3.73618	118.528	1.36725		108.449	-3.93653	108.579	-3.71546
118.162	-2.94125	118.706	1.3569		108.626	-3.64465	108.748	-3.50879
118.369	-2.74208	118.886	1.39058		108.783	-3.67149	108.929	-3.62549
118.549	-3.06751	119.05	1.31782		108.935	-3.89619	109.086	-3.84919
118.713	-2.55551	119.172	1.13482		109.097	-3.91755	109.264	-3.63275
118.872	-2.71895	119.347	1.47491		109.278	-3.55547	109.42	-3.63027
119.056	-3.21892	119.567	1.32637		109.451	-3.78671	109.589	-3.9702
119.227	-2.87278	119.838	1.5119		109.592	-3.81224	109.77	-3.59386
119.429	-3.01495	120.06	1.27288		109.74	-3.97172	109.928	-3.53805
119.681	-2.2	120.228	1.11575		109.91	-3.63641	110.075	-3.75621
119.908	-2.40893	120.366	1.51451		110.074	-3.83149	110.248	-3.47993
120.099	-3.02299	120.518	1.44308		110.246	-3.69741	110.4	-3.67951
120.258	-2.40461	120.695	1.31514		110.4	-3.67677	110.594	-3.78046
120.386	-3.16031	120.854	1.03479		110.566	-3.59931	110.725	-3.8852
120.545	-3.20706	121.018	1.21087		110.728	-3.53436	110.878	-3.72553
120.731	-2.72022	121.174	1.38755		110.934	-3.76878	111.044	-3.91943
120.896	-2.30117	121.321	1.3815		111.084	-3.69474	111.206	-3.73197
121.052	-4.25821	121.495	1.60146		111.245	-3.74001	111.362	-3.7662
121.174	-3.22566	121.686	1.27773		111.404	-3.848	111.533	-3.79738
121.359	-2.9694	121.924	1.27846		111.579	-4.05533	111.696	-3.59862
121.567	-3.0746	122.161	1.43031		111.766	-3.83475	111.842	-3.67413
121.806	-3.10394	122.349	1.23972		111.967	-3.79694	112.019	-3.92138
122.005	-3.18662	122.524	1.58097		112.141	-3.96755	112.225	-3.86649
122.193	-2.59264	122.671	1.49204		112.283	-3.76247	112.399	-3.66341
122.445	-2.89533	122.823	1.31264		112.437	-3.72402	112.589	-3.93812
122.66	-3.0059	122.991	1.52875		112.59	-3.79547	112.787	-3.77304
122.841	-2.86158	123.16	1.50077		112.757	-3.81618	113.002	-3.67582
123.006	-2.71642	123.299	1.57127		112.924	-3.57894	113.157	-3.76935
123.139	-3.63963	123.454	1.45588		113.088	-3.81125	113.297	-3.58728
123.311	-2.57335	123.625	1.31825		113.246	-3.62941	113.452	-3.61512
123.49	-3.31721	123.835	1.26659		113.419	-3.61697	113.602	-3.77699
123.704	-3.0211	124.097	1.41653		113.593	-3.60785	113.755	-3.80525
123.939	-2.60646	124.303	1.32302		113.788	-3.90312	113.91	-3.67934
124.137	-3.20203	124.485	1.5363		113.957	-3.9151	114.073	-3.64232
124.343	-3.07247	124.64	1.24739		114.115	-3.8935	114.221	-3.95977
124.588	-2.52821	124.798	1.12433		114.277	-3.75245	114.38	-3.76583
124.812	-3.15352	124.973	1.33038		114.458	-3.85498	114.527	-3.69505
124.992	-3.18402	125.151	1.51127		114.612	-3.8945	114.706	-3.84806
125.146	-2.4072	125.311	1.69774		114.755	-3.64115	114.909	-3.68831
125.313	-2.86292	125.493	0.914		114.903	-3.7181	115.07	-3.47326
125.447	-2.44736	125.624	1.47624		115.067	-3.62805	115.244	-3.82446
125.619	-3.12194	125.804	1.05533		115.238	-3.70233	115.443	-3.70044
125.817	-3.22285	126.007	1.07616		115.384	-3.8034	115.609	-3.79227
126.059	-3.00937	126.259	1.03274		115.554	-3.57487	115.789	-3.66968
126.287	-3.20249	126.485	1.3351		115.737	-3.861	115.935	-3.63781
126.462	-2.21	126.682	1.3679		115.914	-3.70376	116.102	-3.81769
126.629	-2.56591	126.841	1.20928		116.069	-3.67099	116.281	-3.57703
126.781	-2.89717	126.991	1.07238		116.234	-3.861	116.437	-3.88836
126.947	-3.06765	127.159	1.27524		116.388	-3.62563	116.577	-3.65608
127.121	-2.1033	127.333	1.42055		116.55	-3.67166	116.746	-3.64223
127.293	-2.98097	127.508	1.21229		116.712	-3.79517	116.916	-3.58936
127.444	-2.27339	127.671	1.16174		116.902	-3.92191	117.085	-3.75409
127.588	-2.83993	127.791	1.16429		117.098	-3.76437	117.235	-3.74219
127.747	-1.87633	127.949	1.1681		117.264	-3.91874	117.408	-3.53205
127.946	-3.22923	128.11	1.28596		117.415	-3.81515	117.559	-3.42353
128.194	-1.97098	128.376	1.40165		117.586	-3.90512	117.701	-3.67948
128.4	-3.32786	128.608	1.45832		117.741	-3.4952	117.866	-3.75237
128.584	-2.37911	128.787	1.21414		117.899	-3.67577	118.067	-3.76349
128.756	-3.06754	128.964	1.41244		118.051	-3.73648	118.221	-3.771
128.895	-3.35156	129.098	1.29938		118.214	-3.75949	118.376	-3.72903
129.063	-2.54086	129.247	1.30257		118.379	-3.77657	118.533	-3.72174
129.235	-3.05087	129.403	1.40293		118.568	-3.75707	118.73	-3.5085
129.417	-2.64759	129.553	1.20223		118.716	-3.39663	118.892	-3.62981
129.646	-2.85549	129.744	1.23201		118.883	-3.81402	119.035	-3.53738
129.779	-3.07397	129.883	1.15938		119.032	-3.68345	119.191	-3.88174
129.938	-2.67773	130.061	1.19849		119.2	-3.72362	119.369	-3.90935
130.128	-3.05365	130.255	1.49787		119.36	-3.80036	119.527	-3.54687
130.361	-3.11858	130.51	1.33963		119.557	-3.86855	119.681	-3.61051
130.583	-2.7059	130.728	1.35557		119.726	-3.7996	119.852	-3.75281
130.756	-3.72196	130.893	1.39845		119.873	-3.61856	120.013	-3.81325
130.934	-3.41805	131.051	1.09165		120.024	-3.68575	120.172	-3.43555
131.077	-2.9592	131.2	1.32964		120.198	-3.71386	120.334	-3.88065
131.236	-3.1248	131.357	0.98917		120.347	-3.75018	120.489	-3.76414
131.413	-3.47719	131.533	1.13962		120.528	-3.7086	120.684	-3.56804
131.606	-2.37644	131.708	1.24839		120.715	-3.86377	120.864	-3.71494
131.833	-2.57337	131.873	1.36932		120.893	-3.59786	120.994	-3.78787
132.033	-2.99439	132.008	1.26695		121.049	-3.54715	121.157	-3.67104
132.216	-2.15133	132.164	1.45494		121.204	-3.80365	121.324	-3.6763
132.463	-2.61359	132.341	1.1308		121.376	-3.86831	121.493	-3.57305
132.677	-2.76943	132.51	1.17718		121.525	-3.61059	121.664	-3.77753
132.84	-2.34725	132.645	1.04499		121.686	-3.7525	121.852	-3.64934
133.016	-2.57883	132.802	1.12252		121.852	-3.77997	122.009	-3.77391
133.2	-2.49715	132.985	1.32178		122.03	-3.87575	122.168	-3.54445
133.344	-2.8534	133.16	1.23361		122.217	-3.78454	122.324	-3.65878
133.499	-2.85313	133.304	1.17062		122.362	-3.75113	122.474	-3.59357
133.694	-2.33161	133.469	1.25711		122.514	-3.57253	122.651	-3.68313
133.945	-2.97706	133.655	1.21629		122.665	-3.90114	122.823	-3.774
134.185	-2.95447	133.864	1.43513		122.825	-3.66622	122.975	-3.80568
134.388	-2.74791	134.119	1.03781		122.997	-3.84707	123.141	-3.78417
134.545	-2.93996	134.322	1.14659		123.154	-3.68874	123.298	-3.72353
134.677	-3.13705	134.524	1.37708		123.331	-3.77569	123.468	-3.64099
134.838	-2.98644	134.701	0.96413		123.49	-3.51754	123.633	-3.84119
135.018	-2.76253	134.855	1.15724		123.691	-3.54342	123.801	-3.69561
135.178	-2.91497	135.026	1.0231		123.88	-3.69622	123.966	-3.71964
135.352	-2.76972	135.205	1.26763		124.054	-3.68595	124.151	-3.63405
135.481	-2.81348	135.355	0.78332		124.2	-3.5823	124.325	-3.66565
135.634	-2.82609	135.549	1.1965		124.363	-3.77406	124.502	-3.6779
135.815	-3.13689	135.687	1.47559		124.521	-3.7115	124.654	-3.81773
136.077	-3.02372	135.84	0.91365		124.694	-3.87944	124.824	-3.73891
136.291	-3.47908	136.023	1.16912		124.86	-3.53524	124.954	-3.83357
136.475	-2.67541	136.262	1.02748		125.03	-3.48942	125.129	-3.68724
136.645	-2.86863	136.494	0.99832		125.174	-3.84544	125.294	-3.59526
136.806	-2.53236	136.687	0.93567		125.338	-3.76237	125.446	-3.64699
136.995	-2.95561	136.903	1.28579		125.515	-3.70982	125.605	-3.49301
137.164	-2.8508	137.022	1.12462		125.714	-3.70336	125.79	-3.53626
137.351	-2.20114	137.172	1.1182		125.886	-3.55226	125.97	-3.61305
137.527	-3.27359	137.347	1.17224		126.044	-3.91112	126.135	-3.78705
137.671	-2.95334	137.514	1.24686		126.2	-3.8417	126.294	-3.94857
137.835	-2.60236	137.662	0.89213		126.384	-3.76846	126.45	-3.51867
138.02	-2.91199	137.815	1.22694		126.539	-3.71538	126.618	-3.75008
138.244	-2.43128	137.98	1.21107		126.718	-3.68817	126.8	-3.82871
138.463	-2.79222	138.177	1.1252		126.898	-3.85714	126.996	-3.64218
138.639	-3.26709	138.43	1.2737		127.064	-3.83123	127.178	-3.68211
138.81	-3.29816	138.639	1.15433		127.215	-3.8607	127.339	-3.60791
138.945	-3.01691	138.806	1.21051		127.379	-3.73027	127.474	-3.69486
139.11	-2.49925	138.962	1.15309		127.521	-3.69904	127.625	-3.81546
139.295	-2.81229	139.101	0.93986		127.687	-3.69171	127.803	-3.75652
139.504	-1.68871	139.255	1.30128		127.868	-4.00473	127.988	-3.76838
139.753	-2.64197	139.428	0.90113		128.021	-3.62866	128.163	-3.605
139.963	-2.31634	139.589	1.31204		128.183	-3.82554	128.343	-3.81251
140.157	-3.13219	139.789	1.3827		128.351	-3.82273	128.506	-3.65293
140.384	-2.34581	139.938	1.21125		128.533	-3.66828	128.712	-3.80778
140.598	-2.92096	140.082	1.27525		128.707	-3.76897	128.867	-3.81097
140.773	-1.99182	140.27	0.97652		128.887	-3.68275	129.023	-3.73908
140.941	-2.56581	140.518	1.25109		129.029	-3.67219	129.187	-3.58426
141.097	-3.2052	140.746	1.02364		129.184	-3.79039	129.369	-3.51472
141.241	-2.68741	140.923	0.98978		129.359	-3.54803	129.525	-3.84133
141.407	-2.27284	141.115	1.24087		129.536	-3.72213	129.709	-3.89273
141.6	-2.72437	141.266	1.11695		129.709	-3.6387	129.855	-3.74703
141.853	-2.62208	141.431	1.19444		129.893	-3.61478	130.012	-3.67661
142.082	-3.18844	141.614	1.09839		130.059	-3.7969	130.138	-3.60902
142.285	-2.67528	141.821	0.96228		130.216	-3.7123	130.315	-3.75463
142.46	-2.81752	142.058	1.17541		130.345	-3.72373	130.476	-3.639
142.607	-2.10841	142.266	1.42231		130.506	-3.73219	130.631	-3.76076
142.777	-3.14776	142.448	1.12213		130.662	-3.75692	130.783	-3.62128
142.953	-2.67258	142.669	1.17446		130.817	-3.58689	130.96	-3.65749
143.109	-3.20734	142.89	1.49449		130.974	-3.60627	131.143	-3.6052
143.288	-3.05376	143.066	0.95866		131.144	-3.76773	131.295	-3.86618
143.4	-3.09822	143.238	1.08244		131.313	-3.48871	131.453	-3.93668
143.556	-2.7725	143.44	1.01038		131.513	-3.69793	131.61	-3.69665
143.743	-2.52625	143.575	0.96179		131.637	-3.67813	131.772	-3.67844
144	-2.22856	143.726	1.12106		131.809	-3.76713	131.934	-3.69252
144.259	-3.27559	143.916	0.91831		131.96	-3.83378	132.113	-3.51553
144.45	-2.99851	144.171	1.23874		132.127	-3.57349	132.298	-3.74113
144.623	-2.9552	144.385	1.07733		132.308	-3.70739	132.445	-3.7512
144.765	-2.43965	144.568	1.21589		132.492	-3.83733	132.599	-3.54978
144.917	-2.38419	144.737	0.97379		132.658	-3.71914	132.771	-3.6803
145.102	-2.74814	144.882	1.15405		132.799	-3.73384	132.965	-3.54155
145.282	-3.21554	145.032	1.10845		132.96	-3.74153	133.121	-3.57947
145.424	-2.95442	145.197	0.77261		133.122	-3.6971	133.264	-3.76155
145.574	-2.47467	145.353	1.03007		133.309	-3.84786	133.436	-3.59481
145.754	-2.76986	145.547	0.93911		133.472	-3.74849	133.597	-3.67655
145.934	-2.93682	145.694	1.20875		133.648	-3.67277	133.809	-3.58871
146.159	-2.47377	145.872	1.26434		133.811	-3.73512	133.967	-3.84348
146.386	-2.72489	146.062	1.1012		133.965	-3.84065	134.122	-3.66738
146.569	-3.0294	146.31	1.28856		134.122	-3.69812	134.277	-3.80491
146.757	-2.63847	146.532	1.11374		134.291	-3.84155	134.445	-3.6988
146.944	-2.1225	146.708	0.88482		134.454	-3.50694	134.632	-3.58705
147.077	-2.92141	146.87	1.09454		134.616	-3.56461	134.811	-3.75097
147.25	-3.1601	147.025	0.85156		134.783	-3.6016	134.958	-3.58252
147.435	-2.98016	147.201	0.96284		134.965	-3.7419	135.119	-3.64345
147.673	-2.82435	147.382	1.10712		135.14	-3.73329	135.272	-3.77154
147.888	-2.64714	147.562	0.93458		135.303	-3.56259	135.419	-3.61338
148.081	-2.95069	147.733	1.28864		135.449	-3.57683	135.588	-3.59366
148.246	-2.65649	147.879	1.16051		135.61	-3.66339	135.752	-3.90912
148.385	-2.35604	148.036	0.98976		135.777	-3.7298	135.904	-3.43063
148.549	-2.56213	148.237	1.2436		135.953	-3.76649	136.091	-3.65139
148.715	-3.22041	148.467	1.24756		136.122	-3.61251	136.267	-3.60642
148.874	-2.92334	148.669	0.9268		136.322	-3.85879	136.451	-3.7126
149.012	-2.20157	148.846	1.12718		136.483	-3.6076	136.582	-3.56452
149.182	-2.62882	149.02	1.34121		136.646	-3.71522	136.762	-3.88375
149.349	-2.96309	149.206	1.09517		136.811	-3.73184	136.907	-3.73554
149.544	-2.37055	149.336	1.36703		136.986	-3.84886	137.08	-3.78224
149.79	-2.5796	149.518	0.93399		137.143	-3.7607	137.252	-3.64934
150.008	-2.87873	149.703	1.25633		137.289	-3.82581	137.439	-3.79694
150.201	-2.36277	149.875	0.86715		137.441	-3.61576	137.614	-3.49993
150.356	-2.9302	150.003	1.05578		137.619	-3.63859	137.784	-3.70394
150.502	-3.15945	150.173	1.17238		137.801	-3.52938	137.923	-3.62862
150.67	-2.89913	150.355	1.0881		138.004	-3.67173	138.077	-3.45977
150.843	-2.5826	150.607	1.0192		138.144	-3.79537	138.251	-3.74477
151	-2.33412	150.854	1.29974		138.299	-3.69677	138.409	-3.66796
151.199	-3.00445	151.021	1.28147		138.451	-3.46309	138.58	-3.78809
151.317	-2.87922	151.182	1.05471		138.635	-3.64232	138.772	-3.73017
151.491	-2.88772	151.316	1.12576		138.816	-3.73426	138.939	-3.69001
151.683	-3.51347	151.488	0.88305		138.997	-3.75622	139.082	-3.80818
151.93	-2.5061	151.648	0.91244		139.155	-3.88371	139.255	-3.42762
152.148	-2.60082	151.832	1.14825		139.298	-3.59094	139.442	-3.83499
152.331	-2.99262	152.07	1.03252		139.448	-3.82146	139.611	-3.58063
152.495	-2.45359	152.274	1.08688		139.619	-3.79031	139.771	-3.91426
152.639	-2.86403	152.459	1.29179		139.808	-3.59401	139.941	-3.65153
152.794	-2.96779	152.631	0.96651		139.978	-3.66399	140.088	-3.56798
152.97	-2.47094	152.761	1.03298		140.152	-3.68322	140.26	-3.61749
153.135	-3.25599	152.927	0.93472		140.334	-3.68551	140.414	-3.94299
153.295	-2.39318	153.122	1.18435		140.488	-3.56187	140.608	-3.53084
153.437	-2.88907	153.291	1.1484		140.651	-3.71755	140.768	-3.50604
153.61	-3.48914	153.481	0.96785		140.82	-3.98669	140.93	-3.66296
153.844	-2.63598	153.617	0.76693		140.975	-3.48147	141.093	-3.91959
154.078	-2.73058	153.784	1.09022		141.135	-3.66256	141.257	-3.63634
154.279	-2.48139	153.978	1.15687		141.27	-3.78114	141.433	-3.74782
154.442	-2.52785	154.237	1.00611		141.452	-3.46693	141.596	-3.81343
154.615	-3.23894	154.437	1.11466		141.614	-3.61836	141.725	-3.54691
154.772	-2.43044	154.604	1.01774		141.795	-3.81138	141.89	-3.70352
154.948	-2.49466	154.769	1.24254		141.949	-3.64213	142.06	-3.71088
155.118	-2.66667	154.938	0.96392		142.131	-3.77233	142.235	-3.55554
155.303	-2.11173	155.122	1.08571		142.312	-3.71291	142.393	-3.65531
155.489	-2.75039	155.294	0.85246		142.495	-3.59985	142.568	-3.65235
155.615	-2.16855	155.463	1.17092		142.638	-3.79082	142.741	-3.64631
155.784	-2.64053	155.626	0.81422		142.8	-3.6572	142.906	-3.82564
155.965	-2.87166	155.76	1.16473		142.951	-3.6735	143.073	-3.5373
156.196	-2.54942	155.91	0.94061		143.124	-3.64575	143.251	-3.4082
156.425	-3.22827	156.092	0.78225		143.286	-3.7982	143.412	-3.66979
156.615	-3.29959	156.345	1.12532		143.465	-3.76429	143.568	-3.55155
156.78	-3.59512	156.562	1.25687		143.638	-3.57484	143.736	-3.52652
156.914	-2.78857	156.743	0.99889		143.839	-3.85721	143.909	-3.51707
157.087	-2.98318	156.922	1.02942		144.028	-3.60723	144.071	-3.52886
157.243	-2.83734	157.046	1.07091		144.195	-3.57373	144.211	-3.75998
157.429	-2.95418	157.232	1.09795		144.347	-3.73672	144.379	-3.49856
157.682	-3.24219	157.395	1.15159		144.507	-3.50142	144.559	-3.56835
157.895	-2.73859	157.564	0.98734		144.631	-3.51888	144.733	-3.86944
158.07	-2.56133	157.743	1.01406		144.812	-3.69488	144.89	-3.54738
158.341	-2.62074	157.879	1.23723		144.968	-3.75639	145.066	-3.64399
158.595	-2.55964	158.043	0.98711		145.128	-3.42639	145.218	-3.56808
158.764	-2.95411	158.234	1.42387		145.289	-3.72631	145.411	-3.48359
158.916	-2.99097	158.407	1.00773		145.456	-3.79089	145.557	-3.7311
159.099	-2.72349	158.536	1.08594		145.604	-3.72641	145.737	-3.77454
159.23	-2.47034	158.703	1.0503		145.757	-3.69972	145.9	-3.48238
159.388	-2.71462	158.899	1.27323		145.919	-3.5269	146.065	-3.50508
159.599	-2.02785	159.073	1.04195		146.095	-3.48228	146.223	-3.46854
159.858	-2.57282	159.217	1.07973		146.246	-3.67952	146.397	-3.55227
160.059	-2.45367	159.391	1.2334		146.397	-3.6746	146.552	-3.57943
160.236	-2.70936	159.566	0.63362		146.579	-3.65449	146.71	-3.60045
160.397	-3.00531	159.743	1.40451		146.784	-3.85456	146.863	-3.62747
160.55	-2.81388	159.965	0.97233		146.944	-3.63362	147.042	-3.30823
160.722	-2.78669	160.172	0.76954		147.083	-3.79169	147.199	-3.73113
160.885	-2.65574	160.363	1.11865		147.254	-3.79548	147.357	-3.50266
161.05	-2.46299	160.604	1.10266		147.42	-3.93039	147.517	-3.68151
161.287	-2.83903	160.836	0.76053		147.579	-3.78965	147.702	-3.60872
161.416	-3.02389	161.015	0.98804		147.731	-3.68834	147.877	-3.77226
161.574	-2.59557	161.182	1.25336		147.91	-3.51172	148.03	-3.38205
161.753	-2.43648	161.354	0.96625		148.064	-3.70405	148.181	-3.65668
161.992	-2.21329	161.475	0.99519		148.234	-3.74226	148.359	-3.39901
162.209	-2.88806	161.642	0.79447		148.396	-3.6183	148.511	-3.61157
162.378	-2.97816	161.836	0.72659		148.569	-3.51605	148.691	-3.61244
162.523	-3.61023	162.096	1.31117		148.725	-3.65927	148.845	-3.40181
162.692	-2.81503	162.32	1.04462		148.883	-3.67361	149.014	-3.68682
162.878	-2.62717	162.524	0.85194		149.051	-3.75873	149.169	-3.64058
163.027	-2.3536	162.787	1.05074		149.27	-3.6662	149.335	-3.64743
163.207	-2.75983	163.02	0.97419		149.447	-3.49319	149.538	-3.75715
163.399	-2.38932	163.201	0.9174		149.636	-3.64263	149.722	-3.47575
163.552	-3.12634	163.37	0.86323		149.789	-3.53608	149.871	-3.50064
163.703	-2.73956	163.527	0.81599		149.96	-3.55272	150.035	-3.78899
163.875	-2.36479	163.658	1.44084		150.117	-3.68076	150.199	-3.67567
164.022	-2.58219	163.811	0.95624		150.264	-3.82446	150.401	-3.54335
164.154	-2.76619	164.015	1.12204		150.416	-3.57506	150.559	-3.54399
164.323	-2.6156	164.282	1.01105		150.59	-3.53592	150.706	-3.62071
164.51	-2.25353	164.516	1.50834		150.77	-3.61769	150.863	-3.68188
164.668	-2.75015	164.699	1.01979		150.931	-3.67262	151.024	-3.66293
164.809	-2.35462	164.844	1.14901		151.065	-3.50552	151.184	-3.67903
164.988	-3.08668	164.997	0.8326		151.225	-3.50643	151.332	-3.5376
165.166	-2.73007	165.179	0.94164		151.38	-3.54024	151.511	-3.5343
165.322	-2.90453	165.354	0.82771		151.541	-3.65267	151.665	-3.6045
165.508	-2.49794	165.507	0.94707		151.706	-3.62739	151.858	-3.57566
165.663	-2.39309	165.689	0.78279		151.881	-3.52352	152.001	-3.6932
165.844	-3.1957	165.829	0.90223		152.04	-3.67556	152.157	-3.57038
166.04	-2.39024	166.001	1.27737		152.199	-3.4959	152.322	-3.61851
166.207	-2.61533	166.198	0.70613		152.355	-3.46946	152.496	-3.62822
166.346	-2.74321	166.451	0.84203		152.529	-3.52245	152.682	-3.61226
166.506	-2.75458	166.677	0.8631		152.686	-3.9037	152.906	-3.66212
166.696	-3.10135	166.846	0.83928		152.846	-3.42425	153.07	-3.71105
166.857	-2.92136	166.999	0.8488		153.014	-3.56744	153.251	-3.53235
166.998	-2.70241	167.134	1.24314		153.212	-3.67735	153.41	-3.57759
167.153	-2.86547	167.288	0.90688		153.385	-3.8646	153.577	-3.58077
167.321	-3.16796	167.457	0.92283		153.525	-3.73503	153.729	-3.45654
167.526	-2.60372	167.648	0.67717		153.687	-3.65716	153.883	-3.67896
167.766	-2.61253	167.916	0.81416		153.848	-3.70877	154.039	-3.57568
167.965	-2.68054	168.128	1.02241		154.012	-3.56637	154.207	-3.63881
168.166	-2.7751	168.295	0.9731		154.198	-3.6596	154.394	-3.62635
168.334	-2.69985	168.542	0.96498		154.399	-3.72813	154.551	-3.6724
168.466	-2.56698	168.784	1.04597		154.55	-3.75709	154.691	-3.62474
168.628	-2.6467	168.962	1.04542		154.719	-3.47632	154.861	-3.72469
168.807	-2.80083	169.123	0.81968		154.881	-3.69728	155.025	-3.86454
168.96	-2.61633	169.3	1.1355		155.056	-3.62786	155.185	-3.70298
169.153	-2.49356	169.432	0.9842		155.219	-3.47304	155.339	-3.50555
169.285	-2.63003	169.59	0.92899		155.366	-3.36611	155.51	-3.46896
169.448	-2.83372	169.781	0.75299		155.527	-3.65319	155.664	-3.79065
169.652	-2.39162	170.048	0.81534		155.737	-3.70648	155.832	-3.61904
169.892	-2.96697	170.253	0.98754		155.933	-3.35785	156.025	-3.77574
170.117	-3.01236	170.42	0.74474		156.088	-3.60519	156.223	-3.53066
170.294	-2.64924	170.574	0.96206		156.219	-3.52467	156.384	-3.70089
170.437	-2.66469	170.76	0.94826		156.387	-3.87175	156.545	-3.65632
170.582	-2.66544	170.929	0.99675		156.562	-3.81094	156.718	-3.734
170.763	-2.9639	171.093	0.88738		156.744	-3.55624	156.884	-3.59578
170.927	-3.10872	171.248	1.13938		156.9	-3.66557	157.035	-3.67279
171.089	-2.44448	171.433	0.73958		157.075	-3.67582	157.204	-3.67136
171.291	-2.58986	171.577	1.01914		157.221	-3.3874	157.4	-3.82191
171.424	-2.54676	171.739	0.95159		157.372	-3.47098	157.564	-3.72592
171.587	-2.71103	171.924	0.62891		157.538	-3.86122	157.724	-3.53974
171.792	-2.69767	172.189	0.89605		157.715	-3.778	157.878	-3.65191
172.042	-3.12581	172.404	0.82052		157.892	-3.55495	158.037	-3.57222
172.249	-2.75623	172.575	0.75304		158.064	-3.41113	158.201	-3.47584
172.425	-2.41605	172.727	0.89825		158.213	-3.44866	158.378	-3.55682
172.583	-2.5569	172.878	1.01633		158.397	-3.66942	158.541	-3.59494
172.724	-2.40471	173.06	1.06826		158.544	-3.61463	158.712	-3.60311
172.89	-2.63293	173.239	1.1013		158.689	-3.50612	158.874	-3.78519
173.062	-2.43784	173.409	0.83999		158.85	-3.53081	159.032	-3.67061
173.212	-2.41528	173.575	0.78738		159.022	-3.77478	159.184	-3.6349
173.376	-2.64839	173.709	0.80133		159.205	-3.50814	159.39	-3.63534
173.526	-2.91658	173.866	1.17195		159.393	-3.64937	159.572	-3.47682
173.699	-3.19708	174.065	1.02616		159.589	-3.76623	159.752	-3.68556
173.892	-2.80861	174.297	0.94304		159.788	-3.51664	159.911	-3.60097
174.128	-2.61284	174.511	0.73922		159.943	-3.81112	160.081	-3.69234
174.351	-2.67559	174.703	1.01496		160.082	-3.62237	160.223	-3.65597
174.531	-2.70714	174.885	0.94866		160.236	-3.67789	160.377	-3.63214
174.695	-2.79888	175.041	1.13038		160.396	-3.6117	160.54	-3.5691
174.891	-2.7466	175.211	0.86043		160.574	-3.89657	160.736	-3.66719
175.032	-2.44492	175.38	0.86576		160.71	-3.68172	160.895	-3.46817
175.18	-2.4597	175.564	0.9651		160.879	-3.58062	161.054	-3.61376
175.379	-2.24125	175.746	0.8496		161.031	-3.46249	161.181	-3.76842
175.619	-2.65471	175.881	0.96395		161.216	-3.63219	161.344	-3.53836
175.83	-2.38885	176.037	1.06365		161.38	-3.58134	161.496	-3.57085
176.016	-2.21855	176.215	0.72608		161.555	-3.66256	161.649	-3.73978
176.266	-2.69557	176.436	0.69896		161.717	-3.43006	161.818	-3.3396
176.495	-2.06076	176.653	0.60926		161.894	-3.75509	162.011	-3.63034
176.672	-3.0607	176.847	0.9012		162.054	-3.39681	162.157	-3.79319
176.857	-2.54856	177.025	0.87295		162.227	-3.74006	162.306	-3.77901
177	-2.62363	177.15	0.8691		162.409	-3.49403	162.464	-3.77682
177.168	-2.65826	177.336	0.79403		162.58	-3.45488	162.628	-3.72844
177.32	-2.59471	177.512	0.82422		162.707	-3.64392	162.81	-3.37962
177.517	-2.67759	177.716	0.72554		162.874	-3.74343	162.992	-3.52761
177.782	-2.5585	177.962	0.97686		163.032	-3.60501	163.155	-3.78495
178	-2.73698	178.176	0.70712		163.22	-3.62163	163.321	-3.57568
178.17	-2.62185	178.354	0.86888		163.378	-3.51075	163.482	-3.50935
178.336	-2.59248	178.525	0.74473		163.555	-3.53268	163.651	-3.55571
178.517	-2.77985	178.68	0.87435		163.702	-3.47421	163.828	-3.58839
178.693	-2.57912	178.844	0.84098		163.854	-3.73011	163.997	-3.41716
178.883	-2.4618	179.026	0.77105		164.013	-3.32418	164.139	-3.7081
179.053	-2.47192	179.197	1.01291		164.169	-3.74552	164.314	-3.51494
179.231	-3.27124	179.377	0.77418		164.329	-3.71661	164.473	-3.52752
179.363	-2.67492	179.509	0.8609		164.497	-3.71168	164.658	-3.3923
179.519	-2.32	179.665	0.69691		164.664	-3.67629	164.837	-3.62824
179.698	-2.20518	179.849	0.93706		164.861	-3.61198	164.993	-3.51158
179.939	-2.6447	180.096	0.91106		165.025	-3.66907	165.148	-3.5709
180.156	-2.8257	180.323	1.21018		165.165	-3.46744	165.308	-3.6677
180.333	-2.48967	180.503	0.7314		165.326	-3.48029	165.468	-3.69657
180.485	-2.37268	180.66	1.00543		165.486	-3.12212	165.64	-3.73098
180.613	-2.91212	180.823	1.08433		165.647	-3.76894	165.827	-3.66842
180.774	-2.69074	180.996	0.93603		165.818	-3.6337	165.978	-3.42124
180.946	-2.73196	181.147	1.01713		165.987	-3.85058	166.143	-3.75476
181.114	-2.37082	181.302	0.5929		166.156	-3.52714	166.31	-3.72185
181.293	-2.51517	181.473	0.72205		166.31	-3.71599	166.501	-3.39486
181.477	-2.48523	181.605	0.66964		166.469	-3.59674	166.671	-3.94975
181.647	-2.48753	181.763	0.73269		166.659	-3.46197	166.837	-3.64038
181.84	-3.15813	181.962	0.75704		166.851	-3.44421	167.004	-3.57844
182.083	-2.17332	182.217	0.57475		167.012	-3.80323	167.19	-3.4903
182.31	-2.28847	182.439	0.72846		167.18	-3.6487	167.351	-3.67605
182.509	-2.92113	182.614	0.79406		167.364	-3.45749	167.505	-3.49611
182.682	-2.43227	182.793	0.82859		167.514	-3.53715	167.636	-3.55457
182.849	-2.95317	182.947	1.04155		167.683	-3.4099	167.806	-3.63414
183.012	-2.48226	183.117	0.82685		167.849	-3.48243	167.972	-3.51468
183.17	-2.8902	183.29	1.10967		168.03	-3.78078	168.148	-3.42082
183.325	-2.56927	183.496	0.80539		168.186	-3.7046	168.302	-3.68825
183.508	-2.41441	183.712	0.93199		168.358	-3.43915	168.476	-3.55674
183.63	-2.71881	183.925	0.86797		168.524	-3.46582	168.626	-3.64401
183.777	-2.37729	184.112	0.6889		168.688	-3.56248	168.781	-3.61134
183.957	-2.63915	184.274	0.82922		168.876	-3.72331	168.956	-3.64078
184.185	-2.82872	184.41	0.81876		169.044	-3.59738	169.128	-3.61856
184.409	-2.4681	184.569	0.70742		169.171	-3.36599	169.287	-3.50511
184.591	-2.45001	184.747	0.94054		169.327	-3.57407	169.455	-3.53621
184.755	-2.38352	184.924	0.52706		169.492	-3.545	169.635	-3.65813
184.895	-3.15517	185.094	0.74251		169.648	-3.53411	169.833	-3.3481
185.047	-2.71667	185.228	0.70428		169.818	-3.49133	169.996	-3.54583
185.218	-2.49962	185.385	0.67831		170.005	-3.6846	170.135	-3.42462
185.411	-2.21013	185.582	0.76738		170.165	-3.34044	170.289	-3.76308
185.659	-2.44065	185.846	0.71922		170.308	-3.56854	170.458	-3.36363
185.874	-2.73193	186.064	0.66263		170.467	-3.49384	170.615	-3.70041
186.079	-2.59518	186.259	0.70889		170.666	-3.60053	170.799	-3.42036
186.277	-2.60289	186.423	0.99854		170.832	-3.38693	170.971	-3.48369
186.421	-2.40062	186.588	0.92334		170.997	-3.66829	171.14	-3.6516
186.587	-2.63543	186.769	0.68728		171.174	-3.4936	171.298	-3.47867
186.775	-2.29563	186.924	0.51898		171.377	-3.49756	171.453	-3.71612
186.949	-2.72041	187.077	0.79323		171.523	-3.65693	171.625	-3.53602
187.133	-2.40682	187.259	0.69093		171.666	-3.45624	171.778	-3.63303
187.261	-2.79804	187.401	0.66097		171.823	-3.72899	171.95	-3.7909
187.417	-2.83844	187.566	0.91048		172	-3.32944	172.107	-3.67288
187.603	-2.98887	187.756	0.99698		172.171	-3.53796	172.274	-3.41889
187.835	-2.07455	188.009	0.71856		172.354	-3.42608	172.446	-3.68082
188.044	-2.05411	188.245	0.71012		172.545	-3.64371	172.617	-3.7591
188.217	-2.37808	188.429	0.61126		172.719	-3.82263	172.75	-3.5717
188.385	-2.07233	188.592	0.51813		172.877	-3.53708	172.913	-3.48392
188.519	-2.24637	188.746	0.88617		173.004	-3.32533	173.091	-3.4882
188.687	-3.19718	188.923	0.79947		173.164	-3.25264	173.283	-3.37006
188.864	-2.2428	189.098	0.60426		173.323	-3.43942	173.465	-3.72346
189.036	-2.51941	189.269	0.68763		173.488	-3.29922	173.651	-3.47919
189.238	-2.33025	189.421	0.85936		173.648	-3.66561	173.839	-3.49705
189.371	-2.98757	189.551	0.80511		173.815	-3.73456	173.995	-3.49496
189.546	-2.24258	189.708	0.73784		173.972	-3.51351	174.122	-3.63362
189.756	-2.31678	189.888	0.57243		174.124	-3.50448	174.29	-3.46724
190.007	-2.95745	190.11	0.76333		174.293	-3.5466	174.453	-3.45934
190.231	-1.98809	190.332	0.98387		174.453	-3.61489	174.62	-3.71791
190.411	-2.42074	190.522	0.47392		174.626	-3.39971	174.771	-3.69846
190.56	-3.02152	190.695	0.47189		174.782	-3.47566	174.937	-3.46248
190.713	-2.63263	190.837	0.74826		174.95	-3.47847	175.107	-3.38069
190.901	-2.44733	191.017	0.66459		175.147	-3.56499	175.303	-3.63053
191.069	-2.18363	191.208	0.70469		175.309	-3.43475	175.446	-3.39586
191.219	-2.86818	191.412	0.89675		175.467	-3.40169	175.611	-3.61345
191.414	-2.5062	191.587	0.73321		175.634	-3.68092	175.778	-3.53122
191.558	-2.76352	191.712	0.85056		175.782	-3.55894	175.971	-3.48247
191.716	-2.29819	191.868	0.50513		175.954	-3.57393	176.141	-3.63327
191.91	-3.12906	192.033	0.59362		176.164	-3.29412	176.329	-3.48472
192.137	-2.74245	192.263	0.62977		176.358	-3.45131	176.502	-3.37344
192.357	-2.34532	192.506	0.78992		176.506	-3.58635	176.634	-3.57302
192.529	-2.92236	192.691	0.63137		176.669	-3.56187	176.779	-3.57439
192.696	-2.34234	192.842	0.63497		176.816	-3.65939	176.938	-3.51017
192.86	-1.92703	192.975	0.65224		177	-3.46683	177.12	-3.47508
193.033	-2.92781	193.14	0.72359		177.173	-3.67517	177.308	-3.67262
193.203	-1.7589	193.311	0.63921		177.324	-3.76026	177.483	-3.52942
193.425	-2.87614	193.514	0.6655		177.475	-3.57183	177.67	-3.48257
193.591	-2.43043	193.759	0.8803		177.646	-3.57192	177.83	-3.37056
193.712	-2.68062	193.981	0.60486		177.818	-3.50311	177.975	-3.53804
193.868	-2.68846	194.22	0.61594		177.964	-3.67182	178.122	-3.66518
194.071	-2.3234	194.461	0.78609		178.116	-3.74504	178.277	-3.56107
194.233	-2.98336	194.682	0.56377		178.284	-3.43442	178.438	-3.46403
194.369	-2.67774	194.831	0.66886		178.455	-3.58482	178.583	-3.71339
194.515	-2.35813	194.978	0.68477		178.637	-3.64172	178.761	-3.5547
194.702	-2.36889	195.162	0.75208		178.81	-3.42112	178.915	-3.55628
194.891	-2.4984	195.312	1.03089		178.986	-3.47036	179.097	-3.3119
195.019	-2.53092	195.475	0.52374		179.141	-3.67089	179.252	-3.50797
195.174	-2.22001	195.706	0.59028		179.287	-3.62631	179.438	-3.60858
195.337	-2.11138	195.938	0.94382		179.468	-3.40169	179.631	-3.60617
195.517	-2.33414	196.155	0.61076		179.664	-3.5819	179.809	-3.49414
195.738	-2.04916	196.329	0.70875		179.816	-3.30696	179.99	-3.20241
195.95	-2.52939	196.487	0.73718		179.97	-3.51357	180.17	-3.33286
196.141	-2.23785	196.607	0.56409		180.123	-3.55583	180.328	-3.45747
196.33	-3.05396	196.797	0.65154		180.282	-3.40085	180.505	-3.45518
196.472	-2.38853	196.981	0.39564		180.468	-3.74162	180.632	-3.72459
196.641	-1.97525	197.145	0.69691		180.623	-3.65594	180.794	-3.4731
196.813	-2.63657	197.308	0.72494		180.794	-3.54018	180.943	-3.42781
196.985	-2.47068	197.447	0.62395		181.014	-3.47796	181.1	-3.51121
197.168	-2.54174	197.61	0.59416		181.186	-3.52781	181.251	-3.65895
197.325	-2.84058	197.796	0.9848		181.326	-3.58229	181.412	-3.45285
197.474	-3.00723	198.032	0.29715		181.486	-3.37157	181.571	-3.51807
197.643	-2.3126	198.259	0.74178		181.639	-3.41597	181.725	-3.38632
197.899	-2.72446	198.444	0.77604		181.821	-3.46115	181.9	-3.60128
198.118	-2.73442	198.626	0.68983		181.972	-3.50907	182.08	-3.43829
198.295	-2.80671	198.785	0.63034		182.136	-3.52006	182.257	-3.50859
198.453	-2.27084	198.952	0.60102		182.29	-3.40321	182.44	-3.60594
198.609	-2.67468	199.127	0.74758		182.459	-3.45496	182.613	-3.47889
198.777	-2.20549	199.29	0.37956		182.615	-3.74563	182.809	-3.52012
198.935	-2.9807	199.474	0.48508		182.817	-3.39646	182.993	-3.45392
199.097	-2.03179	199.593	0.56537		182.987	-3.54397	183.165	-3.44698
199.275	-2.4351	199.755	0.76219		183.123	-3.53887	183.29	-3.63965
199.415	-2.27036	199.943	0.90492		183.273	-3.31426	183.458	-3.74302
199.581	-2.36114	200.209	0.55064		183.446	-3.66847	183.632	-3.41941
199.779	-2.52131	200.433	0.71605		183.61	-3.56171	183.811	-3.62877
200.025	-2.96986	200.598	0.94558		183.773	-3.50882	183.984	-3.67127
200.263	-2.96353	200.759	0.45028		183.943	-3.5148	184.163	-3.43278
200.445	-2.38622	200.922	0.72152		184.118	-3.54726	184.322	-3.46597
200.598	-2.93536	201.087	0.76037		184.305	-3.70609	184.481	-3.47907
200.763	-2.42504	201.24	0.62879		184.467	-3.50582	184.65	-3.46622
200.955	-2.19608	201.43	0.64016		184.655	-3.78657	184.806	-3.36336
201.106	-1.98425	201.681	0.60909		184.835	-3.34523	184.951	-3.53934
201.252	-2.18899	201.905	0.70361		185.001	-3.52984	185.112	-3.67302
201.425	-2.79826	202.089	0.49633		185.149	-3.5236	185.274	-3.49064
201.552	-2.22831	202.335	0.51187		185.317	-3.60535	185.467	-3.7265
201.712	-2.67696	202.559	0.72204		185.463	-3.36753	185.63	-3.65167
201.922	-2.62734	202.736	0.35911		185.634	-3.63641	185.773	-3.44632
202.099	-2.55121	202.896	0.40418		185.79	-3.72936	185.948	-3.6169
202.231	-2.22761	203.026	0.92809		185.962	-3.54152	186.102	-3.64163
202.403	-2.16807	203.197	0.3714		186.142	-3.49346	186.27	-3.38379
202.583	-2.73681	203.365	0.733		186.315	-3.57025	186.425	-3.44948
202.747	-1.78658	203.573	0.75409		186.491	-3.54204	186.597	-3.53622
202.935	-2.68287	203.808	0.5426		186.676	-3.39114	186.75	-3.46915
203.076	-2.36813	204.025	0.72496		186.847	-3.50802	186.898	-3.52319
203.246	-2.26706	204.207	0.63431		187.015	-3.509	187.06	-3.47492
203.443	-3.10034	204.371	0.48206		187.149	-3.46649	187.247	-3.26546
203.683	-2.27534	204.526	0.81198		187.301	-3.42633	187.419	-3.47847
203.912	-2.22662	204.697	0.75023		187.462	-3.5928	187.588	-3.47602
204.083	-2.46344	204.864	0.58441		187.63	-3.52391	187.747	-3.43039
204.247	-2.45303	205.019	0.42167		187.809	-3.79716	187.922	-3.29023
204.373	-2.37253	205.189	0.78003		187.988	-3.58672	188.073	-3.50104
204.53	-2.34864	205.323	0.7689		188.135	-3.54715	188.224	-3.6364
204.71	-2.34635	205.485	0.68014		188.294	-3.6018	188.383	-3.38101
204.874	-1.73001	205.699	0.6981		188.426	-3.40811	188.55	-3.53728
205.086	-2.51818	205.958	0.82597		188.598	-3.64018	188.716	-3.40459
205.219	-2.5706	206.164	0.5685		188.75	-3.36621	188.887	-3.42836
205.395	-2.33103	206.355	0.60692		188.912	-3.6363	189.066	-3.35457
205.58	-3.03444	206.534	0.60179		189.065	-3.47179	189.246	-3.64645
205.812	-2.67757	206.675	0.78178		189.246	-3.39431	189.407	-3.56416
206.043	-2.18673	206.825	0.62012		189.42	-3.62214	189.551	-3.4321
206.23	-2.62694	206.997	0.71044		189.569	-3.39504	189.72	-3.2673
206.392	-2.06349	207.158	1.03419		189.724	-3.42229	189.911	-3.58407
206.519	-2.46125	207.348	0.51286		189.897	-3.43955	190.076	-3.43319
206.7	-2.44104	207.49	0.40134		190.057	-3.46399	190.225	-3.41514
206.896	-3.01248	207.659	0.43073		190.233	-3.50714	190.394	-3.61493
207.056	-2.73207	207.845	0.87776		190.416	-3.57695	190.547	-3.49392
207.241	-2.65911	208.1	0.75968		190.605	-3.60252	190.736	-3.73459
207.388	-2.79781	208.333	0.64417		190.783	-3.42922	190.874	-3.40781
207.54	-2.82018	208.517	0.4816		190.934	-3.60088	191.057	-3.54942
207.732	-2.49529	208.686	0.58751		191.094	-3.2327	191.246	-3.50296
207.984	-2.05235	208.832	0.41892		191.25	-3.38487	191.415	-3.2616
208.212	-2.02371	208.987	0.75541		191.41	-3.54575	191.578	-3.39859
208.373	-2.48375	209.164	0.73627		191.571	-3.56091	191.749	-3.4243
208.533	-2.88414	209.329	0.40785		191.774	-3.32784	191.911	-3.45436
208.691	-2.4462	209.499	0.7864		191.92	-3.39308	192.079	-3.45208
208.857	-2.62844	209.631	0.36203		192.091	-3.54237	192.224	-3.49706
209.012	-2.6859	209.795	0.75407		192.224	-3.44307	192.388	-3.32172
209.159	-2.54366	209.981	0.5598		192.399	-3.52885	192.561	-3.42087
209.354	-2.61266	210.225	0.81897		192.569	-3.5234	192.756	-3.40767
209.511	-2.89603	210.443	0.7247		192.749	-3.49351	192.936	-3.39443
209.684	-2.65898	210.612	0.35616		192.921	-3.7334	193.107	-3.3073
209.888	-2.30592	210.777	0.6163		193.111	-3.53839	193.255	-3.43995
210.136	-2.23384	210.908	0.53872		193.274	-3.51737	193.398	-3.4476
210.353	-2.04331	211.074	0.36991		193.443	-3.43727	193.548	-3.29382
210.533	-2.35158	211.269	0.80633		193.61	-3.42269	193.722	-3.37565
210.687	-2.54022	211.477	0.67354		193.813	-3.68167	193.904	-3.44631
210.817	-1.83843	211.715	0.68989		193.977	-3.40099	194.087	-3.56058
210.982	-2.96008	211.931	0.46684		194.141	-3.53623	194.267	-3.38371
211.157	-2.43886	212.128	0.74128		194.305	-3.44316	194.454	-3.73765
211.307	-2.45065	212.394	0.58752		194.476	-3.34469	194.611	-3.48426
211.501	-2.16245	212.627	0.43963		194.623	-3.26577	194.747	-3.59621
211.655	-2.42087	212.799	0.41145		194.765	-3.39982	194.896	-3.42733
211.819	-1.86453	212.967	0.58172		194.93	-3.4921	195.066	-3.4174
211.995	-2.62752	213.121	0.36936		195.125	-3.60324	195.246	-3.62423
212.245	-2.34901	213.257	0.68765		195.291	-3.44239	195.401	-3.50481
212.472	-2.32122	213.423	0.42816		195.464	-3.44535	195.582	-3.186
212.647	-2.61952	213.607	0.56948		195.628	-3.30933	195.78	-3.42122
212.825	-2.4603	213.838	0.70185		195.791	-3.50656	195.944	-3.40218
213.017	-2.36702	214.048	0.56674		195.943	-3.54526	196.081	-3.48695
213.158	-2.15031	214.25	0.94452		196.081	-3.45213	196.228	-3.49942
213.33	-2.57917	214.504	0.57406		196.237	-3.4764	196.397	-3.49046
213.515	-1.49913	214.749	0.5964		196.401	-3.42541	196.588	-3.25476
213.743	-2.23896	214.911	0.41946		196.56	-3.52311	196.724	-3.61238
213.954	-2.29632	215.079	0.60331		196.736	-3.41098	196.895	-3.47156
214.145	-2.51328	215.25	0.71801		196.921	-3.5908	197.046	-3.53429
214.312	-2.21226	215.389	0.63845		197.108	-3.61102	197.23	-3.18314
214.452	-2.81433	215.56	0.53315		197.286	-3.6019	197.372	-3.64626
214.602	-2.70527	215.738	0.55994		197.417	-3.55582	197.546	-3.46674
214.77	-2.9163	215.994	0.39473		197.578	-3.40192	197.727	-3.39383
214.93	-2.34249	216.23	0.49436		197.749	-3.44719	197.885	-3.52889
215.139	-2.33257	216.402	0.41484		197.927	-3.4259	198.033	-3.42745
215.271	-2.56959	216.555	0.38868		198.09	-3.25691	198.203	-3.32126
215.432	-2.28251	216.69	0.5757		198.295	-3.57239	198.355	-3.45601
215.621	-2.37969	216.848	0.59499		198.459	-3.39565	198.523	-3.48767
215.852	-2.34094	217.019	0.53795		198.613	-3.44301	198.676	-3.55957
216.063	-2.21118	217.188	0.30734		198.776	-3.37719	198.853	-3.4264
216.259	-2.92659	217.377	0.23595		198.972	-3.57676	199.029	-3.62477
216.45	-2.13429	217.527	0.50084		199.145	-3.23367	199.224	-3.34233
216.592	-2.45747	217.693	0.41588		199.312	-3.37749	199.412	-3.1633
216.764	-2.79027	217.89	0.53715		199.474	-3.36509	199.588	-3.52205
216.934	-2.28045	218.128	0.40795		199.644	-3.44871	199.736	-3.51795
217.093	-2.06668	218.362	0.57891		199.787	-3.39648	199.899	-3.32237
217.295	-2.09925	218.543	0.36468		199.92	-3.62984	200.039	-3.48203
217.43	-2.6485	218.696	0.49394		200.085	-3.33459	200.224	-3.49491
217.584	-2.18099	218.838	0.44336		200.267	-3.48283	200.388	-3.39814
217.765	-2.1526	219.01	0.64425		200.448	-3.27427	200.542	-3.38563
218.012	-2.08279	219.177	0.74921		200.626	-3.51195	200.699	-3.35358
218.258	-1.95672	219.379	0.28824		200.792	-3.40869	200.873	-3.58331
218.44	-2.31725	219.625	0.39068		200.962	-3.6021	201.039	-3.51229
218.609	-2.05675	219.834	0.31989		201.115	-3.31443	201.19	-3.55698
218.749	-2.14921	220.018	0.45188		201.259	-3.44606	201.369	-3.35143
218.915	-3.28892	220.189	0.30554		201.42	-3.49862	201.562	-3.41841
219.089	-2.3049	220.338	0.41779		201.596	-3.45103	201.729	-3.38502
219.249	-2.41533	220.502	0.55181		201.755	-3.36569	201.904	-3.4374
219.416	-2.8018	220.68	0.62523		201.927	-3.49877	202.095	-3.3475
219.555	-2.65212	220.866	0.48902		202.077	-3.39313	202.266	-3.19252
219.734	-2.60322	221.065	0.41597		202.249	-3.19422	202.456	-3.45563
219.931	-2.41331	221.195	0.67992		202.426	-3.48503	202.624	-3.62728
220.186	-1.90056	221.351	0.41228		202.557	-3.58665	202.801	-3.38377
220.408	-2.64077	221.538	0.71578		202.709	-3.44263	202.945	-3.44356
220.588	-2.37668	221.791	0.49149		202.873	-3.24451	203.092	-3.42751
220.756	-2.5694	221.99	0.73161		203.05	-3.26924	203.261	-3.63506
220.901	-2.51187	222.175	0.45358		203.248	-3.5025	203.439	-3.60398
221.07	-2.40088	222.348	0.62662		203.442	-3.56635	203.602	-3.51163
221.255	-2.75665	222.482	0.52897		203.625	-3.61321	203.773	-3.61703
221.428	-2.32415	222.637	0.31311		203.811	-3.35254	203.897	-3.60011
221.595	-2.82333	222.816	0.52811		203.957	-3.42835	204.055	-3.44094
221.717	-2.95954	222.984	0.78654		204.116	-3.33042	204.208	-3.43746
221.872	-2.52774	223.172	0.05036		204.266	-3.59804	204.388	-3.58327
222.067	-2.4747	223.305	0.6326		204.414	-3.37649	204.55	-3.28537
222.323	-2.01356	223.468	0.27416		204.578	-3.57625	204.722	-3.36042
222.542	-2.49709	223.658	0.68909		204.759	-3.31159	204.859	-3.3644
222.718	-2.06983	223.895	0.56887		204.923	-3.31984	204.996	-3.61073
222.879	-2.73457	224.121	0.57026		205.101	-3.36973	205.191	-3.6533
223.054	-1.88059	224.297	0.5073		205.279	-3.59601	205.382	-3.54024
223.195	-2.4235	224.458	0.79619		205.459	-3.40883	205.536	-3.37138
223.367	-2.18672	224.591	0.49746		205.634	-3.62544	205.7	-3.44026
223.582	-2.12637	224.76	0.48425		205.799	-3.31897	205.859	-3.68684
223.833	-2.10874	224.935	0.42681		205.958	-3.64013	206.06	-3.39917
224.05	-2.59674	225.111	0.29996		206.167	-3.54036	206.234	-3.48008
224.22	-2.93349	225.301	0.37628		206.325	-3.45532	206.366	-3.33708
224.365	-2.54996	225.441	0.31705		206.487	-3.41092	206.53	-3.49873
224.528	-2.70421	225.612	0.39163		206.633	-3.46125	206.709	-3.33974
224.696	-1.87771	225.822	0.42101		206.813	-3.4574	206.875	-3.32509
224.858	-1.75933	226.065	0.42172		206.967	-3.55165	207.031	-3.36497
225.013	-2.66429	226.291	0.37327		207.124	-3.57341	207.187	-3.42024
225.191	-1.9231	226.471	0.59713		207.287	-3.21193	207.35	-3.60393
225.317	-2.28454	226.621	0.59456		207.463	-3.37402	207.507	-3.41679
225.488	-2.80757	226.781	0.49758		207.61	-3.45578	207.677	-3.38571
225.678	-2.47881	226.945	0.38588		207.761	-3.38844	207.848	-3.37284
225.928	-2.31365	227.109	0.37478		207.914	-3.36707	208.002	-3.30454
226.17	-2.13888	227.277	0.37187		208.066	-3.50934	208.163	-3.47519
226.369	-2.25002	227.452	0.73797		208.231	-3.24813	208.33	-3.49145
226.528	-2.30182	227.578	0.53466		208.392	-3.34595	208.54	-3.32122
226.661	-1.90113	227.735	0.20624		208.547	-3.32332	208.74	-3.28959
226.815	-2.48374	227.928	0.26534		208.704	-3.45404	208.907	-3.30527
227.003	-2.41122	228.195	0.20292		208.869	-3.46075	209.091	-3.4284
227.189	-2.58934	228.419	0.73277		209.038	-3.39728	209.272	-3.42892
227.372	-2.46616	228.616	0.2471		209.214	-3.36308	209.428	-3.45756
227.511	-2.47232	228.79	0.30329		209.398	-3.39794	209.584	-3.46314
227.673	-2.10213	228.946	0.57909		209.548	-3.38872	209.737	-3.25585
227.867	-2.29745	229.087	0.52559		209.698	-3.33942	209.922	-3.6136
228.108	-2.53262	229.249	0.17025		209.869	-3.55609	210.088	-3.41983
228.301	-2.23298	229.449	0.6499		210.04	-3.53162	210.226	-3.18238
228.485	-1.64818	229.706	0.62271		210.22	-3.29805	210.383	-3.30589
228.658	-1.75645	229.928	0.50286		210.401	-3.39301	210.538	-3.4831
228.807	-2.21773	230.111	0.36716		210.57	-3.32774	210.695	-3.22243
228.969	-2.68362	230.269	0.6991		210.739	-3.51675	210.847	-3.59113
229.144	-2.2405	230.404	0.58151		210.901	-3.2845	211.013	-3.14849
229.319	-2.26839	230.566	0.44975		211.047	-3.50931	211.216	-3.56248
229.49	-2.47529	230.742	0.49118		211.21	-3.73264	211.371	-3.29255
229.626	-2.34201	230.909	0.62485		211.37	-3.30688	211.519	-3.46633
229.776	-2.30182	231.062	0.34274		211.547	-3.47592	211.677	-3.32019
229.972	-2.08039	231.197	0.73858		211.678	-3.50934	211.831	-3.28465
230.218	-2.02791	231.364	0.23883		211.858	-3.37146	211.985	-3.49355
230.446	-2.2285	231.555	0.4752		212.006	-3.399	212.149	-3.26289
230.609	-2.53548	231.815	0.38962		212.172	-3.37179	212.327	-3.32841
230.775	-2.32813	232.042	0.58142		212.343	-3.34916	212.477	-3.38472
230.909	-2.37361	232.228	0.32842		212.536	-3.45633	212.651	-3.53978
231.072	-1.80399	232.391	0.46781		212.705	-3.35147	212.817	-3.55018
231.258	-3.14461	232.542	0.34573		212.866	-3.51447	212.972	-3.33019
231.433	-2.08367	232.698	0.77799		213.028	-3.41361	213.131	-3.18756
231.589	-1.93027	232.881	0.36638		213.197	-3.48322	213.295	-3.63774
231.741	-2.14141	233.091	0.44864		213.356	-3.34901	213.45	-3.3509
231.917	-2.66895	233.269	0.38317		213.521	-3.43801	213.638	-3.27637
232.116	-1.96938	233.409	0.041		213.688	-3.39863	213.805	-3.49758
232.39	-2.27591	233.574	0.28083		213.887	-3.63548	213.973	-3.26741
232.622	-2.22951	233.75	0.43336		214.05	-3.63231	214.103	-3.43197
232.793	-1.98509	233.989	0.43016		214.195	-3.38795	214.27	-3.31689
232.952	-2.24233	234.205	0.15825		214.344	-3.36126	214.431	-3.23591
233.098	-1.92067	234.389	0.43847		214.518	-3.30057	214.594	-3.37375
233.257	-2.7049	234.55	0.34889		214.685	-3.33796	214.752	-3.19828
233.426	-2.39914	234.692	0.33919		214.867	-3.35303	214.931	-3.39778
233.599	-2.17987	234.885	0.37133		215.046	-3.34102	215.093	-3.32351
233.775	-2.25021	235.051	0.52109		215.211	-3.48599	215.268	-3.39921
233.902	-2.07697	235.203	0.13617		215.37	-3.47422	215.459	-3.32502
234.05	-2.87613	235.389	0.29949		215.527	-3.43386	215.643	-3.52767
234.248	-2.34365	235.516	0.59724		215.704	-3.55992	215.813	-3.37504
234.522	-3.00782	235.673	0.23912		215.905	-3.468	215.981	-3.31947
234.748	-2.29774	235.87	0.45224		216.084	-3.58066	216.136	-3.45267
234.915	-2.16732	236.03	0.43066		216.219	-3.58878	216.303	-3.3746
235.083	-2.26389	236.17	0.23202		216.395	-3.39078	216.466	-3.24658
235.225	-2.60267	236.355	0.13604		216.537	-3.55135	216.657	-3.45879
235.388	-2.06295	236.539	0.49763		216.718	-3.25917	216.815	-3.26422
235.546	-2.7447	236.693	0.20526		216.871	-3.23395	217.006	-3.3039
235.745	-1.54812	236.833	0.35143		217.051	-3.36016	217.164	-3.31308
236.023	-2.25627	236.988	0.5233		217.2	-3.39124	217.319	-3.38768
236.22	-2.49427	237.166	0.1406		217.376	-3.37808	217.472	-3.44118
236.407	-2.01123	237.365	0.02897		217.569	-3.49251	217.643	-3.38481
236.564	-2.41802	237.6	0.48693		217.783	-3.46923	217.822	-3.22599
236.711	-2.25596	237.833	0.27537		217.967	-3.49797	217.981	-3.36304
236.885	-2.20209	238.028	0.39102		218.129	-3.26908	218.138	-3.52266
237.051	-2.00106	238.192	0.16636		218.27	-3.62426	218.294	-3.23518
237.225	-2.73105	238.335	0.27665		218.447	-3.24387	218.456	-3.40516
237.393	-2.54492	238.501	0.78385		218.595	-3.44434	218.614	-3.30698
237.541	-2.2757	238.665	0.58327		218.743	-3.63122	218.803	-3.36396
237.707	-1.962	238.842	0.26612		218.892	-3.29758	218.995	-3.38347
237.914	-1.84999	239.014	0.44905		219.056	-3.4121	219.151	-3.32491
238.167	-2.25448	239.158	0.13308		219.22	-3.4689	219.284	-3.51117
238.396	-2.60934	239.33	0.27909		219.376	-3.3758	219.45	-3.38284
238.572	-2.20185	239.554	0.38004		219.531	-3.63506	219.619	-3.6053
238.733	-2.23042	239.787	0.27635		219.686	-3.13959	219.803	-3.41237
238.867	-2.33854	240.003	0.45707		219.848	-3.36123	219.945	-3.28841
239.023	-2.34108	240.197	0.21094		220.004	-3.43756	220.119	-3.55825
239.199	-1.87712	240.436	0.37474		220.172	-3.33918	220.261	-3.20434
239.368	-1.9675	240.668	0.0513		220.373	-3.43791	220.458	-3.41258
239.57	-2.47961	240.84	0.15885		220.555	-3.46091	220.623	-3.3297
239.712	-1.60408	241.011	0.32751		220.711	-3.33086	220.787	-3.40674
239.885	-2.35447	241.212	0.10479		220.904	-3.35204	220.947	-3.09318
240.09	-2.27896	241.335	0.17975		221.085	-3.23978	221.089	-3.41917
240.317	-1.8818	241.484	0.27317		221.237	-3.67166	221.254	-3.41343
240.518	-1.96261	241.691	0.38579		221.375	-3.19479	221.452	-3.29492
240.694	-2.21612	241.929	0.24814		221.541	-2.99363	221.606	-3.50436
240.879	-2.24407	242.16	0.06915		221.688	-3.51284	221.781	-3.52762
241.036	-2.22256	242.344	0.61369		221.874	-3.32944	221.913	-3.2402
241.219	-2.09259	242.499	0.30136		222.019	-3.35693	222.091	-3.44139
241.387	-2.15206	242.651	0.23989		222.173	-3.22313	222.259	-3.34587
241.558	-2.33405	242.832	0.34699		222.33	-3.19726	222.429	-3.35787
241.718	-2.39814	242.992	0.38375		222.507	-3.29357	222.592	-3.38006
241.844	-2.21046	243.153	0.21822		222.687	-3.51324	222.777	-3.10953
241.999	-2.28036	243.339	0.26419		222.889	-3.47971	222.934	-3.36849
242.193	-2.33694	243.47	0.28807		223.082	-3.21904	223.114	-3.35666
242.426	-2.63615	243.632	0.18795		223.237	-3.10268	223.25	-3.14493
242.642	-2.14316	243.818	0.28845		223.374	-3.35259	223.427	-3.29818
242.802	-2.06671	244.05	0.3098		223.521	-3.56374	223.579	-3.48117
242.96	-2.49893	244.263	0.15939		223.681	-3.48542	223.756	-3.40402
243.131	-1.5981	244.457	0.37475		223.856	-3.56108	223.93	-3.25893
243.308	-2.2721	244.626	0.1897		224.031	-3.25047	224.098	-3.35957
243.468	-1.70461	244.775	0.36046		224.246	-3.30995	224.259	-3.41679
243.671	-2.08754	244.939	0.31476		224.438	-3.2467	224.418	-3.20523
243.843	-1.49919	245.114	-0.00395		224.571	-3.222	224.597	-3.28724
243.972	-2.23395	245.353	0.52344		224.718	-3.2991	224.788	-3.46354
244.132	-1.65657	245.605	0.1463		224.863	-3.41206	224.945	-3.23514
244.337	-2.61057	245.805	-0.02863		225.025	-3.47699	225.089	-3.38751
244.603	-1.95313	245.98	0.50677		225.201	-3.59448	225.252	-3.42331
244.815	-1.78884	246.131	0.21104		225.367	-3.57589	225.417	-3.31862
244.981	-2.06912	246.271	0.23444		225.513	-3.25681	225.612	-3.33765
245.15	-2.29157	246.451	0.13265		225.683	-3.43616	225.771	-3.43523
245.323	-2.31032	246.614	0.42575		225.841	-3.27469	225.944	-3.44182
245.46	-1.56302	246.767	0.51337		226.013	-3.57236	226.095	-3.36136
245.633	-2.09884	246.951	0.39826		226.176	-3.40264	226.252	-3.28725
245.82	-2.31073	247.067	0.40013		226.335	-3.25921	226.405	-3.4204
246.062	-2.50286	247.231	0.22184		226.498	-3.22409	226.622	-3.43655
246.284	-1.71795	247.417	-0.09474		226.689	-3.38576	226.792	-3.49068
246.456	-2.34976	247.659	0.3366		226.845	-3.47992	226.951	-3.45212
246.613	-2.50867	247.856	0.20709		226.987	-3.38057	227.083	-3.42806
246.743	-1.97722	248.036	0.13061		227.137	-3.60081	227.257	-3.61639
246.918	-2.46308	248.204	0.10412		227.315	-3.34179	227.414	-3.46344
247.109	-1.48527	248.337	0.19932		227.482	-3.3841	227.581	-3.10626
247.276	-2.11622	248.502	0.19483		227.665	-3.42169	227.768	-3.46327
247.498	-1.88886	248.683	0.47517		227.845	-3.205	227.965	-3.43516
247.609	-1.90258	248.849	0.1304		227.995	-3.59798	228.127	-3.45184
247.766	-1.62067	249.041	0.29417		228.155	-3.31396	228.275	-3.42871
247.95	-1.40682	249.175	0.04338		228.296	-3.37436	228.428	-3.64005
248.198	-2.29091	249.335	0.45626		228.467	-3.50178	228.592	-3.21089
248.392	-2.29517	249.539	0.32107		228.635	-3.29038	228.75	-3.41178
248.569	-2.06351	249.782	-0.13945		228.79	-3.13047	228.924	-3.52641
248.734	-1.97427	250.005	0.37225		228.949	-3.50965	229.107	-3.42319
248.889	-2.34922	250.183	0.5404		229.129	-3.43016	229.274	-3.39249
249.052	-2.53152	250.353	-0.10407		229.317	-3.15122	229.427	-3.46553
249.23	-2.44508	250.515	0.29802		229.51	-3.38451	229.573	-3.28905
249.397	-2.53468	250.691	0.12109		229.664	-3.4283	229.76	-3.36321
249.586	-1.80238	250.866	0.16439		229.842	-3.17405	229.93	-3.66732
249.726	-2.18413	251.074	0.06331		230.016	-3.27314	230.092	-3.36223
249.88	-2.32352	251.306	0.14533		230.187	-3.20404	230.232	-3.30038
250.084	-2.01683	251.522	0.10892		230.337	-3.64485	230.406	-3.39721
250.374	-2.55782	251.722	0.25464		230.509	-3.21328	230.581	-3.40405
250.609	-1.37905	251.965	-0.13038		230.659	-3.18427	230.797	-3.4727
250.78	-1.46736	252.177	0.19844		230.825	-3.49707	230.959	-3.3655
250.925	-2.63537	252.344	0.38425		230.97	-3.3464	231.124	-3.33035
251.045	-1.87792	252.499	-0.01472		231.127	-3.48284	231.274	-3.17567
251.216	-1.93891	252.642	0.29142		231.292	-3.29101	231.426	-3.15779
251.387	-2.52787	252.804	0.01751		231.474	-3.22714	231.596	-3.30775
251.579	-2.28655	252.971	0.28168		231.633	-3.11362	231.781	-3.26853
251.827	-2.33384	253.181	0.24247		231.849	-3.30126	231.95	-3.09825
252.046	-1.9019	253.463	-0.05081		232.011	-3.41648	232.128	-3.48233
252.24	-2.11698	253.675	0.28013		232.151	-3.4623	232.273	-3.47738
252.476	-1.94638	253.869	0.05019		232.327	-3.12358	232.45	-3.16599
252.689	-2.56672	254.024	0.20524		232.515	-3.48797	232.624	-3.49082
252.85	-1.99373	254.163	0.15634		232.669	-3.38743	232.793	-3.21464
253.002	-2.28376	254.314	0.10247		232.834	-3.15016	232.978	-3.47248
253.196	-1.97993	254.473	0.25076		233.005	-3.42059	233.176	-3.17033
253.354	-2.11945	254.632	0.0838		233.189	-3.12197	233.337	-3.55869
253.549	-1.74825	254.823	0.08087		233.364	-3.31827	233.495	-3.16623
253.743	-2.46312	254.966	0.40849		233.517	-3.42738	233.627	-3.4393
253.978	-1.58851	255.13	-0.07053		233.677	-3.38645	233.783	-3.47386
254.197	-1.18642	255.332	0.41136		233.824	-3.28678	233.94	-3.24168
254.383	-1.66319	255.572	0.08262		233.973	-3.20963	234.101	-3.09728
254.554	-1.24889	255.777	0.33192		234.129	-3.50358	234.277	-3.28895
254.692	-2.07386	255.953	0.32421		234.328	-3.20228	234.467	-3.33042
254.849	-1.99315	256.11	0.07337		234.515	-3.45634	234.628	-3.48516
255.025	-1.98199	256.249	0.20621		234.663	-3.32965	234.802	-3.2492
255.177	-1.86263	256.419	0.29045		234.804	-3.11228	234.93	-3.3438
255.374	-1.61804	256.601	0.17101		234.959	-3.1807	235.096	-3.28495
255.498	-2.63984	256.776	0.14255		235.127	-3.32879	235.258	-3.41531
255.65	-1.61494	256.945	0.09759		235.294	-3.31097	235.43	-3.58078
255.85	-1.85636	257.106	0.18245		235.448	-3.24398	235.583	-3.12773
256.096	-1.44503	257.278	-0.16445		235.612	-3.11481	235.747	-3.54109
256.348	-2.09875	257.453	-0.1392		235.775	-3.47142	235.906	-3.23192
256.541	-2.01963	257.702	0.04313		235.95	-3.20053	236.074	-3.19547
256.681	-2.12571	257.916	0.45434		236.131	-3.45462	236.249	-3.52578
256.824	-2.14793	258.092	-0.29676		236.295	-3.43605	236.409	-3.438
256.985	-2.19396	258.275	0.04551		236.457	-3.43069	236.582	-3.52241
257.153	-1.77266	258.425	-0.26751		236.609	-3.4028	236.731	-3.35096
257.303	-1.93007	258.592	0.35878		236.794	-3.16276	236.918	-3.32003
257.503	-1.73945	258.757	0.16744		236.983	-3.17447	237.081	-3.18822
257.632	-1.91987	258.933	0.35581		237.173	-3.41677	237.233	-3.37395
257.808	-1.61681	259.123	0.04674		237.315	-3.17454	237.374	-3.33787
258.045	-1.66261	259.265	0.05571		237.465	-3.24542	237.555	-3.5449
258.301	-2.09296	259.415	0.00118		237.627	-3.06129	237.741	-3.18302
258.502	-1.63096	259.597	0.23975		237.808	-3.35069	237.924	-3.44809
258.677	-2.26659	259.851	0.0382		237.984	-3.35501	238.086	-3.47195
258.848	-1.8328	260.065	0.0934		238.168	-3.29134	238.254	-3.31331
258.971	-1.58643	260.258	-0.16027		238.345	-3.36529	238.404	-3.18451
259.128	-2.14884	260.437	0.21405		238.514	-3.37352	238.573	-3.33877
259.305	-1.72804	260.564	-0.02307		238.654	-3.36084	238.73	-3.39196
259.503	-1.6503	260.726	0.31106		238.813	-3.30405	238.916	-3.50615
259.663	-2.08994	260.902	-0.1077		238.975	-3.30382	239.094	-3.26563
259.787	-1.67425	261.112	0.07651		239.145	-3.04663	239.245	-3.26939
259.941	-1.42045	261.341	-0.10393		239.327	-3.22871	239.398	-3.26237
260.118	-2.11841	261.532	0.05486		239.505	-3.20569	239.572	-3.39568
260.366	-1.30178	261.735	-0.10463		239.662	-3.39159	239.722	-3.14295
260.6	-2.23365	261.902	0.19503		239.821	-3.20219	239.924	-3.3142
260.768	-1.85788	262.046	0.13843		239.968	-3.2563	240.072	-3.14671
260.925	-1.60905	262.233	-0.06131		240.154	-3.31141	240.234	-3.30474
261.104	-2.22486	262.422	0.263		240.351	-3.22401	240.386	-3.28456
261.23	-2.17325	262.59	-0.16089		240.507	-3.14036	240.541	-3.19021
261.401	-1.21515	262.761	0.11398		240.679	-3.0564	240.704	-3.27683
261.601	-2.03862	262.889	-0.0701		240.841	-3.39708	240.911	-3.21245
261.855	-2.00485	263.06	0.45511		240.994	-3.21008	241.089	-3.31004
262.057	-1.60291	263.249	0.05348		241.156	-3.35299	241.229	-3.31444
262.258	-1.41151	263.517	0.06043		241.298	-3.33142	241.387	-3.29648
262.462	-1.82317	263.756	0.04594		241.462	-3.48327	241.549	-3.34533
262.606	-2.11808	263.94	0.14447		241.629	-3.05891	241.712	-3.23289
262.757	-2.29931	264.096	0.18494		241.798	-3.20538	241.896	-3.16216
262.934	-2.09575	264.226	-0.16735		241.993	-3.48867	242.073	-3.22073
263.096	-2.01159	264.381	0.00568		242.189	-3.14766	242.262	-3.26146
263.277	-1.89456	264.548	0.18593		242.354	-3.1874	242.423	-3.35504
263.421	-1.57978	264.704	0.01785		242.5	-3.10593	242.562	-3.25816
263.6	-1.5946	264.896	0.19278		242.66	-3.22367	242.721	-3.22945
263.795	-1.43277	265.036	0.01112		242.812	-3.25248	242.873	-3.4222
264.035	-1.60383	265.207	0.08207		242.967	-3.20724	243.032	-3.4243
264.271	-1.6683	265.4	-0.11786		243.119	-3.12096	243.203	-3.24807
264.45	-2.27257	265.639	0.22948		243.287	-3.25275	243.39	-3.3854
264.608	-1.71302	265.849	0.20526		243.451	-3.1277	243.543	-3.10062
264.744	-1.45447	266.031	-0.24433		243.608	-3.29927	243.725	-3.40999
264.921	-1.93221	266.192	0.14196		243.768	-3.21754	243.876	-3.38461
265.082	-2.17797	266.331	-0.20306		243.931	-3.21269	244.036	-3.51427
265.26	-2.22804	266.51	0.05829		244.079	-3.00089	244.194	-3.10442
265.425	-1.37077	266.676	0.14005		244.244	-3.19564	244.352	-3.38776
265.558	-1.51697	266.853	-0.08438		244.413	-3.27518	244.515	-3.38337
265.715	-1.63745	267.012	0.06703		244.616	-3.25	244.711	-3.29914
265.921	-1.67892	267.152	0.08299		244.785	-3.26438	244.871	-3.3834
266.177	-1.97477	267.318	0.34585		244.967	-3.42995	245.037	-3.36772
266.382	-1.80892	267.508	0.16978		245.12	-3.37783	245.182	-3.32039
266.541	-1.98206	267.759	-0.14421		245.289	-3.22446	245.344	-3.34295
266.712	-1.9448	267.975	-0.23527		245.441	-3.00133	245.506	-3.46655
266.889	-1.64755	268.152	0.02034		245.598	-3.31469	245.66	-3.10022
267.015	-2.49763	268.317	0.00634		245.754	-3.32845	245.824	-3.28378
267.175	-1.61933	268.471	-0.10627		245.935	-3.34596	246.011	-3.32793
267.366	-0.96012	268.641	0.20951		246.108	-3.29423	246.178	-3.38429
267.63	-1.654	268.825	-0.13556		246.289	-3.24619	246.349	-3.23724
267.854	-1.91852	269.031	0.17017		246.427	-3.37686	246.483	-3.26009
268.046	-1.57856	269.271	0.11872		246.589	-3.1824	246.656	-3.43655
268.315	-1.77809	269.471	-0.18415		246.735	-3.0194	246.821	-3.26782
268.552	-1.797	269.656	0.27864		246.909	-3.27779	246.99	-3.32893
268.722	-2.15633	269.912	0.06655		247.073	-3.34719	247.162	-3.41505
268.882	-1.45397	270.138	0.09534		247.253	-3.31478	247.334	-3.2418
269.01	-1.84779	270.313	-0.05512		247.417	-3.52627	247.497	-3.15992
269.168	-1.9957	270.492	-0.05913		247.601	-3.06433	247.686	-3.28908
269.345	-1.63025	270.669	0.29827		247.763	-3.30781	247.879	-3.25811
269.543	-1.60934	270.815	0.2535		247.928	-3.16544	248.03	-3.12576
269.783	-1.93138	270.995	-0.03809		248.087	-3.27295	248.192	-3.51774
269.984	-2.04747	271.192	0.12951		248.241	-3.35724	248.358	-3.22304
270.175	-2.08076	271.434	0.0492		248.402	-3.36924	248.519	-3.25806
270.426	-1.56971	271.667	-0.00169		248.64	-3.15936	248.716	-3.19657
270.654	-1.47291	271.851	-0.00219		248.803	-3.24761	248.881	-3.54608
270.836	-1.89634	272.009	0.04547		248.955	-3.13397	249.023	-3.41144
271.01	-1.18495	272.138	-0.20997		249.121	-3.0805	249.18	-3.10059
271.228	-1.88276	272.301	-0.19837		249.309	-3.3717	249.349	-3.1132
271.369	-1.79392	272.473	0.08513		249.47	-3.31954	249.508	-3.2043
271.545	-1.74802	272.621	0.10474		249.612	-3.27797	249.666	-3.29962
271.739	-2.02726	272.811	0.11839		249.783	-3.12913	249.831	-3.37327
271.986	-2.02832	272.936	0.01339		249.941	-3.19099	250.003	-3.41754
272.192	-2.0219	273.109	0.0578		250.111	-3.28367	250.165	-3.28935
272.366	-1.92934	273.304	-0.05138		250.256	-3.41352	250.324	-3.26958
272.535	-1.87711	273.546	-0.11122		250.416	-3.28178	250.49	-3.21032
272.675	-1.91643	273.752	-0.03341		250.589	-3.03535	250.66	-3.0943
272.852	-1.61533	273.948	-0.28447		250.762	-3.17245	250.835	-3.34382
273.005	-1.52164	274.109	0.29772		250.923	-3.29694	250.994	-3.16518
273.171	-2.25838	274.263	-0.18286		251.099	-3.40574	251.169	-3.2311
273.329	-1.57437	274.427	0.09182		251.242	-3.17233	251.36	-3.3505
273.455	-2.0069	274.63	-0.10681		251.416	-3.29103	251.525	-3.38789
273.604	-1.90639	274.798	-0.08944		251.569	-3.19186	251.666	-3.46596
273.796	-1.66384	274.957	-0.27451		251.736	-3.19253	251.83	-3.33645
274.056	-1.98777	275.089	-0.36159		251.909	-3.14318	251.996	-3.31058
274.276	-1.90458	275.256	-0.23895		252.063	-3.23315	252.187	-3.39999
274.461	-1.41958	275.457	-0.15505		252.218	-3.22538	252.385	-3.20249
274.627	-1.24402	275.714	-0.31204		252.383	-3.27755	252.586	-3.27328
274.782	-2.34828	275.91	0.05135		252.583	-3.13971	252.745	-3.01259
274.952	-1.22258	276.097	-0.04258		252.73	-2.93918	252.936	-3.21382
275.106	-1.44107	276.272	-0.39072		252.886	-3.22656	253.079	-3.32839
275.285	-1.24359	276.404	-0.29306		253.062	-3.3912	253.251	-3.02095
275.53	-1.37796	276.555	0.06987		253.236	-3.14642	253.389	-3.14825
275.75	-1.59561	276.723	-0.19075		253.417	-3.2039	253.548	-3.33862
275.945	-1.49212	276.882	-0.121		253.608	-3.34585	253.735	-3.32754
276.114	-1.60249	277.069	-0.13603		253.818	-3.09089	253.924	-3.35313
276.256	-0.97314	277.185	-0.26269		254.004	-3.40172	254.074	-3.3943
276.413	-1.38125	277.349	-0.06467		254.165	-3.31	254.234	-3.32247
276.586	-1.82195	277.544	0.35918		254.314	-3.23191	254.409	-3.285
276.759	-1.15682	277.795	-0.27031		254.46	-3.45787	254.598	-3.20701
276.924	-2.35382	278.01	-0.04587		254.612	-3.3413	254.758	-3.39379
277.1	-1.81239	278.187	-0.03386		254.769	-3.2659	254.929	-3.25965
277.29	-1.47823	278.349	-0.135		254.938	-3.23442	255.093	-3.22438
277.472	-1.5142	278.511	-0.01711		255.112	-3.17568	255.235	-3.26665
277.703	-1.92561	278.686	-0.29912		255.263	-3.16414	255.387	-3.29748
277.926	-1.71561	278.846	-0.07485		255.407	-3.28113	255.539	-3.22143
278.118	-1.20294	279.041	-0.09101		255.574	-3.35352	255.685	-3.16051
278.388	-2.0523	279.196	-0.41191		255.761	-3.19159	255.855	-3.37209
278.618	-1.24496	279.329	0.03869		255.916	-3.24279	256.017	-3.33413
278.79	-1.5642	279.482	-0.12505		256.059	-3.12319	256.176	-3.24232
278.962	-1.79596	279.673	-0.18109		256.224	-3.33696	256.367	-3.19944
279.113	-1.54207	279.836	-0.26491		256.385	-3.32223	256.535	-3.17092
279.259	-1.5288	279.981	-0.19141		256.571	-3.38213	256.721	-2.97321
279.426	-1.53295	280.154	-0.21938		256.725	-3.30016	256.868	-3.29215
279.637	-1.82519	280.359	-0.26627		256.917	-2.8984	257.044	-3.31023
279.901	-1.50525	280.55	-0.23762		257.115	-3.31186	257.231	-3.26546
280.138	-1.60272	280.692	-0.16125		257.262	-3.35762	257.398	-3.19828
280.312	-2.00768	280.847	0.03067		257.411	-3.21976	257.554	-3.35841
280.476	-2.03391	281.011	0.01433		257.589	-3.14955	257.747	-2.98631
280.603	-1.95537	281.21	-0.3403		257.74	-3.13681	257.906	-3.14584
280.751	-1.12991	281.475	-0.42733		257.903	-3.21049	258.082	-3.199
280.924	-1.75407	281.679	-0.05951		258.036	-3.27601	258.229	-3.28636
281.091	-1.77015	281.863	-0.12026		258.202	-3.28375	258.404	-3.21626
281.272	-1.16537	282.013	-0.06613		258.375	-3.2221	258.578	-3.25726
281.388	-1.38576	282.159	-0.42295		258.561	-3.31149	258.759	-3.03787
281.54	-1.46503	282.352	0.02655		258.728	-3.38335	258.92	-3.51092
281.746	-1.35847	282.52	-0.10594		258.893	-3.21598	259.124	-3.47946
282.008	-1.30025	282.692	0.15712		259.055	-3.50509	259.279	-3.27568
282.228	-1.32236	282.863	-0.25081		259.222	-3.24239	259.429	-3.10247
282.404	-1.72791	282.995	-0.04195		259.369	-3.26007	259.558	-3.26224
282.558	-1.77057	283.149	-0.10457		259.56	-3.30053	259.72	-3.34182
282.7	-1.39258	283.332	-0.14255		259.748	-3.27287	259.902	-3.42065
282.896	-1.30778	283.577	-0.00566		259.923	-3.05639	260.065	-3.37995
283.059	-0.88941	283.784	-0.04942		260.082	-3.40297	260.21	-3.37141
283.215	-1.441	283.965	-0.15794		260.257	-3.23987	260.384	-3.30611
283.382	-1.53998	284.133	-0.20859		260.399	-3.19634	260.558	-3.38544
283.512	-1.49597	284.299	-0.17311		260.549	-3.1835	260.718	-3.40998
283.668	-1.6504	284.476	-0.34162		260.73	-3.14743	260.872	-3.10544
283.864	-1.98676	284.65	-0.05965		260.9	-2.98088	261.021	-3.56847
284.095	-1.31049	284.835	-0.19233		261.066	-3.38916	261.187	-3.20559
284.329	-1.78877	285.023	-0.26162		261.217	-3.13448	261.347	-3.39859
284.53	-1.29646	285.15	-0.119		261.386	-3.33693	261.528	-3.34771
284.712	-1.38553	285.312	-0.07728		261.565	-3.29158	261.733	-3.20934
284.861	-1.38556	285.498	-0.25653		261.72	-3.24668	261.901	-3.27277
285.014	-1.62135	285.746	-0.12738		261.867	-3.36368	262.052	-3.3626
285.186	-1.06689	285.973	-0.33943		262.023	-3.17449	262.228	-3.11408
285.378	-1.55489	286.167	-0.36958		262.197	-3.27651	262.411	-3.39925
285.561	-1.65683	286.335	-0.46619		262.373	-3.37962	262.559	-3.04939
285.691	-1.50248	286.476	-0.33327		262.522	-3.31025	262.695	-3.23819
285.858	-1.52694	286.652	-0.20313		262.698	-2.94218	262.863	-3.39128
286.038	-1.84142	286.842	-0.34967		262.868	-3.19028	263.009	-3.28994
286.205	-1.42505	287.051	-0.07837		263.06	-3.16258	263.196	-3.39642
286.362	-1.7309	287.222	0.02014		263.228	-3.13008	263.377	-3.28939
286.529	-1.0185	287.336	-0.302		263.374	-3.19769	263.548	-3.36032
286.685	-1.42063	287.48	-0.17207		263.549	-3.14755	263.71	-3.2322
286.839	-1.67606	287.679	-0.36314		263.725	-3.16597	263.88	-3.35111
286.99	-1.55054	287.963	0.14393		263.894	-3.14693	264.047	-3.18999
287.171	-1.7352	288.181	-0.47809		264.068	-2.94386	264.238	-3.09668
287.346	-1.41395	288.332	-0.17403		264.217	-3.28181	264.382	-3.12606
287.532	-1.4731	288.482	-0.16147		264.387	-3.10477	264.538	-3.56523
287.771	-1.18593	288.666	-0.34355		264.526	-3.17114	264.68	-3.16924
287.972	-1.05948	288.788	-0.38136		264.687	-3.27803	264.857	-3.25913
288.154	-1.36252	288.992	-0.27294		264.879	-3.24395	265.035	-3.1675
288.313	-1.47296	289.186	-0.2557		265.043	-3.19647	265.203	-3.05887
288.46	-1.51439	289.445	-0.25508		265.217	-3.14402	265.376	-3.16989
288.63	-1.69625	289.63	0.09486		265.42	-3.3234	265.544	-3.3369
288.794	-2.19319	289.812	-0.07407		265.598	-3.15749	265.679	-3.16309
288.96	-1.68548	289.976	-0.13449		265.743	-3.20559	265.825	-3.15966
289.154	-1.93866	290.136	-0.4498		265.888	-3.24254	265.994	-3.21147
289.297	-1.34323	290.299	-0.18217		266.052	-3.37207	266.18	-3.22959
289.473	-1.20216	290.465	-0.57559		266.219	-3.2331	266.352	-3.27068
289.685	-1.14085	290.637	-0.01191		266.396	-3.21036	266.514	-3.09249
289.915	-1.18185	290.801	-0.38219		266.559	-3.3206	266.718	-3.20779
290.117	-1.27252	290.934	-0.32752		266.721	-3.09165	266.864	-3.26686
290.281	-1.41725	291.082	0.04175		266.889	-3.19725	267.027	-3.07709
290.457	-0.81854	291.259	-0.0339		267.05	-3.26397	267.17	-3.52865
290.625	-0.99356	291.505	-0.12821		267.229	-3.19014	267.338	-3.21335
290.786	-0.97817	291.732	-0.04041		267.405	-3.13122	267.52	-3.05328
290.953	-1.19567	291.906	-0.40618		267.551	-3.21588	267.701	-3.29222
291.112	-1.50668	292.048	-0.45543		267.719	-3.25335	267.841	-3.28951
291.301	-1.79975	292.224	0.0795		267.875	-3.22291	268.011	-3.24521
291.451	-1.22836	292.403	-0.22315		268.063	-3.19186	268.159	-3.39396
291.608	-1.53035	292.567	-0.18118		268.234	-3.18205	268.314	-3.2649
291.795	-1.2229	292.731	-0.36179		268.394	-3.00588	268.477	-3.33683
292.039	-1.3339	292.884	-0.30811		268.582	-3.38458	268.652	-3.27772
292.267	-1.48324	293.022	0.05976		268.769	-3.09874	268.808	-3.20845
292.43	-1.16465	293.182	-0.35617		268.923	-3.51773	268.962	-3.12494
292.572	-1.29879	293.36	-0.35132		269.066	-3.35581	269.116	-3.29925
292.726	-1.74276	293.626	-0.06999		269.231	-3.19709	269.3	-3.1494
292.916	-1.311	293.85	0.0503		269.38	-3.36184	269.458	-3.2384
293.092	-1.30373	294.046	-0.40272		269.544	-3.20164	269.688	-3.36477
293.26	-1.42255	294.231	-0.11279		269.702	-3.08927	269.815	-3.31301
293.439	-1.26049	294.378	-0.17626		269.872	-3.06065	269.979	-3.19305
293.586	-1.25525	294.554	-0.05618		270.027	-3.23944	270.138	-3.3637
293.756	-1.44863	294.709	-0.0602		270.184	-3.36473	270.303	-3.34076
293.943	-1.05149	294.863	-0.34303		270.347	-3.1452	270.46	-3.21971
294.208	-1.07632	295.059	-0.19959		270.534	-3.10036	270.622	-3.23028
294.459	-1.33379	295.212	-0.51061		270.698	-3.15546	270.781	-3.14208
294.634	-1.22094	295.379	-0.07848		270.884	-3.09677	270.949	-3.08472
294.793	-1.3613	295.561	-0.61309		271.012	-2.96202	271.1	-3.17755
294.942	-1.6606	295.804	-0.37398		271.176	-3.37672	271.268	-3.23303
295.115	-1.38041	296.006	-0.3228		271.328	-3.21894	271.429	-3.19042
295.3	-1.21243	296.183	-0.16608		271.509	-3.26152	271.593	-3.16063
295.51	-1.45598	296.35	-0.32749		271.681	-3.39254	271.746	-3.20487
295.762	-1.28758	296.513	-0.24524		271.859	-3.18353	271.927	-3.19867
295.978	-1.73911	296.7	-0.17768		272.03	-3.60202	272.081	-3.11119
296.142	-1.11386	296.859	-0.07596		272.172	-3.02309	272.232	-3.09219
296.352	-1.56393	297.051	0.01041		272.331	-3.08161	272.394	-3.18382
296.562	-1.58284	297.329	-0.24584		272.512	-3.07791	272.574	-3.22216
296.732	-1.17945	297.526	0.05828		272.689	-3.12034	272.768	-3.03485
296.886	-1.22454	297.701	-0.72067		272.868	-3.19227	272.941	-3.29358
297.058	-1.63452	297.95	-0.15352		273.046	-3.20673	273.123	-3.25415
297.212	-0.90809	298.175	-0.09725		273.193	-3.35031	273.273	-3.05454
297.394	-0.75502	298.355	-0.20314		273.361	-3.10694	273.448	-3.1307
297.592	-1.06189	298.528	-0.10612		273.549	-2.97998	273.594	-3.21924
297.842	-0.97995	298.713	-0.28528		273.74	-3.08309	273.754	-3.34603
298.057	-1.61461	298.839	-0.22945		273.889	-3.08472	273.915	-3.09668
298.234	-0.74049	299.018	-0.33142		274.044	-3.16864	274.074	-3.17913
298.394	-1.26057	299.206	-0.24212		274.202	-3.21776	274.245	-3.04977
298.531	-1.16853	299.463	-0.17748		274.405	-3.09834	274.438	-3.03405
298.725	-1.0156	299.672	-0.41059		274.571	-3.19611	274.621	-3.14115
298.909	-1.29068	299.859	-0.16676		274.737	-3.21376	274.799	-3.17878
299.113	-0.48931	300.018	-0.34267		274.863	-3.16629	274.96	-3.3178
299.347	-1.82344	300.159	-0.10593		275.029	-3.16048	275.141	-3.18878
299.546	-1.02204	300.329	-0.51816		275.196	-3.04299	275.322	-3.2694
299.76	-0.86022	300.507	-0.06395		275.37	-3.32893	275.503	-3.0229
300.006	-1.12554	300.681	-0.0756		275.538	-3.14067	275.676	-3.22879
300.247	-1.22741	300.866	0.20252		275.723	-3.2217	275.853	-3.14076
300.434	-1.37008	300.981	-0.22493		275.866	-3.31623	276.002	-3.50632
300.582	-0.62322	301.159	-0.24264		276.036	-3.24789	276.154	-3.15578
300.729	-1.16884	301.315	-0.40249		276.166	-2.95522	276.301	-3.23462
300.904	-1.25368	301.55	-0.2584		276.341	-3.24998	276.483	-3.199
301.071	-1.39603	301.779	-0.12377		276.494	-3.17965	276.66	-3.02362
301.219	-1.46775	301.974	-0.07923		276.66	-3.19115	276.817	-3.42779
301.397	-1.39481	302.158	-0.42969		276.822	-3.18841	276.99	-3.23433
301.539	-1.73207	302.282	-0.5823		276.992	-3.09052	277.175	-3.16736
301.695	-1.02175	302.442	-0.30583		277.149	-3.13502	277.35	-3.06348
301.868	-0.81558	302.599	-0.04936		277.308	-3.14135	277.52	-3.19171
302.03	-0.85719	302.767	0.03393		277.468	-2.86878	277.642	-3.34618
302.155	-0.84452	302.938	-0.58598		277.638	-3.39889	277.806	-3.22018
302.316	-0.49653	303.082	-0.07944		277.794	-3.07514	277.961	-2.82501
302.498	-1.39969	303.255	-0.59731		277.976	-3.22257	278.132	-3.1932
302.66	-1.23886	303.443	0.17927		278.163	-3.14074	278.3	-3.18638
302.794	-1.41445	303.686	0.30662		278.356	-3.06745	278.466	-3.01304
302.973	-1.01761	303.924	-0.34139		278.516	-3.08926	278.614	-3.18674
303.142	-1.36306	304.114	-0.60901		278.664	-3.29898	278.761	-3.11305
303.368	-1.11453	304.283	-0.4006		278.815	-3.076	278.946	-3.08391
303.627	-1.01348	304.408	0.11674		278.978	-3.22365	279.16	-3.26178
303.842	-1.09812	304.581	-0.39273		279.17	-3.09643	279.334	-3.29041
304.027	-0.7093	304.746	-0.2002		279.337	-3.19934	279.484	-3.05073
304.191	-0.76589	304.942	-0.13115		279.499	-3.09594	279.649	-3.2223
304.33	-1.1078	305.211	-0.5161		279.67	-3.34831	279.792	-3.10549
304.487	-1.21708	305.471	-0.1289		279.829	-3.22326	279.957	-3.13657
304.658	-1.08669	305.667	-0.5636		279.974	-3.17216	280.114	-3.1228
304.803	-1.46973	305.827	-0.39021		280.128	-3.11173	280.282	-3.18912
305.003	-0.72134	305.975	-0.42391		280.288	-3.00514	280.455	-3.2476
305.147	-1.04176	306.142	0.01485		280.455	-3.21409	280.632	-3.37807
305.317	-1.26373	306.317	-0.20791		280.625	-3.41561	280.778	-3.20098
305.522	-1.11752	306.483	-0.3433		280.811	-3.02809	280.958	-3.35751
305.781	-0.63347	306.643	-0.5434		280.992	-3.11874	281.125	-3.33987
305.983	-0.71665	306.777	-0.65283		281.155	-3.19658	281.294	-3.35155
306.151	-1.00714	306.952	-0.41284		281.289	-3.25038	281.437	-3.2871
306.308	-0.70148	307.148	0.37069		281.457	-3.04923	281.592	-3.20193
306.433	-0.85854	307.395	-0.57393		281.628	-3.25682	281.755	-3.08703
306.587	-1.02401	307.6	-0.06598		281.809	-3.20427	281.929	-2.98234
306.751	-1.1762	307.78	-0.1675		281.975	-3.1699	282.1	-3.25511
306.913	-1.08088	307.962	-0.24361		282.151	-3.16541	282.283	-3.20526
307.112	-0.45106	308.117	-0.1602		282.334	-3.23791	282.444	-3.17971
307.256	-0.88658	308.303	-0.48072		282.489	-3.32448	282.627	-3.30332
307.425	-1.34465	308.457	-0.42854		282.635	-3.24517	282.775	-3.212
307.619	-0.77508	308.615	-0.12455		282.794	-3.05491	282.953	-3.39817
307.854	-0.32306	308.77	-0.51491		282.957	-3.1996	283.104	-3.29794
308.071	-1.22879	308.895	0.07597		283.129	-3.18282	283.26	-3.153
308.247	-0.53684	309.057	-0.85721		283.287	-3.11467	283.417	-3.34101
308.429	-0.77779	309.254	0.03463		283.45	-2.99964	283.617	-3.0283
308.573	-1.20529	309.491	-0.02819		283.608	-3.24279	283.788	-3.3885
308.735	-0.87538	309.705	-0.13947		283.773	-3.09453	283.955	-3.25484
308.924	-1.14576	309.879	-0.14108		283.952	-3.03565	284.088	-3.2279
309.094	-0.84628	310.048	-0.40115		284.109	-3.29971	284.264	-3.29178
309.281	-1.90843	310.182	-0.18124		284.273	-3.25329	284.43	-3.30937
309.405	-0.75324	310.342	-0.16223		284.445	-3.10317	284.606	-3.0185
309.548	-1.01706	310.526	-0.53995		284.6	-3.03935	284.798	-3.04239
309.734	-0.71012	310.689	-0.32551		284.775	-3.34071	284.992	-3.10702
309.888	-1.17168	310.866	-0.24574		284.934	-3.16939	285.159	-3.44927
310.038	-0.555	311.007	-0.18635		285.089	-3.22385	285.315	-3.13548
310.199	-0.72728	311.187	-0.66581		285.245	-3.16855	285.484	-3.31248
310.377	-0.65596	311.379	-0.29439		285.413	-3.2015	285.636	-2.90069
310.557	-1.22558	311.62	-0.45195		285.589	-3.31002	285.8	-2.92432
310.701	-0.83408	311.871	-0.19045		285.745	-3.32108	285.949	-3.25322
310.861	-0.62423	312.044	-0.03195		285.922	-3.16958	286.114	-3.1306
311.034	-0.6072	312.207	-0.04461		286.08	-3.03087	286.287	-3.18116
311.233	-1.23618	312.344	-0.23989		286.266	-3.12985	286.457	-2.97883
311.491	-0.99046	312.511	-0.61277		286.433	-3.19404	286.605	-2.99332
311.707	-0.99522	312.699	0.07237		286.627	-3.21561	286.754	-3.37958
311.898	-0.6182	312.904	-0.97851		286.779	-3.18659	286.915	-3.32989
312.077	-0.99759	313.128	-0.20826		286.951	-3.20706	287.097	-3.34544
312.227	-0.29482	313.321	-0.21486		287.127	-3.09908	287.267	-3.08711
312.401	-1.49111	313.507	-0.37567		287.311	-3.16482	287.423	-3.04527
312.569	-0.82224	313.744	0.09206		287.461	-3.0064	287.594	-3.09824
312.742	-0.02439	313.972	-0.43694		287.632	-3.14349	287.748	-3.15497
312.881	-0.8217	314.144	-0.5122		287.785	-3.1701	287.917	-3.26946
313.04	-0.71857	314.312	-0.62339		287.966	-2.80973	288.109	-3.09852
313.198	-0.72382	314.49	-0.50808		288.163	-3.26555	288.271	-3.09745
313.392	-0.8556	314.671	-0.30681		288.356	-3.26525	288.42	-3.21085
313.651	-0.61409	314.83	-0.37929		288.519	-2.99332	288.575	-3.03678
313.867	-0.60039	314.979	-0.62879		288.737	-3.25919	288.752	-3.09728
314.044	-0.42645	315.155	-0.46714		288.919	-3.11569	288.927	-3.20965
314.216	-1.03701	315.294	-0.74936		289.053	-2.91419	289.096	-3.17002
314.373	-1.31792	315.454	-0.50904		289.196	-2.99114	289.223	-3.24381
314.544	-1.04889	315.644	0.12732		289.353	-3.21277	289.379	-3.24791
314.718	-0.92023	315.893	-0.49709		289.512	-3.16038	289.551	-3.01825
314.873	-0.78289	316.112	-0.77053		289.677	-3.23035	289.715	-3.23668
315.047	-0.73686	316.285	0.28569		289.853	-3.12565	289.871	-3.41359
315.183	-0.64996	316.461	-1.28577		290.053	-3.0333	290.052	-3.18339
315.368	-1.15887	316.624	-0.54204		290.218	-3.17279	290.203	-3.19859
315.572	-0.70121	316.797	-0.30181		290.365	-3.0428	290.405	-3.18783
315.809	-1.30787	316.989	0.11052		290.517	-3.17358	290.555	-2.98616
316.019	-0.49028	317.204	-0.7608		290.661	-3.08853	290.72	-3.1524
316.181	-0.99718	317.421	1.19156		290.818	-3.06091	290.881	-3.29764
316.338	-0.66214	317.614	1.91934		290.98	-2.86289	291.072	-3.17187
316.484	-1.09203	317.8	0.26705		291.136	-3.23563	291.233	-3.40355
316.647	-0.36969	318.043	-0.09228		291.302	-2.85914	291.406	-3.22277
316.827	-0.80981	318.269	0.63068		291.449	-3.0467	291.571	-3.12002
316.984	-0.65333	318.442	-0.59035		291.596	-3.37536	291.76	-3.1922
317.186	-0.58004	318.607	-0.71128		291.758	-2.9411	291.896	-3.19441
317.3	-0.8324	318.796	-0.68938		291.942	-3.0724	292.076	-3.28671
317.451	-0.52433	318.923	-1.19046		292.129	-3.02925	292.25	-3.09829
317.64	-0.6979	319.088	-0.85265		292.292	-3.20428	292.435	-3.09691
317.878	-1.21297	319.244	-0.26975		292.464	-2.92517	292.622	-3.02988
318.1	-0.71756	319.424	-1.19803		292.607	-3.26088	292.808	-3.21192
318.285	-0.53186	319.551	-0.94255		292.787	-3.01977	292.967	-3.1472
318.455	-0.58811	319.706	-0.85602		292.944	-3.11378	293.113	-3.15288
318.597	-1.30124	319.91	-1.53006		293.125	-3.32196	293.258	-3.16765
318.773	-0.55381	320.156	-0.19587		293.309	-3.08625	293.42	-3.05786
318.935	-0.75279	320.405	-1.99757		293.482	-3.04314	293.59	-3.16958
319.122	-0.83976	320.581	0.08384		293.637	-3.13314	293.74	-3.18426
319.38	-1.09102	320.743	-0.02572		293.803	-2.91664	293.904	-3.20346
319.59	-1.2868	320.879	0.01843		293.956	-3.25327	294.053	-3.34798
319.766	-1.29661	321.055	-0.23135		294.12	-2.97113	294.222	-3.35794
319.939	-1.05609	321.206	-0.15828		294.259	-3.16641	294.373	-3.11324
320.092	-1.04979	321.389	-0.653		294.42	-3.0196	294.543	-3.08798
320.267	-1.06101	321.637	-2.08371		294.574	-3.23158	294.699	-2.88351
320.448	-1.20368	321.865	-0.21406		294.735	-2.98086	294.879	-3.21051
320.624	-1.24781	322.079	0.30964		294.899	-3.07662	295.055	-3.19565
320.808	-0.87201	322.266	-1.34835		295.102	-3.0631	295.245	-3.19668
320.935	-0.71743	322.389	-1.69086		295.283	-3.21563	295.416	-3.06608
321.097	-0.67092	322.541	-0.37758		295.452	-3.1799	295.577	-3.15694
321.292	-0.87796	322.718	0.56118		295.583	-3.03288	295.705	-3.32562
321.536	-1.00985	322.888	-0.79973		295.758	-2.94142	295.877	-3.06089
321.729	-0.70832	323.015	-1.005		295.915	-3.27396	296.044	-2.89502
321.929	-1.30401	323.178	-0.677		296.089	-3.08591	296.232	-3.12509
322.089	-1.00877	323.342	-0.61248		296.269	-3.04561	296.407	-3.2184
322.227	-1.00923	323.532	-0.98099		296.458	-3.19352	296.58	-3.20817
322.397	-0.436	323.769	-0.99707		296.627	-3.14122	296.73	-3.23431
322.574	-1.22565	323.992	-0.57765		296.782	-3.06731	296.896	-2.99602
322.732	-1.05999	324.171	-0.96784		296.958	-3.10933	297.028	-3.18114
322.914	-1.26464	324.43	-0.54206		297.14	-3.12869	297.205	-3.30107
323.053	-1.32676	324.673	-0.83114		297.3	-3.07851	297.368	-2.97235
323.212	-0.93448	324.825	-0.15662		297.476	-3.06299	297.537	-3.00142
323.396	-1.04137	324.994	-1.06819		297.64	-2.96017	297.69	-2.96818
323.621	-0.87292	325.172	-0.21879		297.798	-3.0359	297.857	-3.17251
323.831	-1.11141	325.302	-0.85794		297.953	-3.12819	298.023	-3.08609
324.002	-0.46772	325.519	-0.54892		298.107	-3.04401	298.214	-3.2033
324.178	-1.18619	325.767	-0.59607		298.278	-3.08944	298.362	-3.233
324.314	-1.02226	325.996	-0.88364		298.458	-3.23005	298.518	-3.1255
324.491	-1.01992	326.195	-0.78085		298.621	-3.02092	298.681	-3.21345
324.646	-0.98401	326.36	-0.57145		298.81	-3.02367	298.852	-3.07662
324.813	-0.44537	326.529	-0.57871		298.977	-3.31221	299.025	-3.06719
324.995	-1.90874	326.681	-0.40227		299.185	-3.08477	299.224	-3.11846
325.122	-1.26097	326.842	-0.62042		299.352	-3.00275	299.399	-2.97585
325.27	-0.43901	327.02	-0.75893		299.494	-3.1265	299.542	-3.06267
325.468	-0.9361	327.191	-0.75424		299.648	-2.93496	299.699	-3.05874
325.72	-1.13037	327.386	-0.53004		299.797	-3.05378	299.869	-3.19168
325.939	-1.39767	327.523	-0.86892		299.949	-2.98792	300.017	-3.04704
326.135	-0.69574	327.685	-0.47566		300.115	-3.02857	300.175	-3.35407
326.309	-0.98245	327.853	-0.48353		300.287	-3.21262	300.348	-3.14992
326.439	-1.00166	328.094	-0.55894		300.436	-3.07398	300.534	-3.2136
326.6	-0.70646	328.316	-0.54549		300.604	-2.90204	300.702	-3.27798
326.771	-0.91135	328.481	-0.76091		300.749	-3.18564	300.846	-3.23959
326.959	-0.95925	328.698	-0.69132		300.909	-2.91617	301.003	-3.19281
327.22	-1.19821	328.822	-0.31138		301.093	-3.07324	301.176	-3.17509
327.443	-1.03187	328.969	-0.62522		301.268	-3.18526	301.351	-3.1339
327.628	-1.23167	329.148	-0.44319		301.414	-3.09087	301.509	-3.1319
327.884	-1.77924	329.355	-0.39633		301.584	-3.14289	301.685	-3.18968
328.135	-0.65259	329.599	-0.92825		301.74	-3.09485	301.868	-2.86468
328.329	-0.54352	329.806	-1.13093		301.906	-2.84033	302.078	-3.00838
328.491	-0.76526	330.009	-0.85328		302.051	-3.08298	302.226	-3.21972
328.673	-0.69785	330.194	-0.65383		302.214	-2.94706	302.413	-3.22873
328.807	-0.8868	330.339	-0.66141		302.391	-3.09756	302.604	-2.86242
328.978	-0.62625	330.501	-0.63125		302.578	-3.09515	302.749	-2.93134
329.172	-1.03802	330.664	-0.66402		302.758	-3.16139	302.893	-3.14133
329.397	-1.48532	330.831	-0.99031		302.948	-3.23031	303.062	-3.17334
329.623	-1.27105	331.037	-0.92143		303.105	-2.8817	303.212	-3.12855
329.802	-1.06139	331.168	-0.63891		303.265	-3.1328	303.398	-3.04998
329.961	-1.58688	331.322	-0.41229		303.395	-2.92343	303.533	-2.99709
330.093	-1.16693	331.521	-0.31809		303.579	-3.11357	303.706	-3.31923
330.264	-1.03561	331.77	-0.75069		303.744	-2.94333	303.861	-3.10903
330.46	-1.02943	331.985	-0.5842		303.931	-2.99921	304.042	-2.94579
330.638	-1.28698	332.163	-0.04427		304.114	-2.97802	304.222	-2.92977
330.814	-0.81212	332.337	-0.85142		304.283	-3.01526	304.421	-3.00493
330.953	-1.06074	332.491	-1.09364		304.438	-2.99865	304.601	-3.22001
331.129	-0.69421	332.66	0.11164		304.581	-2.91917	304.73	-3.21753
331.315	-0.48141	332.812	-1.13405		304.734	-3.08415	304.875	-2.83879
331.559	-1.02571	332.961	-0.75146		304.908	-3.20151	305.045	-3.04164
331.773	-0.75574	333.121	-0.75353		305.084	-3.08115	305.197	-2.93751
331.972	-1.29237	333.255	-0.45781		305.242	-2.96389	305.38	-3.1251
332.169	-1.1084	333.429	-0.84861		305.405	-3.23723	305.561	-3.12124
332.311	-1.44848	333.622	-0.7373		305.584	-3.04284	305.74	-3.21274
332.496	-1.08498	333.874	-0.7712		305.759	-3.14767	305.907	-2.99552
332.66	-1.19455	334.104	-0.7999		305.935	-3.21199	306.063	-3.04864
332.822	-1.29197	334.281	-0.78714		306.129	-2.9788	306.207	-3.09583
333.013	-1.12842	334.45	-1.24802		306.314	-3.23284	306.373	-2.97338
333.16	-1.2467	334.614	-0.60452		306.462	-2.93115	306.528	-3.08894
333.316	-0.95033	334.783	-0.54231		306.598	-3.06062	306.695	-3.16888
333.517	-0.77704	334.941	-0.79403		306.767	-2.98673	306.855	-3.15456
333.779	-1.06474	335.115	-0.27757		306.914	-2.91622	307.028	-3.23519
334.011	-0.76308	335.287	-0.12971		307.084	-2.8549	307.178	-3.0058
334.185	-0.78592	335.414	-1.5102		307.259	-3.10966	307.338	-3.15637
334.358	-0.66261	335.56	0.09936		307.432	-3.0025	307.497	-3.03979
334.513	-1.01277	335.747	-0.65603		307.613	-3.07618	307.652	-3.12379
334.681	-0.80696	336.006	-1.24779		307.781	-3.09914	307.811	-3.33176
334.845	-1.09162	336.238	-0.43803		307.956	-2.93299	307.978	-2.96897
335.04	-1.33731	336.414	0.03723		308.12	-3.02588	308.146	-3.28142
335.274	-0.59126	336.584	-0.20613		308.264	-2.76636	308.299	-3.24057
335.482	-1.22462	336.732	-0.5005		308.421	-3.06695	308.466	-3.1257
335.658	-0.7553	336.907	-0.61053		308.554	-3.00097	308.632	-2.85979
335.833	-1.10667	337.074	0.51854		308.72	-3.13226	308.8	-3.39454
335.987	-0.40751	337.26	-2.29545		308.881	-3.03058	308.999	-3.10661
336.145	-1.4958	337.491	-1.46931		309.063	-2.9378	309.152	-3.12562
336.304	-1.00838	337.705	-0.28366		309.234	-3.01099	309.307	-3.0277
336.469	-0.77131	337.889	-0.10273		309.409	-3.07786	309.487	-3.03895
336.642	-0.97903	338.058	-2.54837		309.561	-3.13545	309.651	-3.09139
336.789	-1.02599	338.204	-0.01947		309.754	-2.98348	309.807	-2.95195
336.971	-1.41049	338.383	1.65916		309.883	-2.92354	309.945	-2.97653
337.195	-1.30931	338.565	1.13162		310.047	-3.01737	310.138	-2.96968
337.426	-1.23056	338.749	-0.16803		310.2	-2.86635	310.298	-3.16255
337.648	-0.96255	338.883	-1.75091		310.366	-2.97981	310.482	-2.96526
337.831	-1.276	339.053	1.26381		310.538	-3.25488	310.656	-3.08902
337.982	-0.51062	339.231	-0.43148		310.74	-2.95437	310.843	-3.11722
338.131	-1.25302	339.403	-2.48695		310.919	-2.9891	311.002	-2.86188
338.307	-0.82174	339.561	-2.20284		311.075	-3.06639	311.166	-3.11569
338.487	-0.8208	339.692	-0.59569		311.229	-2.89124	311.297	-3.09758
338.668	-1.31454	339.85	1.52408		311.384	-3.01445	311.475	-3.02201
338.824	-0.82714	340.049	1.65676		311.546	-3.3241	311.641	-3.01946
338.961	-1.37081	340.306	1.29998		311.709	-2.98623	311.801	-2.99199
339.115	-1.01814	340.517	-0.21199		311.876	-3.05855	311.957	-2.9135
339.306	-1.04533	340.691	-3.03885		312.045	-2.9927	312.139	-3.02297
339.595	-0.77245	340.863	-0.25702		312.192	-3.08557	312.318	-2.97155
339.822	-1.12589	341.007	0.64346		312.355	-2.97295	312.475	-3.11322
339.997	-0.77239	341.172	-2.65867		312.53	-3.09684	312.657	-3.17509
340.151	-0.98269	341.329	0.92595		312.714	-3.00235	312.852	-3.11476
340.293	-0.72129	341.493	0.13277		312.88	-2.98573	313.013	-2.85966
340.454	-0.79611	341.776	1.76105		313.062	-2.92138	313.163	-2.80775
340.634	-1.96229	341.993	1.07603		313.235	-2.93883	313.315	-3.09147
340.818	-0.93569	342.191	-0.37511		313.385	-2.85362	313.491	-3.20517
340.979	-1.09952	342.357	-2.41384		313.552	-3.11536	313.663	-3.15054
341.132	-0.55336	342.5	0.12096		313.695	-3.05762	313.805	-3.26165
341.309	-1.1231	342.68	-0.44052		313.863	-2.95272	313.963	-3.02542
341.507	-0.744	342.856	-2.42868		314.03	-3.00846	314.121	-2.95613
341.759	-1.04362	343.007	0.34909		314.2	-3.00069	314.29	-3.21799
341.97	-1.2878	343.196	-0.09782		314.357	-2.99142	314.472	-3.06294
342.152	-1.09543	343.329	-2.32757		314.541	-3.02487	314.647	-2.97732
342.319	-1.26452	343.501	-2.54272		314.729	-3.03182	314.798	-3.09681
342.446	-1.1952	343.699	0.28124		314.924	-3.0599	314.975	-3.06251
342.617	-0.73963	343.947	-2.51128		315.089	-3.11429	315.115	-3.28743
342.803	-0.83616	344.165	0.29007		315.244	-3.04363	315.275	-2.99448
343.003	-0.99006	344.352	-1.64835		315.393	-3.19077	315.463	-3.01235
343.23	-1.43911	344.511	-0.40972		315.549	-3.16189	315.641	-3.13912
343.433	-0.26155	344.651	-1.20749		315.704	-2.68325	315.81	-2.97081
343.615	-1.14048	344.826	0.48477		315.897	-2.94849	315.983	-3.02336
343.788	-1.07773	344.998	-1.05702		316.062	-2.85398	316.142	-3.07177
343.927	-1.04961	345.157	-2.42556		316.227	-2.99736	316.34	-3.10261
344.09	-0.91189	345.347	-2.57283		316.358	-3.10333	316.493	-2.97745
344.28	-1.01425	345.461	-2.87702		316.532	-2.88406	316.654	-3.19314
344.449	-0.95099	345.632	-2.35186		316.673	-3.01214	316.811	-3.147
344.592	-1.0626	345.849	-1.19009		316.87	-3.01413	316.967	-2.94139
344.751	-0.59306	346.085	-2.13467		317.074	-2.82479	317.119	-3.13234
344.929	-0.96765	346.298	-0.5462		317.284	-3.06923	317.317	-3.26025
345.123	-0.23107	346.485	-1.16001		317.442	-3.12044	317.514	-3.05559
345.357	-0.67841	346.663	-1.50325		317.583	-2.84956	317.707	-3.20775
345.608	-0.96903	346.813	0.28373		317.752	-3.05666	317.835	-2.94128
345.765	-0.90583	346.986	-1.52954		317.92	-3.29405	318.032	-2.91679
345.905	-0.7725	347.133	0.17956		318.09	-2.83846	318.188	-2.95869
346.057	-1.22534	347.285	-2.63909		318.282	-2.84283	318.34	-3.15651
346.22	-0.7293	347.477	-0.45571		318.448	-2.8935	318.49	-2.93811
346.4	-1.23892	347.612	1.07556		318.615	-3.00279	318.668	-2.89424
346.587	-0.97212	347.772	-2.43915		318.764	-2.89564	318.84	-3.25865
346.809	-0.53963	347.97	-3.06378		318.895	-3.10545	319	-3.16282
346.935	-0.99684	348.207	-2.24431		319.053	-3.11688	319.168	-3.11452
347.087	-0.87861	348.426	-1.83654		319.242	-3.14208	319.354	-3.14882
347.273	-0.81803	348.59	-2.52019		319.403	-3.14735	319.522	-3.12297
347.498	-0.78858	348.714	-2.98184		319.574	-3.21326	319.677	-3.3081
347.725	-0.63428	348.818	-0.94857		319.738	-3.17976	319.83	-3.15834
347.913	-0.75568	348.936	0.47469		319.931	-3.22303	320.004	-3.12421
348.076	-1.72495	349.036	1.88179		320.108	-3.0897	320.168	-3.19659
348.224	-1.65705	349.133	1.08954		320.266	-3.22349	320.321	-3.32224
348.388	-1.13447	349.226	-2.15438		320.401	-3.02829	320.473	-2.96493
348.543	-0.77071	349.305	0.1198		320.562	-3.08987	320.626	-3.03792
348.711	-0.94658	349.361	-1.55054		320.726	-3.35003	320.78	-3.24132
348.828	-0.90037	349.405	0.31306		320.888	-3.18486	320.957	-3.36066
348.923	-0.91969	349.448	-0.6198		321.084	-3.34274	321.148	-3.41985
349.021	-0.42356	349.489	-0.607		321.241	-3.19996	321.297	-3.07411
349.122	-1.17913	349.528	-0.39661		321.4	-3.28583	321.464	-3.43987
349.223	-0.70789	349.561	-0.50667		321.54	-3.173	321.615	-3.21258
349.303	-1.34461	349.591	-1.50436		321.695	-3.29249	321.777	-3.22419
349.359	-0.77738	349.623	-1.45131		321.868	-3.10422	321.96	-3.25725
349.411	-0.87538	349.648	-0.06124		322.028	-3.18216	322.143	-3.15674
349.456	-1.08234	349.673	-0.27378		322.195	-2.99194	322.303	-3.19368
349.488	-1.04171	349.701	-0.567		322.375	-3.0901	322.476	-3.16446
349.527	-1.29387	349.724	-0.2353		322.523	-3.25615	322.626	-3.22381
349.567	-0.93746	349.741	-1.08612		322.683	-2.98598	322.789	-3.25835
349.612	-0.64246	349.755	-0.67346		322.836	-3.24856	322.947	-3.11533
349.648	-0.86637	349.768	-0.85744		323.017	-3.202	323.13	-3.36005
349.672	-0.73575	349.781	-0.87998		323.193	-2.99593	323.312	-3.1913
349.695	-1.53626	349.794	-2.10295		323.388	-3.32811	323.483	-3.06376
349.709	-0.31066	349.809	1.41679		323.561	-3.12844	323.639	-3.2025
349.725	-0.68533	349.82	-2.29263		323.745	-3.23755	323.798	-3.22459
349.741	-1.6154	349.829	-0.55641		323.893	-3.2526	323.954	-3.24656
349.756	0.18648	349.837	1.53751		324.029	-3.29527	324.123	-3.03338
349.771	-0.43692	349.847	-1.85635		324.178	-3.09902	324.292	-3.16668
349.781	-0.98308	349.859	0.94855		324.353	-3.21296	324.471	-3.35301
349.792	-0.13542	349.869	-1.60546		324.509	-3.24008	324.621	-3.2794
349.805	-0.92948	349.877	-0.2874		324.651	-3.22252	324.785	-3.08326
349.82	-1.09473	349.884	0.252		324.805	-3.331	324.954	-3.1561
349.832	-1.36134	349.889	-1.87272		324.958	-3.21516	325.129	-3.21922
349.841	-0.52241	349.895	0.48631		325.136	-3.24998	325.282	-3.0766
349.849	-0.79311	349.9	-0.87181		325.304	-3.23927	325.428	-3.40887
349.856	-1.23121	349.905	-1.4112		325.47	-3.25328	325.587	-3.4847
349.863	-1.26875	349.91	0.72044		325.627	-3.10298	325.77	-3.19819
349.87	-1.03389	349.914	-2.59588		325.788	-3.15876	325.964	-3.55341
349.876	-1.12419	349.918	-0.61618		325.955	-3.42129	326.153	-3.14328
349.883	-0.88598				326.141	-3.03111	326.333	-3.23117
349.889	-0.77432				326.303	-3.31829	326.535	-3.18519
349.894	-0.96985				326.476	-3.05563	326.701	-3.35556
349.9	-0.9613				326.626	-3.03686	326.85	-3.15259
349.907	-0.39722				326.785	-3.21561	327.001	-3.01211
349.912	-0.53841				326.981	-3.01539	327.147	-3.31776
349.916	-1.52655				327.137	-3.16603	327.31	-3.23324
--	--				327.292	-3.47261	327.461	-3.04452
--	--				327.462	-3.1136	327.63	-3.13584
--	--				327.668	-3.25835	327.796	-3.23779
--	--				327.831	-3.16375	327.949	-2.99603
--	--				327.962	-3.07188	328.103	-3.14126
--	--				328.128	-3.10894	328.281	-3.31549
--	--				328.29	-3.10286	328.467	-3.28317
--	--				328.48	-3.12608	328.633	-3.01928
--	--				328.654	-3.3286	328.822	-3.14842
--	--				328.851	-3.18599	329.012	-3.13015
--	--				329.03	-3.35406	329.172	-3.20016
--	--				329.217	-3.08953	329.333	-3.13804
--	--				329.361	-3.15798	329.473	-3.1429
--	--				329.529	-3.38778	329.623	-2.92833
--	--				329.693	-3.21406	329.787	-3.20073
--	--				329.859	-3.19299	329.957	-3.37753
--	--				330.035	-3.21498	330.112	-3.14235
--	--				330.224	-3.25426	330.282	-3.10916
--	--				330.385	-3.24371	330.432	-3.35054
--	--				330.523	-3.12097	330.628	-3.22284
--	--				330.67	-3.25102	330.786	-3.16777
--	--				330.825	-3.11225	330.948	-3.43883
--	--				331.003	-3.20458	331.101	-3.00186
--	--				331.17	-3.2873	331.249	-3.17441
--	--				331.334	-3.20755	331.416	-3.19884
--	--				331.511	-3.27906	331.639	-3.26392
--	--				331.662	-3.22948	331.823	-3.06615
--	--				331.808	-3.17898	331.994	-3.34814
--	--				331.965	-3.11297	332.139	-3.10213
--	--				332.131	-3.04252	332.304	-3.29129
--	--				332.312	-3.07431	332.45	-3.19631
--	--				332.484	-3.2754	332.604	-3.16707
--	--				332.661	-3.05923	332.757	-3.36831
--	--				332.826	-3.02847	332.926	-3.11232
--	--				332.987	-3.15868	333.079	-3.25111
--	--				333.141	-3.20768	333.281	-3.08371
--	--				333.289	-3.07362	333.412	-3.15101
--	--				333.471	-3.22092	333.576	-3.16756
--	--				333.634	-3.28129	333.755	-3.02493
--	--				333.79	-3.19112	333.931	-3.15632
--	--				333.966	-3.10216	334.102	-3.26437
--	--				334.131	-2.95869	334.286	-3.13506
--	--				334.283	-3.07476	334.435	-3.37175
--	--				334.438	-3.33467	334.569	-3.06618
--	--				334.596	-3.12896	334.732	-3.3027
--	--				334.761	-2.96006	334.899	-3.18996
--	--				334.929	-3.12425	335.084	-3.29532
--	--				335.093	-3.24311	335.247	-3.39768
--	--				335.298	-3.00688	335.431	-2.86278
--	--				335.479	-3.09857	335.62	-3.28492
--	--				335.616	-3.23591	335.778	-3.15087
--	--				335.787	-3.11504	335.928	-3.17346
--	--				335.953	-3.06051	336.081	-3.21835
--	--				336.112	-3.22799	336.239	-3.22504
--	--				336.281	-3.27353	336.402	-2.91659
--	--				336.47	-3.16059	336.559	-3.01787
--	--				336.631	-3.11045	336.728	-3.08375
--	--				336.799	-3.07681	336.892	-3.08354
--	--				336.941	-3.07604	337.087	-3.28549
--	--				337.099	-3.20291	337.237	-3.31943
--	--				337.249	-3.14962	337.405	-3.07087
--	--				337.445	-3.25547	337.558	-2.99866
--	--				337.587	-2.89371	337.727	-2.89824
--	--				337.757	-2.9484	337.886	-3.15346
--	--				337.942	-2.92652	338.049	-3.08826
--	--				338.101	-3.22248	338.25	-3.09881
--	--				338.25	-3.2116	338.422	-3.0974
--	--				338.406	-2.95903	338.565	-3.08078
--	--				338.574	-3.26323	338.736	-3.26746
--	--				338.751	-3.0734	338.917	-3.25405
[truncated: 2,201 more rows]

## Sheet: Extended Data Fig. 2b
T	M-4piChi	T	M-4piChi
K		K
	FC		ZFC
10.0001	0.00231	10.0001	0.00448
10.002	0.00243	10.0031	0.00442
10.0394	0.00241	10.0816	0.00449
10.1431	0.00229	10.2586	0.00449
10.2774	0.00242	10.4209	0.00438
10.4324	0.00241	10.5861	0.00447
10.5949	0.00223	10.7255	0.0044
10.7717	0.00226	10.8922	0.00432
10.9227	0.00227	11.0362	0.00441
11.0823	0.00216	11.1948	0.00428
11.2018	0.00204	11.3504	0.00433
11.3629	0.00222	11.5073	0.00418
11.5246	0.00213	11.6583	0.00417
11.6898	0.00212	11.7936	0.00411
11.8443	0.0021	11.9644	0.00416
11.9964	0.00212	12.1413	0.00411
12.1738	0.00205	12.3028	0.00407
12.3252	0.00207	12.447	0.00413
12.4812	0.00208	12.6087	0.00412
12.6323	0.00201	12.7738	0.00406
12.7832	0.00201	12.9193	0.00409
12.9266	0.00209	13.06	0.00398
13.0858	0.00204	13.2195	0.00406
13.2562	0.00177	13.3696	0.00414
13.4171	0.00177	13.5354	0.00409
13.5666	0.00193	13.6846	0.004
13.7227	0.00199	13.8589	0.0038
13.8987	0.00187	14.0108	0.00393
14.0452	0.00178	14.1849	0.00393
14.2011	0.0018	14.335	0.00397
14.3725	0.00202	14.4992	0.004
14.5217	0.00202	14.6588	0.00407
14.6858	0.00182	14.8025	0.00389
14.832	0.00183	14.9452	0.00371
14.9881	0.00186	15.1255	0.00369
15.1451	0.00189	15.2928	0.00376
15.301	0.00186	15.4655	0.00375
15.452	0.00187	15.6251	0.00369
15.6375	0.00179	15.7958	0.00372
15.8274	0.00179	15.9639	0.00381
16.0332	0.00165	16.1556	0.00357
16.1831	0.00166	16.3359	0.00363
16.3536	0.00172	16.5248	0.00367
16.514	0.00182	16.68	0.0037
16.666	0.00167	16.8024	0.00351
16.8171	0.00166	16.9393	0.00352
16.9928	0.00174	17.0886	0.00351
17.1497	0.00179	17.263	0.00356
17.3282	0.00169	17.4559	0.00359
17.4647	0.00155	17.6289	0.0037
17.6253	0.00169	17.792	0.00369
17.779	0.00173	17.9414	0.00368
17.9431	0.00153	18.0767	0.00362
18.1175	0.00155	18.2205	0.00351
18.2977	0.00161	18.3753	0.00349
18.4391	0.00156	18.5432	0.00353
18.5885	0.00156	18.7108	0.00335
18.7422	0.00157	18.865	0.00333
18.8924	0.00159	19.0127	0.00339
19.0503	0.00143	19.1822	0.00351
19.2105	0.00155	19.3378	0.0034
19.377	0.00154	19.5102	0.00337
19.5465	0.00147	19.6686	0.00351
19.6908	0.00152	19.8288	0.00353
19.8519	0.00132	19.9804	0.00342
20.0053	0.00129	20.1452	0.00338
20.1848	0.00144	20.3119	0.00337
20.3364	0.0015	20.4828	0.0032
20.501	0.00144	20.6093	0.0033
20.6773	0.00134	20.769	0.00345
20.8464	0.00136	20.9311	0.00336
20.9904	0.00145	21.0924	0.00337
21.1145	0.00131	21.244	0.0033
21.2837	0.00142	21.4071	0.00314
21.4364	0.0012	21.5654	0.00312
21.5957	0.00143	21.7491	0.0031
21.7489	0.0015	21.891	0.00319
21.934	0.00146	22.0778	0.00309
22.098	0.00132	22.2385	0.00317
22.2425	0.00131	22.3858	0.00318
22.394	0.0015	22.5269	0.00325
22.5519	0.00142	22.6928	0.00325
22.7065	0.00141	22.8474	0.00307
22.8711	0.00143	23.0078	0.00316
23.0312	0.00145	23.17	0.00339
23.22	0.00148	23.333	0.0032
23.3888	0.00129	23.4979	0.00331
23.5178	0.00137	23.6499	0.00307
23.664	0.00141	23.8066	0.00306
23.8167	0.00147	24.0023	0.00303
23.9891	0.00141	24.17	0.00317
24.151	0.00131	24.2931	0.00319
24.3131	0.00129	24.4343	0.00307
24.5103	0.0015	24.5858	0.00311
24.6813	0.00111	24.7535	0.00318
24.8152	0.00116	24.9209	0.00316
24.9622	0.00119	25.0776	0.00302
25.1023	0.00128	25.2267	0.00312
25.257	0.00115	25.3996	0.00324
25.4232	0.00127	25.5533	0.00306
25.6105	0.00114	25.7352	0.00301
25.7718	0.00133	25.9138	0.003
25.9321	0.00114	26.0644	0.00312
26.0563	0.0013	26.2224	0.00318
26.2221	0.00117	26.3815	0.00304
26.3843	0.00109	26.5374	0.00294
26.5449	0.00127	26.692	0.00294
26.6909	0.00111	26.8192	0.00296
26.8671	0.00119	26.9834	0.00299
27.0183	0.00123	27.1543	0.00308
27.2023	0.00135	27.3251	0.00295
27.3433	0.00117	27.4746	0.00307
27.4883	0.00114	27.6421	0.00298
27.6627	0.00113	27.7883	0.00295
27.8237	0.00111	27.9525	0.00297
27.9769	0.00107	28.098	0.00293
28.1618	0.000931581	28.2511	0.00314
28.3239	0.00106	28.4078	0.00302
28.4775	0.00116	28.5721	0.00294
28.6012	0.00124	28.7403	0.00295
28.7525	0.00107	28.92	0.00305
28.9253	0.000962605	29.0802	0.00297
29.1083	0.00128	29.2254	0.00303
29.2799	0.00109	29.3726	0.00288
29.4497	0.00121	29.537	0.00295
29.5922	0.000958047	29.6963	0.00273
29.7319	0.00108	29.8782	0.00282
29.882	0.00124	30.0534	0.00288
30.0579	0.00103	30.236	0.00283
30.2283	0.000972661	30.3979	0.00283
30.4032	0.00111	30.532	0.00289
30.571	0.00108	30.6895	0.00258
30.7231	0.0009238	30.8467	0.00262
30.8895	0.00101	30.99	0.0029
31.0227	0.00111	31.1439	0.00281
31.173	0.000736031	31.3065	0.00277
31.3332	0.0011	31.4788	0.00285
31.496	0.00108	31.632	0.00284
31.6394	0.00106	31.7748	0.00272
31.8122	0.00101	31.9262	0.00269
31.9628	0.00109	32.0902	0.00276
32.1578	0.00119	32.2572	0.00268
32.3066	0.00114	32.4026	0.0028
32.4596	0.000952283	32.5613	0.00288
32.618	0.000905063	32.7262	0.00262
32.7723	0.00107	32.9104	0.00239
32.9242	0.001	33.0705	0.00281
33.122	0.00101	33.2269	0.00285
33.2901	0.00106	33.3724	0.00275
33.4381	0.00101	33.5297	0.00276
33.5697	0.000936147	33.6996	0.00275
33.7332	0.00092599	33.8729	0.00266
33.8911	0.000881052	34.0413	0.00281
34.063	0.000874543	34.1934	0.0027
34.2263	0.000947921	34.3284	0.00271
34.3783	0.000956537	34.4884	0.00282
34.5374	0.000871154	34.6456	0.00282
34.703	0.000896271	34.8194	0.00278
34.8545	0.000989827	34.9707	0.00267
35.0075	0.000742756	35.1311	0.00269
35.1608	0.00102	35.302	0.00284
35.3271	0.000789266	35.4891	0.00278
35.484	0.00104	35.6299	0.00274
35.6575	0.000924642	35.8034	0.00268
35.8173	0.000926406	35.956	0.00275
35.959	0.000973619	36.1117	0.00272
36.1303	0.00087364	36.2606	0.00274
36.2829	0.000683537	36.4252	0.00267
36.4442	0.000731719	36.5816	0.00286
36.5916	0.000869475	36.7217	0.00286
36.7647	0.000689017	36.8763	0.00271
36.9212	0.000774506	37.0388	0.00269
37.1039	0.000868002	37.1792	0.00268
37.2575	0.000983207	37.3543	0.00238
37.4214	0.00101	37.5611	0.00279
37.5749	0.000939875	37.7389	0.00278
37.7288	0.00109	37.889	0.00266
37.8915	0.00108	38.0271	0.00259
38.0935	0.000922379	38.1807	0.00258
38.2493	0.00107	38.344	0.0026
38.4256	0.000801066	38.5095	0.00251
38.5654	0.000940517	38.6679	0.00278
38.7648	0.000943113	38.839	0.00271
38.9286	0.000774397	39.0212	0.00258
39.0877	0.000907129	39.1973	0.00267
39.2568	0.00079481	39.3228	0.00261
39.4349	0.000753034	39.4825	0.00258
39.5828	0.000675803	39.6433	0.00274
39.714	0.000545724	39.8043	0.00279
39.8581	0.000843054	39.951	0.00265
39.9998	0.000984234	40.1191	0.00252
40.162	0.000743246	40.2714	0.00242
40.3236	0.000687992	40.4644	0.00269
40.4723	0.000761608	40.6193	0.00251
40.6368	0.000915944	40.8026	0.00262
40.7916	0.000819	40.9755	0.00264
40.9621	0.000784221	41.1225	0.00244
41.147	0.000769497	41.2624	0.00258
41.3197	0.00060666	41.4174	0.00252
41.476	0.000694778	41.5731	0.0024
41.6295	0.000634849	41.7588	0.00252
41.7953	0.000680979	41.9076	0.00257
41.9353	0.000773485	42.0915	0.00237
42.0914	0.000839116	42.244	0.00264
42.2393	0.000924851	42.4064	0.00248
42.402	0.000817547	42.5683	0.00273
42.5485	0.000635077	42.7527	0.00241
42.703	0.00069918	42.923	0.00252
42.8635	0.000917525	43.0429	0.00267
43.0551	0.000803003	43.1828	0.00255
43.2167	0.000823701	43.3462	0.00252
43.3773	0.000768167	43.5032	0.00242
43.5111	0.000753365	43.6641	0.00236
43.6677	0.00054218	43.826	0.0024
43.8319	0.000633562	43.9877	0.00251
43.9954	0.000824407	44.1687	0.00266
44.1538	0.000684119	44.3187	0.00247
44.3187	0.000807449	44.4808	0.00268
44.4867	0.000809945	44.625	0.00247
44.6751	0.000931564	44.7771	0.00244
44.8229	0.000788892	44.9351	0.00247
44.9787	0.000827106	45.1188	0.00243
45.1359	0.000878235	45.2891	0.00241
45.3034	0.000777788	45.4371	0.00255
45.4536	0.000890841	45.5707	0.00263
45.6349	0.000685745	45.7301	0.00256
45.7998	0.000688361	45.9044	0.00255
45.9475	0.000633709	46.0743	0.00248
46.0929	0.000683533	46.2293	0.00237
46.2531	0.000543426	46.3883	0.00231
46.4329	0.000686356	46.5479	0.00234
46.5972	0.000715345	46.7229	0.00244
46.7555	0.000980466	46.8786	0.00253
46.9205	0.000761477	47.0548	0.00248
47.076	0.000764782	47.2287	0.00245
47.2443	0.000839346	47.3928	0.00231
47.416	0.000712861	47.5475	0.00246
47.5652	0.00069236	47.7208	0.00268
47.7213	0.000790443	47.8634	0.00267
47.8756	0.000462203	48.013	0.00262
48.0445	0.000603325	48.1828	0.00263
48.2111	0.000642169	48.3658	0.00252
48.3811	0.000566603	48.5187	0.00258
48.5234	0.000674353	48.6966	0.00254
48.6766	0.000939034	48.8668	0.00234
48.8392	0.0011	49.026	0.00243
49.0098	0.000774359	49.1629	0.00246
49.1855	0.000755553	49.3122	0.00251
49.3795	0.000742513	49.4591	0.00257
49.5299	0.000866679	49.625	0.0022
49.6875	0.000867857	49.7949	0.00233
49.8132	0.000737414	49.944	0.00247
49.9729	0.000846144	50.1168	0.00247
50.1318	0.000767581	50.28	0.00239
50.29	0.00073393	50.4328	0.00234
50.4661	0.000659236	50.5877	0.00235
50.663	0.000969177	50.7688	0.00238
50.7987	0.000892245	50.9326	0.00232
50.9399	0.000856603	51.0855	0.00232
51.0926	0.000748685	51.2368	0.00235
51.2585	0.000708578	51.4193	0.0025
51.438	0.00065006	51.5831	0.00242
51.6033	0.000457056	51.7473	0.00232
51.7558	0.000728216	51.8774	0.00242
51.9422	0.000580945	52.0402	0.00259
52.1122	0.000488049	52.2035	0.00254
52.2655	0.000769905	52.3695	0.00249
52.4315	0.000820006	52.5179	0.00239
52.5773	0.000751671	52.6809	0.00247
52.7382	0.000689986	52.8159	0.00259
52.9021	0.0008346	53.0354	0.00247
53.0515	0.000660752	53.1938	0.00245
53.2424	0.000631851	53.3612	0.00247
53.4257	0.000629348	53.5393	0.00246
53.5622	0.000665089	53.7294	0.00256
53.7326	0.000761354	53.9117	0.00247
53.911	0.00084997	54.089	0.00228
54.0674	0.00042135	54.2486	0.00234
54.2104	0.000380276	54.3966	0.0025
54.3725	0.000541364	54.5537	0.0025
54.5159	0.000855924	54.7149	0.00252
54.6955	0.000744189	54.8641	0.0024
54.8445	0.000661845	55.0099	0.00248
55.0112	0.000693025	55.159	0.00248
55.1616	0.000820329	55.3134	0.00241
55.3229	0.000738656	55.4629	0.00268
55.4866	0.000718479	55.6162	0.00251
55.681	0.000723861	55.7766	0.00266
55.8603	0.00071864	55.9313	0.00258
56.014	0.000616421	56.0848	0.00247
56.1515	0.000624933	56.2476	0.00256
56.3211	0.00054516	56.4358	0.00233
56.4851	0.000516032	56.6093	0.00273
56.6548	0.000665361	56.7643	0.00267
56.8168	0.000718262	56.8915	0.0024
57.0027	0.000540759	57.064	0.00232
57.1586	0.000437879	57.2199	0.0024
57.3084	0.000499263	57.3886	0.00246
57.4341	0.000522417	57.5524	0.0024
57.5978	0.000527564	57.7208	0.00241
57.7538	0.00051245	57.8977	0.0026
57.9365	0.000802871	58.0356	0.00244
58.1167	0.000811624	58.1818	0.00233
58.2889	0.000546951	58.3677	0.00233
58.4414	0.000471189	58.5247	0.00242
58.5823	0.000575193	58.6698	0.00252
58.7409	0.000524025	58.8219	0.00244
58.9136	0.000546683	59.0038	0.00222
59.071	0.000713614	59.188	0.00253
59.2553	0.000609663	59.3464	0.00239
59.4267	0.000619397	59.495	0.00232
59.5935	0.000630885	59.6528	0.00246
59.7275	0.000589457	59.8231	0.00245
59.8655	0.000526016	59.9983	0.00232
60.0216	0.000583057	60.1792	0.00243
60.1805	0.000788181	60.3739	0.00245
60.3542	0.000621674	60.522	0.00233
60.5384	0.00062118	60.6696	0.00219
60.7214	0.000597148	60.8202	0.00232
60.8914	0.000682749	60.9643	0.00235
61.0594	0.000580186	61.1215	0.00241
61.1953	0.000477301	61.2816	0.00234
61.339	0.000697144	61.4628	0.00234
61.5007	0.000733195	61.6153	0.00221
61.6795	0.000701796	61.7762	0.00234
61.8502	0.000504612	61.9267	0.00223
62.0204	0.000541605	62.0737	0.00235
62.1772	0.000669693	62.2392	0.00228
62.3367	0.000594196	62.3928	0.00225
62.4721	0.000483812	62.544	0.00231
62.6359	0.000497124	62.7244	0.00229
62.8018	0.000475048	62.8878	0.00224
62.9663	0.00048609	63.0821	0.00219
63.1151	0.000513613	63.2505	0.00232
63.2967	0.000466731	63.4212	0.00222
63.4439	0.000780934	63.5775	0.00232
63.6169	0.000585263	63.7347	0.00217
63.7529	0.000691794	63.8832	0.0022
63.9072	0.000728469	64.0419	0.00223
64.0579	0.00072141	64.207	0.00216
64.2271	0.000461805	64.3779	0.00226
64.4071	0.000481341	64.5281	0.00233
64.6072	0.00040771	64.7056	0.00219
64.7842	0.000449222	64.8676	0.0023
64.9309	0.000425914	65.0401	0.00227
65.0823	0.000403357	65.2044	0.00222
65.2356	0.00046161	65.3597	0.0021
65.395	0.000341686	65.5145	0.00221
65.5691	0.000496155	65.6652	0.00229
65.7305	0.000404376	65.8251	0.00222
65.8888	0.000466327	66.0315	0.0023
66.0401	0.00054168	66.1793	0.00226
66.1849	0.000654045	66.3198	0.00224
66.3396	0.00063461	66.4791	0.00219
66.495	0.000605755	66.6541	0.00233
66.6643	0.00050681	66.8203	0.00221
66.8152	0.000672047	66.9597	0.00224
66.9814	0.000634352	67.1158	0.00212
67.1436	0.000575288	67.2711	0.00224
67.3166	0.000577011	67.4309	0.00226
67.4598	0.000702604	67.6022	0.00222
67.6171	0.000688638	67.7942	0.00223
67.7913	0.000717148	67.9773	0.00229
67.9721	0.00049381	68.1406	0.00211
68.1366	0.0004043	68.2676	0.00218
68.3119	0.000483507	68.428	0.00227
68.4743	0.000452801	68.5892	0.00225
68.6364	0.000395437	68.7767	0.00225
68.7882	0.000487706	68.954	0.0022
68.9601	0.000401608	69.1274	0.00222
69.1091	0.000585854	69.2709	0.00225
69.2629	0.000587817	69.4299	0.00229
69.4338	0.000463625	69.5749	0.00232
69.6184	0.000390468	69.74	0.00214
69.7932	0.000580373	69.9103	0.00222
69.9494	0.000655971	70.0615	0.00219
70.0778	0.000628491	70.2095	0.00211
70.2629	0.000629685	70.3891	0.00212
70.4144	0.000641278	70.5499	0.00221
70.5749	0.000677015	70.7286	0.0021
70.7283	0.000437358	70.8663	0.00216
70.8885	0.000363283	71.0197	0.00216
71.0533	0.000513174	71.1901	0.00226
71.2146	0.000659118	71.377	0.00216
71.3875	0.000567268	71.5558	0.00232
71.5587	0.000689002	71.7257	0.00209
71.7227	0.000377702	71.8755	0.0021
71.8782	0.000384844	72.0186	0.00229
72.0485	0.000537094	72.1757	0.00234
72.2059	0.000515883	72.3519	0.00222
72.3786	0.00048244	72.4974	0.00221
72.5276	0.000416643	72.6458	0.00218
72.7004	0.000523736	72.8208	0.00228
72.8724	0.000637263	73.0248	0.00226
73.0279	0.000623975	73.172	0.00209
73.1867	0.000295977	73.3212	0.00207
73.3752	0.000613391	73.4858	0.00203
73.5496	0.00046732	73.6743	0.00219
73.7152	0.000205723	73.8298	0.00216
73.8488	0.000224844	73.9994	0.00218
73.9989	0.000475463	74.1717	0.00218
74.155	0.000333038	74.3215	0.00209
74.3163	0.000482912	74.4761	0.00222
74.4825	0.000585637	74.6279	0.00225
74.6666	0.000705962	74.7647	0.0021
74.8178	0.000565592	74.9289	0.00226
74.9817	0.000443871	75.0812	0.00219
75.1332	0.000217987	75.2361	0.00216
75.3095	0.000375198	75.4358	0.00211
75.4544	0.000706507	75.6169	0.00203
75.6082	0.000399429	75.8072	0.00212
75.7681	0.000356783	75.9383	0.00217
75.9455	0.000442179	76.101	0.00197
76.1379	0.000580008	76.2476	0.00207
76.3282	0.000651363	76.4112	0.00216
76.4792	0.000731465	76.5744	0.00218
76.6662	0.000532482	76.7749	0.002
76.8216	0.000503551	76.9446	0.00209
76.9634	0.000577921	77.1192	0.00208
77.1145	0.000293154	77.2711	0.00216
77.2858	0.000303163	77.4425	0.00204
77.4556	0.000655188	77.5936	0.00207
77.6097	0.00062344	77.7427	0.00222
77.7706	0.000443635	77.894	0.00209
77.9315	0.000325704	78.0671	0.00216
78.0786	0.000457736	78.24	0.00207
78.2471	0.000266033	78.3757	0.00199
78.4477	0.000641425	78.5311	0.00206
78.6185	0.000531666	78.7038	0.00207
78.7736	0.000893766	78.8694	0.002
78.8986	0.000762044	79.035	0.00202
79.0567	0.000679184	79.1985	0.00211
79.2237	0.000604167	79.3717	0.00218
79.3864	0.000303679	79.5128	0.00214
79.5332	0.000348714	79.6668	0.00221
79.6951	0.000471216	79.8402	0.00218
79.8464	0.000540621	80.0363	0.0021
80.0627	0.000585929	80.2006	0.00214
80.2189	0.000403436	80.3731	0.00205
80.3758	0.000317625	80.5352	0.002
80.5425	0.000562815	80.693	0.00199
80.706	0.000375284	80.8658	0.00208
80.8516	0.000549419	81.0215	0.00197
81.0145	0.000465965	81.2013	0.00193
81.1814	0.000406298	81.3772	0.00224
81.3334	0.000754402	81.5682	0.00201
81.4784	0.000627187	81.727	0.00201
81.6416	0.000578438	81.8933	0.00246
81.8022	0.000311084	82.0449	0.00184
81.9666	0.000200318	82.2072	0.00194
82.154	0.000461783	82.3503	0.00216
82.3715	0.000427963	82.5201	0.00192
82.5349	0.000508284	82.6917	0.00195
82.6792	0.000362323	82.8533	0.0019
82.8436	0.000659701	83.0101	0.00185
83.0335	0.000403194	83.1795	0.0019
83.2107	0.000453744	83.3194	0.00194
83.3839	0.000237874	83.4761	0.00208
83.5573	0.000588536	83.6203	0.0022
83.7286	0.000452532	83.7855	0.00201
83.8745	5.40036e-05	83.9467	0.00195
84.0103	0.000351617	84.1024	0.00234
84.1745	0.00032541	84.2645	0.00185
84.3624	0.000349818	84.4849	0.00199
84.511	0.000421647	84.672	0.00253
84.6472	0.000328198	84.8212	0.00186
84.8059	0.000318007	84.9439	0.00186
84.9595	0.000374789	85.097	0.00214
85.1395	0.000185095	85.254	0.00229
85.2712	0.000495877	85.4204	0.00176
85.4422	0.00061592	85.5717	0.00133
85.6227	0.000608133	85.735	0.00143
85.7798	0.000515255	85.8977	0.0019
85.9399	0.000442546	86.044	0.00186
86.1175	0.000297457	86.2041	0.00203
86.2627	0.000318222	86.3708	0.00231
86.4282	0.000274135	86.536	0.00212
86.5653	0.000362731	86.6993	0.00218
86.741	0.000456001	86.8548	0.0021
86.9184	0.000494861	87.0375	0.00197
87.0998	0.000274374	87.2073	0.00205
87.2487	0.000400251	87.3626	0.00196
87.4144	0.000410224	87.5162	0.00196
87.577	0.000465721	87.6749	0.00197
87.7374	0.000721216	87.8508	0.00197
87.902	0.00081268	88.0219	0.00197
88.0693	0.000536363	88.214	0.00202
88.2236	0.000379511	88.3594	0.00209
88.3934	0.000457566	88.5387	0.00205
88.5669	0.000584944	88.6972	0.002
88.7627	0.000504899	88.8816	0.00214
88.9241	0.000502476	89.0707	0.00207
89.0783	0.000394814	89.2403	0.0019
89.2725	0.000475679	89.405	0.00177
89.4589	0.000320273	89.5879	0.00192
89.6203	0.000533182	89.7602	0.00194
89.7585	0.000342784	89.9181	0.00184
89.9146	0.000213724	90.0443	0.00189
90.0891	0.000426788	90.2077	0.00193
90.2531	0.000704912	90.3636	0.00207
90.3996	0.000741288	90.5263	0.00205
90.5595	0.000673875	90.6885	0.00203
90.7208	0.000566833	90.8638	0.00207
90.8904	0.000444815	91.0317	0.00191
91.0655	0.000145008	91.1908	0.00218
91.2428	0.000365012	91.3328	0.00199
91.3908	0.000341083	91.4987	0.00211
91.5712	0.000310819	91.6593	0.00206
91.6966	0.000390807	91.8262	0.00201
91.8794	0.000457042	91.9839	0.00214
92.0437	0.000243378	92.1512	0.00208
92.2305	0.000219521	92.3149	0.00189
92.3779	0.000321753	92.4672	0.00187
92.5472	0.000442257	92.6231	0.00185
92.7258	0.000416106	92.8139	0.00194
92.8826	0.000299224	92.9674	0.0022
93.0492	0.000375562	93.1457	0.00191
93.202	0.000325213	93.3287	0.00206
93.36	0.000120439	93.5302	0.00215
93.5244	0.000318866	93.7078	0.00207
93.6981	0.000420608	93.8466	0.00193
93.8765	0.000564561	93.998	0.00203
94.0283	0.000342983	94.1629	0.00198
94.1706	0.000574481	94.33	0.00199
94.3324	0.000507501	94.5198	0.00209
94.5145	0.000468564	94.7181	0.00184
94.6984	0.000471149	94.8895	0.00204
94.8772	0.000671281	95.065	0.002
95.0734	0.000280463	95.205	0.00213
95.2284	0.000389455	95.3522	0.00192
95.414	0.00028456	95.5104	0.002
95.5438	0.00033645	95.6775	0.0021
95.7109	0.000259523	95.8284	0.00193
95.878	0.000330085	95.9964	0.0019
96.0633	0.000410531	96.1492	0.00193
96.2441	0.000579623	96.3304	0.00216
96.4271	0.000253703	96.4875	0.00196
96.5846	0.000229782	96.642	0.00201
96.7739	0.000497115	96.7925	0.00198
96.9093	0.000511264	96.9591	0.00199
97.0621	0.000422167	97.1084	0.00191
97.2142	0.000460761	97.3142	0.00192
97.3768	0.000773619	97.4928	0.00199
97.5321	0.000450119	97.6564	0.00201
97.7199	0.000291728	97.7873	0.00192
97.8631	0.000502553	97.9545	0.00197
98.0256	0.000599685	98.1169	0.0021
98.1817	0.000737437	98.2879	0.00213
98.3506	0.000436362	98.4715	0.00204
98.5002	0.000304275	98.6617	0.002
98.6581	0.000458299	98.8347	0.00196
98.8318	0.000497408	98.9794	0.0021
99.0103	0.00032767	99.1324	0.002
99.1531	0.000491742	99.3001	0.00209
99.3094	0.000390681	99.4641	0.00209
99.4603	0.000371513	99.6373	0.00206
99.6316	0.000426053	99.8024	0.00189
99.7891	0.000535587	99.9666	0.00196
99.9418	0.000433293	100.122	0.00205
100.125	0.00044882	100.283	0.00197
100.339	0.000477301	100.459	0.00181
100.519	0.000306354	100.638	0.00198
100.655	0.0001616	100.82	0.00182
100.811	0.000290731	100.987	0.00198
100.974	0.000138119	101.151	0.00196
101.138	0.00052922	101.309	0.00193
101.297	0.000360496	101.476	0.00192
101.463	0.0005013	101.619	0.00199
101.62	0.000285495	101.77	0.00197
101.799	0.000303359	101.927	0.00189
101.95	0.00050495	102.093	0.00206
102.138	0.000503637	102.275	0.00199
102.348	0.000440861	102.458	0.00193
102.521	0.000292883	102.618	0.00209
102.664	0.000436294	102.783	0.00181
102.847	0.000582966	102.915	0.00187
102.997	0.000371489	103.086	0.00199
103.177	0.000260163	103.254	0.0019
103.329	0.000231939	103.434	0.00201
103.507	0.000248111	103.609	0.00199
103.665	0.000339924	103.796	0.00214
103.819	0.000542139	103.972	0.00187
103.969	0.000503207	104.131	0.00205
104.13	0.000512396	104.26	0.00205
104.296	0.000318337	104.407	0.00185
104.482	0.000131294	104.559	0.00192
104.64	0.000175602	104.759	0.002
104.834	0.000390432	104.93	0.00205
104.99	0.000585569	105.122	0.00195
105.143	0.000357985	105.286	0.00191
105.297	8.46837e-05	105.426	0.002
105.466	0.00029792	105.583	0.0019
105.638	0.000390296	105.783	0.00201
105.779	0.000474172	105.955	0.00201
105.933	0.000328492	106.132	0.00192
106.09	0.000289998	106.291	0.00178
106.264	0.000218635	106.451	0.00188
106.439	0.000351105	106.62	0.00178
106.619	0.000457799	106.785	0.00199
106.793	0.000126013	106.94	0.00207
106.965	0.000555794	107.092	0.002
107.121	0.000416302	107.253	0.00198
107.309	0.000231378	107.415	0.002
107.501	0.00061825	107.587	0.00182
107.651	0.00056719	107.744	0.00192
107.792	0.000378168	107.908	0.0019
107.965	0.000235318	108.058	0.00195
108.114	0.000342725	108.22	0.00191
108.295	0.000622716	108.401	0.00185
108.449	0.000822951	108.579	0.00186
108.626	0.000477751	108.748	0.0019
108.783	0.000250511	108.929	0.00193
108.935	0.000542949	109.086	0.00204
109.097	0.000515646	109.264	0.00183
109.278	0.000173955	109.42	0.00183
109.451	0.000232648	109.589	0.00208
109.592	0.000444835	109.77	0.00196
109.74	0.000462692	109.928	0.0019
109.91	0.000231456	110.075	0.00191
110.074	0.000504254	110.248	0.00174
110.246	0.000529543	110.4	0.00182
110.4	0.000478165	110.594	0.00196
110.566	0.000368662	110.725	0.00204
110.728	0.000302273	110.878	0.00194
110.934	0.000492477	111.044	0.00196
111.084	0.000372825	111.206	0.00191
111.245	0.000296869	111.362	0.00201
111.404	0.000295869	111.533	0.002
111.579	0.000313846	111.696	0.00194
111.766	0.000123248	111.842	0.00195
111.967	0.000324039	112.019	0.00199
112.141	0.000314096	112.225	0.00196
112.283	0.000284354	112.399	0.00189
112.437	0.000443917	112.589	0.00198
112.59	0.000706691	112.787	0.00192
112.757	0.000591787	113.002	0.00184
112.924	0.000274056	113.157	0.00183
113.088	0.000313563	113.297	0.00188
113.246	0.000358601	113.452	0.00187
113.419	0.000312931	113.602	0.00199
113.593	0.000211714	113.755	0.00199
113.788	0.000485697	113.91	0.0019
113.957	0.000669818	114.073	0.00183
114.115	0.000534747	114.221	0.00199
114.277	0.000224768	114.38	0.00194
114.458	0.000308502	114.527	0.00195
114.612	0.000336433	114.706	0.0019
114.755	0.000303799	114.909	0.00175
114.903	0.000442988	115.07	0.00176
115.067	0.000309187	115.244	0.0019
115.238	0.000194575	115.443	0.00186
115.384	0.000433869	115.609	0.00191
115.554	0.000365062	115.789	0.00187
115.737	0.000383311	115.935	0.00177
115.914	0.000274714	116.102	0.0019
116.069	0.00024828	116.281	0.00185
116.234	0.000522972	116.437	0.00189
116.388	0.000508891	116.577	0.00195
116.55	0.000568161	116.746	0.0019
116.712	0.000524129	116.916	0.00188
116.902	0.000400839	117.085	0.00197
117.098	0.000541797	117.235	0.0019
117.264	0.000563088	117.408	0.00183
117.415	0.000376087	117.559	0.00177
117.586	0.000231087	117.701	0.00193
117.741	0.000191227	117.866	0.00197
117.899	1.79834e-05	118.067	0.00196
118.051	0.00015726	118.221	0.00194
118.214	0.000323619	118.376	0.00191
118.379	0.000378903	118.533	0.0019
118.568	0.000279174	118.73	0.00182
118.716	0.000312245	118.892	0.00187
118.883	0.000397246	119.035	0.00181
119.032	0.00019721	119.191	0.00188
119.2	0.000297075	119.369	0.002
119.36	0.00031071	119.527	0.00183
119.557	0.000472436	119.681	0.00187
119.726	0.000580617	119.852	0.00196
119.873	0.000462628	120.013	0.00191
120.024	0.000337486	120.172	0.00172
120.198	0.000400601	120.334	0.00198
120.347	0.000305549	120.489	0.00195
120.528	0.000188849	120.684	0.00182
120.715	0.00041111	120.864	0.00177
120.893	0.000480153	120.994	0.00185
121.049	-0.000254829	121.157	0.00188
121.204	0.000230962	121.324	0.00189
121.376	0.000331866	121.493	0.00193
121.525	0.00020766	121.664	0.0019
121.686	0.000247209	121.852	0.00184
121.852	0.000244789	122.009	0.0019
122.03	0.000286171	122.168	0.00185
122.217	0.000433832	122.324	0.00183
122.362	0.000356361	122.474	0.00189
122.514	0.000239237	122.651	0.00193
122.665	0.000335367	122.823	0.0019
122.825	0.000295372	122.975	0.00198
122.997	0.000418358	123.141	0.00197
123.154	5.22372e-05	123.298	0.00197
123.331	0.000416388	123.468	0.0019
123.49	7.48248e-05	123.633	0.00192
123.691	0.000187949	123.801	0.00185
123.88	0.000367393	123.966	0.00189
124.054	0.000273538	124.151	0.00187
124.2	0.000156665	124.325	0.00187
124.363	0.000278249	124.502	0.00193
124.521	0.000385801	124.654	0.00188
124.694	0.000393445	124.824	0.00182
124.86	0.000139254	124.954	0.00192
125.03	0.000184463	125.129	0.00193
125.174	0.00050756	125.294	0.00197
125.338	0.000363717	125.446	0.00178
125.515	0.000371185	125.605	0.00182
125.714	0.000198585	125.79	0.00172
125.886	0.000145298	125.97	0.00175
126.044	0.000331195	126.135	0.0018
126.2	0.000265671	126.294	0.00187
126.384	0.000415549	126.45	0.00179
126.539	0.000500302	126.618	0.0019
126.718	0.00034626	126.8	0.00189
126.898	0.000313085	126.996	0.00176
127.064	0.000525996	127.178	0.00185
127.215	0.000476354	127.339	0.00187
127.379	0.00043063	127.474	0.00184
127.521	0.000418343	127.625	0.00186
127.687	0.00054094	127.803	0.00183
127.868	0.00048692	127.988	0.00185
128.021	0.000290865	128.163	0.00183
128.183	0.000669275	128.343	0.00194
128.351	0.000304357	128.506	0.0019
128.533	0.000383687	128.712	0.00191
128.707	0.000333549	128.867	0.00191
128.887	0.000129722	129.023	0.0019
129.029	0.000361398	129.187	0.00182
129.184	0.000331655	129.369	0.00182
129.359	0.000287634	129.525	0.00189
129.536	0.000360124	129.709	0.00191
129.709	0.000253161	129.855	0.00183
129.893	0.000307422	130.012	0.00181
130.059	0.000327348	130.138	0.00184
130.216	0.000236329	130.315	0.00194
130.345	0.000227125	130.476	0.00186
130.506	0.000328981	130.631	0.0019
130.662	0.000219273	130.783	0.00186
130.817	-1.16532e-05	130.96	0.00184
130.974	0.000118445	131.143	0.00181
131.144	0.000275116	131.295	0.00186
131.313	7.80646e-05	131.453	0.00187
131.513	0.000294614	131.61	0.00182
131.637	0.000475019	131.772	0.00185
131.809	0.000452501	131.934	0.00187
131.96	0.000370296	132.113	0.00183
132.127	0.000377977	132.298	0.00185
132.308	0.000515793	132.445	0.00183
132.492	0.000448222	132.599	0.00173
132.658	0.00035909	132.771	0.00178
132.799	0.000477216	132.965	0.0018
132.96	0.00046073	133.121	0.0018
133.122	0.000434322	133.264	0.00184
133.309	0.000402991	133.436	0.0018
133.472	0.000333683	133.597	0.00183
133.648	0.000454814	133.809	0.00185
133.811	0.000410762	133.967	0.00191
133.965	0.000322578	134.122	0.00175
134.122	0.000274952	134.277	0.00184
134.291	0.000370821	134.445	0.00186
134.454	0.000252812	134.632	0.00176
134.616	0.000193132	134.811	0.00181
134.783	0.000210085	134.958	0.00174
134.965	0.000340681	135.119	0.00179
135.14	0.000318356	135.272	0.0018
135.303	0.000280363	135.419	0.00169
135.449	0.000288533	135.588	0.00181
135.61	0.00031278	135.752	0.00192
135.777	0.000244874	135.904	0.00165
135.953	0.000256882	136.091	0.00178
136.122	0.000183663	136.267	0.00173
136.322	0.00019151	136.451	0.00176
136.483	0.000343906	136.582	0.00169
136.646	0.00031617	136.762	0.00184
136.811	0.000442343	136.907	0.00187
136.986	0.000340894	137.08	0.00183
137.143	0.0003342	137.252	0.00179
137.289	0.000524533	137.439	0.00187
137.441	0.000322055	137.614	0.00168
137.619	0.000212414	137.784	0.00181
137.801	0.000318525	137.923	0.00181
138.004	0.000293162	138.077	0.00173
138.144	0.000428383	138.251	0.00183
138.299	0.000437785	138.409	0.00184
138.451	0.000256974	138.58	0.00185
138.635	0.000144132	138.772	0.00184
138.816	0.000167344	138.939	0.00181
138.997	0.000336825	139.082	0.00178
139.155	0.000487582	139.255	0.00176
139.298	0.000297338	139.442	0.00178
139.448	0.000682209	139.611	0.00183
139.619	0.000619268	139.771	0.00197
139.808	0.000386732	139.941	0.00181
139.978	0.000477778	140.088	0.0018
140.152	0.000212951	140.26	0.00172
140.334	0.000434682	140.414	0.00189
140.488	0.000348694	140.608	0.00175
140.651	0.000402932	140.768	0.00169
140.82	0.000683311	140.93	0.00174
140.975	0.000289533	141.093	0.00191
141.135	0.000221866	141.257	0.00177
141.27	0.000435176	141.433	0.00184
141.452	0.000405708	141.596	0.00183
141.614	0.000335373	141.725	0.0017
141.795	0.000434571	141.89	0.00176
141.949	0.000291496	142.06	0.00182
142.131	0.000263694	142.235	0.00184
142.312	0.000378511	142.393	0.00181
142.495	0.000353496	142.568	0.00179
142.638	0.000555852	142.741	0.00184
142.8	0.00021313	142.906	0.00196
142.951	0.000371775	143.073	0.00168
143.124	0.000168218	143.251	0.00167
143.286	0.000276804	143.412	0.00175
143.465	0.000299177	143.568	0.00168
143.638	0.000339211	143.736	0.00173
143.839	0.000537449	143.909	0.00166
144.028	0.000470832	144.071	0.00173
144.195	0.000206502	144.211	0.00185
144.347	0.000219571	144.379	0.00171
144.507	0.000192798	144.559	0.00178
144.631	0.000221222	144.733	0.00181
144.812	0.000474232	144.89	0.00175
144.968	0.000473821	145.066	0.00175
145.128	0.000228018	145.218	0.00163
145.289	0.000194974	145.411	0.00167
145.456	0.000349768	145.557	0.00175
145.604	0.00044857	145.737	0.00186
145.757	0.000345659	145.9	0.00176
145.919	0.000225119	146.065	0.00172
146.095	0.000326623	146.223	0.00175
146.246	0.00041376	146.397	0.00178
146.397	0.000346878	146.552	0.00174
146.579	0.000240951	146.71	0.00167
146.784	0.00048136	146.863	0.00176
146.944	0.000562879	147.042	0.00155
147.083	0.000320928	147.199	0.00175
147.254	0.00023808	147.357	0.00171
147.42	0.000348692	147.517	0.00174
147.579	0.000336757	147.702	0.0018
147.731	0.000339881	147.877	0.00184
147.91	0.000309625	148.03	0.00163
148.064	0.000290442	148.181	0.0018
148.234	0.000396382	148.359	0.00173
148.396	0.000465448	148.511	0.00178
148.569	0.000326779	148.691	0.0017
148.725	0.000170702	148.845	0.00169
148.883	0.00029672	149.014	0.00187
149.051	0.000544154	149.169	0.00178
149.27	0.000321345	149.335	0.00187
149.447	0.000308411	149.538	0.00176
149.636	0.000445061	149.722	0.00175
149.789	0.000357005	149.871	0.00163
149.96	0.000275784	150.035	0.00181
150.117	0.000407892	150.199	0.0018
150.264	0.000458223	150.401	0.00172
150.416	0.000205466	150.559	0.00171
150.59	0.000190777	150.706	0.00177
150.77	0.000336194	150.863	0.00186
150.931	0.000458352	151.024	0.00184
151.065	0.000354096	151.184	0.00176
151.225	0.000197268	151.332	0.00173
151.38	0.000245217	151.511	0.00165
151.541	0.000224241	151.665	0.00169
151.706	7.77036e-05	151.858	0.00176
151.881	0.000304671	152.001	0.00177
152.04	0.000418032	152.157	0.00172
152.199	0.00029293	152.322	0.00177
152.355	0.000206994	152.496	0.00181
152.529	0.000362151	152.682	0.00172
152.686	0.000375729	152.906	0.00172
152.846	0.000224658	153.07	0.0018
153.014	0.000331517	153.251	0.00175
153.212	0.000312157	153.41	0.00172
153.385	0.000431304	153.577	0.00164
153.525	0.000200812	153.729	0.00165
153.687	0.000167752	153.883	0.00179
153.848	0.000399311	154.039	0.00175
154.012	0.000321469	154.207	0.00174
154.198	0.000401861	154.394	0.00176
154.399	0.0004519	154.551	0.00176
154.55	0.000292858	154.691	0.00177
154.719	0.000289118	154.861	0.00179
154.881	0.000457243	155.025	0.00182
155.056	0.000381775	155.185	0.00175
155.219	0.000413619	155.339	0.00166
155.366	0.000386095	155.51	0.00169
155.527	0.000402952	155.664	0.00175
155.737	0.000446028	155.832	0.00174
155.933	0.000196419	156.025	0.00172
156.088	0.000337074	156.223	0.00167
156.219	0.000338762	156.384	0.00181
156.387	0.000281275	156.545	0.00183
156.562	0.000198001	156.718	0.00178
156.744	9.71785e-06	156.884	0.00172
156.9	0.000294798	157.035	0.00177
157.075	0.00026328	157.204	0.00178
157.221	0.000197196	157.4	0.00185
157.372	0.000205977	157.564	0.00176
157.538	0.000291859	157.724	0.0017
157.715	0.00022909	157.878	0.00182
157.892	0.000302035	158.037	0.0017
158.064	0.000314806	158.201	0.0018
158.213	0.000319011	158.378	0.00173
158.397	0.00039585	158.541	0.00174
158.544	0.00038856	158.712	0.00174
158.689	0.000270908	158.874	0.00187
158.85	0.000207146	159.032	0.00178
159.022	0.000349797	159.184	0.00175
159.205	0.000368659	159.39	0.00181
159.393	0.000354419	159.572	0.00154
159.589	0.000635692	159.752	0.00189
159.788	0.000407193	159.911	0.00174
159.943	0.00048034	160.081	0.0017
160.082	0.000423055	160.223	0.00168
160.236	0.000360707	160.377	0.00177
160.396	0.00022676	160.54	0.00174
160.574	0.000404913	160.736	0.00171
160.71	0.000332884	160.895	0.0016
160.879	0.000342798	161.054	0.00174
161.031	0.000364137	161.181	0.00187
161.216	0.00033798	161.344	0.00169
161.38	0.000227025	161.496	0.00169
161.555	0.00037897	161.649	0.00169
161.717	0.000358339	161.818	0.00152
161.894	0.00054073	162.011	0.00177
162.054	0.000369057	162.157	0.00188
162.227	0.000314054	162.306	0.0018
162.409	0.000141296	162.464	0.00175
162.58	4.18345e-05	162.628	0.00174
162.707	0.000314566	162.81	0.00165
162.874	0.000414704	162.992	0.00168
163.032	0.000461507	163.155	0.00176
163.22	0.00033018	163.321	0.00166
163.378	0.000403266	163.482	0.00162
163.555	0.000154886	163.651	0.00185
163.702	0.000272805	163.828	0.0017
163.854	0.000491752	163.997	0.00169
164.013	0.00028145	164.139	0.00178
164.169	0.000369908	164.314	0.00171
164.329	0.00041456	164.473	0.00184
164.497	0.000533842	164.658	0.00168
164.664	0.000350135	164.837	0.00178
164.861	0.000389414	164.993	0.00162
165.025	0.000244951	165.148	0.00167
165.165	0.000273684	165.308	0.00169
165.326	0.000217793	165.468	0.00172
165.486	0.000214539	165.64	0.0017
165.647	0.000508726	165.827	0.0017
165.818	0.000206527	165.978	0.00173
165.987	0.00046295	166.143	0.00172
166.156	0.000365619	166.31	0.00167
166.31	0.000375037	166.501	0.00158
166.469	0.000314865	166.671	0.00179
166.659	0.000159553	166.837	0.00167
166.851	0.000192126	167.004	0.00166
167.012	0.000404641	167.19	0.00172
167.18	0.000273801	167.351	0.00171
167.364	0.000152632	167.505	0.00162
167.514	0.000335652	167.636	0.00158
167.683	0.000298314	167.806	0.00164
167.849	0.000313663	167.972	0.00163
168.03	0.000398688	168.148	0.00165
168.186	0.000349846	168.302	0.00174
168.358	0.000284481	168.476	0.00169
168.524	0.000324392	168.626	0.00173
168.688	0.000322244	168.781	0.00174
168.876	0.000374996	168.956	0.00175
169.044	0.000385583	169.128	0.00166
169.171	0.000318033	169.287	0.00172
169.327	0.000332113	169.455	0.00168
169.492	0.00030087	169.635	0.00169
169.648	0.000422249	169.833	0.00153
169.818	0.000261544	169.996	0.00162
170.005	0.000258926	170.135	0.00161
170.165	0.000158988	170.289	0.00175
170.308	0.000342067	170.458	0.00155
170.467	0.000308967	170.615	0.00174
170.666	0.000296649	170.799	0.00163
170.832	0.000135219	170.971	0.00166
170.997	0.000315393	171.14	0.00172
171.174	0.000368251	171.298	0.00168
171.377	0.000348633	171.453	0.00167
171.523	0.000376709	171.625	0.00169
171.666	0.000279659	171.778	0.00168
171.823	0.000364816	171.95	0.00166
172	0.000102797	172.107	0.00167
172.171	0.000239448	172.274	0.0016
172.354	0.000325597	172.446	0.00167
172.545	0.000417622	172.617	0.0017
172.719	0.000526291	172.75	0.00167
172.877	0.000343374	172.913	0.00168
173.004	0.000306304	173.091	0.0017
173.164	0.000309374	173.283	0.00164
173.323	0.000322859	173.465	0.00169
173.488	0.000167368	173.651	0.00159
173.648	0.000205318	173.839	0.00172
173.815	0.000287153	173.995	0.0017
173.972	0.000287313	174.122	0.00173
174.124	0.000331207	174.29	0.00164
174.293	0.000330708	174.453	0.00159
174.453	0.00034341	174.62	0.00172
174.626	0.000238253	174.771	0.00175
174.782	0.000260941	174.937	0.00167
174.95	0.000320517	175.107	0.00164
175.147	0.000413174	175.303	0.00167
175.309	0.000416055	175.446	0.0016
175.467	0.000375639	175.611	0.0017
175.634	0.000389518	175.778	0.00164
175.782	0.000413377	175.971	0.00168
175.954	0.000484111	176.141	0.00168
176.164	0.000295518	176.329	0.00156
176.358	0.000376247	176.502	0.00151
176.506	0.000544777	176.634	0.00156
176.669	0.000192272	176.779	0.00163
176.816	0.000372389	176.938	0.00164
177	0.000314229	177.12	0.00162
177.173	0.000379853	177.308	0.00167
177.324	0.000433678	177.483	0.00162
177.475	0.000339868	177.67	0.00158
177.646	0.000355007	177.83	0.00157
177.818	0.000340981	177.975	0.00168
177.964	0.00035944	178.122	0.00166
178.116	0.000405112	178.277	0.00162
178.284	0.000310331	178.438	0.00159
178.455	0.000323944	178.583	0.00168
178.637	0.000372051	178.761	0.00164
178.81	0.000340682	178.915	0.00163
178.986	0.000373594	179.097	0.00156
179.141	0.0002994	179.252	0.00166
179.287	0.000226954	179.438	0.00165
179.468	0.000359721	179.631	0.00162
179.664	0.000504961	179.809	0.00163
179.816	0.000330107	179.99	0.00154
179.97	0.000314319	180.17	0.00162
180.123	0.000282416	180.328	0.00173
180.282	0.000303613	180.505	0.00156
180.468	0.000505426	180.632	0.00174
180.623	0.000282543	180.794	0.00169
180.794	0.000314866	180.943	0.00164
181.014	0.000332707	181.1	0.00168
181.186	0.000409554	181.251	0.00164
181.326	0.0003997	181.412	0.00154
181.486	0.000330295	181.571	0.00157
181.639	0.000346071	181.725	0.00153
181.821	0.000137432	181.9	0.00162
181.972	0.000330271	182.08	0.00153
182.136	0.000491984	182.257	0.00153
182.29	0.000419394	182.44	0.00162
182.459	0.000258777	182.613	0.00159
182.615	0.000418946	182.809	0.00163
182.817	0.000202639	182.993	0.00165
182.987	0.0003681	183.165	0.00162
183.123	0.000286907	183.29	0.00177
183.273	0.000237339	183.458	0.00172
183.446	0.000447764	183.632	0.0016
183.61	0.000332468	183.811	0.00169
183.773	0.000418997	183.984	0.00167
183.943	0.000333769	184.163	0.00155
184.118	0.00028871	184.322	0.0016
184.305	0.000399058	184.481	0.00158
184.467	0.000388897	184.65	0.0016
184.655	0.000507719	184.806	0.00155
184.835	0.000193593	184.951	0.00153
185.001	0.00025339	185.112	0.00164
185.149	0.000349051	185.274	0.00156
185.317	0.00046731	185.467	0.00166
185.463	0.000413457	185.63	0.00164
185.634	0.00045432	185.773	0.00156
185.79	0.000413862	185.948	0.00161
185.962	0.000323755	186.102	0.00161
186.142	0.000333866	186.27	0.00153
186.315	0.000380515	186.425	0.00166
186.491	0.000388689	186.597	0.00166
186.676	0.000341508	186.75	0.00156
186.847	0.000386615	186.898	0.00152
187.015	0.000335536	187.06	0.00158
187.149	0.000376376	187.247	0.00148
187.301	0.000230357	187.419	0.00155
187.462	0.000267427	187.588	0.00164
187.63	0.000239618	187.747	0.00165
187.809	0.000604439	187.922	0.00153
187.988	0.000569169	188.073	0.00157
188.135	0.00049293	188.224	0.00162
188.294	0.000508296	188.383	0.0015
188.426	0.000477885	188.55	0.00152
188.598	0.000352357	188.716	0.00157
188.75	0.000190454	188.887	0.00158
188.912	0.000490374	189.066	0.00149
189.065	0.000365118	189.246	0.00161
189.246	0.000382072	189.407	0.00164
189.42	0.000314204	189.551	0.00158
189.569	0.000426505	189.72	0.00149
189.724	0.000416209	189.911	0.00156
189.897	0.000284502	190.076	0.00155
190.057	0.000269347	190.225	0.0016
190.233	0.000564117	190.394	0.00165
190.416	0.000423784	190.547	0.00148
190.605	0.000259816	190.736	0.0016
190.783	0.000322509	190.874	0.00154
190.934	0.000449652	191.057	0.00157
191.094	0.000349385	191.246	0.00158
191.25	0.000213562	191.415	0.00155
191.41	0.000384668	191.578	0.00154
191.571	0.000310586	191.749	0.00156
191.774	0.000291849	191.911	0.00148
191.92	0.000104892	192.079	0.00151
192.091	0.000269253	192.224	0.00154
192.224	0.00032003	192.388	0.0015
192.399	0.000387788	192.561	0.00155
192.569	0.00027552	192.756	0.00151
192.749	0.000479095	192.936	0.00151
192.921	0.000541312	193.107	0.0015
193.111	0.000427003	193.255	0.00153
193.274	0.000522701	193.398	0.00153
193.443	0.000227087	193.548	0.00149
193.61	0.000355583	193.722	0.00157
193.813	0.000371204	193.904	0.00155
193.977	0.000338899	194.087	0.00155
194.141	0.000345243	194.267	0.0015
194.305	0.000231557	194.454	0.00168
194.476	0.000335837	194.611	0.00154
194.623	0.000335962	194.747	0.00157
194.765	0.000368117	194.896	0.00153
194.93	0.000366653	195.066	0.00154
195.125	0.000479022	195.246	0.00169
195.291	0.000484663	195.401	0.00159
195.464	0.00043852	195.582	0.00139
195.628	0.000416411	195.78	0.00154
195.791	0.000498928	195.944	0.00162
195.943	0.000384304	196.081	0.00157
196.081	0.000418592	196.228	0.00155
196.237	0.000307901	196.397	0.00157
196.401	0.000262175	196.588	0.00143
196.56	0.000503159	196.724	0.00158
196.736	0.000399399	196.895	0.00149
196.921	0.000394761	197.046	0.00151
197.108	0.000407295	197.23	0.00145
197.286	0.000311138	197.372	0.00161
197.417	0.000228221	197.546	0.00152
197.578	0.000306871	197.727	0.00158
197.749	0.000359538	197.885	0.00159
197.927	0.000260955	198.033	0.00139
198.09	0.000195203	198.203	0.00147
198.295	0.000286078	198.355	0.00157
198.459	0.000413498	198.523	0.00158
198.613	0.000290123	198.676	0.00158
198.776	0.000434852	198.853	0.00151
198.972	0.000303842	199.029	0.0016
199.145	0.000407425	199.224	0.00144
199.312	0.000367709	199.412	0.00135
199.474	0.000396071	199.588	0.00152
199.644	0.000386323	199.736	0.00159
199.787	0.000321272	199.899	0.00156
199.92	0.000317792	200.039	0.00159
200.085	0.000136528	200.224	0.00151
200.267	0.00019862	200.388	0.00152
200.448	0.000326521	200.542	0.00159
200.626	0.000248169	200.699	0.00149
200.792	0.000379699	200.873	0.00157
200.962	0.000527604	201.039	0.00159
201.115	0.000490975	201.19	0.00158
201.259	0.000459268	201.369	0.00149
201.42	0.000266891	201.562	0.00151
201.596	0.000409699	201.729	0.0015
201.755	0.000260544	201.904	0.00154
201.927	0.000325649	202.095	0.00143
202.077	0.000310206	202.266	0.00138
202.249	0.000362491	202.456	0.00152
202.426	0.000463564	202.624	0.00157
202.557	0.000347312	202.801	0.0014
202.709	0.000535365	202.945	0.00151
202.873	0.000320256	203.092	0.00154
203.05	0.000314293	203.261	0.00154
203.248	0.000458215	203.439	0.00162
203.442	0.000174973	203.602	0.00158
203.625	0.000425098	203.773	0.00156
203.811	0.000411606	203.897	0.00157
203.957	0.000424981	204.055	0.00155
204.116	0.000323909	204.208	0.00152
204.266	0.000431405	204.388	0.00153
204.414	0.000376519	204.55	0.00152
204.578	0.000457758	204.722	0.00152
204.759	0.000429285	204.859	0.00147
204.923	0.000524184	204.996	0.00151
205.101	0.000315266	205.191	0.00165
205.279	0.000412855	205.382	0.00159
205.459	0.000311098	205.536	0.00151
205.634	0.000251609	205.7	0.00154
205.799	0.00023131	205.859	0.00166
205.958	0.000474543	206.06	0.00153
206.167	0.000395437	206.234	0.00151
206.325	0.000431889	206.366	0.00147
206.487	0.00039219	206.53	0.00153
206.633	0.000377417	206.709	0.00152
206.813	0.000255864	206.875	0.00148
206.967	0.000247595	207.031	0.00154
207.124	0.000323524	207.187	0.00163
207.287	0.000189986	207.35	0.00153
207.463	0.000210628	207.507	0.00142
207.61	0.00028121	207.677	0.00144
207.761	0.0003516	207.848	0.00158
207.914	0.000444103	208.002	0.00153
208.066	0.000546863	208.163	0.00157
208.231	0.000436861	208.33	0.00154
208.392	0.000304001	208.54	0.00142
208.547	0.000178296	208.74	0.00142
208.704	0.000370151	208.907	0.00145
208.869	0.000308662	209.091	0.00156
209.038	0.000274419	209.272	0.00147
209.214	0.000298128	209.428	0.00152
209.398	0.000263045	209.584	0.00148
209.548	0.000202717	209.737	0.00144
209.698	0.00026246	209.922	0.00158
209.869	0.000453629	210.088	0.00153
210.04	0.000473343	210.226	0.00149
210.22	0.00042424	210.383	0.00151
210.401	0.0004725	210.538	0.00149
210.57	0.000346749	210.695	0.00138
210.739	0.000469398	210.847	0.00155
210.901	0.000325218	211.013	0.00133
211.047	0.000277318	211.216	0.00158
211.21	0.000480637	211.371	0.0015
211.37	0.000354192	211.519	0.00154
211.547	0.00046086	211.677	0.00149
211.678	0.000434495	211.831	0.00144
211.858	0.000498452	211.985	0.0015
212.006	0.000292199	212.149	0.00149
212.172	0.000351215	212.327	0.00147
212.343	0.000377231	212.477	0.00146
212.536	0.000382215	212.651	0.00148
212.705	0.000292313	212.817	0.00148
212.866	0.000400225	212.972	0.00145
213.028	0.000396484	213.131	0.00133
213.197	0.000460818	213.295	0.00159
213.356	0.000345247	213.45	0.00142
213.521	0.000714771	213.638	0.00144
213.688	0.000499053	213.805	0.00156
213.887	0.000505913	213.973	0.00145
214.05	0.000457441	214.103	0.00153
214.195	0.000359286	214.27	0.00158
214.344	0.000376561	214.431	0.00146
214.518	0.000199204	214.594	0.00147
214.685	0.000197005	214.752	0.00141
214.867	0.000293042	214.931	0.00143
215.046	0.000374203	215.093	0.00147
215.211	0.000381684	215.268	0.00153
215.37	0.000402972	215.459	0.00146
215.527	0.000410956	215.643	0.00152
215.704	0.000445048	215.813	0.00145
215.905	0.000432262	215.981	0.00139
216.084	0.000481476	216.136	0.00146
216.219	0.000301542	216.303	0.00143
216.395	0.000383255	216.466	0.00136
216.537	0.0004541	216.657	0.00149
216.718	0.000208159	216.815	0.00144
216.871	0.000284734	217.006	0.00143
217.051	0.000461056	217.164	0.00136
217.2	0.000487238	217.319	0.00136
217.376	0.000353922	217.472	0.00143
217.569	0.000471315	217.643	0.00143
217.783	0.000492583	217.822	0.00139
217.967	0.000522685	217.981	0.00144
218.129	0.000464409	218.138	0.00147
218.27	0.00061305	218.294	0.0014
218.447	0.000349273	218.456	0.00144
218.595	0.000509559	218.614	0.00139
218.743	0.000553672	218.803	0.00142
218.892	6.3352e-05	218.995	0.00149
219.056	0.000343768	219.151	0.00151
219.22	0.000400228	219.284	0.0015
219.376	0.000248355	219.45	0.00138
219.531	0.00035674	219.619	0.00149
219.686	0.000195009	219.803	0.00139
219.848	0.000323556	219.945	0.00137
220.004	0.000436436	220.119	0.00146
220.172	0.000525281	220.261	0.00133
220.373	0.00034076	220.458	0.00146
220.555	0.000386084	220.623	0.00147
220.711	0.000302986	220.787	0.00147
220.904	0.000313824	220.947	0.00132
221.085	0.000301946	221.089	0.00145
221.237	0.000354113	221.254	0.00149
221.375	0.000274847	221.452	0.00144
221.541	0.000123645	221.606	0.00155
221.688	0.000217946	221.781	0.0015
221.874	0.000298993	221.913	0.00145
222.019	0.0003239	222.091	0.0015
222.173	0.000350159	222.259	0.00145
222.33	0.000434984	222.429	0.00146
222.507	0.000325895	222.592	0.0014
222.687	0.000510097	222.777	0.00134
222.889	0.000296547	222.934	0.00152
223.082	0.000458813	223.114	0.00136
223.237	0.000274317	223.25	0.00132
223.374	0.000435258	223.427	0.00136
223.521	0.000529307	223.579	0.00149
223.681	0.000509094	223.756	0.00151
223.856	0.000522071	223.93	0.00143
224.031	0.000259743	224.098	0.00146
224.246	0.000166029	224.259	0.00147
224.438	0.00023416	224.418	0.00146
224.571	0.00027216	224.597	0.00141
224.718	0.000535852	224.788	0.00147
224.863	0.000603882	224.945	0.00136
225.025	0.00032114	225.089	0.00138
225.201	0.000612024	225.252	0.00141
225.367	0.000424549	225.417	0.00136
225.513	0.000183679	225.612	0.00139
225.683	0.000358209	225.771	0.00143
225.841	0.000336903	225.944	0.00144
226.013	0.000492103	226.095	0.00141
226.176	0.000469676	226.252	0.00137
226.335	0.000383263	226.405	0.00147
226.498	0.000347415	226.622	0.0015
226.689	0.00051427	226.792	0.00148
226.845	0.000375693	226.951	0.00143
226.987	0.000358927	227.083	0.00142
227.137	0.000395632	227.257	0.00149
227.315	0.000311873	227.414	0.00154
227.482	0.000340301	227.581	0.00135
227.665	0.000484942	227.768	0.00137
227.845	0.000346543	227.965	0.00138
227.995	0.000438256	228.127	0.00137
228.155	0.000318304	228.275	0.00142
228.296	0.000422247	228.428	0.00162
228.467	0.000669644	228.592	0.00131
228.635	0.000577092	228.75	0.00138
228.79	0.000360564	228.924	0.00152
228.949	0.000329466	229.107	0.00146
229.129	0.000428604	229.274	0.00135
229.317	0.000329132	229.427	0.00151
229.51	0.000346024	229.573	0.00146
229.664	0.000408697	229.76	0.00147
229.842	0.000352982	229.93	0.00155
230.016	0.000447981	230.092	0.0014
230.187	0.000435877	230.232	0.00146
230.337	0.000563603	230.406	0.00148
230.509	0.000322574	230.581	0.00144
230.659	0.000265045	230.797	0.00149
230.825	0.000429442	230.959	0.00145
230.97	0.000441848	231.124	0.00144
231.127	0.000476252	231.274	0.00137
231.292	0.000130631	231.426	0.00129
231.474	0.000441258	231.596	0.0014
231.633	0.000418045	231.781	0.00137
231.849	0.000311813	231.95	0.00134
232.011	0.00040112	232.128	0.00147
232.151	0.000541943	232.273	0.00143
232.327	0.00034211	232.45	0.00134
232.515	0.000461022	232.624	0.00151
232.669	0.000456621	232.793	0.00141
232.834	0.000409815	232.978	0.00144
233.005	0.000482476	233.176	0.00134
233.189	0.000280845	233.337	0.00141
233.364	0.000300249	233.495	0.00124
233.517	0.000425878	233.627	0.0014
233.677	0.000438157	233.783	0.00146
233.824	0.000411396	233.94	0.00137
233.973	0.000278506	234.101	0.00126
234.129	0.000313739	234.277	0.00133
234.328	0.000247808	234.467	0.00139
234.515	0.000174283	234.628	0.00143
234.663	0.0002848	234.802	0.00134
234.804	0.000320037	234.93	0.0014
234.959	0.000368235	235.096	0.00138
235.127	0.000358074	235.258	0.00134
235.294	0.000348946	235.43	0.00148
235.448	0.000342625	235.583	0.00133
235.612	0.000287083	235.747	0.00144
235.775	0.000688103	235.906	0.00137
235.95	0.000421223	236.074	0.00133
236.131	0.000397869	236.249	0.00139
236.295	0.000424071	236.409	0.00137
236.457	0.000480262	236.582	0.00147
236.609	0.000385412	236.731	0.00134
236.794	0.000347597	236.918	0.0014
236.983	0.000406455	237.081	0.00131
237.173	0.000337975	237.233	0.0013
237.315	0.000202323	237.374	0.00126
237.465	0.000309501	237.555	0.00147
237.627	0.000353073	237.741	0.00132
237.808	0.000538041	237.924	0.00141
237.984	0.000519158	238.086	0.00141
238.168	0.00038568	238.254	0.00131
238.345	0.000310863	238.404	0.00137
238.514	0.000386613	238.573	0.0015
238.654	0.000426515	238.73	0.00144
238.813	0.000375912	238.916	0.00144
238.975	0.000359109	239.094	0.00132
239.145	0.000383133	239.245	0.0013
239.327	0.00047816	239.398	0.00133
239.505	0.000331548	239.572	0.0014
239.662	0.000551275	239.722	0.00129
239.821	0.000418211	239.924	0.00138
239.968	0.000347461	240.072	0.00131
240.154	0.000426447	240.234	0.00132
240.351	0.000495138	240.386	0.00135
240.507	0.00044072	240.541	0.00127
240.679	0.000321221	240.704	0.00125
240.841	0.000431872	240.911	0.00128
240.994	0.000365895	241.089	0.00132
241.156	0.000452937	241.229	0.00128
241.298	0.000451294	241.387	0.00131
241.462	0.000466421	241.549	0.00136
241.629	0.000259627	241.712	0.00134
241.798	0.000345582	241.896	0.00128
241.993	0.00045139	242.073	0.00125
242.189	0.000302538	242.262	0.00135
242.354	0.000239779	242.423	0.00142
242.5	0.000238041	242.562	0.00132
242.66	0.000405931	242.721	0.00131
242.812	0.000431466	242.873	0.00141
242.967	0.000277256	243.032	0.0014
243.119	0.000543429	243.203	0.0013
243.287	0.000395904	243.39	0.00136
243.451	0.000508492	243.543	0.00125
243.608	0.000495538	243.725	0.00136
243.768	0.000544665	243.876	0.00137
243.931	0.00045069	244.036	0.00142
244.079	0.000429427	244.194	0.00123
244.244	0.000379112	244.352	0.00136
244.413	0.000317812	244.515	0.00138
244.616	0.000487064	244.711	0.00134
244.785	0.000541167	244.871	0.00139
244.967	0.000516277	245.037	0.00131
245.12	0.000419193	245.182	0.00129
245.289	0.000342081	245.344	0.00143
245.441	0.000496551	245.506	0.0014
245.598	0.000493466	245.66	0.00119
245.754	0.000407265	245.824	0.00123
245.935	0.000351738	246.011	0.00141
246.108	0.000355728	246.178	0.00134
246.289	0.000562501	246.349	0.00128
246.427	0.000422364	246.483	0.00129
246.589	0.000260053	246.656	0.00145
246.735	0.000375052	246.821	0.0014
246.909	0.000313489	246.99	0.00139
247.073	0.000625068	247.162	0.00138
247.253	0.000479316	247.334	0.00123
247.417	0.000579198	247.497	0.0012
247.601	0.000433328	247.686	0.00134
247.763	0.000626871	247.879	0.00129
247.928	0.000646123	248.03	0.00121
248.087	0.000513536	248.192	0.00135
248.241	0.000397065	248.358	0.00128
248.402	0.00040501	248.519	0.0013
248.64	0.000422662	248.716	0.00134
248.803	0.000412516	248.881	0.00138
248.955	0.000264945	249.023	0.00138
249.121	0.000217061	249.18	0.00118
249.309	0.000329456	249.349	0.00133
249.47	0.000398782	249.508	0.00132
249.612	0.00052273	249.666	0.00126
249.783	0.000332797	249.831	0.00125
249.941	0.000357617	250.003	0.00141
250.111	0.000453811	250.165	0.00142
250.256	0.000401256	250.324	0.00122
250.416	0.000348565	250.49	0.00128
250.589	0.000579713	250.66	0.00121
250.762	0.00063887	250.835	0.0013
250.923	0.000252867	250.994	0.00122
251.099	0.000562191	251.169	0.00124
251.242	0.000427083	251.36	0.0013
251.416	0.000298277	251.525	0.0013
251.569	0.000332885	251.666	0.00137
251.736	0.000326527	251.83	0.00127
251.909	0.00036223	251.996	0.0012
252.063	0.000489024	252.187	0.00135
252.218	0.000422165	252.385	0.0013
252.383	0.000470992	252.586	0.00128
252.583	0.000329094	252.745	0.00117
252.73	0.000192502	252.936	0.00128
252.886	0.000433401	253.079	0.00134
253.062	0.000447798	253.251	0.00119
253.236	0.000421523	253.389	0.00118
253.417	0.000449031	253.548	0.00127
253.608	0.000513789	253.735	0.00132
253.818	0.00033733	253.924	0.00129
254.004	0.000693539	254.074	0.00134
254.165	0.000769872	254.234	0.00129
254.314	0.000650594	254.409	0.0013
254.46	0.000738649	254.598	0.00124
254.612	0.00064953	254.758	0.0013
254.769	0.000459012	254.929	0.00134
254.938	0.000464726	255.093	0.00122
255.112	0.000470299	255.235	0.00128
255.263	0.000524684	255.387	0.00135
255.407	0.000518296	255.539	0.00125
255.574	0.00045885	255.685	0.00126
255.761	0.000537749	255.855	0.00138
255.916	0.000557853	256.017	0.00133
256.059	0.000602378	256.176	0.00126
256.224	0.000580827	256.367	0.00129
256.385	0.000461639	256.535	0.00126
256.571	0.000499445	256.721	0.00116
256.725	0.000435149	256.868	0.00127
256.917	0.0002697	257.044	0.00129
257.115	0.000537751	257.231	0.00119
257.262	0.000548046	257.398	0.00114
257.411	0.00051924	257.554	0.00123
257.589	0.000480637	257.747	0.00116
257.74	0.000522424	257.906	0.00133
257.903	0.000587172	258.082	0.0011
258.036	0.000601967	258.229	0.00121
258.202	0.000505667	258.404	0.00111
258.375	0.00048439	258.578	0.00133
258.561	0.000546566	258.759	0.0012
258.728	0.000464693	258.92	0.00144
258.893	0.000549353	259.124	0.00131
259.055	0.000602942	259.279	0.00124
259.222	0.000490442	259.429	0.00116
259.369	0.000580327	259.558	0.00129
259.56	0.000556998	259.72	0.0013
259.748	0.000547196	259.902	0.00129
259.923	0.000598372	260.065	0.00129
260.082	0.000530812	260.21	0.00122
260.257	0.000588789	260.384	0.00127
260.399	0.000657331	260.558	0.00126
260.549	0.000429267	260.718	0.00138
260.73	0.000448957	260.872	0.00114
260.9	0.000496983	261.021	0.00133
261.066	0.000482587	261.187	0.0012
261.217	0.000356283	261.347	0.00123
261.386	0.000758708	261.528	0.00127
261.565	0.000522556	261.733	0.00116
261.72	0.000456141	261.901	0.00129
261.867	0.000515655	262.052	0.0013
262.023	0.000560558	262.228	0.00114
262.197	0.000673559	262.411	0.00136
262.373	0.000646972	262.559	0.00111
262.522	0.000508736	262.695	0.00121
262.698	0.000265864	262.863	0.00125
262.868	0.000379642	263.009	0.00134
263.06	0.000422108	263.196	0.00133
263.228	0.000448632	263.377	0.00125
263.374	0.000564063	263.548	0.00127
263.549	0.000580353	263.71	0.00122
263.725	0.000624231	263.88	0.00129
263.894	0.000612598	264.047	0.00125
264.068	0.000496042	264.238	0.0011
264.217	0.000606838	264.382	0.00117
264.387	0.000389235	264.538	0.00139
264.526	0.000435591	264.68	0.0012
264.687	0.000639068	264.857	0.00127
264.879	0.000531136	265.035	0.00119
265.043	0.000401574	265.203	0.00117
265.217	0.000345873	265.376	0.00115
265.42	0.000717191	265.544	0.00128
265.598	0.000600094	265.679	0.00126
265.743	0.000582356	265.825	0.00126
265.888	0.000585287	265.994	0.00114
266.052	0.000574701	266.18	0.00125
266.219	0.00048177	266.352	0.00115
266.396	0.000516804	266.514	0.00117
266.559	0.000500328	266.718	0.00123
266.721	0.000433137	266.864	0.00119
266.889	0.000577428	267.027	0.00117
267.05	0.000357528	267.17	0.00136
267.229	0.000654493	267.338	0.00132
267.405	0.000770697	267.52	0.0012
267.551	0.000659618	267.701	0.0012
267.719	0.00055677	267.841	0.00116
267.875	0.00050056	268.011	0.00114
268.063	0.000596487	268.159	0.00127
268.234	0.000545722	268.314	0.00122
268.394	0.00045523	268.477	0.00121
268.582	0.000568026	268.652	0.00129
268.769	0.000428172	268.808	0.00116
268.923	0.000722442	268.962	0.00119
269.066	0.000542623	269.116	0.00129
269.231	0.000496098	269.3	0.0012
269.38	0.000646728	269.458	0.00115
269.544	0.000592573	269.688	0.00135
269.702	0.000471928	269.815	0.00129
269.872	0.000401734	269.979	0.00122
270.027	0.000441423	270.138	0.00129
270.184	0.000485779	270.303	0.00123
270.347	0.000527558	270.46	0.00118
270.534	0.000587684	270.622	0.00128
270.698	0.000589026	270.781	0.00127
270.884	0.000520195	270.949	0.00116
271.012	0.000660823	271.1	0.0012
271.176	0.000619375	271.268	0.00124
271.328	0.000521379	271.429	0.00121
271.509	0.000560605	271.593	0.00118
271.681	0.000540395	271.746	0.00119
271.859	0.00043075	271.927	0.0012
272.03	0.000587028	272.081	0.00112
272.172	0.000372914	272.232	0.00108
272.331	0.000422669	272.394	0.00117
272.512	0.000444885	272.574	0.00124
272.689	0.000457532	272.768	0.00117
272.868	0.00059138	272.941	0.00123
273.046	0.000560426	273.123	0.00123
273.193	0.000443175	273.273	0.00113
273.361	0.000529224	273.448	0.00113
273.549	0.000386283	273.594	0.00117
273.74	0.000502695	273.754	0.00123
273.889	0.000486398	273.915	0.00106
274.044	0.00044569	274.074	0.00125
274.202	0.000479018	274.245	0.00109
274.405	0.000570665	274.438	0.00116
274.571	0.000705579	274.621	0.00113
274.737	0.000442413	274.799	0.00115
274.863	0.000506444	274.96	0.00113
275.029	0.000681756	275.141	0.00107
275.196	0.000633753	275.322	0.00114
275.37	0.000759939	275.503	0.00106
275.538	0.000654005	275.676	0.0011
275.723	0.000616017	275.853	0.00115
275.866	0.000664251	276.002	0.00131
276.036	0.000632034	276.154	0.00112
276.166	0.000591114	276.301	0.00107
276.341	0.000766139	276.483	0.00115
276.494	0.000593554	276.66	0.00109
276.66	0.000616852	276.817	0.00122
276.822	0.000585543	276.99	0.00116
276.992	0.000352653	277.175	0.00109
277.149	0.000525433	277.35	0.00112
277.308	0.000618533	277.52	0.0013
277.468	0.000505163	277.642	0.00129
277.638	0.000591897	277.806	0.0011
277.794	0.000460254	277.961	0.00102
277.976	0.000611511	278.132	0.00118
278.163	0.000669248	278.3	0.00115
278.356	0.000415528	278.466	0.0011
278.516	0.000554566	278.614	0.00112
278.664	0.000733632	278.761	0.00109
278.815	0.000551159	278.946	0.00112
278.978	0.000542156	279.16	0.00109
279.17	0.000581217	279.334	0.00124
279.337	0.000621893	279.484	0.00109
279.499	0.000545048	279.649	0.00114
279.67	0.000582648	279.792	0.00107
279.829	0.000608142	279.957	0.00109
279.974	0.000610034	280.114	0.00108
280.128	0.000563999	280.282	0.0011
280.288	0.000392756	280.455	0.00112
280.455	0.000441114	280.632	0.00119
280.625	0.00059106	280.778	0.00117
280.811	0.00062746	280.958	0.00126
280.992	0.000506193	281.125	0.00117
281.155	0.000611324	281.294	0.00111
281.289	0.0007651	281.437	0.00107
281.457	0.000606509	281.592	0.00111
281.628	0.000684886	281.755	0.00112
281.809	0.000693161	281.929	0.00108
281.975	0.000694105	282.1	0.00111
282.151	0.000689779	282.283	0.00114
282.334	0.000622677	282.444	0.00117
282.489	0.000586273	282.627	0.00125
282.635	0.000625984	282.775	0.00118
282.794	0.000634614	282.953	0.00123
282.957	0.000763666	283.104	0.0012
283.129	0.000762405	283.26	0.00113
283.287	0.000607854	283.417	0.00121
283.45	0.000552603	283.617	0.00112
283.608	0.000615696	283.788	0.00124
283.773	0.00047109	283.955	0.00116
283.952	0.000487243	284.088	0.00113
284.109	0.000730388	284.264	0.00116
284.273	0.000588724	284.43	0.00112
284.445	0.000595405	284.606	0.00108
284.6	0.000636742	284.798	0.00107
284.775	0.000728691	284.992	0.00106
284.934	0.000622618	285.159	0.00124
285.089	0.000686671	285.315	0.00114
285.245	0.00072698	285.484	0.00114
285.413	0.000606448	285.636	0.00101
285.589	0.000628476	285.8	0.00102
285.745	0.000674871	285.949	0.00109
285.922	0.000570669	286.114	0.00103
286.08	0.000482587	286.287	0.00102
286.266	0.000591486	286.457	0.000979251
286.433	0.00065796	286.605	0.00103
286.627	0.000725139	286.754	0.00115
286.779	0.000599774	286.915	0.00115
286.951	0.000605435	287.097	0.00123
287.127	0.000525207	287.267	0.00111
287.311	0.000628954	287.423	0.00105
287.461	0.000579883	287.594	0.00105
287.632	0.000667525	287.748	0.00109
287.785	0.000742862	287.917	0.00124
287.966	0.000650832	288.109	0.00105
288.163	0.000707081	288.271	0.00104
288.356	0.00066341	288.42	0.00113
288.519	0.0005277	288.575	0.00104
288.737	0.000461067	288.752	0.00102
288.919	0.00048584	288.927	0.00108
289.053	0.000412681	289.096	0.00108
289.196	0.000456665	289.223	0.00111
289.353	0.000713528	289.379	0.00112
289.512	0.000734035	289.551	0.0011
289.677	0.000777863	289.715	0.00121
289.853	0.000728557	289.871	0.00124
290.053	0.000667062	290.052	0.00108
290.218	0.00067507	290.203	0.00107
290.365	0.000713408	290.405	0.00103
290.517	0.000854538	290.555	0.00101
290.661	0.000782077	290.72	0.0011
290.818	0.000760622	290.881	0.0011
290.98	0.000601533	291.072	0.00119
291.136	0.000630532	291.233	0.00126
291.302	0.000395664	291.406	0.00117
291.449	0.000675175	291.571	0.00112
291.596	0.000696483	291.76	0.00115
291.758	0.000617474	291.896	0.00105
291.942	0.000664444	292.076	0.00109
292.129	0.000610016	292.25	0.00117
292.292	0.000660036	292.435	0.00107
292.464	0.000644256	292.622	0.00104
292.607	0.000693816	292.808	0.00107
292.787	0.0005272	292.967	0.00114
292.944	0.000672322	293.113	0.00111
293.125	0.000743533	293.258	0.00105
293.309	0.000636569	293.42	0.00103
293.482	0.000664969	293.59	0.00114
293.637	0.00067833	293.74	0.00118
293.803	0.000584861	293.904	0.00117
293.956	0.000820151	294.053	0.0011
294.12	0.000709261	294.222	0.0012
294.259	0.000759782	294.373	0.0011
294.42	0.000643546	294.543	0.00113
294.574	0.000734816	294.699	0.00105
294.735	0.000622912	294.879	0.00107
294.899	0.000559804	295.055	0.00112
295.102	0.000618956	295.245	0.00103
295.283	0.000740601	295.416	0.00107
295.452	0.00066739	295.577	0.00095394
295.583	0.000605907	295.705	0.00106
295.758	0.000615364	295.877	0.00101
295.915	0.000621138	296.044	0.000971136
296.089	0.000659401	296.232	0.00109
296.269	0.000618855	296.407	0.00109
296.458	0.000603792	296.58	0.00111
296.627	0.000638618	296.73	0.00115
296.782	0.000698159	296.896	0.00109
296.958	0.0006384	297.028	0.00119
297.14	0.000701964	297.205	0.00118
297.3	0.000836478	297.368	0.00104
297.476	0.000812612	297.537	0.00112
297.64	0.00071331	297.69	0.000856303
297.798	0.00076082	297.857	0.00105
297.953	0.000678459	298.023	0.0011
298.107	0.000625516	298.214	0.00115
298.278	0.000821617	298.362	0.00113
298.458	0.000750142	298.518	0.00112
298.621	0.000717012	298.681	0.0011
298.81	0.000700796	298.852	0.00106
298.977	0.000853114	299.025	0.00102
299.185	0.000815734	299.224	0.00107
299.352	0.000446097	299.399	0.00104
299.494	0.000705552	299.542	0.00104
299.648	0.00074167	299.699	0.001
299.797	0.000802741	299.869	0.00112
299.949	0.000717124	300.017	0.00101
300.115	0.000692035	300.175	0.0012
300.287	0.000728427	300.348	0.000998619
300.436	0.000639936	300.534	0.00117
300.604	0.000818664	300.702	0.00121
300.749	0.000748193	300.846	0.00127
300.909	0.00061792	301.003	0.00111
301.093	0.000621122	301.176	0.00109
301.268	0.000647659	301.351	0.00103
301.414	0.000616878	301.509	0.00106
301.584	0.000601428	301.685	0.00112
301.74	0.000792504	301.868	0.00103
301.906	0.000750958	302.078	0.00102
302.051	0.000830337	302.226	0.00101
302.214	0.000831571	302.413	0.00107
302.391	0.000830022	302.604	0.00105
302.578	0.000661571	302.749	0.0011
302.758	0.00066889	302.893	0.00101
302.948	0.000804162	303.062	0.00113
303.105	0.000594585	303.212	0.000991356
303.265	0.000710011	303.398	0.00113
303.395	0.000678047	303.533	0.0012
303.579	0.00077565	303.706	0.00133
303.744	0.000702038	303.861	0.0011
303.931	0.000778125	304.042	0.000908584
304.114	0.000834415	304.222	0.000914566
304.283	0.00075429	304.421	0.00115
304.438	0.000676827	304.601	0.00106
304.581	0.000661052	304.73	0.00112
304.734	0.000669406	304.875	0.001
304.908	0.000792197	305.045	0.00103
305.084	0.000811645	305.197	0.000910065
305.242	0.00067012	305.38	0.00107
305.405	0.000758966	305.561	0.00104
305.584	0.000760677	305.74	0.00102
305.759	0.000921506	305.907	0.000964174
305.935	0.000937428	306.063	0.00107
306.129	0.000748714	306.207	0.00113
306.314	0.000940754	306.373	0.00101
306.462	0.000761025	306.528	0.001
306.598	0.000755272	306.695	0.000962708
306.767	0.000678383	306.855	0.000972182
306.914	0.000684827	307.028	0.00116
307.084	0.000862366	307.178	0.00122
307.259	0.000826203	307.338	0.00104
307.432	0.000625397	307.497	0.00101
307.613	0.000851619	307.652	0.00113
307.781	0.000981894	307.811	0.00117
307.956	0.000814694	307.978	0.00102
308.12	0.000741695	308.146	0.00114
308.264	0.000822823	308.299	0.00103
308.421	0.000857418	308.466	0.00101
308.554	0.000689992	308.632	0.001
308.72	0.000829389	308.8	0.00113
308.881	0.000725401	308.999	0.000962637
309.063	0.000759188	309.152	0.00101
309.234	0.000510058	309.307	0.00114
309.409	0.000863892	309.487	0.00112
309.561	0.000797673	309.651	0.00111
309.754	0.000824782	309.807	0.00105
309.883	0.000657826	309.945	0.00102
310.047	0.000914406	310.138	0.00101
310.2	0.000797386	310.298	0.00112
310.366	0.000864385	310.482	0.00093771
310.538	0.000778936	310.656	0.00101
310.74	0.00080972	310.843	0.00107
310.919	0.000883512	311.002	0.000996504
311.075	0.000867298	311.166	0.00093374
311.229	0.000621642	311.297	0.000985359
311.384	0.000716385	311.475	0.000993244
311.546	0.000869304	311.641	0.0009652
311.709	0.000743017	311.801	0.00102
311.876	0.000893084	311.957	0.00104
312.045	0.000768323	312.139	0.00111
312.192	0.000979071	312.318	0.00103
312.355	0.00067231	312.475	0.000961367
312.53	0.000789425	312.657	0.00115
312.714	0.00106	312.852	0.000895292
312.88	0.000807546	313.013	0.000840628
313.062	0.000820715	313.163	0.000968386
313.235	0.00081611	313.315	0.00107
313.385	0.000746482	313.491	0.00106
313.552	0.000897783	313.663	0.00115
313.695	0.000911742	313.805	0.0012
313.863	0.00087661	313.963	0.000971949
314.03	0.000956991	314.121	0.000914567
314.2	0.000753448	314.29	0.000972593
314.357	0.000634476	314.472	0.000947799
314.541	0.000734936	314.647	0.000985152
314.729	0.000790559	314.798	0.00102
314.924	0.000853724	314.975	0.000909414
315.089	0.000895939	315.115	0.00104
315.244	0.000829677	315.275	0.00085081
315.393	0.00077793	315.463	0.000944071
315.549	0.000897665	315.641	0.00121
315.704	0.000612421	315.81	0.000999763
315.897	0.000739201	315.983	0.000899443
316.062	0.000830821	316.142	0.000927229
316.227	0.00078206	316.34	0.00108
316.358	0.000888056	316.493	0.000684667
316.532	0.000747505	316.654	0.001
316.673	0.000961654	316.811	0.00107
316.87	0.000837539	316.967	0.00112
317.074	0.000821502	317.119	0.00101
317.284	0.000847079	317.317	0.00131
317.442	0.000960939	317.514	0.00171
317.583	0.000821294	317.707	0.0016
317.752	0.000788624	317.835	0.00118
317.92	0.000810456	318.032	0.00106
318.09	0.000782151	318.188	0.00124
318.282	0.000860481	318.34	0.00123
318.448	0.000860104	318.49	0.000861793
318.615	0.000662802	318.668	0.000816223
318.764	0.00085802	318.84	0.000892852
318.895	0.000894778	319	0.000794389
319.053	0.000860683	319.168	0.000954951
319.242	0.000814673	319.354	0.000861015
319.403	0.000758442	319.522	0.000791006
319.574	0.000723573	319.677	0.000907748
319.738	0.000702436	319.83	0.000704956
319.931	0.000803253	320.004	0.000784897
320.108	0.000759897	320.168	0.00109
320.266	0.000805987	320.321	0.000720309
320.401	0.000693656	320.473	0.000661418
320.562	0.000692317	320.626	0.00115
320.726	0.000861673	320.78	0.0012
320.888	0.000898261	320.957	0.00122
321.084	0.000994398	321.148	0.00121
321.241	0.000885532	321.297	0.000995604
321.4	0.000875758	321.464	0.000876831
321.54	0.000808552	321.615	0.000466356
321.695	0.000943239	321.777	0.000853284
321.868	0.000739146	321.96	0.00122
322.028	0.000768075	322.143	0.00108
322.195	0.000738996	322.303	0.000649256
322.375	0.000961369	322.476	0.000828267
322.523	0.000841775	322.626	0.00123
322.683	0.00069869	322.789	0.00121
322.836	0.000771844	322.947	0.000827675
323.017	0.000704965	323.13	0.000964582
323.193	0.000750444	323.312	0.000956732
323.388	0.000853819	323.483	0.000811297
323.561	0.000823832	323.639	0.000825239
323.745	0.000828833	323.798	0.000850076
323.893	0.00088516	323.954	0.000968044
324.029	0.00101	324.123	0.000808667
324.178	0.000713232	324.292	0.000893413
324.353	0.000816668	324.471	0.00103
324.509	0.000828954	324.621	0.000935749
324.651	0.000840186	324.785	0.00102
324.805	0.00107	324.954	0.000858181
324.958	0.000598784	325.129	0.00104
325.136	0.000770746	325.282	0.000863492
325.304	0.00101	325.428	0.00102
325.47	0.000863108	325.587	0.00109
325.627	0.000761838	325.77	0.000968736
325.788	0.000724861	325.964	0.00101
325.955	0.000775799	326.153	0.000872398
326.141	0.000866641	326.333	0.000978546
326.303	0.000874209	326.535	0.000974088
326.476	0.000791095	326.701	0.00109
326.626	0.000856955	326.85	0.000941621
326.785	0.00085747	327.001	0.000845059
326.981	0.000758615	327.147	0.000954975
327.137	0.000761775	327.31	0.0009748
327.292	0.000867697	327.461	0.000867378
327.462	0.000768372	327.63	0.000942018
327.668	0.00072362	327.796	0.00103
327.831	0.000558455	327.949	0.000925245
327.962	0.000612441	328.103	0.000962632
328.128	0.000904118	328.281	0.00103
328.29	0.000945696	328.467	0.000946671
328.48	0.000885442	328.633	0.000859836
328.654	0.000977924	328.822	0.00106
328.851	0.000881953	329.012	0.000949902
329.03	0.000975236	329.172	0.00103
329.217	0.00073144	329.333	0.00102
329.361	0.000650045	329.473	0.000927909
329.529	0.000755673	329.623	0.00073649
329.693	0.00075491	329.787	0.000778366
329.859	0.000723724	329.957	0.000914217
330.035	0.000694075	330.112	0.000894699
330.224	0.000815365	330.282	0.000913384
330.385	0.000824384	330.432	0.00101
330.523	0.000745487	330.628	0.000956338
330.67	0.000764427	330.786	0.000844408
330.825	0.000849926	330.948	0.000927086
331.003	0.000837855	331.101	0.000827203
331.17	0.000983731	331.249	0.000989555
331.334	0.001	331.416	0.00106
331.511	0.000879511	331.639	0.00102
331.662	0.000869583	331.823	0.000878445
331.808	0.000868415	331.994	0.00104
331.965	0.000685211	332.139	0.00111
332.131	0.000707493	332.304	0.000966
332.312	0.000606679	332.45	0.000807566
332.484	0.000807547	332.604	0.00107
332.661	0.000694733	332.757	0.001
332.826	0.000648539	332.926	0.00084704
332.987	0.000748461	333.079	0.000931049
333.141	0.00073646	333.281	0.000957606
333.289	0.000772255	333.412	0.00087237
333.471	0.000895835	333.576	0.000895839
333.634	0.000885651	333.755	0.000845925
333.79	0.000797829	333.931	0.000886289
333.966	0.00084983	334.102	0.000918588
334.131	0.000812424	334.286	0.000870187
334.283	0.00087897	334.435	0.000807019
334.438	0.000928543	334.569	0.0008515
334.596	0.000826834	334.732	0.00102
334.761	0.000750461	334.899	0.00091789
334.929	0.000718292	335.084	0.00109
335.093	0.000773097	335.247	0.00121
335.298	0.000873374	335.431	0.00057529
335.479	0.000702336	335.62	0.00117
335.616	0.0008824	335.778	0.00090365
335.787	0.000782924	335.928	0.000784223
335.953	0.000931885	336.081	0.000832004
336.112	0.000728488	336.239	0.00104
336.281	0.000818416	336.402	0.00109
336.47	0.000889927	336.559	0.00106
336.631	0.000799094	336.728	0.000965509
336.799	0.000756474	336.892	0.000925344
336.941	0.000644378	337.087	0.00134
337.099	0.000689586	337.237	0.000510586
337.249	0.000692816	337.405	0.000482429
337.445	0.000762955	337.558	0.000709517
337.587	0.000692005	337.727	0.000982613
337.757	0.000670911	337.886	0.00114
337.942	0.000823868	338.049	0.000250744
338.101	0.000789868	338.25	0.00131
338.25	0.000838334	338.422	0.00173
338.406	0.000796759	338.565	0.00157
338.574	0.000822291	338.736	0.00119
338.751	0.000752173	338.917	0.000786197
[truncated: 2,201 more rows]
