# Supplementary material for: Absence of near-ambient superconductivity in LuH2±xNy
Source: Nature. 2023 May 11;620(7972):72–7. doi: 10.1038/s41586-023-06162-w (PMC10396964; doi:10.1038/s41586-023-06162-w)
Supplement: Supplementary file 8 — Source Data Extended Data Fig. 3 [file 41586_2023_6162_MOESM8_ESM.xlsx]

## Sheet: Sheet1
Wavenumber	Counts	Wavenumber	Counts
cm-1		cm-1
	background		SR1
100.072	5320	100.426	13628
100.595	4940	100.951	13444
101.119	5000	101.473	13592
101.642	5100	101.998	13464
102.166	5000	102.52	13556
102.689	5000	103.045	13540
103.213	5080	103.567	13656
103.735	4980	104.091	13672
104.258	5240	104.614	13592
104.782	5280	105.136	13940
105.304	5800	105.66	14220
105.829	6200	106.182	14380
106.351	6200	106.707	14404
106.875	6480	107.229	14360
107.397	6140	107.751	14152
107.919	5700	108.275	13692
108.444	5320	108.797	13688
108.966	4800	109.321	13436
109.49	4880	109.843	13636
110.012	4960	110.365	13480
110.534	5120	110.889	13344
111.058	5140	111.411	13440
111.58	4920	111.933	13528
112.102	5020	112.457	13564
112.625	5040	112.979	13540
113.147	4960	113.501	13728
113.669	5180	114.025	13772
114.193	5180	114.546	13944
114.715	5440	115.068	13944
115.236	5480	115.592	13996
115.76	5460	116.114	13812
116.282	5360	116.635	13940
116.803	5220	117.159	13928
117.327	5200	117.68	13868
117.849	5260	118.202	13744
118.37	4980	118.726	13660
118.894	4980	119.247	13764
119.415	5020	119.769	13884
119.937	5080	120.29	13504
120.458	4900	120.813	13756
120.982	4980	121.335	13888
121.503	5020	121.856	14028
122.024	5200	122.377	14164
122.545	5600	122.901	14412
123.069	5620	123.422	14292
123.59	5320	123.943	14068
124.111	5040	124.464	14052
124.632	5060	124.988	13728
125.156	4760	125.509	13864
125.677	4740	126.03	13736
126.198	4720	126.551	13872
126.719	4660	127.072	13908
127.24	4800	127.595	13800
127.763	4840	128.116	13860
128.284	4840	128.637	13860
128.805	5020	129.158	13832
129.326	4860	129.679	13916
129.847	4940	130.2	13760
130.37	4980	130.723	13736
130.891	5040	131.243	13716
131.411	4660	131.764	13632
131.932	4560	132.285	13652
132.453	4520	132.806	13872
132.973	4560	133.326	13628
133.494	4480	133.849	13524
134.017	4440	134.37	13684
134.538	4620	134.89	13688
135.058	4480	135.411	13848
135.579	4580	135.931	13696
136.099	4520	136.452	13720
136.62	4660	136.972	13688
137.14	4800	137.493	13928
137.661	4720	138.013	13884
138.183	4840	138.536	14220
138.704	5240	139.056	14204
139.224	4980	139.576	14124
139.744	4980	140.097	14180
140.264	4720	140.617	14072
140.785	4660	141.137	14264
141.305	4760	141.657	14120
141.825	4760	142.178	14228
142.345	4540	142.698	14108
142.866	4620	143.218	14352
143.386	4420	143.738	14456
143.906	4400	144.258	14544
144.426	4420	144.778	14512
144.946	4340	145.298	14740
145.466	4500	145.818	14664
145.986	4640	146.338	14704
146.506	4800	146.858	14684
147.026	4800	147.378	14372
147.546	4660	147.898	14216
148.065	4420	148.418	14228
148.585	4600	148.937	14148
149.105	4520	149.457	14056
149.625	4460	149.977	13952
150.145	4560	150.497	13832
150.664	4680	151.016	13824
151.184	4620	151.536	13844
151.704	4600	152.056	13852
152.223	4640	152.575	13864
152.743	4580	153.095	13704
153.262	4540	153.614	13884
153.782	4640	154.134	13892
154.301	4860	154.653	13892
154.821	4640	155.173	13964
155.34	4560	155.692	13632
155.86	4660	156.21	13776
156.379	4580	156.729	13660
156.896	4580	157.248	13772
157.416	4520	157.768	13660
157.935	4440	158.287	13796
158.454	4440	158.806	13600
158.974	4580	159.325	13724
159.493	4560	159.845	13692
160.012	4600	160.364	13788
160.531	4540	160.881	13656
161.05	4420	161.4	13640
161.567	4620	161.919	13700
162.086	4580	162.438	13920
162.605	4600	162.957	13804
163.124	4460	163.476	13824
163.643	4540	163.993	13596
164.162	4500	164.512	13788
164.679	4560	165.031	13872
165.198	4400	165.55	13612
165.717	4380	166.069	13852
166.236	4480	166.587	13748
166.755	4560	167.104	13672
167.273	4560	167.623	13796
167.79	4480	168.142	13760
168.309	4620	168.66	13720
168.828	4600	169.177	13980
169.346	4300	169.695	13844
169.863	4520	170.214	14032
170.381	4620	170.733	13852
170.9	4580	171.251	13880
171.418	4580	171.768	13628
171.935	4460	172.286	13676
172.453	4400	172.805	13896
172.972	4500	173.323	13940
173.49	4620	173.839	13852
174.007	4420	174.358	13812
174.525	4520	174.876	13660
175.043	4360	175.392	13800
175.562	4260	175.911	14028
176.078	4480	176.429	13884
176.596	4400	176.947	13916
177.114	4520	177.463	13792
177.63	4460	177.982	13820
178.149	4460	178.5	13760
178.667	4480	179.016	13812
179.183	4380	179.534	14032
179.701	4440	180.052	13996
180.219	4380	180.568	13884
180.737	4300	181.086	13936
181.253	4460	181.604	13968
181.771	4380	182.12	13968
182.287	4440	182.638	13780
182.805	4380	183.156	13872
183.323	4440	183.671	14008
183.838	4400	184.189	13824
184.356	4360	184.705	14016
184.874	4240	185.223	13944
185.39	4460	185.74	13964
185.907	4540	186.256	13952
186.423	4380	186.774	14072
186.941	4320	187.289	13968
187.458	4420	187.807	14028
187.974	4360	188.325	13832
188.491	4300	188.84	13924
189.007	4340	189.358	14184
189.524	4360	189.873	14188
190.042	4160	190.39	14224
190.557	4400	190.906	14264
191.075	4260	191.423	14100
191.59	4200	191.941	14184
192.108	4200	192.456	14116
192.623	4360	192.973	14196
193.14	4280	193.489	14184
193.655	4220	194.006	14080
194.173	4340	194.521	14192
194.688	4200	195.038	14040
195.205	4300	195.553	14072
195.72	4360	196.071	13928
196.237	4240	196.586	14008
196.752	4200	197.103	14028
197.269	4200	197.618	13976
197.784	4280	198.135	14104
198.301	4040	198.65	13840
198.816	4260	199.167	13992
199.333	4220	199.682	13844
199.848	4240	200.199	13960
200.365	4360	200.713	13868
200.88	4300	201.228	13924
201.397	4260	201.745	14192
201.912	4320	202.26	14024
202.429	4200	202.777	13988
202.943	4120	203.291	14028
203.46	4320	203.808	14172
203.975	4080	204.323	13848
204.489	4140	204.837	13984
205.006	4200	205.354	14144
205.52	4140	205.868	13868
206.037	4180	206.385	13912
206.552	4260	206.899	14032
207.066	4160	207.414	14144
207.583	4240	207.93	14056
208.097	4020	208.445	13944
208.613	4160	208.961	13988
209.128	4100	209.476	13960
209.642	4140	209.99	13972
210.159	4000	210.506	14044
210.673	4200	211.021	14000
211.187	4100	211.535	14076
211.703	4060	212.051	14092
212.218	4060	212.565	14100
212.732	4060	213.079	14012
213.248	4060	213.596	14104
213.762	4080	214.11	14168
214.276	4100	214.624	14072
214.792	3940	215.14	14068
215.306	4080	215.654	14080
215.82	3960	216.168	14120
216.336	4140	216.682	14108
216.85	3860	217.198	14088
217.364	3920	217.712	14160
217.878	3880	218.225	14196
218.394	3840	218.741	14176
218.908	4000	219.255	13936
219.422	4020	219.769	14160
219.935	3880	220.283	14304
220.451	4040	220.798	14284
220.965	3900	221.312	14016
221.478	4000	221.826	14216
221.992	3840	222.339	14140
222.508	3920	222.855	14184
223.021	4040	223.369	14248
223.535	3940	223.882	14172
224.048	4020	224.396	14136
224.564	3900	224.909	14268
225.078	4080	225.425	14156
225.591	4000	225.938	14360
226.104	3980	226.452	14280
226.618	3860	226.965	14420
227.133	3900	227.478	14332
227.647	3980	227.994	14372
228.16	3880	228.507	14276
228.673	3980	229.02	14408
229.186	3960	229.533	14460
229.7	3720	230.047	14376
230.215	3920	230.56	14264
230.728	3840	231.073	14256
231.241	3860	231.588	14252
231.754	3940	232.101	14056
232.267	3860	232.614	14368
232.78	3940	233.127	14532
233.293	4000	233.64	14260
233.806	3940	234.153	14448
234.321	3940	234.666	14360
234.834	4060	235.179	14432
235.347	3800	235.692	14468
235.86	3880	236.207	14424
236.373	3860	236.72	14548
236.886	3880	237.233	14420
237.399	3940	237.745	14364
237.911	3880	238.258	14356
238.424	4020	238.771	14628
238.937	3860	239.283	14520
239.449	3820	239.796	14596
239.962	3920	240.309	14492
240.475	3840	240.821	14688
240.989	3920	241.334	14676
241.502	3960	241.846	14652
242.014	3900	242.359	14588
242.527	3740	242.871	14852
243.039	3900	243.384	14732
243.552	3760	243.896	14820
244.064	3740	244.409	14816
244.577	3880	244.921	14848
245.089	3860	245.433	14688
245.601	3920	245.946	14864
246.114	3880	246.458	14908
246.626	3920	246.97	15020
247.138	3780	247.483	14816
247.65	3940	247.995	15112
248.163	3800	248.507	14956
248.673	4040	249.019	14960
249.185	4040	249.531	15012
249.697	3980	250.043	14924
250.209	3820	250.555	14932
250.721	3880	251.067	14828
251.233	3860	251.579	14908
251.745	3860	252.091	14616
252.257	3900	252.601	14752
252.769	3880	253.113	14636
253.281	4060	253.625	14612
253.793	3900	254.137	14572
254.305	3800	254.649	14544
254.816	3880	255.16	14192
255.326	3780	255.672	14452
255.838	3840	256.184	14412
256.35	3900	256.696	14276
256.861	3820	257.205	14228
257.373	3780	257.717	14284
257.885	4080	258.229	14208
258.396	3980	258.74	14208
258.908	3920	259.252	13976
259.417	4020	259.763	14268
259.929	3940	260.275	13892
260.44	3880	260.784	14208
260.952	3760	261.296	13952
261.463	3960	261.807	14028
261.975	4020	262.319	13904
262.484	3920	262.83	14008
262.996	3980	263.339	14188
263.507	3800	263.851	14172
264.018	3940	264.362	13784
264.529	3780	264.873	13996
265.039	3920	265.384	14056
265.55	3900	265.893	13804
266.061	3860	266.405	14056
266.572	3940	266.916	13960
267.081	3900	267.427	13908
267.592	3860	267.936	13900
268.104	3960	268.447	13828
268.615	3920	268.958	14004
269.124	3780	269.469	13848
269.635	3720	269.978	13844
270.146	3960	270.489	13808
270.656	3860	271	13960
271.165	3860	271.511	13952
271.676	3800	272.02	13924
272.187	3860	272.53	13808
272.698	3840	273.041	13912
273.207	3940	273.55	13784
273.717	3820	274.061	13820
274.228	3940	274.571	13900
274.737	3880	275.08	13712
275.247	4020	275.591	13716
275.758	3920	276.101	13860
276.267	3940	276.61	13972
276.777	4060	277.12	13780
277.288	3840	277.631	13740
277.796	3820	278.139	13976
278.307	3820	278.65	13840
278.817	3820	279.16	13856
279.326	3960	279.669	13868
279.836	3920	280.179	13812
280.345	3920	280.688	13776
280.855	3860	281.198	13824
281.365	3940	281.708	13844
281.874	3640	282.217	13796
282.384	4040	282.727	13820
282.892	3940	283.235	13856
283.402	3960	283.745	13712
283.912	3860	284.255	13828
284.421	3860	284.763	13836
284.931	3960	285.274	13752
285.439	3820	285.782	13900
285.949	3880	286.292	13916
286.457	3920	286.8	13900
286.967	4000	287.31	13712
287.477	3900	287.82	13804
287.985	3920	288.328	13528
288.495	3880	288.838	13860
289.003	3900	289.345	13808
289.513	3800	289.855	13616
290.02	4040	290.363	13832
290.53	3700	290.873	13756
291.038	3900	291.381	13712
291.548	3820	291.89	13836
292.055	3920	292.398	13816
292.565	3940	292.908	13840
293.073	4000	293.415	13740
293.582	3860	293.925	13820
294.09	4020	294.433	13860
294.6	3900	294.94	13664
295.107	3960	295.45	13724
295.617	3920	295.957	13732
296.124	3880	296.467	13596
296.634	3980	296.974	13640
297.141	3880	297.484	13824
297.649	4000	297.991	13760
298.158	3880	298.5	13872
298.665	3800	299.008	13752
299.175	4000	299.515	13920
299.682	4000	300.024	13716
