# Supplementary material for: Absence of near-ambient superconductivity in LuH2±xNy
Source: Nature. 2023 May 11;620(7972):72–7. doi: 10.1038/s41586-023-06162-w (PMC10396964; doi:10.1038/s41586-023-06162-w)
Supplement: Supplementary file 9 — Source Data Extended Data Fig. 4 [file 41586_2023_6162_MOESM9_ESM.xlsx]

## Sheet: 150cm-1
Wavenumber (cm-1)	Counts	Wavenumber (cm-1)	Counts	Wavenumber (cm-1)	Counts	Wavenumber (cm-1)	Counts	Wavenumber (cm-1)	Counts	Wavenumber (cm-1)	Counts	Wavenumber (cm-1)	Counts	Wavenumber (cm-1)	Counts	Wavenumber (cm-1)	Counts	Wavenumber (cm-1)	Counts
	1.4GPa		4.7GPa		9.5GPa		11.1GPa		12.9GPa		15.4GPa		17.3GPa		20.6GPa		23.1GPa		26.6GPa
140.097	10800	140.097	6920	140.097	8758	140.097	8428	140.097	8956	140.097	8490	140.097	7360	140.097	8882	140.097	7176	140.097	7784
140.617	10896	140.617	6888	140.617	8680	140.617	8308	140.617	8868	140.617	8478	140.617	7310	140.617	8854	140.617	7258	140.617	7650
141.137	10830	141.137	6786	141.137	8610	141.137	8532	141.137	9018	141.137	8332	141.137	7308	141.137	8742	141.137	7160	141.137	7610
141.657	10734	141.657	6912	141.657	8780	141.657	8348	141.657	8946	141.657	8518	141.657	7308	141.657	8808	141.657	7074	141.657	7614
142.178	10854	142.178	6878	142.178	8680	142.178	8398	142.178	9006	142.178	8404	142.178	7304	142.178	8838	142.178	7064	142.178	7664
142.698	10918	142.698	6780	142.698	8690	142.698	8290	142.698	9028	142.698	8492	142.698	7362	142.698	8780	142.698	7174	142.698	7644
143.218	10866	143.218	6810	143.218	8562	143.218	8346	143.218	8964	143.218	8438	143.218	7308	143.218	8804	143.218	7110	143.218	7680
143.738	10862	143.738	6752	143.738	8634	143.738	8298	143.738	8936	143.738	8568	143.738	7372	143.738	8860	143.738	7108	143.738	7558
144.258	11052	144.258	6796	144.258	8588	144.258	8310	144.258	9028	144.258	8480	144.258	7444	144.258	8694	144.258	7122	144.258	7636
144.778	10992	144.778	6930	144.778	8576	144.778	8336	144.778	8948	144.778	8386	144.778	7444	144.778	8624	144.778	7182	144.778	7698
145.298	10902	145.298	6986	145.298	8654	145.298	8358	145.298	9062	145.298	8492	145.298	7352	145.298	8750	145.298	7216	145.298	7760
145.818	10916	145.818	6946	145.818	8674	145.818	8466	145.818	9184	145.818	8586	145.818	7496	145.818	8794	145.818	7254	145.818	7784
146.338	10926	146.338	6916	146.338	8752	146.338	8280	146.338	8958	146.338	8648	146.338	7450	146.338	8942	146.338	7248	146.338	7666
146.858	10972	146.858	7018	146.858	8812	146.858	8288	146.858	9010	146.858	8592	146.858	7540	146.858	8978	146.858	7296	146.858	7716
147.378	11014	147.378	7020	147.378	8752	147.378	8442	147.378	9046	147.378	8546	147.378	7496	147.378	8902	147.378	7242	147.378	7812
147.898	11122	147.898	6918	147.898	8610	147.898	8348	147.898	8986	147.898	8638	147.898	7544	147.898	8904	147.898	7216	147.898	7828
148.418	11060	148.418	6870	148.418	8762	148.418	8350	148.418	8974	148.418	8520	148.418	7374	148.418	8936	148.418	7216	148.418	7708
148.937	11018	148.937	6840	148.937	8572	148.937	8356	148.937	8966	148.937	8506	148.937	7492	148.937	8852	148.937	7266	148.937	7732
149.457	11072	149.457	6898	149.457	8694	149.457	8410	149.457	9000	149.457	8494	149.457	7468	149.457	8798	149.457	7182	149.457	7712
149.977	11198	149.977	7006	149.977	8716	149.977	8252	149.977	9030	149.977	8520	149.977	7428	149.977	8788	149.977	7284	149.977	7844
150.497	11152	150.497	6986	150.497	8598	150.497	8468	150.497	8952	150.497	8470	150.497	7524	150.497	8882	150.497	7260	150.497	7820
151.016	11154	151.016	6978	151.016	8696	151.016	8274	151.016	9078	151.016	8542	151.016	7414	151.016	9006	151.016	7244	151.016	7744
151.536	11070	151.536	7010	151.536	8594	151.536	8326	151.536	8960	151.536	8530	151.536	7482	151.536	8990	151.536	7210	151.536	7748
152.056	10994	152.056	6948	152.056	8676	152.056	8392	152.056	9082	152.056	8436	152.056	7354	152.056	8824	152.056	7186	152.056	7834
152.575	11062	152.575	6924	152.575	8828	152.575	8430	152.575	8988	152.575	8518	152.575	7538	152.575	9008	152.575	7252	152.575	7806
153.095	11158	153.095	7098	153.095	8800	153.095	8476	153.095	9038	153.095	8508	153.095	7430	153.095	8922	153.095	7234	153.095	7752
153.614	11138	153.614	7166	153.614	8810	153.614	8358	153.614	8988	153.614	8594	153.614	7442	153.614	9042	153.614	7296	153.614	7792
154.134	10978	154.134	7344	154.134	8782	154.134	8428	154.134	9090	154.134	8594	154.134	7378	154.134	8956	154.134	7336	154.134	7852
154.653	11056	154.653	7214	154.653	8868	154.653	8600	154.653	9130	154.653	8556	154.653	7314	154.653	8888	154.653	7354	154.653	7954
155.173	11030	155.173	7364	155.173	8796	155.173	8532	155.173	9072	155.173	8678	155.173	7428	155.173	9020	155.173	7384	155.173	7874
155.692	10926	155.692	7154	155.692	8710	155.692	8378	155.692	9086	155.692	8606	155.692	7482	155.692	8974	155.692	7290	155.692	7870
156.21	10904	156.21	7252	156.21	8810	156.21	8570	156.21	9132	156.21	8584	156.21	7506	156.21	9016	156.21	7244	156.21	7882
156.729	11014	156.729	7314	156.729	8810	156.729	8368	156.729	9082	156.729	8548	156.729	7422	156.729	8882	156.729	7230	156.729	7882
157.248	10974	157.248	7298	157.248	8810	157.248	8328	157.248	9094	157.248	8438	157.248	7420	157.248	8904	157.248	7218	157.248	7804
157.768	10940	157.768	7286	157.768	8816	157.768	8506	157.768	9088	157.768	8488	157.768	7434	157.768	8854	157.768	7210	157.768	7854
158.287	10928	158.287	7156	158.287	8828	158.287	8460	158.287	9034	158.287	8510	158.287	7416	158.287	8822	158.287	7142	158.287	7854
158.806	11024	158.806	7212	158.806	8740	158.806	8494	158.806	9020	158.806	8552	158.806	7344	158.806	8908	158.806	7072	158.806	7830
159.325	10986	159.325	7132	159.325	8848	159.325	8296	159.325	9042	159.325	8542	159.325	7434	159.325	8840	159.325	7274	159.325	7730
159.845	10882	159.845	6972	159.845	8954	159.845	8600	159.845	9110	159.845	8502	159.845	7226	159.845	8812	159.845	7188	159.845	7770
160.364	11002	160.364	7112	160.364	8952	160.364	8464	160.364	9100	160.364	8378	160.364	7420	160.364	8904	160.364	7140	160.364	7838
160.881	10870	160.881	6860	160.881	8930	160.881	8464	160.881	9094	160.881	8554	160.881	7442	160.881	8750	160.881	7220	160.881	7868
161.4	10858	161.4	6990	161.4	8980	161.4	8504	161.4	9142	161.4	8444	161.4	7430	161.4	8958	161.4	7178	161.4	7730
161.919	10936	161.919	6870	161.919	9050	161.919	8552	161.919	9174	161.919	8492	161.919	7394	161.919	8862	161.919	7218	161.919	7876
162.438	10976	162.438	6996	162.438	9058	162.438	8742	162.438	9210	162.438	8548	162.438	7478	162.438	8980	162.438	7262	162.438	7754
162.957	11018	162.957	6902	162.957	8996	162.957	8656	162.957	9336	162.957	8666	162.957	7478	162.957	8980	162.957	7134	162.957	7826
163.476	10876	163.476	6888	163.476	9176	163.476	8756	163.476	9252	163.476	8658	163.476	7440	163.476	8938	163.476	7212	163.476	7754
163.993	10968	163.993	6840	163.993	9010	163.993	8762	163.993	9284	163.993	8638	163.993	7390	163.993	8830	163.993	7222	163.993	7736
164.512	10896	164.512	6818	164.512	8928	164.512	8726	164.512	9176	164.512	8706	164.512	7418	164.512	8730	164.512	7150	164.512	7808
165.031	11008	165.031	6904	165.031	8866	165.031	8836	165.031	9374	165.031	8500	165.031	7380	165.031	8752	165.031	7270	165.031	7890
165.55	11110	165.55	6828	165.55	8876	165.55	8726	165.55	9358	165.55	8640	165.55	7484	165.55	8822	165.55	7190	165.55	7828
166.069	11082	166.069	6844	166.069	8872	166.069	8904	166.069	9514	166.069	8582	166.069	7462	166.069	8910	166.069	7274	166.069	7734
166.587	10930	166.587	6814	166.587	8902	166.587	8774	166.587	9394	166.587	8718	166.587	7382	166.587	8872	166.587	7194	166.587	7860
167.104	10956	167.104	6758	167.104	8980	167.104	8768	167.104	9256	167.104	8586	167.104	7480	167.104	8820	167.104	7288	167.104	7762
167.623	10934	167.623	6752	167.623	8722	167.623	8626	167.623	9378	167.623	8702	167.623	7438	167.623	8900	167.623	7182	167.623	7796
168.142	10982	168.142	6846	168.142	8666	168.142	8440	168.142	9348	168.142	8856	168.142	7424	168.142	8946	168.142	7236	168.142	7750
168.66	10964	168.66	6804	168.66	8770	168.66	8534	168.66	9220	168.66	8902	168.66	7604	168.66	8926	168.66	7194	168.66	7776
169.177	10906	169.177	6846	169.177	8714	169.177	8464	169.177	9282	169.177	8860	169.177	7526	169.177	9066	169.177	7184	169.177	7768
169.695	10974	169.695	6896	169.695	8696	169.695	8488	169.695	9206	169.695	8894	169.695	7596	169.695	8976	169.695	7224	169.695	7692
170.214	11024	170.214	6820	170.214	8786	170.214	8470	170.214	9156	170.214	8928	170.214	7712	170.214	8948	170.214	7232	170.214	7862
170.733	11054	170.733	6924	170.733	8686	170.733	8520	170.733	9268	170.733	8918	170.733	7772	170.733	9030	170.733	7270	170.733	7884
171.251	10998	171.251	6864	171.251	8744	171.251	8360	171.251	9112	171.251	8818	171.251	7742	171.251	8972	171.251	7422	171.251	7732
171.768	10956	171.768	6936	171.768	8624	171.768	8364	171.768	9090	171.768	8740	171.768	7700	171.768	8880	171.768	7274	171.768	7820
172.286	11034	172.286	6890	172.286	8758	172.286	8326	172.286	9046	172.286	8790	172.286	7750	172.286	9084	172.286	7322	172.286	7782
172.805	11092	172.805	6858	172.805	8610	172.805	8404	172.805	9210	172.805	8626	172.805	7688	172.805	8986	172.805	7244	172.805	7766
173.323	10934	173.323	6816	173.323	8792	173.323	8342	173.323	9000	173.323	8632	173.323	7680	173.323	9098	173.323	7206	173.323	7814
173.839	11022	173.839	6902	173.839	8672	173.839	8298	173.839	9006	173.839	8558	173.839	7772	173.839	9050	173.839	7286	173.839	7808
174.358	10950	174.358	6888	174.358	8690	174.358	8196	174.358	8970	174.358	8562	174.358	7516	174.358	9134	174.358	7294	174.358	7786
174.876	10972	174.876	6862	174.876	8728	174.876	8318	174.876	9010	174.876	8596	174.876	7474	174.876	9136	174.876	7304	174.876	7798
175.392	10964	175.392	6786	175.392	8682	175.392	8306	175.392	8984	175.392	8510	175.392	7546	175.392	9102	175.392	7328	175.392	7720
175.911	11068	175.911	6766	175.911	8688	175.911	8288	175.911	9018	175.911	8368	175.911	7502	175.911	9066	175.911	7416	175.911	7880
176.429	10980	176.429	6886	176.429	8584	176.429	8390	176.429	9008	176.429	8428	176.429	7428	176.429	9108	176.429	7288	176.429	7836
176.947	10970	176.947	6882	176.947	8540	176.947	8274	176.947	8990	176.947	8466	176.947	7324	176.947	8994	176.947	7290	176.947	7718
177.463	10990	177.463	6918	177.463	8720	177.463	8396	177.463	9004	177.463	8464	177.463	7452	177.463	8972	177.463	7304	177.463	7888
177.982	11024	177.982	6838	177.982	8692	177.982	8282	177.982	8948	177.982	8390	177.982	7528	177.982	9054	177.982	7358	177.982	7840
178.5	10974	178.5	6918	178.5	8614	178.5	8210	178.5	8976	178.5	8458	178.5	7506	178.5	8874	178.5	7418	178.5	7904
179.016	10976	179.016	6860	179.016	8592	179.016	8354	179.016	9008	179.016	8458	179.016	7344	179.016	9016	179.016	7442	179.016	7874
179.534	11034	179.534	6896	179.534	8658	179.534	8350	179.534	8902	179.534	8448	179.534	7326	179.534	8866	179.534	7346	179.534	7894
180.052	10970	180.052	6838	180.052	8660	180.052	8214	180.052	9104	180.052	8406	180.052	7344	180.052	8798	180.052	7508	180.052	7930
180.568	11000	180.568	6836	180.568	8804	180.568	8338	180.568	8940	180.568	8436	180.568	7422	180.568	8732	180.568	7360	180.568	7926
181.086	11130	181.086	6736	181.086	8572	181.086	8416	181.086	8918	181.086	8582	181.086	7212	181.086	8796	181.086	7364	181.086	8002
181.604	10804	181.604	6784	181.604	8670	181.604	8362	181.604	8838	181.604	8386	181.604	7328	181.604	8794	181.604	7286	181.604	8036
182.12	10956	182.12	6856	182.12	8790	182.12	8182	182.12	9020	182.12	8450	182.12	7288	182.12	8728	182.12	7200	182.12	8046
182.638	10974	182.638	6776	182.638	8608	182.638	8206	182.638	8946	182.638	8378	182.638	7328	182.638	8814	182.638	7190	182.638	7982
183.156	11058	183.156	6814	183.156	8698	183.156	8206	183.156	9092	183.156	8434	183.156	7366	183.156	8876	183.156	7184	183.156	7968
183.671	10896	183.671	6914	183.671	8666	183.671	8236	183.671	8974	183.671	8358	183.671	7368	183.671	8718	183.671	7222	183.671	7778
184.189	11008	184.189	6882	184.189	8544	184.189	8352	184.189	8970	184.189	8384	184.189	7384	184.189	8764	184.189	7184	184.189	7800
184.705	11030	184.705	6856	184.705	8668	184.705	8248	184.705	9062	184.705	8412	184.705	7266	184.705	8792	184.705	7146	184.705	7844
185.223	11030	185.223	6842	185.223	8580	185.223	8298	185.223	8976	185.223	8450	185.223	7342	185.223	8806	185.223	7184	185.223	7900
185.74	11120	185.74	6824	185.74	8600	185.74	8278	185.74	9066	185.74	8514	185.74	7360	185.74	8698	185.74	7162	185.74	7766
186.256	11024	186.256	6802	186.256	8618	186.256	8378	186.256	9038	186.256	8392	186.256	7368	186.256	8840	186.256	7160	186.256	7894
186.774	10984	186.774	6864	186.774	8698	186.774	8388	186.774	9010	186.774	8450	186.774	7414	186.774	8734	186.774	7388	186.774	7784
187.289	11032	187.289	6718	187.289	8620	187.289	8352	187.289	8968	187.289	8492	187.289	7430	187.289	8916	187.289	7174	187.289	7788
187.807	11016	187.807	6938	187.807	8608	187.807	8348	187.807	8974	187.807	8500	187.807	7458	187.807	8814	187.807	7184	187.807	7784
188.325	10974	188.325	6872	188.325	8746	188.325	8368	188.325	9026	188.325	8502	188.325	7404	188.325	8800	188.325	7232	188.325	7930
188.84	11162	188.84	6832	188.84	8762	188.84	8252	188.84	8948	188.84	8512	188.84	7444	188.84	8842	188.84	7164	188.84	7940
189.358	11016	189.358	6762	189.358	8738	189.358	8314	189.358	9036	189.358	8472	189.358	7388	189.358	8750	189.358	7260	189.358	8004
189.873	11044	189.873	6846	189.873	8648	189.873	8328	189.873	8986	189.873	8538	189.873	7444	189.873	8834	189.873	7206	189.873	7786
190.39	10924	190.39	6892	190.39	8598	190.39	8328	190.39	9210	190.39	8612	190.39	7386	190.39	8848	190.39	7252	190.39	7874
190.906	11004	190.906	6784	190.906	8654	190.906	8356	190.906	9040	190.906	8656	190.906	7360	190.906	8770	190.906	7082	190.906	7748
191.423	10990	191.423	6738	191.423	8688	191.423	8406	191.423	9064	191.423	8442	191.423	7378	191.423	8940	191.423	7256	191.423	7730
191.941	11094	191.941	6768	191.941	8756	191.941	8244	191.941	9144	191.941	8370	191.941	7400	191.941	8824	191.941	7272	191.941	7814
192.456	11100	192.456	6768	192.456	8692	192.456	8320	192.456	9146	192.456	8428	192.456	7428	192.456	8852	192.456	7214	192.456	7824
192.973	11024	192.973	6854	192.973	8728	192.973	8518	192.973	8976	192.973	8530	192.973	7300	192.973	8802	192.973	7284	192.973	7750
193.489	11100	193.489	6776	193.489	8648	193.489	8484	193.489	8970	193.489	8574	193.489	7310	193.489	8862	193.489	7236	193.489	7810
194.006	11118	194.006	6874	194.006	8764	194.006	8298	194.006	8984	194.006	8474	194.006	7420	194.006	8896	194.006	7148	194.006	7830
194.521	11142	194.521	6918	194.521	8704	194.521	8346	194.521	9002	194.521	8534	194.521	7294	194.521	9048	194.521	7310	194.521	7710
195.038	11158	195.038	6900	195.038	8834	195.038	8392	195.038	9038	195.038	8606	195.038	7492	195.038	8918	195.038	7254	195.038	7746
195.553	11136	195.553	6846	195.553	8770	195.553	8294	195.553	9122	195.553	8506	195.553	7386	195.553	8844	195.553	7240	195.553	7774
196.071	11274	196.071	6910	196.071	8618	196.071	8280	196.071	9040	196.071	8586	196.071	7420	196.071	8838	196.071	7300	196.071	7888
196.586	11164	196.586	6872	196.586	8684	196.586	8332	196.586	9124	196.586	8520	196.586	7368	196.586	8768	196.586	7322	196.586	7794
197.103	10966	197.103	6890	197.103	8762	197.103	8460	197.103	8984	197.103	8516	197.103	7380	197.103	9006	197.103	7128	197.103	7884
197.618	11136	197.618	6828	197.618	8784	197.618	8384	197.618	9108	197.618	8472	197.618	7360	197.618	8964	197.618	7188	197.618	7764
198.135	11234	198.135	6928	198.135	8824	198.135	8406	198.135	9112	198.135	8628	198.135	7394	198.135	8878	198.135	7274	198.135	7800
198.65	11270	198.65	6982	198.65	8766	198.65	8336	198.65	9112	198.65	8558	198.65	7408	198.65	8998	198.65	7298	198.65	7958
199.167	11082	199.167	6880	199.167	8662	199.167	8328	199.167	9138	199.167	8572	199.167	7488	199.167	8902	199.167	7286	199.167	7868
199.682	11276	199.682	7010	199.682	8814	199.682	8310	199.682	9012	199.682	8548	199.682	7546	199.682	8966	199.682	7372	199.682	7870
200.199	11144	200.199	6936	200.199	8750	200.199	8384	200.199	9140	200.199	8518	200.199	7488	200.199	8906	200.199	7282	200.199	8042

## Sheet: 250cm-1
Wavenumber (cm-1)	Counts	Wavenumber (cm-1)	Counts	Wavenumber (cm-1)	Counts	Wavenumber (cm-1)	Counts	Wavenumber (cm-1)	Counts	Wavenumber (cm-1)	Counts	Wavenumber (cm-1)	Counts	Wavenumber (cm-1)	Counts	Wavenumber (cm-1)	Counts	Wavenumber (cm-1)	Counts
	1.4GPa		4.7GPa		9.5GPa		11.1GPa		12.9GPa		15.4GPa		17.3GPa		20.6GPa		23.1GPa		26.6GPa
240.821	11416	240.821	6960	240.821	8862	240.821	8570	240.821	9340	240.821	8668	240.821	7532	240.821	9046	240.821	7392	240.821	8020
241.334	11526	241.334	6992	241.334	9032	241.334	8654	241.334	9200	241.334	8654	241.334	7534	241.334	9114	241.334	7540	241.334	8046
241.846	11392	241.846	7064	241.846	8866	241.846	8572	241.846	9118	241.846	8720	241.846	7642	241.846	9032	241.846	7480	241.846	8140
242.359	11446	242.359	6996	242.359	8912	242.359	8466	242.359	9280	242.359	8648	242.359	7542	242.359	8972	242.359	7450	242.359	8006
242.871	11606	242.871	7014	242.871	8952	242.871	8562	242.871	9172	242.871	8592	242.871	7648	242.871	9004	242.871	7482	242.871	8030
243.384	11354	243.384	7006	243.384	8848	243.384	8580	243.384	9238	243.384	8708	243.384	7476	243.384	9012	243.384	7482	243.384	8062
243.896	11406	243.896	6890	243.896	8998	243.896	8648	243.896	9326	243.896	8656	243.896	7570	243.896	9102	243.896	7360	243.896	8164
244.409	11396	244.409	7008	244.409	8982	244.409	8636	244.409	9314	244.409	8698	244.409	7530	244.409	9024	244.409	7446	244.409	8010
244.921	11562	244.921	6952	244.921	8884	244.921	8536	244.921	9188	244.921	8630	244.921	7604	244.921	8926	244.921	7554	244.921	8050
245.433	11472	245.433	6966	245.433	9032	245.433	8606	245.433	9220	245.433	8694	245.433	7486	245.433	9114	245.433	7446	245.433	8042
245.946	11512	245.946	7040	245.946	8924	245.946	8498	245.946	9196	245.946	8660	245.946	7538	245.946	9006	245.946	7372	245.946	8050
246.458	11570	246.458	7038	246.458	8930	246.458	8590	246.458	9184	246.458	8514	246.458	7680	246.458	9078	246.458	7520	246.458	8028
246.97	11480	246.97	7040	246.97	9000	246.97	8474	246.97	9320	246.97	8528	246.97	7640	246.97	9030	246.97	7480	246.97	7926
247.483	11612	247.483	7026	247.483	8920	247.483	8396	247.483	9252	247.483	8676	247.483	7670	247.483	9028	247.483	7414	247.483	8114
247.995	11498	247.995	6974	247.995	8852	247.995	8522	247.995	9208	247.995	8618	247.995	7444	247.995	9060	247.995	7462	247.995	7894
248.507	11564	248.507	6968	248.507	8936	248.507	8554	248.507	9306	248.507	8690	248.507	7494	248.507	8962	248.507	7432	248.507	8004
249.019	11606	249.019	6918	249.019	8948	249.019	8538	249.019	9282	249.019	8628	249.019	7468	249.019	9070	249.019	7542	249.019	7990
249.531	11476	249.531	6904	249.531	8886	249.531	8560	249.531	9170	249.531	8542	249.531	7614	249.531	9058	249.531	7466	249.531	8176
250.043	11650	250.043	6952	250.043	8840	250.043	8438	250.043	9152	250.043	8638	250.043	7644	250.043	9100	250.043	7400	250.043	8044
250.555	11504	250.555	7004	250.555	8858	250.555	8514	250.555	9276	250.555	8738	250.555	7592	250.555	9020	250.555	7484	250.555	8006
251.067	11492	251.067	6960	251.067	8826	251.067	8480	251.067	9134	251.067	8588	251.067	7578	251.067	9114	251.067	7480	251.067	8080
251.579	11526	251.579	6934	251.579	8982	251.579	8456	251.579	9164	251.579	8638	251.579	7640	251.579	9128	251.579	7402	251.579	8128
252.091	11544	252.091	7028	252.091	8900	252.091	8564	252.091	9252	252.091	8632	252.091	7490	252.091	9078	252.091	7452	252.091	7910
252.601	11658	252.601	6992	252.601	8808	252.601	8526	252.601	9240	252.601	8546	252.601	7450	252.601	9078	252.601	7428	252.601	8220
253.113	11660	253.113	7008	253.113	9064	253.113	8654	253.113	9182	253.113	8618	253.113	7620	253.113	9076	253.113	7392	253.113	8158
253.625	11656	253.625	7010	253.625	8984	253.625	8468	253.625	9214	253.625	8670	253.625	7530	253.625	8966	253.625	7422	253.625	7992
254.137	11496	254.137	7158	254.137	8958	254.137	8422	254.137	9226	254.137	8660	254.137	7670	254.137	9096	254.137	7396	254.137	8070
254.649	11602	254.649	7064	254.649	8960	254.649	8650	254.649	9260	254.649	8688	254.649	7588	254.649	9042	254.649	7430	254.649	7974
255.16	11608	255.16	7044	255.16	8906	255.16	8624	255.16	9194	255.16	8612	255.16	7602	255.16	9112	255.16	7458	255.16	8004
255.672	11706	255.672	6922	255.672	8984	255.672	8638	255.672	9308	255.672	8666	255.672	7464	255.672	9024	255.672	7512	255.672	8098
256.184	11790	256.184	7014	256.184	9050	256.184	8530	256.184	9232	256.184	8656	256.184	7624	256.184	9032	256.184	7336	256.184	8136
256.696	11600	256.696	6898	256.696	9012	256.696	8574	256.696	9234	256.696	8726	256.696	7588	256.696	9008	256.696	7512	256.696	8004
257.205	11612	257.205	7078	257.205	8900	257.205	8532	257.205	9242	257.205	8742	257.205	7702	257.205	9092	257.205	7468	257.205	8040
257.717	11654	257.717	6992	257.717	8924	257.717	8524	257.717	9376	257.717	8662	257.717	7536	257.717	8954	257.717	7436	257.717	8026
258.229	11600	258.229	7044	258.229	8964	258.229	8604	258.229	9174	258.229	8606	258.229	7584	258.229	9114	258.229	7492	258.229	8088
258.74	11578	258.74	6988	258.74	8966	258.74	8646	258.74	9220	258.74	8750	258.74	7576	258.74	9048	258.74	7358	258.74	8136
259.252	11494	259.252	7070	259.252	8842	259.252	8520	259.252	9372	259.252	8656	259.252	7690	259.252	9060	259.252	7476	259.252	7990
259.763	11578	259.763	7034	259.763	8914	259.763	8600	259.763	9208	259.763	8680	259.763	7618	259.763	9032	259.763	7506	259.763	8068
260.275	11436	260.275	7104	260.275	8900	260.275	8452	260.275	9300	260.275	8630	260.275	7706	260.275	9086	260.275	7452	260.275	7900
260.784	11586	260.784	6988	260.784	9048	260.784	8580	260.784	9262	260.784	8696	260.784	7574	260.784	9148	260.784	7538	260.784	7978
261.296	11670	261.296	6988	261.296	9030	261.296	8588	261.296	9286	261.296	8664	261.296	7584	261.296	9058	261.296	7472	261.296	8094
261.807	11474	261.807	6938	261.807	8894	261.807	8606	261.807	9402	261.807	8658	261.807	7544	261.807	9196	261.807	7558	261.807	8074
262.319	11522	262.319	7146	262.319	8924	262.319	8360	262.319	9242	262.319	8690	262.319	7530	262.319	9156	262.319	7486	262.319	8062
262.83	11504	262.83	7036	262.83	8934	262.83	8564	262.83	9218	262.83	8710	262.83	7704	262.83	9006	262.83	7584	262.83	8066
263.339	11510	263.339	7190	263.339	8980	263.339	8604	263.339	9210	263.339	8650	263.339	7558	263.339	8976	263.339	7568	263.339	8056
263.851	11484	263.851	7150	263.851	8850	263.851	8504	263.851	9310	263.851	8770	263.851	7580	263.851	9166	263.851	7518	263.851	8018
264.362	11466	264.362	7124	264.362	8904	264.362	8570	264.362	9336	264.362	8624	264.362	7656	264.362	9004	264.362	7482	264.362	8222
264.873	11412	264.873	7076	264.873	8972	264.873	8586	264.873	9330	264.873	8752	264.873	7594	264.873	9106	264.873	7494	264.873	7982
265.384	11358	265.384	7036	265.384	8846	265.384	8640	265.384	9308	265.384	8586	265.384	7578	265.384	9026	265.384	7520	265.384	8050
265.893	11548	265.893	7178	265.893	8834	265.893	8564	265.893	9284	265.893	8758	265.893	7644	265.893	9026	265.893	7434	265.893	8030
266.405	11480	266.405	7110	266.405	8848	266.405	8582	266.405	9304	266.405	8672	266.405	7588	266.405	9082	266.405	7474	266.405	8006
266.916	11414	266.916	7178	266.916	8936	266.916	8534	266.916	9228	266.916	8768	266.916	7582	266.916	9032	266.916	7424	266.916	8008
267.427	11552	267.427	7046	267.427	8980	267.427	8632	267.427	9418	267.427	8736	267.427	7582	267.427	9090	267.427	7532	267.427	8078
267.936	11504	267.936	7210	267.936	8922	267.936	8672	267.936	9354	267.936	8762	267.936	7684	267.936	9116	267.936	7500	267.936	7980
268.447	11438	268.447	7104	268.447	8976	268.447	8552	268.447	9266	268.447	8718	268.447	7722	268.447	9032	268.447	7416	268.447	8138
268.958	11402	268.958	7210	268.958	8988	268.958	8702	268.958	9310	268.958	8672	268.958	7680	268.958	9134	268.958	7598	268.958	8136
269.469	11364	269.469	7100	269.469	9032	269.469	8552	269.469	9236	269.469	8672	269.469	7670	269.469	9002	269.469	7552	269.469	8112
269.978	11374	269.978	7224	269.978	8948	269.978	8584	269.978	9268	269.978	8742	269.978	7596	269.978	9118	269.978	7436	269.978	8164
270.489	11338	270.489	7146	270.489	8956	270.489	8592	270.489	9352	270.489	8732	270.489	7592	270.489	9180	270.489	7454	270.489	8152
271	11476	271	7090	271	9046	271	8642	271	9436	271	8616	271	7568	271	9070	271	7544	271	8072
271.511	11442	271.511	7094	271.511	9062	271.511	8576	271.511	9318	271.511	8694	271.511	7610	271.511	9098	271.511	7482	271.511	8050
272.02	11500	272.02	7050	272.02	9084	272.02	8690	272.02	9336	272.02	8654	272.02	7536	272.02	9212	272.02	7526	272.02	7914
272.53	11370	272.53	6958	272.53	9000	272.53	8604	272.53	9440	272.53	8648	272.53	7614	272.53	9194	272.53	7514	272.53	8168
273.041	11336	273.041	6924	273.041	8946	273.041	8658	273.041	9304	273.041	8704	273.041	7674	273.041	9300	273.041	7412	273.041	8106
273.55	11448	273.55	7160	273.55	9118	273.55	8616	273.55	9342	273.55	8668	273.55	7724	273.55	9016	273.55	7550	273.55	8150
274.061	11474	274.061	6950	274.061	8920	274.061	8608	274.061	9386	274.061	8778	274.061	7668	274.061	9092	274.061	7584	274.061	8096
274.571	11448	274.571	7014	274.571	8960	274.571	8630	274.571	9444	274.571	8842	274.571	7546	274.571	9188	274.571	7546	274.571	8100
275.08	11406	275.08	7002	275.08	9054	275.08	8576	275.08	9344	275.08	8736	275.08	7632	275.08	9112	275.08	7492	275.08	8280
275.591	11344	275.591	6988	275.591	9110	275.591	8538	275.591	9480	275.591	8630	275.591	7582	275.591	9070	275.591	7512	275.591	8032
276.101	11462	276.101	6970	276.101	9052	276.101	8664	276.101	9284	276.101	8764	276.101	7710	276.101	9212	276.101	7612	276.101	8022
276.61	11366	276.61	6950	276.61	8888	276.61	8674	276.61	9350	276.61	8606	276.61	7668	276.61	9160	276.61	7472	276.61	8076
277.12	11458	277.12	6916	277.12	9148	277.12	8698	277.12	9438	277.12	8736	277.12	7628	277.12	9162	277.12	7526	277.12	7984
277.631	11354	277.631	6932	277.631	9082	277.631	8692	277.631	9390	277.631	8672	277.631	7586	277.631	9110	277.631	7566	277.631	8202
278.139	11368	278.139	7012	278.139	9060	278.139	8604	278.139	9176	278.139	8648	278.139	7570	278.139	9026	278.139	7608	278.139	8118
278.65	11446	278.65	6836	278.65	9232	278.65	8682	278.65	9522	278.65	8606	278.65	7698	278.65	9120	278.65	7500	278.65	8136
279.16	11326	279.16	6922	279.16	9122	279.16	8680	279.16	9266	279.16	8724	279.16	7648	279.16	9132	279.16	7522	279.16	8164
279.669	11320	279.669	6944	279.669	9026	279.669	8598	279.669	9426	279.669	8688	279.669	7590	279.669	9056	279.669	7400	279.669	8054
280.179	11438	280.179	6956	280.179	9070	280.179	8604	280.179	9396	280.179	8678	280.179	7634	280.179	9046	280.179	7476	280.179	8094
280.688	11346	280.688	6880	280.688	9258	280.688	8696	280.688	9362	280.688	8678	280.688	7768	280.688	9044	280.688	7402	280.688	8202
281.198	11414	281.198	6924	281.198	9100	281.198	8718	281.198	9226	281.198	8746	281.198	7570	281.198	9232	281.198	7576	281.198	8004
281.708	11506	281.708	7028	281.708	9134	281.708	8662	281.708	9322	281.708	8656	281.708	7716	281.708	9136	281.708	7410	281.708	7974
282.217	11338	282.217	6868	282.217	9156	282.217	8682	282.217	9496	282.217	8716	282.217	7740	282.217	9114	282.217	7558	282.217	8104
282.727	11188	282.727	6838	282.727	9046	282.727	8698	282.727	9194	282.727	8736	282.727	7684	282.727	9128	282.727	7506	282.727	8158
283.235	11332	283.235	6828	283.235	9206	283.235	8694	283.235	9362	283.235	8710	283.235	7602	283.235	9034	283.235	7546	283.235	8056
283.745	11254	283.745	6908	283.745	9042	283.745	8650	283.745	9282	283.745	8670	283.745	7672	283.745	9068	283.745	7646	283.745	8090
284.255	11480	284.255	6986	284.255	9126	284.255	8790	284.255	9474	284.255	8682	284.255	7744	284.255	9016	284.255	7496	284.255	7990
284.763	11462	284.763	6934	284.763	9144	284.763	8748	284.763	9408	284.763	8750	284.763	7744	284.763	9088	284.763	7560	284.763	8120
285.274	11304	285.274	6918	285.274	8986	285.274	8706	285.274	9444	285.274	8738	285.274	7728	285.274	8974	285.274	7558	285.274	8072
285.782	11426	285.782	6936	285.782	8916	285.782	8714	285.782	9488	285.782	8766	285.782	7708	285.782	9176	285.782	7548	285.782	8114
286.292	11566	286.292	7042	286.292	8970	286.292	8634	286.292	9504	286.292	8650	286.292	7594	286.292	9110	286.292	7466	286.292	8006
286.8	11408	286.8	6888	286.8	9074	286.8	8722	286.8	9402	286.8	8756	286.8	7590	286.8	9098	286.8	7444	286.8	8092
287.31	11310	287.31	6846	287.31	9040	287.31	8684	287.31	9452	287.31	8758	287.31	7758	287.31	9118	287.31	7450	287.31	8136
287.82	11450	287.82	6858	287.82	9030	287.82	8588	287.82	9472	287.82	8598	287.82	7666	287.82	9076	287.82	7496	287.82	8038
288.328	11450	288.328	6804	288.328	8816	288.328	8684	288.328	9484	288.328	8730	288.328	7652	288.328	9112	288.328	7446	288.328	8104
288.838	11388	288.838	6904	288.838	8908	288.838	8586	288.838	9424	288.838	8656	288.838	7592	288.838	9116	288.838	7494	288.838	8152
289.345	11478	289.345	6912	289.345	8886	289.345	8654	289.345	9484	289.345	8750	289.345	7732	289.345	9160	289.345	7446	289.345	8066
289.855	11444	289.855	6780	289.855	8930	289.855	8588	289.855	9424	289.855	8724	289.855	7544	289.855	9218	289.855	7592	289.855	8094
290.363	11320	290.363	6774	290.363	8904	290.363	8490	290.363	9324	290.363	8680	290.363	7644	290.363	9072	290.363	7610	290.363	8118
290.873	11474	290.873	6750	290.873	8922	290.873	8570	290.873	9348	290.873	8694	290.873	7678	290.873	9094	290.873	7514	290.873	8056
291.381	11240	291.381	6960	291.381	8886	291.381	8518	291.381	9402	291.381	8870	291.381	7632	291.381	9070	291.381	7452	291.381	8102
291.89	11314	291.89	6848	291.89	8874	291.89	8520	291.89	9322	291.89	8678	291.89	7690	291.89	9112	291.89	7460	291.89	8060
292.398	11290	292.398	6844	292.398	8858	292.398	8550	292.398	9256	292.398	8736	292.398	7552	292.398	9078	292.398	7462	292.398	8210
292.908	11352	292.908	6816	292.908	8970	292.908	8620	292.908	9444	292.908	8736	292.908	7670	292.908	9036	292.908	7538	292.908	8156
293.415	11516	293.415	6972	293.415	8824	293.415	8280	293.415	9320	293.415	8796	293.415	7694	293.415	9032	293.415	7438	293.415	8128
293.925	11476	293.925	6952	293.925	8962	293.925	8490	293.925	9228	293.925	8754	293.925	7614	293.925	9046	293.925	7324	293.925	8060
294.433	11262	294.433	6760	294.433	8728	294.433	8556	294.433	9324	294.433	8822	294.433	7718	294.433	9110	294.433	7522	294.433	7986
294.94	11488	294.94	6858	294.94	8788	294.94	8338	294.94	9324	294.94	8842	294.94	7614	294.94	9044	294.94	7564	294.94	8146
295.45	11508	295.45	6792	295.45	8806	295.45	8438	295.45	9120	295.45	8704	295.45	7672	295.45	8994	295.45	7466	295.45	8088
295.957	11560	295.957	6866	295.957	8672	295.957	8464	295.957	9258	295.957	8676	295.957	7714	295.957	9194	295.957	7538	295.957	8004
296.467	11326	296.467	6930	296.467	8948	296.467	8494	296.467	9270	296.467	8718	296.467	7696	296.467	8948	296.467	7472	296.467	8082
296.974	11276	296.974	6802	296.974	8986	296.974	8386	296.974	9168	296.974	8720	296.974	7690	296.974	9046	296.974	7500	296.974	8146
297.484	11384	297.484	6944	297.484	8942	297.484	8392	297.484	9196	297.484	8826	297.484	7834	297.484	9110	297.484	7466	297.484	8052
297.991	11294	297.991	6858	297.991	8920	297.991	8386	297.991	9170	297.991	8754	297.991	7824	297.991	9212	297.991	7432	297.991	8052
298.5	11374	298.5	6806	298.5	8758	298.5	8474	298.5	9380	298.5	8736	298.5	7706	298.5	9080	298.5	7376	298.5	8096
299.008	11374	299.008	6834	299.008	8776	299.008	8454	299.008	9216	299.008	8694	299.008	7728	299.008	9154	299.008	7466	299.008	8056
299.515	11324	299.515	6830	299.515	8744	299.515	8396	299.515	9238	299.515	8588	299.515	7712	299.515	9040	299.515	7484	299.515	8058
300.024	11390	300.024	6786	300.024	8864	300.024	8476	300.024	9120	300.024	8576	300.024	7702	300.024	9078	300.024	7514	300.024	8086
300.531	11490	300.531	6844	300.531	8762	300.531	8380	300.531	9306	300.531	8666	300.531	7694	300.531	9198	300.531	7372	300.531	8130
301.041	11364	301.041	6820	301.041	8840	301.041	8392	301.041	9126	301.041	8614	301.041	7680	301.041	9090	301.041	7402	301.041	8044
301.548	11348	301.548	6750	301.548	8744	301.548	8364	301.548	9154	301.548	8624	301.548	7662	301.548	9200	301.548	7458	301.548	8024
302.055	11314	302.055	6876	302.055	8930	302.055	8356	302.055	9018	302.055	8672	302.055	7656	302.055	9102	302.055	7478	302.055	8128
302.564	11284	302.564	6852	302.564	8820	302.564	8460	302.564	9244	302.564	8612	302.564	7594	302.564	9140	302.564	7490	302.564	7968
303.071	11462	303.071	6848	303.071	8770	303.071	8314	303.071	9142	303.071	8584	303.071	7678	303.071	9256	303.071	7508	303.071	8056
303.58	11316	303.58	6738	303.58	8762	303.58	8352	303.58	9124	303.58	8456	303.58	7686	303.58	9134	303.58	7494	303.58	8002
304.087	11352	304.087	6754	304.087	8922	304.087	8308	304.087	9178	304.087	8554	304.087	7604	304.087	9064	304.087	7610	304.087	7986
304.594	11332	304.594	6664	304.594	8716	304.594	8266	304.594	9072	304.594	8448	304.594	7588	304.594	9086	304.594	7412	304.594	8044
305.104	11342	305.104	6830	305.104	8836	305.104	8438	305.104	9080	305.104	8546	305.104	7498	305.104	9144	305.104	7484	305.104	8092
305.61	11354	305.61	6884	305.61	8760	305.61	8232	305.61	9036	305.61	8518	305.61	7616	305.61	9218	305.61	7432	305.61	8002
306.117	11206	306.117	6838	306.117	8782	306.117	8376	306.117	8982	306.117	8340	306.117	7490	306.117	9036	306.117	7418	306.117	8110
306.626	11318	306.626	6864	306.626	8676	306.626	8342	306.626	9080	306.626	8500	306.626	7442	306.626	9134	306.626	7460	306.626	8072
307.133	11198	307.133	6756	307.133	8792	307.133	8304	307.133	9158	307.133	8512	307.133	7568	307.133	9038	307.133	7574	307.133	7992
307.64	11272	307.64	6962	307.64	8884	307.64	8436	307.64	9044	307.64	8474	307.64	7516	307.64	8990	307.64	7510	307.64	8050
308.149	11352	308.149	6790	308.149	8712	308.149	8328	308.149	9082	308.149	8470	308.149	7464	308.149	9110	308.149	7442	308.149	8030
308.656	11392	308.656	6828	308.656	8830	308.656	8192	308.656	9172	308.656	8580	308.656	7424	308.656	8986	308.656	7480	308.656	8066
309.162	11350	309.162	6828	309.162	8792	309.162	8318	309.162	9090	309.162	8434	309.162	7532	309.162	9080	309.162	7524	309.162	8002
309.671	11182	309.671	6822	309.671	8810	309.671	8344	309.671	9136	309.671	8516	309.671	7514	309.671	8902	309.671	7602	309.671	8112
310.178	11384	310.178	6808	310.178	8642	310.178	8404	310.178	9024	310.178	8458	310.178	7538	310.178	9038	310.178	7434	310.178	8086
310.685	11290	310.685	6712	310.685	8752	310.685	8278	310.685	9026	310.685	8474	310.685	7440	310.685	9048	310.685	7556	310.685	8112
311.191	11342	311.191	6760	311.191	8754	311.191	8222	311.191	9146	311.191	8410	311.191	7412	311.191	8934	311.191	7450	311.191	8228
311.7	11436	311.7	6826	311.7	8702	311.7	8300	311.7	9072	311.7	8418	311.7	7524	311.7	9034	311.7	7414	311.7	7998
312.206	11272	312.206	6738	312.206	8784	312.206	8334	312.206	9064	312.206	8500	312.206	7558	312.206	9008	312.206	7560	312.206	8014
312.713	11354	312.713	6818	312.713	8680	312.713	8290	312.713	9060	312.713	8404	312.713	7430	312.713	9022	312.713	7476	312.713	8016
313.222	11382	313.222	6750	313.222	8760	313.222	8434	313.222	9114	313.222	8526	313.222	7472	313.222	8944	313.222	7488	313.222	8066
313.728	11442	313.728	6768	313.728	8822	313.728	8324	313.728	9164	313.728	8454	313.728	7452	313.728	9126	313.728	7452	313.728	8132
314.235	11420	314.235	6708	314.235	8708	314.235	8276	314.235	9104	314.235	8472	314.235	7406	314.235	8878	314.235	7564	314.235	8142
314.741	11314	314.741	6830	314.741	8772	314.741	8260	314.741	9076	314.741	8360	314.741	7428	314.741	9138	314.741	7526	314.741	8090
315.25	11370	315.25	6730	315.25	8746	315.25	8316	315.25	8920	315.25	8538	315.25	7576	315.25	8982	315.25	7442	315.25	8130
315.756	11292	315.756	6800	315.756	8720	315.756	8288	315.756	9096	315.756	8520	315.756	7452	315.756	8976	315.756	7384	315.756	8090
316.262	11382	316.262	6730	316.262	8738	316.262	8264	316.262	9026	316.262	8438	316.262	7398	316.262	8934	316.262	7512	316.262	8172
316.769	11408	316.769	6762	316.769	8748	316.769	8266	316.769	9160	316.769	8370	316.769	7474	316.769	8892	316.769	7466	316.769	8110
317.275	11306	317.275	6822	317.275	8768	317.275	8248	317.275	8944	317.275	8494	317.275	7480	317.275	8974	317.275	7408	317.275	8178
317.783	11224	317.783	6794	317.783	8720	317.783	8262	317.783	9000	317.783	8476	317.783	7374	317.783	8978	317.783	7328	317.783	8122
318.289	11380	318.289	6782	318.289	8656	318.289	8320	318.289	8988	318.289	8528	318.289	7472	318.289	8918	318.289	7414	318.289	8090
318.796	11284	318.796	6742	318.796	8760	318.796	8250	318.796	8956	318.796	8494	318.796	7406	318.796	9042	318.796	7400	318.796	8092
319.302	11338	319.302	6718	319.302	8700	319.302	8228	319.302	9036	319.302	8478	319.302	7440	319.302	9082	319.302	7420	319.302	8126
319.808	11384	319.808	6774	319.808	8804	319.808	8256	319.808	8970	319.808	8630	319.808	7474	319.808	8992	319.808	7334	319.808	8120
320.316	11334	320.316	6866	320.316	8702	320.316	8286	320.316	9012	320.316	8508	320.316	7474	320.316	9004	320.316	7358	320.316	8072
320.822	11364	320.822	6710	320.822	8598	320.822	8358	320.822	8924	320.822	8470	320.822	7440	320.822	8972	320.822	7364	320.822	8118
321.328	11330	321.328	6688	321.328	8704	321.328	8348	321.328	8976	321.328	8504	321.328	7554	321.328	8864	321.328	7364	321.328	8070
321.834	11368	321.834	6850	321.834	8760	321.834	8378	321.834	9046	321.834	8478	321.834	7346	321.834	8956	321.834	7364	321.834	8110
322.34	11338	322.34	6752	322.34	8628	322.34	8290	322.34	8980	322.34	8474	322.34	7408	322.34	8944	322.34	7444	322.34	8014
322.849	11336	322.849	6856	322.849	8672	322.849	8236	322.849	9066	322.849	8434	322.849	7448	322.849	9088	322.849	7352	322.849	7966
323.355	11392	323.355	6800	323.355	8746	323.355	8344	323.355	9038	323.355	8388	323.355	7472	323.355	8996	323.355	7436	323.355	8036
323.86	11232	323.86	6768	323.86	8730	323.86	8294	323.86	8968	323.86	8390	323.86	7448	323.86	9134	323.86	7446	323.86	7960
324.366	11398	324.366	6794	324.366	8814	324.366	8282	324.366	8978	324.366	8510	324.366	7444	324.366	8990	324.366	7334	324.366	8082
324.872	11378	324.872	6728	324.872	8760	324.872	8162	324.872	9032	324.872	8368	324.872	7360	324.872	9006	324.872	7404	324.872	8026
325.378	11260	325.378	6824	325.378	8684	325.378	8336	325.378	8974	325.378	8616	325.378	7430	325.378	8868	325.378	7336	325.378	8090
325.884	11312	325.884	6816	325.884	8714	325.884	8214	325.884	9098	325.884	8336	325.884	7404	325.884	8940	325.884	7460	325.884	8026
326.392	11342	326.392	6774	326.392	8676	326.392	8264	326.392	9044	326.392	8438	326.392	7384	326.392	8940	326.392	7418	326.392	7974
326.898	11386	326.898	6856	326.898	8650	326.898	8232	326.898	9106	326.898	8390	326.898	7550	326.898	8942	326.898	7326	326.898	8040
327.403	11210	327.403	6780	327.403	8762	327.403	8214	327.403	9088	327.403	8506	327.403	7446	327.403	8900	327.403	7310	327.403	8102
327.909	11364	327.909	6772	327.909	8674	327.909	8180	327.909	9128	327.909	8340	327.909	7462	327.909	9026	327.909	7328	327.909	8064
328.415	11426	328.415	6912	328.415	8678	328.415	8384	328.415	9032	328.415	8462	328.415	7466.4	328.415	8950	328.415	7404	328.415	8030
328.92	11498	328.92	6846	328.92	8586	328.92	8330	328.92	9022	328.92	8512	328.92	7468	328.92	8924	328.92	7332	328.92	8070
329.426	11374	329.426	6770	329.426	8738	329.426	8372	329.426	9042	329.426	8472	329.426	7406	329.426	8988	329.426	7466	329.426	7970
329.932	11368	329.932	6822	329.932	8718	329.932	8312	329.932	9104	329.932	8406	329.932	7370	329.932	9102	329.932	7414	329.932	7950
330.437	11440	330.437	6806	330.437	8854	330.437	8302	330.437	9118	330.437	8550	330.437	7382	330.437	8982	330.437	7402	330.437	8082
330.943	11342	330.943	6862	330.943	8742	330.943	8254	330.943	9060	330.943	8442	330.943	7606	330.943	9002	330.943	7438	330.943	7976
331.448	11426	331.448	6914	331.448	8686	331.448	8398	331.448	9016	331.448	8494	331.448	7556	331.448	8944	331.448	7314	331.448	8090
331.956	11320	331.956	6804	331.956	8720	331.956	8190	331.956	9092	331.956	8440	331.956	7438	331.956	9008	331.956	7490	331.956	7922
332.461	11340	332.461	6682	332.461	8776	332.461	8310	332.461	9022	332.461	8514	332.461	7542	332.461	9010	332.461	7406	332.461	8000
332.967	11380	332.967	6808	332.967	8730	332.967	8202	332.967	9074	332.967	8394	332.967	7462	332.967	9028	332.967	7378	332.967	8088
333.472	11380	333.472	6836	333.472	8852	333.472	8252	333.472	9116	333.472	8546	333.472	7434	333.472	9104	333.472	7460	333.472	8018
333.978	11428	333.978	6956	333.978	8766	333.978	8432	333.978	9096	333.978	8366	333.978	7562	333.978	9044	333.978	7426	333.978	8004
334.483	11470	334.483	6840	334.483	8772	334.483	8282	334.483	9052	334.483	8456	334.483	7480	334.483	8922	334.483	7458	334.483	8092
334.988	11338	334.988	6816	334.988	8756	334.988	8210	334.988	9102	334.988	8594	334.988	7476	334.988	9012	334.988	7462	334.988	8170
335.494	11448	335.494	6830	335.494	8842	335.494	8346	335.494	9060	335.494	8470	335.494	7478	335.494	8852	335.494	7510	335.494	8136
335.999	11352	335.999	6814	335.999	8810	335.999	8318	335.999	9212	335.999	8550	335.999	7526	335.999	9078	335.999	7384	335.999	8042
336.504	11354	336.504	6918	336.504	8752	336.504	8448	336.504	9042	336.504	8550	336.504	7412	336.504	9082	336.504	7522	336.504	8066
337.009	11534	337.009	6886	337.009	8730	337.009	8420	337.009	9074	337.009	8480	337.009	7544	337.009	9134	337.009	7350	337.009	8138
337.514	11398	337.514	6808	337.514	8826	337.514	8326	337.514	9198	337.514	8628	337.514	7512	337.514	9030	337.514	7374	337.514	7972
338.02	11456	338.02	6890	338.02	8800	338.02	8368	338.02	9022	338.02	8478	338.02	7464	338.02	9104	338.02	7478	338.02	8074
338.525	11438	338.525	6926	338.525	8862	338.525	8290	338.525	9024	338.525	8418	338.525	7486	338.525	9118	338.525	7446	338.525	8046
339.03	11412	339.03	6858	339.03	8724	339.03	8382	339.03	9110	339.03	8474	339.03	7506	339.03	8992	339.03	7348	339.03	8112
339.535	11450	339.535	6852	339.535	8792	339.535	8250	339.535	9080	339.535	8550	339.535	7424	339.535	9098	339.535	7530	339.535	8092
340.04	11452	340.04	6882	340.04	8654	340.04	8318	340.04	9080	340.04	8446	340.04	7552	340.04	9182	340.04	7374	340.04	8044
