# Supplementary material for: Absence of near-ambient superconductivity in LuH2±xNy
Source: Nature. 2023 May 11;620(7972):72–7. doi: 10.1038/s41586-023-06162-w (PMC10396964; doi:10.1038/s41586-023-06162-w)
Supplement: Supplementary file 10 — Source Data Extended Data Fig. 7 [file 41586_2023_6162_MOESM10_ESM.xlsx]

## Sheet: Sheet1
P = 15.8GPa
Temperature	Resistance	Temperature	Resistance	Temperature	Resistance
K	Ohms	K	Ohms	K	Ohms
	0 Oe		50 kOe		90 kOe
2.0004	0.00817	2.0001	0.00611	1.99985	0.00571
2.05775	0.00817	2.05605	0.0061	2.0471	0.00571
2.1813	0.00817	2.1936	0.00611	2.17605	0.00571
2.3053	0.00817	2.32335	0.00609	2.32	0.00572
2.42955	0.00818	2.4799	0.00611	2.4687	0.00569
2.5741	0.00818	2.6289	0.0061	2.61475	0.0057
2.71385	0.00818	2.76645	0.00611	2.76425	0.0057
2.8462	0.00817	2.90445	0.00611	2.8886	0.00571
2.975	0.00818	3.03365	0.00611	3.0193	0.0057
3.1143	0.00817	3.1628	0.00612	3.16	0.0057
3.26055	0.00818	3.30035	0.0061	3.2826	0.0057
3.39445	0.00816	3.4422	0.0061	3.4143	0.0057
3.52915	0.00818	3.56615	0.0061	3.5662	0.0057
3.6683	0.00817	3.6876	0.0061	3.69325	0.00571
3.8122	0.00818	3.817	0.00611	3.82705	0.0057
3.93335	0.00818	3.9513	0.00611	3.97005	0.00571
4.06825	0.00818	4.07665	0.0061	4.1007	0.00571
4.21175	0.00819	4.19715	0.0061	4.22715	0.00571
4.3323	0.00819	4.3339	0.00611	4.35335	0.0057
4.4687	0.00818	4.4632	0.00611	4.48875	0.0057
4.59075	0.00818	4.5933	0.0061	4.6289	0.00571
4.7196	0.00817	4.73785	0.00611	4.77255	0.00569
4.86985	0.00818	4.8774	0.0061	4.9176	0.0057
4.9926	0.00817	5.01005	0.0061	5.04175	0.0057
5.11125	0.00818	5.1535	0.00611	5.17775	0.0057
5.2523	0.00817	5.28515	0.0061	5.3125	0.00569
5.3782	0.00819	5.43395	0.00611	5.4424	0.00571
5.50485	0.00818	5.56425	0.0061	5.58675	0.0057
5.6532	0.00818	5.6874	0.0061	5.7249	0.00571
5.7742	0.00818	5.83805	0.0061	5.853	0.0057
5.9235	0.00818	5.9536	0.00611	5.9789	0.00571
6.0543	0.00817	6.08495	0.0061	6.10675	0.00571
6.1995	0.00818	6.22035	0.0061	6.23515	0.00571
6.3499	0.00819	6.34485	0.00611	6.3853	0.00569
6.47395	0.00818	6.4824	0.0061	6.52735	0.0057
6.61595	0.00819	6.61475	0.00611	6.65535	0.0057
6.74925	0.00817	6.7461	0.00611	6.7797	0.0057
6.8927	0.00818	6.87645	0.0061	6.9083	0.0057
7.0455	0.00818	7.0003	0.00611	7.04575	0.0057
7.18565	0.00818	7.1385	0.00611	7.1721	0.00571
7.3153	0.00819	7.28605	0.00611	7.29655	0.00571
7.44645	0.00818	7.4402	0.0061	7.4255	0.00571
7.57165	0.00817	7.586	0.00611	7.5521	0.00569
7.70005	0.00819	7.717	0.0061	7.6788	0.00569
7.82805	0.00818	7.85745	0.00611	7.8119	0.0057
7.96095	0.00818	7.9824	0.00611	7.93805	0.00571
8.1013	0.00818	8.1078	0.0061	8.0662	0.00571
8.229	0.00818	8.2377	0.0061	8.1896	0.0057
8.3554	0.00818	8.3623	0.00611	8.3324	0.00571
8.4817	0.00819	8.48515	0.00611	8.46455	0.00571
8.6149	0.00819	8.60895	0.00611	8.5888	0.00571
8.74345	0.00817	8.732	0.0061	8.7185	0.0057
8.873	0.00819	8.8697	0.00611	8.84795	0.00571
9.0142	0.00818	9.0011	0.00611	8.97585	0.0057
9.1462	0.00819	9.13165	0.00612	9.1186	0.00572
9.2698	0.00818	9.2521	0.00611	9.24505	0.00571
9.39785	0.00818	9.3938	0.0061	9.3714	0.0057
9.52805	0.00819	9.5405	0.00612	9.5029	0.00571
9.67495	0.00818	9.6684	0.00611	9.6458	0.00571
9.80355	0.00819	9.80865	0.00611	9.77455	0.00568
9.9294	0.00817	9.94385	0.00611	9.89835	0.00572
10.0129	0.00818	10.015	0.00611	9.99895	0.0057
10.0095	0.00819	10.0098	0.00611	10.0205	0.00571
10.0058	0.00818	10.0066	0.00612	10.0076	0.00571
10.0431	0.00818	10.0406	0.00611	10.0485	0.00571
10.2992	0.00818	10.3206	0.0061	10.3716	0.0057
10.7106	0.00819	10.7728	0.00611	10.7681	0.00571
11.1509	0.00818	11.1648	0.00611	11.1758	0.00571
11.5449	0.00819	11.5582	0.00611	11.5768	0.00571
11.9576	0.00819	11.966	0.00611	11.9543	0.00569
12.3277	0.00817	12.3341	0.00611	12.3504	0.00571
12.7037	0.00819	12.7645	0.00611	12.7206	0.00572
13.116	0.00819	13.1658	0.0061	13.116	0.00571
13.5015	0.00819	13.57	0.0061	13.4956	0.0057
13.9519	0.00818	13.9735	0.0061	13.8786	0.0057
14.3068	0.00819	14.3413	0.00612	14.2722	0.00572
14.7162	0.0082	14.789	0.00612	14.6975	0.00571
15.1178	0.00819	15.2386	0.00612	15.1191	0.00571
15.5589	0.00819	15.6245	0.00612	15.5407	0.0057
15.9944	0.00819	16.063	0.00611	15.9463	0.00571
16.3816	0.00819	16.5153	0.00612	16.3109	0.00571
16.8103	0.0082	16.9026	0.0061	16.7003	0.00571
17.2018	0.00819	17.3279	0.00611	17.0889	0.00572
17.586	0.00819	17.7347	0.00611	17.4809	0.00571
18.05	0.0082	18.1883	0.00612	17.8481	0.00571
18.5092	0.00819	18.6493	0.00612	18.2435	0.00571
18.9006	0.0082	19.0523	0.00611	18.6315	0.00571
19.3321	0.0082	19.4774	0.00611	19.021	0.00571
19.7727	0.00819	19.9199	0.00612	19.4226	0.00573
20.2186	0.0082	20.3438	0.00612	19.7949	0.00571
20.6173	0.00819	20.6992	0.00613	20.1965	0.00571
21.0132	0.00821	21.0699	0.00612	20.6271	0.00572
21.4633	0.00819	21.4827	0.00613	21.0473	0.00572
21.8432	0.0082	21.8646	0.00612	21.4126	0.00573
22.2668	0.00822	22.2247	0.00612	21.813	0.00572
22.6558	0.0082	22.6308	0.00612	22.202	0.00572
23.0359	0.00822	23.0051	0.00613	22.6412	0.00573
23.4886	0.0082	23.4213	0.00612	23.0262	0.00572
23.9119	0.00821	23.8228	0.00612	23.4643	0.00572
24.354	0.00821	24.191	0.00612	23.847	0.00572
24.7503	0.00821	24.577	0.00611	24.2935	0.00572
25.1623	0.00821	24.9563	0.00612	24.6768	0.00574
25.5719	0.00822	25.4049	0.00613	25.0664	0.00572
25.9882	0.00822	25.7898	0.00614	25.4963	0.00573
26.4145	0.00821	26.1696	0.00613	25.9062	0.00573
26.7873	0.00823	26.5558	0.00616	26.285	0.00572
27.1777	0.00821	26.9797	0.00613	26.6708	0.00573
27.6001	0.00822	27.3644	0.00612	27.058	0.00572
28.0121	0.00821	27.7799	0.00615	27.451	0.00574
28.3966	0.00822	28.1985	0.00613	27.8515	0.00574
28.7962	0.00822	28.6015	0.00616	28.2839	0.00574
29.2656	0.00824	29.0291	0.00614	28.7008	0.00575
29.6851	0.00821	29.3991	0.00614	29.1135	0.00573
30.053	0.00821	29.8046	0.00615	29.4951	0.00574
30.4624	0.00824	30.1714	0.00615	29.8747	0.00574
30.86	0.00824	30.5734	0.00614	30.2555	0.00575
31.2561	0.00824	30.9511	0.00616	30.658	0.00574
31.6821	0.00824	31.333	0.00615	31.0504	0.00575
32.0648	0.00825	31.7701	0.00616	31.4359	0.00575
32.4757	0.00824	32.1731	0.00617	31.8878	0.00576
32.9208	0.00824	32.5956	0.00616	32.2658	0.00574
33.3509	0.00825	33.0193	0.00616	32.6888	0.00576
33.7409	0.00825	33.394	0.00616	33.093	0.00575
34.1234	0.00825	33.8116	0.00617	33.5014	0.00576
34.562	0.00826	34.2396	0.00616	33.8897	0.00577
35.0023	0.00825	34.6536	0.00617	34.2548	0.00576
35.4091	0.00826	35.0828	0.00618	34.6561	0.00576
35.8111	0.00827	35.4811	0.00617	35.0185	0.00577
36.202	0.00825	35.9153	0.00618	35.4098	0.00577
36.6065	0.00827	36.3007	0.00617	35.8368	0.00576
36.9897	0.00826	36.7709	0.00618	36.2186	0.00578
37.4164	0.00827	37.204	0.00619	36.6523	0.00577
37.8676	0.00828	37.6216	0.00619	37.0388	0.00577
38.2734	0.00827	38.0418	0.00618	37.4322	0.00578
38.7073	0.00828	38.4752	0.00619	37.8257	0.00578
39.0977	0.00829	38.8755	0.0062	38.2087	0.00579
39.5122	0.00826	39.2385	0.00619	38.6075	0.0058
39.9055	0.0083	39.6245	0.00621	39.0076	0.00579
40.2947	0.0083	40.0155	0.00621	39.4538	0.0058
40.7235	0.00829	40.4085	0.00621	39.9051	0.00579
41.111	0.0083	40.8473	0.0062	40.3085	0.0058
41.5632	0.0083	41.2604	0.00621	40.7336	0.0058
41.9547	0.0083	41.6441	0.00621	41.1711	0.00581
42.3402	0.00829	42.0386	0.00622	41.5656	0.00581
42.7591	0.00832	42.4374	0.00621	42.0051	0.00581
43.1591	0.0083	42.8794	0.00622	42.4437	0.0058
43.5406	0.00831	43.2824	0.00621	42.8299	0.00581
43.9736	0.00831	43.6647	0.00623	43.2482	0.00582
44.3813	0.00832	44.1153	0.00623	43.6343	0.00582
44.7827	0.00832	44.5109	0.00622	44.0388	0.00582
45.1818	0.00831	44.9026	0.00623	44.425	0.00583
45.5943	0.00833	45.339	0.00624	44.7976	0.00582
45.975	0.00833	45.7807	0.00624	45.1728	0.00583
46.4246	0.00833	46.1664	0.00625	45.5485	0.00582
46.8144	0.00832	46.5427	0.00624	45.929	0.00582
47.2636	0.00834	46.9361	0.00625	46.3124	0.00585
47.6691	0.00834	47.3417	0.00623	46.6929	0.00582
48.0703	0.00833	47.7494	0.00624	47.0829	0.00584
48.4806	0.00834	48.1343	0.00625	47.5105	0.00584
48.8463	0.00834	48.5431	0.00625	47.9066	0.00584
49.245	0.00835	48.9779	0.00625	48.2546	0.00584
49.6422	0.00835	49.3461	0.00627	48.6756	0.00585
50.077	0.00835	49.7331	0.00626	49.0502	0.00585
50.5209	0.00835	50.1353	0.00626	49.4386	0.00585
50.9053	0.00836	50.5667	0.00626	49.8543	0.00585
51.3408	0.00836	50.9537	0.00627	50.2517	0.00586
51.748	0.00836	51.3778	0.00625	50.6427	0.00584
52.1531	0.00837	51.7856	0.00627	51.067	0.00586
52.5699	0.00836	52.1495	0.00625	51.5132	0.00585
52.9753	0.00837	52.5434	0.00627	51.8867	0.00586
53.3923	0.00837	52.9903	0.00628	52.2829	0.00587
53.7667	0.00838	53.3629	0.00628	52.7135	0.00588
54.2173	0.00837	53.7612	0.00627	53.1021	0.00586
54.5735	0.00839	54.136	0.00628	53.4875	0.00588
54.9552	0.00838	54.5363	0.00629	53.8499	0.00587
55.3398	0.00839	54.9145	0.00628	54.2501	0.00584
55.7328	0.00839	55.3343	0.00628	54.6402	0.00586
56.1458	0.0084	55.7856	0.00629	55.0767	0.00588
56.6034	0.0084	56.173	0.00629	55.5193	0.00587
57.0102	0.0084	56.6034	0.0063	55.9397	0.00588
57.3952	0.00841	56.9883	0.0063	56.3209	0.00588
57.7835	0.00841	57.3859	0.00631	56.7146	0.00588
58.2171	0.00841	57.8002	0.00631	57.149	0.00591
58.6675	0.00842	58.2448	0.0063	57.568	0.0059
59.0447	0.0084	58.6754	0.00631	57.9933	0.0059
59.4187	0.00842	59.0694	0.00632	58.413	0.0059
59.8332	0.00842	59.4691	0.00631	58.8368	0.0059
60.2683	0.00843	59.8792	0.00631	59.2334	0.00589
60.7002	0.00842	60.2944	0.00632	59.6109	0.00591
61.0761	0.00843	60.6867	0.00633	59.9905	0.00591
61.5159	0.00843	61.0861	0.00634	60.3729	0.00592
61.9012	0.00843	61.4597	0.00632	60.7908	0.00592
62.2903	0.00844	61.8817	0.00634	61.1495	0.00591
62.7171	0.00844	62.2848	0.00633	61.5378	0.00591
63.0996	0.00846	62.6521	0.00633	61.9382	0.00591
63.5044	0.00845	63.0288	0.00633	62.3237	0.00593
63.881	0.00846	63.434	0.00635	62.7602	0.00592
64.3138	0.00847	63.8315	0.00635	63.1883	0.00593
64.695	0.00845	64.1996	0.00635	63.5795	0.00594
65.0772	0.00846	64.5956	0.00635	63.9878	0.00594
65.4587	0.00847	64.975	0.00635	64.3742	0.00594
65.8698	0.00847	65.3663	0.00636	64.7922	0.00595
66.3192	0.00848	65.7462	0.00636	65.2173	0.00594
66.704	0.00849	66.1881	0.00636	65.6485	0.00595
67.1089	0.00848	66.588	0.00637	66.029	0.00596
67.5219	0.00848	67.0097	0.00636	66.4199	0.00597
67.9617	0.00849	67.4249	0.00638	66.8058	0.00595
68.3893	0.00849	67.817	0.00639	67.2634	0.00596
68.8172	0.0085	68.1906	0.00638	67.6899	0.00596
69.2248	0.00849	68.5921	0.00637	68.0871	0.00597
69.6548	0.0085	68.971	0.00638	68.4518	0.00595
70.0384	0.00851	69.3526	0.00638	68.9042	0.00597
70.3966	0.00852	69.7438	0.00639	69.2842	0.00598
70.7729	0.00851	70.1364	0.00638	69.6916	0.00597
71.1588	0.00852	70.5144	0.0064	70.0851	0.00598
71.5403	0.00853	70.9446	0.0064	70.5016	0.00599
71.943	0.00852	71.3342	0.00639	70.9473	0.00598
72.3443	0.00853	71.7163	0.00642	71.3431	0.00598
72.7071	0.00854	72.0905	0.0064	71.7645	0.00599
73.0973	0.00854	72.4832	0.00641	72.2064	0.00599
73.5008	0.00854	72.9352	0.00643	72.643	0.006
73.9444	0.00855	73.361	0.00642	73.0538	0.00601
74.3816	0.00855	73.7364	0.00643	73.4364	0.006
74.7592	0.00857	74.1364	0.00642	73.8293	0.006
75.1733	0.00855	74.5215	0.00642	74.2575	0.00602
75.5825	0.00857	74.9038	0.00642	74.6976	0.00601
75.9506	0.00856	75.3026	0.00645	75.108	0.00602
76.3434	0.00858	75.7443	0.00644	75.5396	0.00601
76.7682	0.00858	76.1728	0.00644	75.9781	0.00603
77.1502	0.00858	76.5626	0.00645	76.403	0.00602
77.5182	0.00858	76.9629	0.00645	76.8005	0.00603
77.9316	0.00858	77.389	0.00645	77.1808	0.00603
78.3578	0.00859	77.7929	0.00645	77.5628	0.00605
78.7447	0.00859	78.2401	0.00645	77.9357	0.00605
79.1449	0.0086	78.6775	0.00646	78.3356	0.00604
79.5268	0.0086	79.0452	0.00646	78.7225	0.00606
79.9159	0.0086	79.4258	0.00647	79.1068	0.00604
80.3601	0.00861	79.85	0.00647	79.5029	0.00606
80.7549	0.00862	80.2874	0.00647	79.8876	0.00606
81.1629	0.00862	80.6894	0.00648	80.2623	0.00606
81.6066	0.00863	81.3931	0.00648	80.6843	0.00607
82.3026	0.00863	81.8471	0.00649	81.1378	0.00606
82.7138	0.00863	82.2947	0.00649	81.5829	0.00607
83.1593	0.00864	82.6987	0.0065	82.0112	0.00607
83.6049	0.00865	83.1642	0.00651	82.4501	0.00606
83.9913	0.00865	83.6138	0.0065	82.8906	0.00609
84.3916	0.00866	84.0747	0.00652	83.3452	0.00609
84.8551	0.00865	84.4737	0.00652	83.7634	0.00608
85.2445	0.00866	84.9219	0.00652	84.2107	0.00609
85.6401	0.00867	85.376	0.00652	84.6637	0.0061
86.0299	0.00866	85.8189	0.00653	85.1462	0.0061
86.4437	0.00868	86.2828	0.00653	85.5585	0.00611
86.898	0.00867	86.7236	0.00654	85.9558	0.00611
87.2773	0.00868	87.174	0.00654	86.3618	0.00611
87.6876	0.00869	87.6222	0.00655	86.7572	0.00612
88.0958	0.00868	88.0558	0.00655	87.2006	0.00613
88.5058	0.0087	88.4766	0.00654	87.6457	0.00613
88.9784	0.00871	88.9192	0.00655	88.0414	0.00613
89.4208	0.0087	89.3556	0.00656	88.4501	0.00613
89.8256	0.00871	89.7382	0.00656	88.8439	0.00613
90.2269	0.00871	90.218	0.00657	89.2905	0.00614
90.6107	0.00872	90.682	0.00657	89.6879	0.00614
91.014	0.00872	91.1017	0.00657	90.1239	0.00613
91.3959	0.00872	91.5148	0.00658	90.539	0.00616
91.8101	0.00873	91.9048	0.00658	90.9734	0.00615
92.2095	0.00873	92.3194	0.00659	91.4077	0.00615
92.5991	0.00874	92.7442	0.00658	91.8132	0.00617
93.0156	0.00874	93.1668	0.0066	92.2619	0.00616
93.4459	0.00875	93.5619	0.00659	92.6724	0.00617
93.8564	0.00876	93.9626	0.0066	93.1189	0.00617
94.2455	0.00876	94.3919	0.0066	93.5584	0.00616
94.6816	0.00876	94.7974	0.0066	93.9515	0.00619
95.0966	0.00877	95.1954	0.00662	94.3509	0.00618
95.4899	0.00876	95.5791	0.00661	94.8111	0.00618
95.9436	0.00879	95.9899	0.00662	95.2048	0.00617
96.3374	0.00877	96.3858	0.00663	95.6489	0.00618
96.7455	0.00879	96.8313	0.00663	96.1185	0.00619
97.1571	0.00879	97.2317	0.00662	96.5721	0.0062
97.5541	0.0088	97.6672	0.00664	97.0348	0.0062
97.9698	0.0088	98.0542	0.00663	97.4506	0.00621
98.4156	0.0088	98.7732	0.00664	97.8644	0.00621
98.8076	0.00881	99.1369	0.00665	98.3081	0.00621
99.2249	0.00881	99.5706	0.00666	98.7303	0.00622
99.6729	0.00881	100.021	0.00665	99.1465	0.00622
100.098	0.00882	100.407	0.00666	99.5713	0.00623
100.5	0.00882	100.832	0.00667	99.9619	0.00622
100.964	0.00882	101.22	0.00667	100.321	0.00624
101.328	0.00883	101.634	0.00668	100.701	0.00624
101.707	0.00884	102.032	0.00667	101.106	0.00623
102.084	0.00884	102.382	0.00667	101.557	0.00624
102.494	0.00884	102.793	0.00669	101.953	0.00625
102.921	0.00885	103.245	0.0067	102.396	0.00626
103.302	0.00886	103.614	0.0067	102.759	0.00626
103.704	0.00886	104.001	0.00668	103.164	0.00625
104.078	0.00886	104.396	0.00669	103.588	0.00626
104.468	0.00887	104.823	0.0067	104.004	0.00626
104.895	0.00887	105.234	0.00672	104.445	0.00628
105.308	0.00888	105.626	0.00672	104.893	0.00627
105.708	0.00888	106.016	0.00671	105.286	0.00627
106.09	0.00889	106.415	0.00672	105.727	0.00628
106.478	0.0089	106.794	0.00672	106.15	0.00629
106.856	0.00889	107.19	0.00672	106.557	0.00628
107.269	0.0089	107.596	0.00673	107.006	0.0063
107.72	0.00891	108.013	0.00673	107.371	0.0063
108.146	0.00891	108.396	0.00673	107.774	0.0063
108.554	0.00891	108.792	0.00674	108.175	0.00631
108.918	0.00892	109.188	0.00674	108.588	0.00631
109.315	0.00893	109.575	0.00675	109.011	0.00632
109.699	0.00892	109.971	0.00676	109.383	0.00632
110.081	0.00893	110.359	0.00675	109.775	0.00633
110.461	0.00893	110.745	0.00676	110.224	0.00633
110.843	0.00894	111.122	0.00676	110.643	0.00633
111.226	0.00896	111.532	0.00676	111.048	0.00634
111.618	0.00895	111.909	0.00677	111.471	0.00634
111.988	0.00896	112.295	0.00677	111.853	0.00634
112.375	0.00895	112.683	0.00677	112.247	0.00634
112.772	0.00896	113.094	0.00678	112.7	0.00635
113.14	0.00896	113.475	0.00678	113.122	0.00635
113.525	0.00897	113.84	0.00678	113.531	0.00636
113.902	0.00897	114.238	0.0068	113.954	0.00636
114.305	0.00898	114.675	0.0068	114.324	0.00636
114.673	0.00899	115.061	0.00679	114.72	0.00637
115.118	0.00897	115.484	0.0068	115.161	0.00636
115.545	0.00899	115.881	0.0068	115.601	0.00637
115.964	0.00898	116.272	0.00681	116.046	0.00639
116.362	0.009	116.722	0.00681	116.469	0.00639
116.793	0.00899	117.14	0.00682	116.848	0.00638
117.19	0.00901	117.539	0.00682	117.251	0.00639
117.613	0.00901	117.915	0.00683	117.657	0.00639
118.014	0.00903	118.311	0.00683	118.039	0.00639
118.392	0.00902	118.685	0.00684	118.441	0.0064
118.768	0.00903	119.087	0.00683	118.83	0.00641
119.166	0.00902	119.477	0.00684	119.277	0.00642
119.556	0.00903	119.872	0.00684	119.698	0.00641
119.951	0.00904	120.256	0.00684	120.106	0.00642
120.371	0.00905	120.704	0.00684	120.492	0.00641
120.763	0.00905	121.138	0.00687	120.877	0.00641
121.133	0.00905	121.561	0.00685	121.306	0.00642
121.559	0.00905	121.941	0.00686	121.754	0.00643
121.954	0.00906	122.343	0.00686	122.203	0.00642
122.378	0.00906	122.715	0.00686	122.629	0.00643
122.808	0.00907	123.107	0.00688	123.025	0.00644
123.197	0.00908	123.55	0.00688	123.448	0.00643
123.575	0.00908	123.97	0.00688	123.828	0.00645
123.954	0.00908	124.347	0.00688	124.226	0.00646
124.403	0.00908	124.723	0.00689	124.658	0.00645
124.775	0.00909	125.121	0.00689	125.055	0.00646
125.155	0.0091	125.496	0.0069	125.451	0.00646
125.552	0.0091	125.931	0.0069	125.841	0.00647
125.97	0.00911	126.306	0.00691	126.246	0.00647
126.376	0.00912	126.692	0.00691	126.65	0.00647
126.76	0.00911	127.078	0.00691	127.102	0.00648
127.138	0.00911	127.476	0.0069	127.532	0.00647
127.521	0.00913	127.835	0.00692	127.934	0.00648
127.92	0.00912	128.234	0.00692	128.343	0.00649
128.354	0.00914	128.61	0.00692	128.738	0.00649
128.714	0.00913	129.042	0.00693	129.123	0.0065
129.12	0.00914	129.483	0.00693	129.545	0.00651
129.531	0.00914	129.862	0.00693	129.925	0.00651
129.905	0.00916	130.242	0.00694	130.313	0.00649
130.338	0.00916	130.62	0.00694	130.745	0.00651
130.725	0.00916	131.014	0.00696	131.151	0.00652
131.106	0.00917	131.379	0.00697	131.588	0.00652
131.524	0.00918	131.779	0.00697	132.001	0.00653
131.966	0.00918	132.179	0.00697	132.392	0.00653
132.339	0.00918	132.58	0.00696	132.832	0.00654
132.765	0.00919	132.988	0.00696	133.216	0.00653
133.162	0.00919	133.41	0.00697	133.651	0.00655
133.593	0.00918	133.786	0.00698	134.093	0.00655
133.992	0.0092	134.172	0.00696	134.54	0.00655
134.421	0.00919	134.611	0.00699	134.922	0.00656
134.864	0.00922	134.997	0.00698	135.336	0.00655
135.306	0.00921	135.373	0.007	135.743	0.00656
135.744	0.00921	135.786	0.007	136.142	0.00655
136.179	0.00924	136.224	0.007	136.512	0.00658
136.609	0.00922	136.598	0.00699	136.908	0.00657
137.004	0.00923	137.03	0.00701	137.347	0.00658
137.362	0.00925	137.469	0.00701	137.785	0.00658
137.762	0.00923	137.885	0.00702	138.152	0.00659
138.172	0.00924	138.286	0.00702	138.552	0.00658
138.598	0.00925	138.738	0.00702	138.929	0.00659
139.016	0.00925	139.142	0.00703	139.307	0.0066
139.419	0.00926	139.539	0.00703	139.693	0.00659
139.791	0.00927	139.937	0.00704	140.081	0.00659
140.187	0.00925	140.326	0.00705	140.467	0.00661
140.614	0.00928	140.747	0.00703	140.893	0.00661
140.994	0.00927	141.136	0.00705	141.284	0.00661
141.393	0.00928	141.571	0.00705	141.683	0.00662
141.772	0.00928	141.938	0.00705	142.066	0.00661
142.222	0.00928	142.331	0.00706	142.446	0.00663
142.61	0.0093	142.718	0.00706	142.879	0.00662
142.971	0.00929	143.114	0.00706	143.3	0.00663
143.368	0.0093	143.531	0.00707	143.695	0.00663
143.759	0.0093	143.927	0.00707	144.393	0.00663
144.191	0.0093	144.327	0.00706	144.814	0.00664
144.583	0.0093	144.716	0.00708	145.205	0.00664
144.958	0.00933	145.111	0.00708	145.596	0.00664
145.375	0.00931	145.54	0.00708	146.011	0.00666
145.769	0.00932	145.927	0.00708	146.398	0.00665
146.133	0.00934	146.332	0.00709	146.781	0.00666
146.52	0.00933	146.728	0.00711	147.178	0.00667
146.896	0.00934	147.153	0.00709	147.613	0.00668
147.331	0.00935	147.542	0.00709	148.007	0.00667
147.742	0.00934	147.913	0.00711	148.378	0.00668
148.124	0.00936	148.3	0.00711	148.765	0.00669
148.512	0.00936	148.692	0.00712	149.156	0.00669
148.942	0.00936	149.129	0.00711	149.54	0.00668
149.363	0.00937	149.499	0.00712	149.984	0.0067
149.77	0.00937	149.904	0.00712	150.354	0.00669
150.175	0.00937	150.295	0.00713	150.769	0.00669
150.552	0.00937	150.749	0.00713	151.206	0.0067
150.98	0.00939	151.179	0.00714	151.594	0.0067
151.428	0.00939	151.568	0.00714	152.051	0.0067
151.817	0.00939	151.939	0.00714	152.503	0.0067
152.182	0.0094	152.344	0.00715	152.936	0.00671
152.57	0.0094	152.783	0.00716	153.321	0.00672
152.966	0.00941	153.177	0.00716	153.707	0.00673
153.333	0.00942	153.558	0.00715	154.106	0.00672
153.712	0.00941	153.943	0.00717	154.467	0.00673
154.117	0.00943	154.331	0.00717	154.885	0.00673
154.55	0.00942	154.72	0.00718	155.309	0.00673
154.965	0.00943	155.151	0.00719	155.718	0.00672
155.388	0.00943	155.547	0.00717	156.132	0.00675
155.778	0.00945	155.94	0.00718	156.558	0.00676
156.158	0.00944	156.336	0.00718	156.932	0.00676
156.558	0.00944	156.745	0.00718	157.317	0.00674
156.981	0.00945	157.133	0.00719	157.695	0.00676
157.365	0.00945	157.583	0.00721	158.1	0.00677
157.796	0.00945	158	0.00719	158.513	0.00676
158.203	0.00946	158.396	0.0072	158.902	0.00677
158.624	0.00946	158.782	0.00721	159.275	0.00676
159.011	0.00947	159.226	0.00721	159.663	0.00677
159.391	0.00948	159.598	0.00721	160.352	0.00679
159.801	0.00949	159.995	0.00723	160.791	0.00678
160.237	0.00949	160.444	0.00723	161.213	0.00679
160.628	0.00948	160.823	0.00723	161.615	0.00679
161.021	0.0095	161.246	0.00723	162.076	0.00679
161.461	0.0095	161.642	0.00724	162.486	0.00681
161.825	0.0095	162.02	0.00724	162.934	0.00679
162.202	0.0095	162.447	0.00724	163.36	0.00682
162.582	0.00951	162.819	0.00725	163.754	0.00682
162.98	0.00952	163.207	0.00725	164.145	0.00681
163.35	0.00952	163.615	0.00726	164.512	0.00682
163.758	0.00952	164.047	0.00724	164.91	0.00682
164.178	0.00953	164.453	0.00726	165.365	0.00682
164.608	0.00953	164.831	0.00728	165.752	0.00682
164.995	0.00954	165.237	0.00727	166.139	0.00683
165.426	0.00955	165.693	0.00729	166.564	0.00684
165.801	0.00955	166.107	0.00728	166.971	0.00683
166.232	0.00956	166.504	0.00728	167.358	0.00684
166.628	0.00956	166.946	0.00729	167.742	0.00684
167.014	0.00957	167.397	0.00728	168.126	0.00685
167.389	0.00955	167.784	0.00729	168.513	0.00685
167.786	0.00956	168.189	0.00729	168.949	0.00686
168.23	0.00957	168.597	0.00729	169.338	0.00685
168.688	0.00958	168.996	0.00731	169.76	0.00687
169.121	0.00957	169.398	0.0073	170.164	0.00687
169.536	0.00958	169.776	0.00731	170.543	0.00688
169.975	0.00959	170.154	0.00731	170.955	0.00687
170.373	0.0096	170.54	0.00731	171.392	0.00687
170.769	0.0096	170.947	0.00732	171.773	0.00688
171.219	0.0096	171.346	0.00732	172.138	0.00689
171.67	0.00961	171.709	0.00733	172.521	0.00688
172.101	0.00962	172.112	0.00733	172.919	0.00689
172.506	0.00962	172.54	0.00733	173.354	0.0069
172.945	0.00962	172.936	0.00735	173.725	0.0069
173.33	0.00962	173.322	0.00735	174.124	0.0069
173.762	0.00963	173.702	0.00734	174.504	0.00691
174.203	0.00963	174.088	0.00734	174.931	0.00691
174.622	0.00963	174.474	0.00736	175.32	0.00692
175.032	0.00965	174.855	0.00736	175.716	0.00691
175.419	0.00966	175.278	0.00737	176.126	0.00691
175.785	0.00965	175.701	0.00737	176.521	0.00692
176.19	0.00966	176.097	0.00736	176.912	0.00692
176.569	0.00966	176.491	0.00737	177.303	0.00694
176.975	0.00967	176.852	0.00737	177.739	0.00694
177.405	0.00967	177.231	0.00737	178.17	0.00693
177.813	0.00967	177.637	0.00738	178.575	0.00695
178.238	0.00967	178.012	0.00739	178.982	0.00695
178.622	0.00969	178.406	0.00738	179.353	0.00694
178.992	0.00969	178.856	0.00738	179.756	0.00695
179.397	0.0097	179.305	0.00739	180.183	0.00696
179.774	0.00969	179.675	0.0074	180.616	0.00696
180.17	0.0097	180.08	0.0074	181.006	0.00696
180.536	0.00971	180.514	0.00741	181.407	0.00696
180.937	0.00971	180.964	0.00741	181.829	0.00698
181.38	0.00971	181.347	0.00741	182.243	0.00697
181.741	0.00971	181.726	0.00742	182.602	0.00698
182.147	0.00972	182.113	0.00742	183.001	0.00698
182.569	0.00972	182.501	0.00743	183.391	0.00698
182.974	0.00972	182.906	0.00743	183.819	0.00698
183.411	0.00974	183.331	0.00743	184.218	0.00699
183.839	0.00973	183.689	0.00743	184.617	0.00699
184.223	0.00975	184.095	0.00744	184.982	0.00699
184.611	0.00974	184.477	0.00744	185.373	0.007
184.988	0.00975	184.9	0.00744	185.758	0.00701
185.386	0.00976	185.345	0.00745	186.168	0.00701
185.771	0.00975	185.734	0.00746	186.613	0.00701
186.21	0.00975	186.157	0.00747	187.064	0.00702
186.617	0.00977	186.561	0.00746	187.475	0.00702
187.032	0.00976	186.935	0.00747	187.922	0.00703
187.436	0.00977	187.296	0.00747	188.306	0.00703
187.839	0.00978	187.705	0.00748	188.721	0.00703
188.209	0.00979	188.138	0.00749	189.126	0.00703
188.624	0.00977	188.579	0.00748	189.514	0.00704
189.046	0.0098	188.939	0.00748	189.892	0.00703
189.491	0.00979	189.342	0.00749	190.275	0.00704
189.938	0.00981	189.716	0.00749	190.681	0.00704
190.378	0.0098	190.102	0.00751	191.063	0.00705
190.77	0.00981	190.488	0.00749	191.457	0.00705
191.169	0.00981	190.896	0.0075	191.82	0.00705
191.537	0.00982	191.304	0.00751	192.219	0.00707
191.95	0.00982	191.698	0.00751	192.605	0.00708
192.373	0.00982	192.078	0.00751	192.976	0.00708
192.765	0.00983	192.454	0.00752	193.357	0.00707
193.164	0.00983	192.861	0.00752	193.759	0.00708
193.588	0.00983	193.237	0.00752	194.121	0.00708
194	0.00984	193.624	0.00752	194.549	0.00706
194.423	0.00985	194.058	0.00753	194.96	0.00709
194.809	0.00984	194.512	0.00753	195.36	0.00708
195.197	0.00985	194.96	0.00753	195.781	0.00708
195.592	0.00985	195.368	0.00754	196.171	0.0071
195.967	0.00985	195.796	0.00754	196.57	0.00709
196.369	0.00987	196.158	0.00755	196.968	0.00709
196.731	0.00986	196.57	0.00755	197.4	0.0071
197.137	0.00988	196.956	0.00757	197.775	0.00711
197.562	0.00988	197.335	0.00756	198.22	0.00711
197.943	0.00987	197.717	0.00756	198.601	0.00711
198.339	0.00988	198.158	0.00756	198.983	0.00712
198.698	0.00988	198.585	0.00757	199.364	0.00712
199.098	0.00989	198.956	0.00758	199.75	0.00712
199.465	0.00991	199.359	0.00758	200.123	0.00715
199.847	0.0099	199.782	0.00758	200.525	0.00712
200.239	0.0099	200.181	0.00759	200.927	0.00713
200.683	0.00991	200.544	0.00758	201.363	0.00712
201.044	0.00992	200.986	0.00758	201.758	0.00714
201.44	0.00992	201.409	0.0076	202.2	0.00715
201.819	0.00992	201.808	0.0076	202.624	0.00715
202.239	0.00992	202.184	0.00761	203.033	0.00715
202.633	0.00993	202.554	0.0076	203.48	0.00714
203.038	0.00993	202.977	0.00761	203.861	0.00716
203.42	0.00994	203.406	0.00761	204.273	0.00716
203.803	0.00994	203.8	0.0076	204.71	0.00716
204.193	0.00994	204.198	0.00761	205.097	0.00716
204.644	0.00995	204.589	0.00763	205.485	0.00718
205.094	0.00994	204.964	0.00762	205.872	0.00717
205.466	0.00995	205.37	0.00763	206.256	0.00718
205.874	0.00996	205.766	0.00763	206.623	0.00718
206.301	0.00997	206.147	0.00764	207.017	0.00719
206.692	0.00996	206.55	0.00764	207.421	0.00718
207.082	0.00997	206.913	0.00764	207.845	0.00719
207.518	0.00998	207.31	0.00764	208.243	0.00718
207.906	0.00998	207.691	0.00764	208.636	0.00719
208.293	0.00999	208.086	0.00765	209.012	0.0072
208.678	0.00999	208.476	0.00766	209.41	0.0072
209.115	0.00999	208.835	0.00765	209.775	0.00721
209.488	0.00999	209.235	0.00766	210.176	0.00721
209.891	0.00999	209.597	0.00766	210.545	0.00721
210.286	0.01001	210.002	0.00766	210.922	0.00721
210.673	0.01001	210.37	0.00767	211.3	0.00722
211.049	0.01001	210.792	0.00767	211.69	0.00722
211.436	0.01003	211.221	0.00768	212.069	0.00722
211.816	0.01002	211.623	0.00768	212.501	0.00724
212.222	0.01003	212.019	0.00768	212.89	0.00723
212.607	0.01003	212.416	0.00769	213.318	0.00724
212.993	0.01002	212.815	0.00769	213.756	0.00724
213.37	0.01004	213.202	0.00769	214.14	0.00725
213.769	0.01004	213.589	0.00769	214.518	0.00724
214.176	0.01004	214.045	0.0077	214.918	0.00725
214.605	0.01005	214.418	0.0077	215.299	0.00725
215.037	0.01005	214.813	0.00771	215.676	0.00727
215.434	0.01005	215.194	0.00772	216.067	0.00725
215.829	0.01006	215.639	0.00771	216.521	0.00728
216.244	0.01006	216.018	0.00772	216.898	0.00726
216.629	0.01006	216.392	0.00772	217.288	0.00727
217.022	0.01007	216.82	0.00773	217.728	0.00727
217.449	0.01007	217.256	0.00773	218.11	0.00728
217.839	0.01008	217.669	0.00773	218.473	0.00728
218.273	0.01009	218.067	0.00774	218.878	0.00729
218.652	0.01009	218.456	0.00774	219.276	0.00729
219.049	0.01008	218.865	0.00774	219.722	0.00728
219.445	0.01009	219.265	0.00775	220.088	0.00729
219.826	0.01009	219.661	0.00775	220.477	0.0073
220.218	0.01009	220.089	0.00775	220.873	0.00729
220.593	0.01009	220.472	0.00776	221.31	0.0073
220.997	0.0101	220.871	0.00775	221.725	0.00731
221.382	0.0101	221.267	0.00776	222.126	0.0073
221.757	0.01011	221.707	0.00776	222.534	0.00731
222.149	0.0101	222.068	0.00777	222.905	0.00731
222.533	0.01012	222.475	0.00777	223.283	0.00731
222.911	0.01012	222.889	0.00777	223.66	0.00731
223.32	0.01012	223.282	0.00777	224.036	0.00732
223.747	0.01012	223.718	0.00777	224.435	0.00733
224.131	0.01013	224.105	0.00778	224.86	0.00734
224.544	0.01013	224.501	0.00779	225.278	0.00733
224.944	0.01013	224.916	0.00779	225.676	0.00733
225.311	0.01015	225.356	0.00779	226.092	0.00733
225.702	0.01014	225.718	0.0078	226.482	0.00733
226.088	0.01015	226.105	0.00779	226.87	0.00734
226.449	0.01015	226.486	0.00781	227.274	0.00734
226.841	0.01016	226.919	0.0078	227.693	0.00735
227.247	0.01015	227.297	0.0078	228.103	0.00736
227.643	0.01017	227.66	0.00781	228.474	0.00736
228.024	0.01016	228.059	0.00782	228.877	0.00736
228.424	0.01016	228.468	0.00781	229.305	0.00736
228.851	0.01017	228.843	0.00782	229.711	0.00736
229.305	0.01017	229.24	0.00783	230.145	0.00737
229.743	0.01018	229.609	0.00783	230.577	0.00737
230.109	0.01018	230.007	0.00782	230.982	0.00737
230.503	0.01019	230.38	0.00785	231.363	0.00737
230.907	0.01018	230.772	0.00784	231.73	0.00738
231.295	0.0102	231.206	0.00784	232.131	0.0074
231.708	0.0102	231.647	0.00784	232.512	0.00738
232.09	0.01021	232.073	0.00784	232.893	0.00739
232.453	0.0102	232.471	0.00786	233.276	0.00739
232.845	0.0102	232.893	0.00785	233.657	0.0074
233.246	0.01022	233.257	0.00785	234.045	0.0074
233.653	0.01021	233.658	0.00785	234.486	0.0074
234.052	0.01021	234.05	0.00786	234.87	0.0074
234.45	0.01021	234.45	0.00787	235.284	0.00741
234.82	0.01021	234.893	0.00787	235.677	0.0074
235.199	0.01021	235.319	0.00787	236.069	0.00742
235.618	0.01023	235.719	0.00788	236.512	0.00741
236.009	0.01022	236.133	0.00789	236.898	0.00741
236.44	0.01024	236.524	0.00788	237.281	0.00742
236.877	0.01024	236.957	0.00788	237.663	0.00742
237.262	0.01023	237.338	0.00788	238.043	0.00743
237.679	0.01023	237.723	0.00789	238.449	0.00743
238.103	0.01023	238.131	0.00789	238.874	0.00744
238.525	0.01025	238.509	0.00791	239.274	0.00744
238.979	0.01025	238.879	0.0079	239.639	0.00743
239.34	0.01025	239.265	0.0079	240.042	0.00745
239.745	0.01025	239.708	0.00791	240.472	0.00744
240.159	0.01026	240.08	0.00792	240.847	0.00745
240.575	0.01024	240.463	0.0079	241.249	0.00745
240.97	0.01026	240.87	0.00791	241.629	0.00745
241.354	0.01026	241.313	0.00792	242.013	0.00745
241.767	0.01026	241.774	0.00792	242.401	0.00747
242.166	0.01027	242.149	0.00792	242.779	0.00746
242.538	0.01027	242.577	0.00793	243.227	0.00746
242.917	0.01027	242.949	0.00793	243.596	0.00747
243.314	0.01027	243.333	0.00793	243.991	0.00746
243.704	0.01028	243.747	0.00793	244.372	0.00747
244.128	0.01028	244.149	0.00794	244.74	0.00746
244.518	0.01028	244.52	0.00793	245.133	0.00748
244.898	0.01029	244.898	0.00795	245.536	0.00748
245.299	0.01028	245.259	0.00795	245.9	0.00747
245.741	0.01028	245.66	0.00795	246.278	0.0075
246.131	0.0103	246.062	0.00795	246.657	0.00749
246.545	0.0103	246.449	0.00796	247.051	0.00749
246.946	0.0103	246.887	0.00794	247.429	0.0075
247.315	0.0103	247.33	0.00797	247.816	0.00749
247.701	0.0103	247.776	0.00797	248.196	0.0075
248.066	0.0103	248.214	0.00797	248.634	0.0075
248.44	0.0103	248.614	0.00796	248.997	0.0075
248.84	0.0103	248.998	0.00797	249.38	0.0075
249.279	0.0103	249.377	0.00798	249.814	0.0075
249.664	0.0103	249.76	0.00797	250.214	0.00749
250.095	0.01032	250.199	0.00798	250.576	0.0075
250.457	0.01032	250.581	0.00799	250.981	0.00752
250.856	0.01031	251.008	0.00798	251.396	0.00752
251.264	0.01031	251.404	0.00799	251.787	0.00752
251.687	0.01032	251.827	0.00798	252.149	0.00753
252.097	0.01031	252.225	0.00799	252.542	0.00753
252.548	0.01032	252.604	0.008	252.974	0.00752
252.977	0.01033	252.991	0.008	253.379	0.00753
253.398	0.01032	253.409	0.008	253.756	0.00754
253.851	0.01032	253.807	0.008	254.139	0.00753
254.217	0.01033	254.251	0.008	254.51	0.00754
254.651	0.01033	254.679	0.00801	254.94	0.00753
255.05	0.01034	255.109	0.00802	255.32	0.00755
255.424	0.01033	255.512	0.00801	255.713	0.00754
255.805	0.01034	255.876	0.00801	256.09	0.00754
256.188	0.01034	256.28	0.008	256.473	0.00755
256.557	0.01033	256.69	0.00803	256.85	0.00755
256.974	0.01034	257.129	0.00802	257.229	0.00755
257.352	0.01034	257.571	0.00802	257.636	0.00756
257.781	0.01033	257.938	0.00803	258.068	0.00756
258.202	0.01034	258.324	0.00802	258.46	0.00755
258.61	0.01036	258.698	0.00804	258.822	0.00755
258.996	0.01035	259.107	0.00804	259.23	0.00756
259.42	0.01035	259.512	0.00803	259.599	0.00756
259.799	0.01034	259.933	0.00804	259.967	0.00757
260.196	0.01034	260.328	0.00804	260.333	0.00757
260.6	0.01035	260.699	0.00806	260.71	0.00756
260.985	0.01037	261.079	0.00805	261.147	0.00759
261.366	0.01035	261.468	0.00805	261.557	0.00758
261.762	0.01036	261.85	0.00805	261.914	0.00759
262.209	0.01036	262.233	0.00806	262.295	0.00759
262.642	0.01035	262.643	0.00805	262.676	0.00758
263.034	0.01036	263.013	0.00806	263.074	0.00758
263.429	0.01037	263.396	0.00807	263.451	0.00759
263.857	0.01037	263.771	0.00806	263.858	0.00759
264.251	0.01037	264.189	0.00806	264.228	0.00759
264.672	0.01038	264.613	0.00807	264.6	0.00759
265.096	0.01036	265.028	0.00806	265.047	0.00759
265.502	0.01037	265.444	0.00807	265.435	0.00759
265.934	0.01037	265.886	0.00807	265.86	0.00761
266.316	0.01037	266.271	0.00808	266.24	0.00761
266.696	0.01038	266.696	0.00808	266.61	0.00761
267.106	0.01037	267.131	0.00808	267.021	0.00761
267.54	0.01038	267.526	0.00809	267.394	0.00762
267.923	0.01038	267.907	0.00808	267.757	0.00761
268.301	0.01036	268.292	0.0081	268.163	0.00762
268.683	0.01038	268.683	0.0081	268.559	0.00762
269.068	0.01037	269.085	0.0081	268.937	0.00763
269.456	0.01038	269.465	0.00811	269.301	0.00762
269.833	0.01038	269.865	0.00809	269.75	0.00763
270.205	0.01038	270.261	0.00811	270.183	0.00763
270.603	0.01039	270.704	0.00809	270.589	0.00763
270.994	0.0104	271.129	0.00811	270.995	0.00764
271.419	0.01038	271.539	0.00812	271.444	0.00763
271.817	0.01038	271.98	0.00812	271.808	0.00764
272.206	0.01039	272.417	0.00811	272.189	0.00764
272.592	0.01038	272.877	0.00812	272.594	0.00765
272.997	0.01038	273.269	0.00812	272.978	0.00765
273.407	0.01039	273.636	0.00812	273.423	0.00766
273.798	0.01039	274.024	0.00813	273.811	0.00765
274.182	0.01038	274.412	0.00813	274.254	0.00765
274.603	0.01039	274.807	0.00813	274.629	0.00767
275.022	0.01039	275.236	0.00814	274.987	0.00767
275.396	0.01039	275.629	0.00814	275.441	0.00766
275.793	0.0104	276.037	0.00813	275.847	0.00767
276.222	0.0104	276.483	0.00814	276.257	0.00766
276.658	0.01039	276.929	0.00814	276.64	0.00767
277.057	0.0104	277.36	0.00814	277.073	0.00766
277.487	0.0104	277.808	0.00815	277.527	0.00767
277.863	0.01039	278.258	0.00815	277.961	0.00768
278.271	0.0104	278.636	0.00815	278.346	0.00768
278.656	0.0104	279.034	0.00815	278.78	0.00768
279.071	0.01039	279.469	0.00815	279.21	0.00769
279.513	0.01039	279.9	0.00817	279.622	0.00768
279.884	0.01041	280.287	0.00816	280.06	0.00768
280.272	0.01042	280.668	0.00817	280.442	0.00768
280.637	0.0104	281.028	0.00816	280.825	0.0077
281.055	0.01039	281.438	0.00817	281.213	0.00771
281.457	0.01041	281.806	0.00817	281.646	0.0077
281.843	0.0104	282.2	0.00818	282.053	0.0077
282.241	0.0104	282.588	0.00817	282.456	0.0077
282.626	0.01041	283.007	0.00818	282.818	0.00769
282.999	0.01041	283.442	0.00818	283.222	0.0077
283.404	0.01041	283.88	0.00817	283.641	0.00771
283.787	0.01041	284.273	0.00819	284.051	0.00771
284.189	0.0104	284.697	0.00819	284.439	0.00769
284.573	0.01041	285.079	0.00819	284.859	0.00771
284.952	0.0104	285.482	0.00819	285.23	0.00772
285.356	0.01041	285.912	0.00818	285.625	0.00771
285.727	0.0104	286.287	0.0082	286.035	0.00772
286.108	0.01042	286.666	0.00819	286.457	0.00773
286.492	0.01041	287.027	0.0082	286.846	0.00772
286.885	0.01041	287.426	0.0082	287.242	0.00773
287.278	0.01041	287.811	0.0082	287.645	0.00773
287.651	0.01041	288.2	0.0082	288.034	0.00774
288.089	0.01042	288.625	0.00819	288.423	0.00772
288.487	0.01041	289.022	0.0082	288.805	0.00774
288.868	0.01042	289.409	0.00821	289.181	0.00774
289.258	0.01042	289.838	0.00822	289.619	0.00774
289.7	0.0104	290.235	0.00822	290.05	0.00773
290.094	0.01041	290.618	0.00822	290.477	0.00775
290.47	0.0104	290.983	0.00821	290.871	0.00774
290.854	0.01041	291.367	0.00821	291.298	0.00775
291.249	0.0104	291.799	0.00822	291.762	0.00775
291.709	0.01041	292.167	0.00822	292.149	0.00774
292.087	0.0104	292.546	0.00822	292.506	0.00776
292.471	0.01041	292.92	0.00823	292.906	0.00776
292.844	0.01041	293.28	0.00823	293.354	0.00776
293.24	0.01041	293.68	0.00823	293.808	0.00776
293.66	0.01041	294.081	0.00824	294.174	0.00777
294.061	0.01041	294.459	0.00823	294.564	0.00777
294.52	0.01042	294.903	0.00824	294.944	0.00776
294.906	0.01042	295.293	0.00823	295.329	0.00778
295.337	0.01041	295.698	0.00823	295.685	0.00777
295.757	0.0104	296.115	0.00824	296.107	0.00777
296.167	0.0104	296.521	0.00824	296.537	0.00776
296.57	0.0104	296.928	0.00824	296.956	0.00778
296.987	0.0104	297.377	0.00825	297.355	0.00777
297.378	0.0104	297.769	0.00826	297.717	0.00778
297.766	0.01042	298.168	0.00826	298.084	0.00779
298.221	0.01039	298.559	0.00825	298.474	0.00779
298.59	0.0104	299.001	0.00826	298.909	0.00779
298.99	0.01039	299.382	0.00825	299.304	0.00779
299.406	0.01038	299.811	0.00826	299.7	0.00778
299.804	0.0104	300.202	0.00826	300.054	0.00779
300.184	0.01039	300.587	0.00826	300.445	0.00779
300.57	0.01039	300.973	0.00826	300.85	0.00779
300.978	0.01039	301.343	0.00827	301.212	0.0078
301.415	0.01039	301.718	0.00826	301.59	0.00781
301.822	0.01038	302.102	0.00827	302.004	0.0078
302.264	0.01037	302.488	0.00827	302.379	0.00779
302.679	0.01038	302.873	0.00827	302.762	0.0078
303.114	0.01037	303.299	0.00827	303.177	0.00782
303.494	0.01037	303.729	0.00829	303.553	0.00781
303.946	0.01036	304.12	0.00828	303.988	0.00781
304.355	0.01037	304.509	0.00828	304.403	0.00781
304.759	0.01036	304.875	0.00827	304.817	0.00781
305.167	0.01036	305.277	0.00828	305.204	0.00781
305.574	0.01037	305.665	0.00829	305.573	0.00781
305.937	0.01035	306.073	0.0083	305.954	0.00782
306.318	0.01035	306.489	0.0083	306.326	0.00781
306.7	0.01035	306.903	0.00829	306.714	0.00783
307.078	0.01035	307.305	0.00829	307.104	0.00782
307.512	0.01035	307.669	0.00828	307.455	0.00783
307.926	0.01034	308.043	0.0083	307.857	0.00783
308.367	0.01033	308.491	0.0083	308.24	0.00782
308.758	0.01034	308.958	0.00829	308.668	0.00783
309.184	0.01033	309.368	0.00829	309.073	0.00782
309.584	0.01033	309.808	0.00831	309.502	0.00783
309.976	0.01033	310.238	0.00831	309.917	0.00784
310.419	0.01031	310.654	0.00831	310.354	0.00783
310.81	0.01031	311.075	0.0083	310.804	0.00785
311.206	0.01031	311.474	0.0083	311.234	0.00783
311.599	0.0103	311.887	0.00831	311.664	0.00784
312.031	0.0103	312.263	0.00831	312.029	0.00784
312.449	0.01029	312.723	0.0083	312.45	0.00785
312.81	0.0103	313.162	0.00831	312.835	0.00785
313.206	0.01028	313.546	0.00831	313.234	0.00785
313.573	0.01028	313.932	0.00831	313.706	0.00786
313.998	0.01028	314.341	0.00832	314.135	0.00785
314.419	0.01026	314.724	0.00831	314.516	0.00785
314.795	0.01025	315.102	0.00831	314.886	0.00785
315.154	0.01025	315.518	0.00831	315.328	0.00786
315.539	0.01025	315.967	0.00832	315.736	0.00787
315.924	0.01025	316.417	0.00833	316.166	0.00786
316.369	0.01024	316.846	0.00832	316.571	0.00787
316.819	0.01024	317.275	0.00832	316.97	0.00786
317.209	0.01022	317.659	0.00834	317.398	0.00787
317.587	0.01022	318.043	0.00833	317.788	0.00787
317.961	0.01022	318.415	0.00833	318.18	0.00786
318.361	0.01022	318.824	0.00835	318.56	0.00788
318.772	0.0102	319.246	0.00833	318.943	0.00788
319.165	0.01019	319.636	0.00835	319.347	0.00788
319.584	0.01019	320.047	0.00833	319.772	0.00787
320.003	0.01018	320.429	0.00834	320.19	0.00789
320.423	0.01018	320.861	0.00833	320.604	0.00789
320.803	0.01017	321.257	0.00832	321.027	0.00786
321.207	0.01017	321.628	0.00833	321.463	0.00787
321.647	0.01016	322.055	0.00833	321.867	0.00789
322.047	0.01014	322.467	0.00833	322.302	0.00788
322.454	0.01013	322.867	0.00834	322.679	0.00789
322.842	0.01012	323.236	0.00834	323.058	0.00788
323.212	0.01012	323.624	0.00835	323.419	0.00789
323.625	0.0101	323.984	0.00835	323.81	0.00789
324.031	0.0101	324.389	0.00834	324.185	0.0079
324.427	0.01009	324.783	0.00835	324.575	0.00789
324.809	0.01009	325.167	0.00835	324.96	0.0079
325.23	0.01009	325.571	0.00836	325.323	0.0079
325.619	0.01007	326.006	0.00835	325.711	0.0079
326.007	0.01006	326.406	0.00835	326.091	0.00789
326.393	0.01005	326.769	0.00834	326.526	0.0079
326.791	0.01004	327.153	0.00837	326.923	0.0079
327.239	0.01004	327.545	0.00834	327.349	0.00791
327.669	0.01002	327.949	0.00836	327.719	0.0079
328.067	0.01001	328.369	0.00835	328.115	0.0079
328.467	0.01001	328.748	0.00835	328.514	0.0079
328.875	0.00999	329.188	0.00837	328.918	0.0079
329.284	0.00997	329.57	0.00837	329.283	0.00791
329.689	0.00997	330.014	0.00836	329.729	0.00792
330.136	0.00997	330.454	0.00837	330.165	0.00793
330.592	0.00995	330.854	0.00836	330.555	0.00791
330.944	0.00995	331.22	0.00836	330.939	0.00791
331.328	0.00994	331.623	0.00836	331.346	0.00791
331.721	0.00992	332.012	0.00837	331.745	0.00792
332.176	0.00991	332.387	0.00836	332.117	0.00792
332.577	0.00991	332.794	0.00836	332.501	0.0079
333.016	0.0099	333.215	0.00837	332.911	0.00793
333.445	0.00988	333.582	0.00837	333.299	0.00791
333.847	0.00987	334.007	0.00836	333.735	0.00792
334.269	0.00987	334.411	0.00838	334.186	0.00792
334.633	0.00985	334.823	0.00837	334.638	0.00794
335.031	0.00984	335.233	0.00837	335.034	0.00792
335.469	0.00983	335.625	0.00837	335.454	0.00792
335.884	0.00983	335.986	0.00838	335.876	0.00793
336.273	0.0098	336.428	0.0084	336.246	0.00794
336.679	0.0098	336.861	0.00836	336.623	0.00793
337.07	0.0098	337.26	0.00837	337.027	0.00793
337.474	0.00978	337.652	0.00837	337.479	0.00793
337.883	0.00977	338.099	0.00837	337.925	0.00793
338.326	0.00976	338.468	0.00839	338.321	0.00793
338.731	0.00974	338.847	0.00837	338.741	0.00792
339.113	0.00974	339.269	0.00838	339.164	0.00794
339.48	0.00973	339.658	0.00837	339.618	0.00793
339.874	0.00971	340.062	0.00837	340.007	0.00794
340.263	0.0097	340.429	0.00839	340.438	0.00793
340.648	0.00971	340.827	0.00837	340.84	0.00794
341.039	0.00968	341.194	0.00838	341.264	0.00793
341.447	0.00967	341.57	0.00837	341.652	0.00793
341.881	0.00966	341.967	0.00838	342.043	0.00794
342.281	0.00965	342.414	0.00838	342.436	0.00795
342.651	0.00964	342.864	0.00838	342.831	0.00794
343.05	0.00962	343.285	0.00839	343.212	0.00795
343.419	0.00963	343.684	0.00838	343.676	0.00793
343.82	0.00959	344.106	0.00837	344.104	0.00794
344.182	0.00959	344.523	0.00837	344.524	0.00794
344.586	0.00958	344.928	0.00838	344.909	0.00795
345.003	0.00956	345.368	0.00838	345.319	0.00795
345.392	0.00956	345.764	0.00838	345.746	0.00795
345.785	0.00953	346.179	0.00839	346.171	0.00794
346.174	0.00953	346.549	0.00838	346.534	0.00794
346.535	0.00951	346.921	0.00839	346.916	0.00795
346.933	0.00951	347.3	0.00837	347.303	0.00795
347.356	0.0095	347.688	0.00838	347.708	0.00795
347.784	0.00948	348.113	0.00838	348.093	0.00794
348.241	0.00945	348.552	0.00835	348.522	0.00795
348.609	0.00945	348.949	0.00837	348.931	0.00794
348.982	0.00943	349.356	0.00838	349.368	0.00795
349.363	0.00941	349.715	0.00837	349.758	0.00795
349.741	0.00941	350.041	0.00838	350.125	0.00796
350.073	0.00939	350.265	0.00837	350.311	0.00795
350.285	0.00938
