# Supplementary material for: Absence of near-ambient superconductivity in LuH2±xNy
Source: Nature. 2023 May 11;620(7972):72–7. doi: 10.1038/s41586-023-06162-w (PMC10396964; doi:10.1038/s41586-023-06162-w)
Supplement: Supplementary file 11 — Source Data Extended Data Fig. 8 [file 41586_2023_6162_MOESM11_ESM.xlsx]

## Sheet: Sheet1
T	M		T	M
K	emu		K	emu
	background-zfc			background-fc
100.043	-1.28546e-05		100.09	-1.19296e-05
100.183	-1.27728e-05		100.174	-1.18822e-05
100.337	-1.27743e-05		100.328	-1.18942e-05
100.535	-1.27042e-05		100.572	-1.18908e-05
100.738	-1.27859e-05		100.868	-1.18882e-05
100.951	-1.27084e-05		101.19	-1.19055e-05
101.146	-1.27404e-05		101.525	-1.1938e-05
101.337	-1.2764e-05		101.875	-1.19216e-05
101.523	-1.28259e-05		102.251	-1.19395e-05
101.694	-1.27848e-05		102.626	-1.19462e-05
101.874	-1.27943e-05		103.256	-1.20143e-05
102.044	-1.27886e-05		103.594	-1.19927e-05
102.207	-1.27614e-05		103.942	-1.20248e-05
102.384	-1.28175e-05		104.292	-1.20472e-05
102.582	-1.28059e-05		104.683	-1.20749e-05
102.772	-1.27902e-05		105.067	-1.21354e-05
102.946	-1.2805e-05		105.416	-1.21113e-05
103.147	-1.28749e-05		105.798	-1.20746e-05
103.317	-1.27961e-05		106.177	-1.21225e-05
103.464	-1.28262e-05		106.51	-1.21397e-05
103.63	-1.28005e-05		106.879	-1.21404e-05
103.807	-1.28285e-05		107.257	-1.21666e-05
103.978	-1.28686e-05		107.869	-1.21324e-05
104.168	-1.28391e-05		108.23	-1.21824e-05
104.365	-1.28399e-05		108.626	-1.21881e-05
104.556	-1.28545e-05		109.011	-1.22047e-05
104.745	-1.29232e-05		109.365	-1.22118e-05
105.019	-1.28538e-05		109.724	-1.22035e-05
105.164	-1.28773e-05		110.112	-1.22106e-05
105.322	-1.28789e-05		110.51	-1.22588e-05
105.489	-1.2897e-05		110.868	-1.22525e-05
105.667	-1.28912e-05		111.213	-1.22656e-05
105.845	-1.28897e-05		111.617	-1.22619e-05
106.018	-1.28915e-05		112.209	-1.2279e-05
106.185	-1.28956e-05		112.55	-1.22944e-05
106.371	-1.29264e-05		112.905	-1.23237e-05
106.545	-1.28985e-05		113.257	-1.23347e-05
106.729	-1.2927e-05		113.596	-1.23279e-05
106.906	-1.29364e-05		113.928	-1.23257e-05
107.084	-1.29239e-05		114.297	-1.23409e-05
107.257	-1.29241e-05		114.66	-1.23703e-05
107.458	-1.29448e-05		115.026	-1.23648e-05
107.643	-1.29391e-05		115.424	-1.23854e-05
107.811	-1.29428e-05		115.772	-1.2386e-05
107.989	-1.29338e-05		116.426	-1.2406e-05
108.185	-1.29551e-05		116.803	-1.24354e-05
108.361	-1.29256e-05		117.162	-1.24162e-05
108.538	-1.2955e-05		117.52	-1.24215e-05
108.712	-1.2964e-05		117.856	-1.24395e-05
108.91	-1.29737e-05		118.215	-1.245e-05
109.095	-1.29779e-05		118.601	-1.24692e-05
109.275	-1.29778e-05		118.993	-1.24864e-05
109.462	-1.29893e-05		119.371	-1.24868e-05
109.632	-1.29929e-05		119.755	-1.25205e-05
109.932	-1.29724e-05		120.336	-1.25254e-05
110.106	-1.29767e-05		120.705	-1.25163e-05
110.29	-1.30324e-05		121.051	-1.25324e-05
110.468	-1.29794e-05		121.439	-1.25052e-05
110.621	-1.30201e-05		121.839	-1.2543e-05
110.779	-1.30048e-05		122.2	-1.26035e-05
110.949	-1.29792e-05		122.544	-1.26257e-05
111.135	-1.30262e-05		122.886	-1.25612e-05
111.323	-1.29939e-05		123.251	-1.2608e-05
111.503	-1.30173e-05		123.569	-1.26178e-05
111.686	-1.30036e-05		124.149	-1.26163e-05
111.87	-1.30686e-05		124.498	-1.26242e-05
112.029	-1.30127e-05		124.854	-1.26442e-05
112.188	-1.30458e-05		125.224	-1.26388e-05
112.345	-1.30469e-05		125.599	-1.26421e-05
112.514	-1.30097e-05		125.941	-1.26772e-05
112.7	-1.30546e-05		126.322	-1.26601e-05
112.901	-1.30363e-05		126.714	-1.26736e-05
113.089	-1.3052e-05		127.05	-1.26972e-05
113.264	-1.30413e-05		127.44	-1.27127e-05
113.445	-1.30938e-05		128.102	-1.27264e-05
113.61	-1.30428e-05		128.471	-1.27419e-05
113.759	-1.30648e-05		128.871	-1.27391e-05
113.931	-1.30888e-05		129.251	-1.2778e-05
114.092	-1.30431e-05		129.572	-1.27717e-05
114.274	-1.30539e-05		129.937	-1.2785e-05
114.601	-1.3039e-05		130.349	-1.2796e-05
114.78	-1.30853e-05		130.684	-1.27985e-05
114.969	-1.31003e-05		131.083	-1.27994e-05
115.169	-1.3067e-05		131.737	-1.28211e-05
115.348	-1.3098e-05		132.103	-1.28221e-05
115.528	-1.30992e-05		132.45	-1.28499e-05
115.711	-1.30882e-05		132.823	-1.28408e-05
115.891	-1.31199e-05		133.204	-1.28531e-05
116.07	-1.30612e-05		133.537	-1.28634e-05
116.25	-1.31266e-05		133.919	-1.28746e-05
116.439	-1.30994e-05		134.316	-1.28839e-05
116.621	-1.31165e-05		134.666	-1.28982e-05
116.794	-1.31361e-05		135.302	-1.29122e-05
116.973	-1.31295e-05		135.695	-1.29182e-05
117.153	-1.31457e-05		136.049	-1.29308e-05
117.318	-1.31489e-05		136.418	-1.29389e-05
117.487	-1.31482e-05		136.783	-1.29475e-05
117.675	-1.31267e-05		137.126	-1.29746e-05
117.864	-1.31478e-05		137.49	-1.29697e-05
118.048	-1.31371e-05		137.892	-1.29673e-05
118.234	-1.31308e-05		138.534	-1.29742e-05
118.407	-1.31274e-05		138.889	-1.30239e-05
118.581	-1.31473e-05		139.238	-1.30171e-05
118.773	-1.31347e-05		139.604	-1.30559e-05
119.077	-1.31739e-05		139.985	-1.30209e-05
119.236	-1.3124e-05		140.37	-1.30394e-05
119.387	-1.31585e-05		140.721	-1.30598e-05
119.561	-1.31818e-05		141.112	-1.30485e-05
119.726	-1.31518e-05		141.749	-1.30636e-05
119.909	-1.31679e-05		142.107	-1.30953e-05
120.102	-1.31627e-05		142.451	-1.3104e-05
120.309	-1.31719e-05		142.84	-1.31161e-05
120.499	-1.31856e-05		143.238	-1.31238e-05
120.678	-1.32269e-05		143.599	-1.31697e-05
120.837	-1.31631e-05		143.931	-1.31517e-05
120.987	-1.31959e-05		144.238	-1.31523e-05
121.141	-1.322e-05		144.587	-1.31485e-05
121.312	-1.3179e-05		145.234	-1.3161e-05
121.489	-1.32325e-05		145.592	-1.31663e-05
121.674	-1.32042e-05		145.931	-1.31818e-05
121.872	-1.31864e-05		146.311	-1.31889e-05
122.066	-1.32237e-05		146.695	-1.31937e-05
122.26	-1.32271e-05		147.044	-1.32127e-05
122.429	-1.32071e-05		147.39	-1.32069e-05
122.585	-1.32125e-05		147.727	-1.3244e-05
122.756	-1.32185e-05		148.359	-1.32491e-05
122.93	-1.32254e-05		148.725	-1.32412e-05
123.242	-1.32329e-05		149.055	-1.32623e-05
123.415	-1.32167e-05		149.413	-1.32723e-05
123.597	-1.32247e-05		149.786	-1.32827e-05
123.782	-1.32129e-05		150.127	-1.32891e-05
123.958	-1.32279e-05		150.495	-1.3296e-05
124.129	-1.32449e-05		150.871	-1.33131e-05
124.31	-1.3251e-05		151.461	-1.33531e-05
124.486	-1.32383e-05		151.788	-1.33342e-05
124.658	-1.32686e-05		152.145	-1.33828e-05
124.84	-1.32311e-05		152.509	-1.33444e-05
125.028	-1.3244e-05		152.85	-1.33261e-05
125.214	-1.32533e-05		153.19	-1.33546e-05
125.41	-1.32546e-05		153.557	-1.33694e-05
125.589	-1.3256e-05		153.917	-1.33612e-05
125.768	-1.3273e-05		154.504	-1.33865e-05
125.925	-1.32985e-05		154.854	-1.34047e-05
126.101	-1.32747e-05		155.205	-1.34108e-05
126.276	-1.32832e-05		155.565	-1.33967e-05
126.468	-1.32737e-05		155.909	-1.34365e-05
126.651	-1.32794e-05		156.255	-1.3443e-05
126.836	-1.32773e-05		156.587	-1.34286e-05
127.157	-1.32736e-05		156.908	-1.344e-05
127.328	-1.32806e-05		157.512	-1.3448e-05
127.507	-1.32703e-05		157.852	-1.34879e-05
127.687	-1.3298e-05		158.19	-1.34761e-05
127.871	-1.32982e-05		158.53	-1.34746e-05
128.044	-1.32913e-05		158.888	-1.35049e-05
128.222	-1.32987e-05		159.258	-1.35093e-05
128.411	-1.33251e-05		159.599	-1.35011e-05
128.588	-1.32935e-05		159.94	-1.3523e-05
128.761	-1.33489e-05		160.566	-1.35417e-05
128.947	-1.3301e-05		160.942	-1.35357e-05
129.132	-1.33234e-05		161.296	-1.35589e-05
129.307	-1.33072e-05		161.687	-1.35678e-05
129.506	-1.33148e-05		162.089	-1.35752e-05
129.688	-1.33299e-05		162.445	-1.35808e-05
129.866	-1.33356e-05		162.79	-1.3623e-05
130.03	-1.3357e-05		163.375	-1.36066e-05
130.217	-1.33137e-05		163.73	-1.36167e-05
130.406	-1.33466e-05		164.105	-1.36338e-05
130.581	-1.33567e-05		164.43	-1.36355e-05
130.774	-1.33369e-05		164.789	-1.36289e-05
131.099	-1.33758e-05		165.148	-1.36697e-05
131.261	-1.33366e-05		165.536	-1.36636e-05
131.418	-1.33499e-05		166.182	-1.36749e-05
131.595	-1.33623e-05		166.518	-1.36764e-05
131.776	-1.33765e-05		166.859	-1.36939e-05
131.944	-1.33768e-05		167.241	-1.36826e-05
132.127	-1.33391e-05		167.607	-1.37365e-05
132.32	-1.33581e-05		167.955	-1.37418e-05
132.491	-1.33849e-05		168.347	-1.3767e-05
132.661	-1.3376e-05		168.996	-1.37685e-05
132.858	-1.3368e-05		169.341	-1.37832e-05
133.063	-1.33749e-05		169.696	-1.38024e-05
133.247	-1.33548e-05		170.052	-1.37686e-05
133.45	-1.34545e-05		170.403	-1.37797e-05
133.608	-1.33799e-05		170.759	-1.37846e-05
133.757	-1.33898e-05		171.108	-1.37883e-05
133.931	-1.34162e-05		171.735	-1.37954e-05
134.092	-1.33858e-05		172.103	-1.38136e-05
134.273	-1.34181e-05		172.442	-1.38684e-05
134.481	-1.33928e-05		172.777	-1.38738e-05
134.809	-1.33925e-05		173.105	-1.38205e-05
134.996	-1.3396e-05		173.446	-1.38469e-05
135.166	-1.34275e-05		173.818	-1.38472e-05
135.341	-1.33914e-05		174.43	-1.38651e-05
135.552	-1.34149e-05		174.773	-1.38452e-05
135.724	-1.34161e-05		175.131	-1.38877e-05
135.89	-1.34422e-05		175.529	-1.39092e-05
136.077	-1.33922e-05		175.903	-1.3904e-05
136.271	-1.34291e-05		176.249	-1.39291e-05
136.453	-1.34308e-05		176.606	-1.3925e-05
136.623	-1.34398e-05		177.186	-1.39538e-05
136.824	-1.34272e-05		177.525	-1.39354e-05
137.027	-1.34239e-05		177.866	-1.3963e-05
137.207	-1.34605e-05		178.193	-1.39741e-05
137.387	-1.34347e-05		178.527	-1.39826e-05
137.577	-1.34365e-05		178.902	-1.39782e-05
137.742	-1.34638e-05		179.279	-1.39809e-05
137.915	-1.34464e-05		179.907	-1.39958e-05
138.235	-1.34571e-05		180.256	-1.39937e-05
138.403	-1.342e-05		180.594	-1.40323e-05
138.589	-1.34854e-05		180.943	-1.40485e-05
138.783	-1.34194e-05		181.3	-1.40662e-05
138.98	-1.34686e-05		181.636	-1.40549e-05
139.162	-1.34285e-05		181.988	-1.40589e-05
139.35	-1.34813e-05		182.596	-1.40828e-05
139.507	-1.34978e-05		182.931	-1.40795e-05
139.686	-1.34306e-05		183.274	-1.40845e-05
139.879	-1.34946e-05		183.634	-1.41157e-05
140.059	-1.34679e-05		184	-1.40897e-05
140.256	-1.34833e-05		184.353	-1.41247e-05
140.449	-1.34867e-05		184.966	-1.41331e-05
140.623	-1.35084e-05		185.324	-1.41449e-05
140.808	-1.34869e-05		185.656	-1.41067e-05
141.007	-1.34663e-05		185.973	-1.41287e-05
141.212	-1.34692e-05		186.3	-1.41782e-05
141.385	-1.35275e-05		186.67	-1.41562e-05
141.686	-1.34769e-05		187.336	-1.41869e-05
141.843	-1.3504e-05		187.682	-1.42196e-05
142.029	-1.35132e-05		188.036	-1.4207e-05
142.213	-1.35296e-05		188.393	-1.42579e-05
142.392	-1.35025e-05		188.729	-1.4248e-05
142.577	-1.35272e-05		189.075	-1.41952e-05
142.74	-1.35344e-05		189.421	-1.42177e-05
142.901	-1.35133e-05		189.999	-1.42468e-05
143.094	-1.35123e-05		190.345	-1.42843e-05
143.286	-1.35273e-05		190.686	-1.4209e-05
143.465	-1.3535e-05		191.021	-1.43219e-05
143.649	-1.3527e-05		191.358	-1.42827e-05
143.855	-1.35588e-05		191.687	-1.42695e-05
144.036	-1.35399e-05		192.033	-1.43264e-05
144.222	-1.35375e-05		192.594	-1.43963e-05
144.418	-1.35242e-05		192.923	-1.43826e-05
144.615	-1.36185e-05		193.248	-1.43773e-05
144.775	-1.35588e-05		193.586	-1.43551e-05
145.05	-1.35991e-05		193.914	-1.437e-05
145.236	-1.35447e-05		194.261	-1.43761e-05
145.406	-1.35816e-05		194.84	-1.44357e-05
145.585	-1.35421e-05		195.159	-1.43616e-05
145.776	-1.35689e-05		195.463	-1.43288e-05
145.958	-1.35645e-05		195.78	-1.43581e-05
146.142	-1.35563e-05		196.12	-1.43706e-05
146.321	-1.35545e-05		196.457	-1.4424e-05
146.484	-1.35891e-05		196.804	-1.43688e-05
146.661	-1.35903e-05		197.42	-1.44776e-05
146.85	-1.35621e-05		197.764	-1.44505e-05
147.017	-1.3601e-05		198.102	-1.44728e-05
147.207	-1.35587e-05		198.456	-1.44789e-05
147.387	-1.35748e-05		198.804	-1.44945e-05
147.565	-1.35637e-05		199.155	-1.44847e-05
147.77	-1.36066e-05		199.774	-1.45143e-05
148.099	-1.35709e-05		200.124	-1.45293e-05
148.273	-1.35801e-05		200.461	-1.45158e-05
148.464	-1.35712e-05		200.82	-1.45506e-05
148.664	-1.36285e-05		201.158	-1.45451e-05
148.838	-1.35968e-05		201.51	-1.45414e-05
149.017	-1.36167e-05		202.125	-1.45117e-05
149.21	-1.35927e-05		202.464	-1.45648e-05
149.398	-1.36444e-05		202.803	-1.45895e-05
149.594	-1.36019e-05		203.133	-1.45965e-05
149.786	-1.36121e-05		203.476	-1.46016e-05
149.973	-1.36655e-05		203.823	-1.46108e-05
150.156	-1.36437e-05		204.429	-1.46216e-05
150.334	-1.36211e-05		204.757	-1.46294e-05
150.519	-1.36441e-05		205.095	-1.46193e-05
150.707	-1.36282e-05		205.44	-1.46382e-05
150.869	-1.36403e-05		205.78	-1.46674e-05
151.076	-1.36529e-05		206.117	-1.46824e-05
151.425	-1.36332e-05		206.717	-1.4668e-05
151.603	-1.36353e-05		207.026	-1.46911e-05
151.793	-1.36502e-05		207.361	-1.4647e-05
151.987	-1.36265e-05		207.707	-1.47157e-05
152.155	-1.36652e-05		208.021	-1.47219e-05
152.342	-1.3674e-05		208.345	-1.47551e-05
152.531	-1.36331e-05		208.909	-1.47127e-05
152.703	-1.3679e-05		209.22	-1.47921e-05
152.893	-1.36769e-05		209.531	-1.473e-05
153.11	-1.36681e-05		209.849	-1.47472e-05
153.319	-1.36732e-05		210.181	-1.47579e-05
153.51	-1.36972e-05		210.527	-1.47789e-05
153.704	-1.36824e-05		211.124	-1.47879e-05
153.877	-1.36726e-05		211.456	-1.48041e-05
154.054	-1.36718e-05		211.805	-1.48063e-05
154.252	-1.36924e-05		212.159	-1.48242e-05
154.553	-1.36915e-05		212.504	-1.48496e-05
154.713	-1.36775e-05		212.849	-1.48304e-05
154.871	-1.37159e-05		213.477	-1.48525e-05
155.042	-1.36771e-05		213.829	-1.48593e-05
155.205	-1.36655e-05		214.165	-1.48721e-05
155.384	-1.37232e-05		214.509	-1.48772e-05
155.568	-1.37003e-05		214.867	-1.48561e-05
155.727	-1.37216e-05		215.216	-1.49348e-05
155.9	-1.37566e-05		215.856	-1.48668e-05
156.086	-1.37105e-05		216.206	-1.49239e-05
156.287	-1.36978e-05		216.536	-1.49092e-05
156.491	-1.37353e-05		216.887	-1.49659e-05
156.664	-1.37951e-05		217.237	-1.49285e-05
156.821	-1.36878e-05		217.574	-1.49361e-05
156.989	-1.37435e-05		218.191	-1.4944e-05
157.169	-1.37396e-05		218.521	-1.49241e-05
157.332	-1.3733e-05		218.851	-1.4941e-05
157.642	-1.37639e-05		219.185	-1.49555e-05
157.828	-1.37023e-05		219.525	-1.49526e-05
158.018	-1.37241e-05		219.86	-1.49612e-05
158.226	-1.37527e-05		220.479	-1.49473e-05
158.399	-1.37632e-05		220.813	-1.49986e-05
158.571	-1.37448e-05		221.147	-1.49748e-05
158.754	-1.37554e-05		221.487	-1.49985e-05
158.936	-1.37535e-05		221.828	-1.50155e-05
159.116	-1.37799e-05		222.171	-1.50321e-05
159.303	-1.37648e-05		222.763	-1.49949e-05
159.48	-1.37772e-05		223.071	-1.50104e-05
159.659	-1.37384e-05		223.392	-1.50164e-05
159.824	-1.37932e-05		223.739	-1.50719e-05
160.007	-1.38006e-05		224.067	-1.49859e-05
160.211	-1.3765e-05		224.38	-1.50303e-05
160.547	-1.37979e-05		224.967	-1.50407e-05
160.727	-1.37857e-05		225.286	-1.50664e-05
160.885	-1.37656e-05		225.611	-1.50523e-05
161.039	-1.38084e-05		225.915	-1.5044e-05
161.201	-1.38103e-05		226.231	-1.50524e-05
161.375	-1.37969e-05		226.554	-1.50664e-05
161.556	-1.38129e-05		227.148	-1.50784e-05
161.744	-1.37844e-05		227.494	-1.50733e-05
161.958	-1.37943e-05		227.841	-1.50829e-05
162.174	-1.38181e-05		228.203	-1.50839e-05
162.345	-1.3857e-05		228.537	-1.51169e-05
162.507	-1.37753e-05		229.163	-1.50767e-05
162.653	-1.38272e-05		229.508	-1.51221e-05
162.799	-1.38394e-05		229.851	-1.50894e-05
162.97	-1.38451e-05		230.205	-1.51175e-05
163.134	-1.38341e-05		230.574	-1.51137e-05
163.445	-1.38023e-05		231.194	-1.51107e-05
163.615	-1.37998e-05		231.519	-1.51319e-05
163.786	-1.38365e-05		231.857	-1.51349e-05
163.96	-1.38478e-05		232.213	-1.51378e-05
164.17	-1.3834e-05		232.572	-1.51544e-05
164.376	-1.38488e-05		233.197	-1.51314e-05
164.546	-1.3831e-05		233.525	-1.51504e-05
164.714	-1.3862e-05		233.881	-1.51549e-05
164.878	-1.38127e-05		234.248	-1.51502e-05
165.042	-1.38809e-05		234.607	-1.51617e-05
165.215	-1.38731e-05		235.217	-1.51729e-05
165.404	-1.38632e-05		235.573	-1.51509e-05
165.577	-1.38852e-05		235.928	-1.51521e-05
165.755	-1.38693e-05		236.293	-1.52021e-05
165.936	-1.388e-05		236.65	-1.51853e-05
166.272	-1.38543e-05		237.266	-1.51756e-05
166.455	-1.39046e-05		237.592	-1.51856e-05
166.634	-1.38861e-05		237.933	-1.51775e-05
166.848	-1.38511e-05		238.273	-1.51941e-05
167.039	-1.38958e-05		238.601	-1.51982e-05
167.227	-1.3915e-05		239.221	-1.52177e-05
167.408	-1.38549e-05		239.559	-1.52004e-05
167.565	-1.39366e-05		239.891	-1.52129e-05
167.719	-1.39198e-05		240.218	-1.52188e-05
167.879	-1.38885e-05		240.542	-1.51998e-05
168.049	-1.39199e-05		241.143	-1.5195e-05
168.246	-1.39002e-05		241.473	-1.52247e-05
168.444	-1.39314e-05		241.799	-1.52283e-05
168.623	-1.39e-05		242.122	-1.52178e-05
168.803	-1.39298e-05		242.453	-1.5227e-05
169.12	-1.3921e-05		243.05	-1.52382e-05
169.285	-1.39372e-05		243.38	-1.52352e-05
169.451	-1.39077e-05		243.703	-1.52514e-05
169.616	-1.39359e-05		244.02	-1.52562e-05
169.807	-1.39273e-05		244.361	-1.52504e-05
169.998	-1.39509e-05		244.937	-1.5242e-05
170.163	-1.39383e-05		245.274	-1.52463e-05
170.341	-1.39219e-05		245.602	-1.52554e-05
170.511	-1.39564e-05		245.923	-1.52574e-05
170.68	-1.39592e-05		246.264	-1.52761e-05
170.851	-1.39597e-05		246.882	-1.52678e-05
171.504	-1.40075e-05		247.208	-1.52891e-05
171.795	-1.40249e-05		247.55	-1.5265e-05
171.944	-1.4043e-05		247.902	-1.52943e-05
172.088	-1.39457e-05		248.245	-1.52844e-05
172.379	-1.39828e-05		248.857	-1.52937e-05
172.544	-1.39456e-05		249.188	-1.52912e-05
172.707	-1.40046e-05		249.541	-1.5303e-05
172.875	-1.40028e-05		249.894	-1.52853e-05
173.048	-1.39754e-05		250.257	-1.53088e-05
173.219	-1.39766e-05		250.864	-1.53061e-05
173.392	-1.39783e-05		251.199	-1.53034e-05
173.596	-1.4005e-05		251.534	-1.53063e-05
173.798	-1.40014e-05		251.879	-1.52949e-05
173.988	-1.3978e-05		252.225	-1.53229e-05
174.173	-1.4015e-05		252.854	-1.52989e-05
174.488	-1.40151e-05		253.208	-1.5335e-05
174.647	-1.40202e-05		253.555	-1.5328e-05
174.809	-1.40333e-05		253.9	-1.53134e-05
174.977	-1.40276e-05		254.232	-1.53228e-05
175.15	-1.40556e-05		254.876	-1.53334e-05
175.322	-1.40104e-05		255.215	-1.53306e-05
175.496	-1.40396e-05		255.579	-1.53422e-05
175.653	-1.40437e-05		255.924	-1.53184e-05
175.813	-1.40479e-05		256.277	-1.53495e-05
175.992	-1.4069e-05		256.918	-1.53469e-05
176.182	-1.40562e-05		257.278	-1.53476e-05
176.368	-1.40157e-05		257.616	-1.53569e-05
176.54	-1.40438e-05		257.959	-1.53543e-05
176.715	-1.40106e-05		258.309	-1.53325e-05
176.895	-1.40198e-05		258.92	-1.53752e-05
177.227	-1.40002e-05		259.256	-1.53531e-05
177.405	-1.40419e-05		259.605	-1.53512e-05
177.576	-1.40459e-05		259.947	-1.53585e-05
177.738	-1.3983e-05		260.285	-1.5378e-05
177.885	-1.40489e-05		260.918	-1.53738e-05
178.034	-1.40486e-05		261.251	-1.53893e-05
178.189	-1.40605e-05		261.579	-1.5365e-05
178.359	-1.40732e-05		261.908	-1.53936e-05
178.532	-1.40507e-05		262.268	-1.53839e-05
178.706	-1.4058e-05		262.887	-1.53788e-05
178.883	-1.40656e-05		263.209	-1.53876e-05
179.053	-1.40442e-05		263.536	-1.53927e-05
179.234	-1.40775e-05		263.875	-1.53708e-05
179.415	-1.40927e-05		264.211	-1.5419e-05
179.761	-1.40617e-05		264.786	-1.53996e-05
179.936	-1.40937e-05		265.1	-1.53885e-05
180.115	-1.40942e-05		265.445	-1.54009e-05
180.317	-1.41e-05		265.782	-1.54335e-05
180.506	-1.41141e-05		266.11	-1.54221e-05
180.692	-1.4098e-05		266.665	-1.54123e-05
180.867	-1.41359e-05		266.965	-1.53985e-05
181.039	-1.40823e-05		267.285	-1.54596e-05
181.193	-1.41287e-05		267.603	-1.54285e-05
181.354	-1.41516e-05		267.916	-1.54247e-05
181.525	-1.41368e-05		268.511	-1.54258e-05
181.693	-1.41689e-05		268.826	-1.54556e-05
181.842	-1.40812e-05		269.134	-1.54064e-05
181.995	-1.41667e-05		269.447	-1.54302e-05
182.145	-1.41664e-05		269.752	-1.54457e-05
182.43	-1.41988e-05		270.324	-1.54463e-05
182.566	-1.40923e-05		270.636	-1.54619e-05
182.704	-1.41461e-05		270.951	-1.54506e-05
182.847	-1.41588e-05		271.278	-1.54625e-05
183.016	-1.41657e-05		271.597	-1.54466e-05
183.193	-1.41835e-05		272.23	-1.54647e-05
183.366	-1.41707e-05		272.565	-1.54361e-05
183.545	-1.41724e-05		272.934	-1.54545e-05
183.736	-1.41576e-05		273.276	-1.54448e-05
183.915	-1.41674e-05		273.924	-1.54637e-05
184.092	-1.42046e-05		274.275	-1.54446e-05
184.267	-1.42002e-05		274.622	-1.54545e-05
184.441	-1.41898e-05		274.977	-1.54646e-05
184.612	-1.41837e-05		275.617	-1.54837e-05
184.93	-1.42076e-05		275.963	-1.54638e-05
185.092	-1.4206e-05		276.313	-1.54738e-05
185.253	-1.41981e-05		276.655	-1.54705e-05
185.423	-1.41782e-05		277.29	-1.54736e-05
185.601	-1.42282e-05		277.649	-1.54748e-05
185.762	-1.41734e-05		278.017	-1.5488e-05
185.911	-1.42116e-05		278.371	-1.54811e-05
186.068	-1.4217e-05		279.011	-1.54975e-05
186.223	-1.42478e-05		279.352	-1.54939e-05
186.392	-1.42328e-05		279.719	-1.54798e-05
186.57	-1.41999e-05		280.09	-1.54724e-05
186.744	-1.42464e-05		280.732	-1.54984e-05
186.919	-1.42386e-05		281.083	-1.54983e-05
187.084	-1.42392e-05		281.455	-1.55258e-05
187.259	-1.42619e-05		281.824	-1.54919e-05
187.61	-1.42435e-05		282.448	-1.55045e-05
187.772	-1.42713e-05		282.815	-1.55121e-05
187.944	-1.4249e-05		283.181	-1.551e-05
188.137	-1.4297e-05		283.527	-1.5505e-05
188.329	-1.42768e-05		284.152	-1.55038e-05
188.52	-1.42774e-05		284.504	-1.5521e-05
188.706	-1.42675e-05		284.865	-1.55709e-05
188.886	-1.42808e-05		285.219	-1.54298e-05
189.062	-1.42871e-05		285.878	-1.5537e-05
189.23	-1.43064e-05		286.21	-1.55227e-05
189.401	-1.43187e-05		286.552	-1.55433e-05
189.571	-1.43267e-05		286.901	-1.55415e-05
189.736	-1.43409e-05		287.536	-1.55367e-05
190.025	-1.43113e-05		287.864	-1.55314e-05
190.174	-1.42522e-05		288.204	-1.55428e-05
190.333	-1.44317e-05		288.552	-1.55453e-05
190.491	-1.43463e-05		289.167	-1.5558e-05
190.659	-1.43066e-05		289.491	-1.55638e-05
190.834	-1.43266e-05		289.826	-1.55492e-05
191.005	-1.43314e-05		290.151	-1.55578e-05
191.172	-1.43367e-05		290.779	-1.55529e-05
191.343	-1.43761e-05		291.112	-1.55552e-05
191.534	-1.43624e-05		291.457	-1.55542e-05
191.72	-1.43523e-05		291.792	-1.55648e-05
191.898	-1.43516e-05		292.399	-1.55614e-05
192.074	-1.43761e-05		292.729	-1.55568e-05
192.399	-1.43647e-05		293.065	-1.55478e-05
192.553	-1.43728e-05		293.415	-1.5566e-05
192.722	-1.43772e-05		294.045	-1.55786e-05
192.893	-1.43542e-05		294.379	-1.55786e-05
193.052	-1.4379e-05		294.711	-1.55603e-05
193.224	-1.43628e-05		295.041	-1.55657e-05
193.379	-1.43982e-05		295.636	-1.55841e-05
193.548	-1.44029e-05		295.964	-1.55706e-05
193.727	-1.44206e-05		296.293	-1.55665e-05
193.887	-1.43709e-05		296.621	-1.55929e-05
194.028	-1.43971e-05		297.223	-1.55874e-05
194.169	-1.44323e-05		297.555	-1.55832e-05
194.319	-1.44123e-05		297.886	-1.56026e-05
194.477	-1.44342e-05		298.214	-1.55972e-05
194.795	-1.44279e-05		298.817	-1.55745e-05
194.952	-1.44333e-05		299.135	-1.55864e-05
195.129	-1.44054e-05		299.455	-1.5602e-05
195.317	-1.44499e-05		299.789	-1.56034e-05
195.5	-1.44554e-05		300.357	-1.55847e-05
195.678	-1.44568e-05		300.687	-1.55899e-05
195.852	-1.44438e-05		301.001	-1.56031e-05
196.035	-1.44367e-05		301.339	-1.56143e-05
196.218	-1.44781e-05		301.945	-1.56017e-05
196.402	-1.4458e-05		302.258	-1.55978e-05
196.589	-1.4464e-05		302.579	-1.56117e-05
196.77	-1.44695e-05		302.904	-1.562e-05
196.951	-1.4472e-05		303.484	-1.5603e-05
197.253	-1.44812e-05		303.81	-1.5604e-05
197.401	-1.44935e-05		304.127	-1.56033e-05
197.553	-1.44781e-05		304.453	-1.56533e-05
197.713	-1.45032e-05		305.013	-1.56146e-05
197.877	-1.44464e-05		305.318	-1.56169e-05
198.028	-1.45119e-05		305.638	-1.56211e-05
198.172	-1.45216e-05		305.957	-1.56818e-05
198.335	-1.45126e-05		306.521	-1.56136e-05
198.5	-1.45326e-05		306.794	-1.56028e-05
198.672	-1.45055e-05		307.097	-1.56167e-05
198.84	-1.45114e-05		307.431	-1.56512e-05
199.001	-1.45152e-05		307.958	-1.56414e-05
199.174	-1.4515e-05		308.24	-1.56177e-05
199.358	-1.45479e-05		308.556	-1.56343e-05
199.701	-1.45275e-05		308.872	-1.5649e-05
199.869	-1.45322e-05		309.431	-1.56496e-05
200.046	-1.45112e-05		309.73	-1.5629e-05
200.236	-1.45625e-05		310.046	-1.56414e-05
200.428	-1.45021e-05		310.377	-1.56357e-05
200.619	-1.45473e-05		310.961	-1.56264e-05
200.8	-1.45646e-05		311.283	-1.56391e-05
200.975	-1.45591e-05		311.605	-1.56592e-05
201.157	-1.45593e-05		311.942	-1.56627e-05
201.325	-1.45616e-05		312.551	-1.56436e-05
201.487	-1.45855e-05		312.871	-1.56554e-05
201.66	-1.45992e-05		313.207	-1.56563e-05
201.825	-1.46195e-05		313.559	-1.56783e-05
202.102	-1.45914e-05		314.184	-1.56633e-05
202.237	-1.46068e-05		314.517	-1.56789e-05
202.383	-1.46103e-05		314.864	-1.56596e-05
202.539	-1.46528e-05		315.19	-1.56668e-05
202.694	-1.45213e-05		315.817	-1.56633e-05
202.838	-1.46215e-05		316.154	-1.56597e-05
202.984	-1.46156e-05		316.494	-1.56615e-05
203.135	-1.46169e-05		316.839	-1.56708e-05
203.293	-1.46217e-05		317.465	-1.56735e-05
203.474	-1.46216e-05		317.812	-1.56602e-05
203.646	-1.46332e-05		318.15	-1.56592e-05
203.828	-1.46601e-05		318.507	-1.56707e-05
204.011	-1.46245e-05		319.148	-1.56636e-05
204.349	-1.4636e-05		319.477	-1.56814e-05
204.523	-1.46603e-05		319.811	-1.56782e-05
204.695	-1.46561e-05		320.147	-1.56663e-05
204.875	-1.46409e-05		320.774	-1.56705e-05
205.05	-1.46771e-05
205.226	-1.46564e-05
205.399	-1.46781e-05
205.568	-1.46698e-05
205.74	-1.46712e-05
205.9	-1.46521e-05
206.051	-1.46899e-05
206.21	-1.47163e-05
206.367	-1.4736e-05
206.661	-1.46685e-05
206.796	-1.47145e-05
206.94	-1.47007e-05
207.102	-1.4709e-05
207.279	-1.47381e-05
207.457	-1.47275e-05
207.633	-1.47195e-05
207.812	-1.47104e-05
207.994	-1.47092e-05
208.173	-1.47469e-05
208.36	-1.47514e-05
208.543	-1.47432e-05
208.73	-1.47416e-05
209.066	-1.47599e-05
209.225	-1.47538e-05
209.395	-1.4747e-05
209.565	-1.47568e-05
209.732	-1.47712e-05
209.903	-1.47522e-05
210.072	-1.47764e-05
210.232	-1.47972e-05
210.395	-1.47626e-05
210.559	-1.48379e-05
210.721	-1.47222e-05
210.863	-1.47968e-05
211.011	-1.47995e-05
211.312	-1.48266e-05
211.466	-1.48092e-05
211.626	-1.47848e-05
211.792	-1.4789e-05
211.959	-1.48157e-05
212.138	-1.48403e-05
212.316	-1.48064e-05
212.515	-1.48163e-05
212.703	-1.4804e-05
212.879	-1.48094e-05
213.057	-1.48431e-05
213.231	-1.4839e-05
213.557	-1.48583e-05
213.712	-1.48665e-05
213.873	-1.48463e-05
214.047	-1.48591e-05
214.224	-1.48625e-05
214.393	-1.48778e-05
214.559	-1.48885e-05
214.711	-1.48183e-05
214.849	-1.49063e-05
214.997	-1.48628e-05
215.16	-1.48978e-05
215.33	-1.49007e-05
215.501	-1.4902e-05
215.829	-1.48947e-05
215.988	-1.49126e-05
216.159	-1.49006e-05
216.347	-1.49076e-05
216.524	-1.49212e-05
216.702	-1.49187e-05
216.878	-1.4884e-05
217.059	-1.49176e-05
217.249	-1.49294e-05
217.439	-1.4929e-05
217.622	-1.49368e-05
217.955	-1.49356e-05
218.102	-1.49246e-05
218.267	-1.49465e-05
218.432	-1.4934e-05
218.604	-1.4947e-05
218.766	-1.4946e-05
218.925	-1.49669e-05
219.08	-1.49575e-05
219.244	-1.49589e-05
219.412	-1.49776e-05
219.576	-1.49613e-05
219.742	-1.4981e-05
220.069	-1.49844e-05
220.225	-1.50201e-05
220.398	-1.4991e-05
220.57	-1.4981e-05
220.743	-1.49786e-05
220.922	-1.49868e-05
221.099	-1.50114e-05
221.282	-1.50012e-05
221.471	-1.49939e-05
221.659	-1.49678e-05
221.837	-1.50179e-05
222.011	-1.50104e-05
222.337	-1.50376e-05
222.49	-1.50089e-05
222.649	-1.50165e-05
222.815	-1.50209e-05
222.983	-1.50105e-05
223.163	-1.50271e-05
223.337	-1.50754e-05
223.501	-1.50717e-05
223.65	-1.49703e-05
223.794	-1.50254e-05
223.944	-1.50467e-05
224.099	-1.50632e-05
224.414	-1.50438e-05
224.579	-1.50316e-05
224.746	-1.50516e-05
224.918	-1.50273e-05
225.095	-1.50639e-05
225.282	-1.50745e-05
225.479	-1.50281e-05
225.66	-1.50456e-05
225.844	-1.499e-05
226.027	-1.50695e-05
226.202	-1.50359e-05
226.52	-1.50521e-05
226.678	-1.50736e-05
226.838	-1.51078e-05
227.012	-1.51295e-05
227.185	-1.49973e-05
227.365	-1.50455e-05
227.535	-1.5022e-05
227.701	-1.5025e-05
227.849	-1.51235e-05
227.995	-1.50932e-05
228.157	-1.50585e-05
228.334	-1.51212e-05
228.645	-1.50952e-05
228.803	-1.51388e-05
228.964	-1.51205e-05
229.14	-1.51475e-05
229.321	-1.5041e-05
229.509	-1.51502e-05
229.681	-1.51029e-05
229.861	-1.50682e-05
230.046	-1.51428e-05
230.229	-1.51224e-05
230.429	-1.5077e-05
230.767	-1.50667e-05
230.934	-1.51449e-05
231.119	-1.5155e-05
231.313	-1.50933e-05
231.5	-1.51015e-05
231.672	-1.50252e-05
231.849	-1.51407e-05
232.009	-1.51567e-05
232.166	-1.51877e-05
232.326	-1.51302e-05
232.49	-1.51513e-05
232.651	-1.50766e-05
232.944	-1.51284e-05
233.096	-1.51307e-05
233.258	-1.51584e-05
233.434	-1.51099e-05
233.607	-1.51838e-05
233.779	-1.51636e-05
233.946	-1.51255e-05
234.125	-1.51663e-05
234.313	-1.51884e-05
234.502	-1.50983e-05
234.679	-1.52003e-05
235.02	-1.51893e-05
235.18	-1.51598e-05
235.357	-1.52321e-05
235.535	-1.51497e-05
235.716	-1.51191e-05
235.891	-1.51343e-05
236.072	-1.51208e-05
236.236	-1.51635e-05
236.402	-1.52229e-05
236.57	-1.52106e-05
236.727	-1.51089e-05
236.866	-1.51881e-05
237.159	-1.51844e-05
237.301	-1.52309e-05
237.441	-1.51255e-05
237.577	-1.51754e-05
237.722	-1.51649e-05
237.87	-1.5189e-05
238.031	-1.52071e-05
238.205	-1.52004e-05
238.393	-1.52003e-05
238.582	-1.51933e-05
238.763	-1.51904e-05
238.933	-1.52157e-05
239.278	-1.51816e-05
239.437	-1.52013e-05
239.609	-1.51858e-05
239.79	-1.51983e-05
239.968	-1.52034e-05
240.146	-1.51954e-05
240.323	-1.52151e-05
240.501	-1.5195e-05
240.672	-1.51753e-05
240.818	-1.52189e-05
240.968	-1.52328e-05
241.121	-1.52126e-05
241.435	-1.52108e-05
241.569	-1.52266e-05
241.709	-1.52035e-05
241.878	-1.52217e-05
242.036	-1.52389e-05
242.212	-1.52288e-05
242.396	-1.52135e-05
242.574	-1.52319e-05
242.745	-1.52267e-05
242.932	-1.5261e-05
243.126	-1.52115e-05
243.478	-1.52235e-05
243.644	-1.52019e-05
243.824	-1.52654e-05
244.01	-1.52447e-05
244.204	-1.52323e-05
244.386	-1.52441e-05
244.565	-1.52677e-05
244.734	-1.52077e-05
244.898	-1.52967e-05
245.061	-1.52247e-05
245.228	-1.52645e-05
245.542	-1.52686e-05
245.693	-1.52725e-05
245.838	-1.52085e-05
245.989	-1.51764e-05
246.157	-1.52804e-05
246.32	-1.52372e-05
246.477	-1.5231e-05
246.649	-1.53019e-05
246.823	-1.52468e-05
246.999	-1.53056e-05
247.186	-1.52895e-05
247.536	-1.52601e-05
247.698	-1.52402e-05
247.86	-1.5282e-05
248.06	-1.52886e-05
248.258	-1.53008e-05
248.443	-1.52897e-05
248.619	-1.52883e-05
248.8	-1.52639e-05
248.965	-1.5276e-05
249.135	-1.53062e-05
249.453	-1.52874e-05
249.607	-1.52824e-05
249.767	-1.52416e-05
249.936	-1.53289e-05
250.11	-1.52188e-05
250.278	-1.53311e-05
250.431	-1.52909e-05
250.581	-1.53e-05
250.732	-1.53193e-05
250.885	-1.53178e-05
251.039	-1.53202e-05
251.357	-1.53264e-05
251.523	-1.53251e-05
251.693	-1.52984e-05
251.871	-1.531e-05
252.062	-1.52987e-05
252.248	-1.53076e-05
252.434	-1.53293e-05
252.614	-1.5291e-05
252.789	-1.53355e-05
253.116	-1.53197e-05
253.283	-1.53308e-05
253.453	-1.53019e-05
253.631	-1.53259e-05
253.81	-1.53012e-05
253.985	-1.53046e-05
254.159	-1.53229e-05
254.328	-1.53538e-05
254.488	-1.53392e-05
254.638	-1.53218e-05
254.928	-1.53234e-05
255.078	-1.53399e-05
255.223	-1.53087e-05
255.365	-1.53205e-05
255.518	-1.53487e-05
255.678	-1.53341e-05
255.837	-1.53411e-05
256.006	-1.53226e-05
256.175	-1.53361e-05
256.348	-1.53608e-05
256.674	-1.53458e-05
256.837	-1.53376e-05
257.01	-1.5311e-05
257.192	-1.53619e-05
257.376	-1.52949e-05
257.555	-1.53648e-05
257.756	-1.53606e-05
257.944	-1.53497e-05
258.126	-1.53623e-05
258.462	-1.53442e-05
258.62	-1.53346e-05
258.783	-1.53377e-05
258.952	-1.53429e-05
259.122	-1.53355e-05
259.294	-1.53493e-05
259.454	-1.53354e-05
259.619	-1.53278e-05
259.784	-1.53662e-05
259.949	-1.53961e-05
260.221	-1.534e-05
260.342	-1.53802e-05
260.481	-1.53578e-05
260.635	-1.53985e-05
260.789	-1.52737e-05
260.925	-1.53574e-05
261.083	-1.53557e-05
261.237	-1.53731e-05
261.395	-1.53679e-05
261.576	-1.53597e-05
261.914	-1.53509e-05
262.064	-1.53435e-05
262.249	-1.53544e-05
262.44	-1.53568e-05
262.628	-1.53578e-05
262.813	-1.53324e-05
262.998	-1.53741e-05
263.178	-1.53914e-05
263.365	-1.53781e-05
263.683	-1.53634e-05
263.844	-1.5371e-05
264.008	-1.53649e-05
264.178	-1.53658e-05
264.347	-1.5337e-05
264.515	-1.53682e-05
264.692	-1.53944e-05
264.85	-1.53249e-05
264.999	-1.53682e-05
265.148	-1.53704e-05
265.439	-1.54129e-05
265.574	-1.53243e-05
265.699	-1.53719e-05
265.831	-1.53724e-05
265.983	-1.53801e-05
266.152	-1.53501e-05
266.328	-1.53675e-05
266.508	-1.53577e-05
266.676	-1.53684e-05
266.856	-1.53554e-05
267.204	-1.53703e-05
267.378	-1.53594e-05
267.566	-1.53302e-05
267.763	-1.53418e-05
267.948	-1.53909e-05
268.136	-1.53704e-05
268.331	-1.53663e-05
268.52	-1.53778e-05
268.846	-1.53853e-05
268.998	-1.53838e-05
269.162	-1.53594e-05
269.335	-1.53553e-05
269.507	-1.53895e-05
269.655	-1.53118e-05
269.801	-1.53669e-05
269.957	-1.53793e-05
270.113	-1.53813e-05
270.268	-1.53858e-05
270.59	-1.53725e-05
270.737	-1.53681e-05
270.888	-1.53425e-05
271.06	-1.53822e-05
271.242	-1.53997e-05
271.424	-1.53448e-05
271.603	-1.5388e-05
271.771	-1.53855e-05
271.951	-1.53941e-05
272.316	-1.5366e-05
272.483	-1.53812e-05
272.667	-1.53495e-05
272.857	-1.53989e-05
273.051	-1.54054e-05
273.241	-1.53565e-05
273.434	-1.53702e-05
273.627	-1.53755e-05
273.95	-1.53848e-05
274.105	-1.53743e-05
274.257	-1.53749e-05
274.43	-1.5381e-05
274.592	-1.53491e-05
274.75	-1.5384e-05
274.91	-1.53829e-05
275.07	-1.53755e-05
275.236	-1.54237e-05
275.385	-1.5305e-05
275.635	-1.53698e-05
275.774	-1.53835e-05
275.927	-1.53792e-05
276.074	-1.53291e-05
276.211	-1.53553e-05
276.345	-1.53628e-05
276.486	-1.53567e-05
276.659	-1.53796e-05
276.84	-1.53621e-05
277.198	-1.53541e-05
277.359	-1.53398e-05
277.53	-1.53743e-05
277.734	-1.53242e-05
277.927	-1.53424e-05
278.113	-1.53349e-05
278.302	-1.53566e-05
278.482	-1.53349e-05
278.808	-1.53382e-05
278.964	-1.53516e-05
279.14	-1.53382e-05
279.314	-1.5336e-05
279.482	-1.53389e-05
279.651	-1.53439e-05
279.811	-1.53562e-05
279.975	-1.53737e-05
280.135	-1.52599e-05
280.428	-1.53218e-05
280.554	-1.53494e-05
280.706	-1.53668e-05
280.856	-1.52458e-05
280.975	-1.53173e-05
281.102	-1.53053e-05
281.259	-1.53096e-05
281.429	-1.53223e-05
281.616	-1.53159e-05
281.95	-1.53225e-05
282.117	-1.5293e-05
282.288	-1.53186e-05
282.484	-1.52862e-05
282.68	-1.53041e-05
282.855	-1.52751e-05
283.042	-1.52709e-05
283.231	-1.53293e-05
283.604	-1.53114e-05
283.777	-1.53093e-05
283.947	-1.52834e-05
284.118	-1.53338e-05
284.303	-1.53097e-05
284.492	-1.52928e-05
284.681	-1.53203e-05
284.87	-1.53201e-05
285.165	-1.53225e-05
285.304	-1.5325e-05
285.463	-1.53035e-05
285.617	-1.52906e-05
285.766	-1.52125e-05
285.908	-1.53128e-05
286.062	-1.53223e-05
286.219	-1.53117e-05
286.372	-1.53171e-05
286.713	-1.53084e-05
286.871	-1.53021e-05
287.029	-1.52779e-05
287.191	-1.53111e-05
287.373	-1.52868e-05
287.559	-1.5283e-05
287.741	-1.52969e-05
287.915	-1.5277e-05
288.098	-1.53383e-05
288.484	-1.52956e-05
288.647	-1.53096e-05
288.819	-1.52292e-05
289.018	-1.5338e-05
289.228	-1.53132e-05
289.425	-1.53107e-05
289.618	-1.5294e-05
289.813	-1.53101e-05
290.133	-1.52793e-05
290.276	-1.53151e-05
290.434	-1.52915e-05
290.597	-1.53094e-05
290.747	-1.52456e-05
290.899	-1.5318e-05
291.056	-1.52984e-05
291.212	-1.53028e-05
291.378	-1.5279e-05
291.678	-1.52834e-05
291.825	-1.52741e-05
291.983	-1.52723e-05
292.145	-1.53115e-05
292.329	-1.526e-05
292.524	-1.52996e-05
292.706	-1.52876e-05
292.879	-1.52727e-05
293.232	-1.53064e-05
293.429	-1.53033e-05
293.617	-1.52904e-05
293.791	-1.52821e-05
293.984	-1.53396e-05
294.188	-1.53297e-05
294.39	-1.53146e-05
294.753	-1.53066e-05
294.928	-1.5342e-05
295.13	-1.53367e-05
295.324	-1.529e-05
295.514	-1.53491e-05
295.715	-1.53205e-05
295.896	-1.53044e-05
296.059	-1.53211e-05
296.36	-1.53602e-05
296.525	-1.53208e-05
296.682	-1.52495e-05
296.826	-1.53275e-05
296.971	-1.53186e-05
297.133	-1.53359e-05
297.3	-1.53326e-05
297.457	-1.52961e-05
297.607	-1.53291e-05
297.918	-1.53156e-05
298.062	-1.53678e-05
298.224	-1.5253e-05
298.384	-1.53619e-05
298.548	-1.53432e-05
298.716	-1.53285e-05
298.888	-1.53598e-05
299.077	-1.53467e-05
299.439	-1.52968e-05
299.612	-1.53079e-05
299.785	-1.53419e-05
299.995	-1.5321e-05
300.207	-1.53019e-05
300.403	-1.53032e-05
300.587	-1.53578e-05
300.76	-1.53086e-05
301.102	-1.53605e-05
301.258	-1.53351e-05
301.431	-1.52983e-05
301.595	-1.53372e-05
301.757	-1.53225e-05
301.924	-1.53299e-05
302.09	-1.53526e-05
302.255	-1.53581e-05
302.386	-1.5156e-05
302.618	-1.53347e-05
302.721	-1.53459e-05
302.855	-1.53632e-05
302.991	-1.52435e-05
303.105	-1.52817e-05
303.224	-1.53312e-05
303.361	-1.53278e-05
303.533	-1.5323e-05
303.708	-1.52901e-05
304.055	-1.5247e-05
304.224	-1.52929e-05
304.403	-1.53097e-05
304.6	-1.52469e-05
304.817	-1.52861e-05
305.018	-1.52573e-05
305.187	-1.52987e-05
305.538	-1.53127e-05
305.703	-1.52984e-05
305.873	-1.52551e-05
306.041	-1.53072e-05
306.213	-1.52997e-05
306.394	-1.52578e-05
306.57	-1.53099e-05
306.743	-1.53054e-05
307.076	-1.53219e-05
307.213	-1.5306e-05
307.36	-1.52839e-05
307.535	-1.53089e-05
307.699	-1.53068e-05
307.844	-1.51666e-05
307.969	-1.53094e-05
308.09	-1.53153e-05
308.25	-1.53172e-05
308.557	-1.53035e-05
308.691	-1.5314e-05
308.846	-1.52742e-05
309.022	-1.53216e-05
309.199	-1.53296e-05
309.395	-1.52781e-05
309.578	-1.52984e-05
309.933	-1.53154e-05
310.095	-1.54337e-05
310.277	-1.52207e-05
310.482	-1.52975e-05
310.684	-1.53138e-05
310.854	-1.53246e-05
311.037	-1.53544e-05
311.378	-1.53025e-05
311.539	-1.53595e-05
311.708	-1.52859e-05
311.886	-1.53568e-05
312.07	-1.53275e-05
312.262	-1.53302e-05
312.452	-1.53363e-05
312.783	-1.53232e-05
312.938	-1.53266e-05
313.094	-1.53074e-05
313.241	-1.53137e-05
313.415	-1.53334e-05
313.565	-1.52119e-05
313.694	-1.53321e-05
313.815	-1.53353e-05
313.97	-1.5334e-05
314.247	-1.52526e-05
314.339	-1.53262e-05
314.467	-1.53122e-05
314.615	-1.53183e-05
314.766	-1.53283e-05
314.939	-1.53058e-05
315.131	-1.53211e-05
315.306	-1.53186e-05
315.499	-1.52876e-05
315.896	-1.53398e-05
316.091	-1.53237e-05
316.283	-1.52647e-05
316.471	-1.52856e-05
316.676	-1.53482e-05
316.893	-1.53329e-05
317.3	-1.53194e-05
317.478	-1.53111e-05
317.663	-1.53572e-05
317.872	-1.53265e-05
318.1	-1.53075e-05
318.304	-1.5344e-05
318.497	-1.53688e-05
318.806	-1.53121e-05
318.941	-1.53588e-05
319.096	-1.53079e-05
319.26	-1.5354e-05
319.41	-1.52298e-05
319.547	-1.53424e-05
319.699	-1.53611e-05
319.856	-1.53569e-05
320.017	-1.53597e-05
320.323	-1.53539e-05
320.482	-1.53345e-05
