# Supplementary material for: Absence of near-ambient superconductivity in LuH2±xNy
Source: Nature. 2023 May 11;620(7972):72–7. doi: 10.1038/s41586-023-06162-w (PMC10396964; doi:10.1038/s41586-023-06162-w)
Supplement: Supplementary file 12 — Source Data Extended Data Fig. 9 [file 41586_2023_6162_MOESM12_ESM.xlsx]

## Sheet: Extended Data Fig. 9a
Main panel						Inset of a						background
T	M		T	M		T	M		T	M		T	M		T	M
K	emu		K	emu		K	emu		K	emu		K	emu		K	emu
	1.5GPa-zfc			1.5GPa-fc			1.5GPa-zfc			1.5GPa-fc			background-zfc			background-fc
120.064	-1.00257e-05		120.23	-8.91736e-06		120.102	3.13625e-06		120.336	3.60246e-06		120.102	-1.31627e-05		120.336	-1.25254e-05
120.58	-1.0036e-05		120.775	-8.94588e-06		120.309	3.14132e-06		120.705	3.57411e-06		120.309	-1.31719e-05		120.705	-1.25163e-05
121.16	-1.00204e-05		121.385	-8.97918e-06		120.499	3.15117e-06		121.051	3.57141e-06		120.499	-1.31856e-05		121.051	-1.25324e-05
121.744	-1.00238e-05		121.923	-8.97369e-06		120.678	3.19349e-06		121.439	3.52656e-06		120.678	-1.32269e-05		121.439	-1.25052e-05
122.255	-1.00318e-05		122.479	-8.98442e-06		120.837	3.13402e-06		121.839	3.56844e-06		120.837	-1.31631e-05		121.839	-1.2543e-05
123.437	-1.00288e-05		123.03	-9.01138e-06		120.987	3.17086e-06		122.2	3.62449e-06		120.987	-1.31959e-05		122.2	-1.26035e-05
123.951	-1.00435e-05		123.538	-9.0167e-06		121.141	3.19912e-06		122.544	3.6381e-06		121.141	-1.322e-05		122.544	-1.26257e-05
124.489	-1.00634e-05		124.049	-9.02689e-06		121.312	3.15767e-06		122.886	3.55686e-06		121.312	-1.3179e-05		122.886	-1.25612e-05
125.038	-1.00514e-05		124.623	-9.05974e-06		121.489	3.21019e-06		123.251	3.5943e-06		121.489	-1.32325e-05		123.251	-1.2608e-05
125.594	-1.00668e-05		125.217	-9.06257e-06		121.674	3.18084e-06		123.569	3.60052e-06		121.674	-1.32042e-05		123.569	-1.26178e-05
126.102	-1.00573e-05		125.763	-9.0816e-06		121.872	3.16059e-06		124.149	3.58373e-06		121.872	-1.31864e-05		124.149	-1.26163e-05
126.689	-1.00774e-05		126.325	-9.11098e-06		122.066	3.19487e-06		124.498	3.57164e-06		122.066	-1.32237e-05		124.498	-1.26242e-05
127.273	-1.0089e-05		126.909	-9.11232e-06		122.26	3.19532e-06		124.854	3.58337e-06		122.26	-1.32271e-05		124.854	-1.26442e-05
127.79	-1.00855e-05		127.438	-9.11239e-06		122.429	3.17573e-06		125.224	3.57597e-06		122.429	-1.32071e-05		125.224	-1.26388e-05
128.353	-1.00829e-05		128.015	-9.13733e-06		122.585	3.18154e-06		125.599	3.56617e-06		122.585	-1.32125e-05		125.599	-1.26421e-05
128.937	-1.01059e-05		128.589	-9.14597e-06		122.756	3.18795e-06		125.941	3.58626e-06		122.756	-1.32185e-05		125.941	-1.26772e-05
129.456	-1.01169e-05		129.117	-9.14666e-06		122.93	3.19527e-06		126.322	3.5493e-06		122.93	-1.32254e-05		126.322	-1.26601e-05
130.046	-1.0124e-05		129.684	-9.1669e-06		123.242	3.20358e-06		126.714	3.56172e-06		123.242	-1.32329e-05		126.714	-1.26736e-05
130.623	-1.01494e-05		130.243	-9.19159e-06		123.415	3.18781e-06		127.05	3.58482e-06		123.415	-1.32167e-05		127.05	-1.26972e-05
131.143	-1.0149e-05		130.767	-9.21774e-06		123.597	3.19131e-06		127.44	3.60019e-06		123.597	-1.32247e-05		127.44	-1.27127e-05
131.692	-1.01705e-05		131.302	-9.22704e-06		123.782	3.17424e-06		128.102	3.5878e-06		123.782	-1.32129e-05		128.102	-1.27264e-05
132.283	-1.01717e-05		131.886	-9.22894e-06		123.958	3.18413e-06		128.471	3.5977e-06		123.958	-1.32279e-05		128.471	-1.27419e-05
132.786	-1.01658e-05		132.478	-9.24834e-06		124.129	3.19482e-06		128.871	3.59276e-06		124.129	-1.32449e-05		128.871	-1.27391e-05
133.351	-1.01798e-05		133.003	-9.25937e-06		124.31	3.19421e-06		129.251	3.62657e-06		124.31	-1.3251e-05		129.251	-1.2778e-05
133.919	-1.01869e-05		133.558	-9.26085e-06		124.486	3.17503e-06		129.572	3.60884e-06		124.486	-1.32383e-05		129.572	-1.27717e-05
134.433	-1.02012e-05		134.156	-9.29623e-06		124.658	3.20886e-06		129.937	3.60696e-06		124.658	-1.32686e-05		129.937	-1.2785e-05
135.001	-1.02284e-05		134.701	-9.2883e-06		124.84	3.17536e-06		130.349	3.59916e-06		124.84	-1.32311e-05		130.349	-1.2796e-05
135.574	-1.02243e-05		135.252	-9.30437e-06		125.028	3.19237e-06		130.684	3.58491e-06		125.028	-1.3244e-05		130.684	-1.27985e-05
136.096	-1.02229e-05		135.808	-9.32777e-06		125.214	3.19703e-06		131.083	3.57617e-06		125.214	-1.32533e-05		131.083	-1.27994e-05
136.624	-1.02354e-05		136.31	-9.31913e-06		125.41	3.19293e-06		131.737	3.59268e-06		125.41	-1.32546e-05		131.737	-1.28211e-05
137.18	-1.02406e-05		136.858	-9.34962e-06		125.589	3.18935e-06		132.103	3.58609e-06		125.589	-1.3256e-05		132.103	-1.28221e-05
137.772	-1.02541e-05		137.441	-9.34152e-06		125.768	3.20943e-06		132.45	3.60249e-06		125.768	-1.3273e-05		132.45	-1.28499e-05
138.295	-1.02491e-05		138.034	-9.36131e-06		125.925	3.23786e-06		132.823	3.58517e-06		125.925	-1.32985e-05		132.823	-1.28408e-05
138.809	-1.02833e-05		138.563	-9.36955e-06		126.101	3.2174e-06		133.204	3.59318e-06		126.101	-1.32747e-05		133.204	-1.28531e-05
139.363	-1.02832e-05		139.115	-9.36556e-06		126.276	3.21993e-06		133.537	3.60257e-06		126.276	-1.32832e-05		133.537	-1.28634e-05
139.947	-1.0309e-05		139.73	-9.40612e-06		126.468	3.20386e-06		133.919	3.59246e-06		126.468	-1.32737e-05		133.919	-1.28746e-05
140.481	-1.02817e-05		140.249	-9.41076e-06		126.651	3.20329e-06		134.316	3.58999e-06		126.651	-1.32794e-05		134.316	-1.28839e-05
141.059	-1.02571e-05		140.829	-9.42936e-06		126.836	3.19695e-06		134.666	3.60937e-06		126.836	-1.32773e-05		134.666	-1.28982e-05
141.652	-1.03158e-05		141.398	-9.43436e-06		127.157	3.18693e-06		135.302	3.6058e-06		127.157	-1.32736e-05		135.302	-1.29122e-05
142.164	-1.03333e-05		141.895	-9.4428e-06		127.328	3.19201e-06		135.695	3.59519e-06		127.328	-1.32806e-05		135.695	-1.29182e-05
142.741	-1.03162e-05		142.419	-9.42716e-06		127.507	3.18286e-06		136.049	3.60717e-06		127.507	-1.32703e-05		136.049	-1.29308e-05
143.342	-1.0348e-05		142.973	-9.47334e-06		127.687	3.21176e-06		136.418	3.61373e-06		127.687	-1.3298e-05		136.418	-1.29389e-05
143.88	-1.03221e-05		143.508	-9.48103e-06		127.871	3.21311e-06		136.783	3.60203e-06		127.871	-1.32982e-05		136.783	-1.29475e-05
144.404	-1.03443e-05		144.022	-9.49028e-06		128.044	3.20696e-06		137.126	3.62866e-06		128.044	-1.32913e-05		137.126	-1.29746e-05
144.963	-1.03503e-05		144.585	-9.4847e-06		128.222	3.21515e-06		137.49	3.62651e-06		128.222	-1.32987e-05		137.49	-1.29697e-05
145.537	-1.03652e-05		145.16	-9.51601e-06		128.411	3.23991e-06		137.892	3.61079e-06		128.411	-1.33251e-05		137.892	-1.29673e-05
146.083	-1.03811e-05		145.705	-9.53768e-06		128.588	3.20135e-06		138.534	3.60513e-06		128.588	-1.32935e-05		138.534	-1.29742e-05
146.652	-1.03874e-05		146.292	-9.54272e-06		128.761	3.24998e-06		138.889	3.65666e-06		128.761	-1.33489e-05		138.889	-1.30239e-05
147.23	-1.0384e-05		146.868	-9.55243e-06		128.947	3.19486e-06		139.238	3.64337e-06		128.947	-1.3301e-05		139.238	-1.30171e-05
147.768	-1.04171e-05		147.408	-9.55623e-06		129.132	3.21337e-06		139.604	3.6581e-06		129.132	-1.33234e-05		139.604	-1.30559e-05
148.31	-1.03912e-05		148.008	-9.56543e-06		129.307	3.19346e-06		139.985	3.61247e-06		129.307	-1.33072e-05		139.985	-1.30209e-05
148.875	-1.04379e-05		148.593	-9.61842e-06		129.506	3.19725e-06		140.37	3.62473e-06		129.506	-1.33148e-05		140.37	-1.30394e-05
149.423	-1.0428e-05		149.102	-9.59874e-06		129.688	3.21023e-06		140.721	3.6339e-06		129.688	-1.33299e-05		140.721	-1.30598e-05
150.005	-1.04297e-05		149.636	-9.60707e-06		129.866	3.21372e-06		141.112	3.61666e-06		129.866	-1.33356e-05		141.112	-1.30485e-05
150.598	-1.04296e-05		150.183	-9.61928e-06		130.03	3.23317e-06		141.749	3.62325e-06		130.03	-1.3357e-05		141.749	-1.30636e-05
151.131	-1.04481e-05		150.681	-9.63901e-06		130.217	3.18224e-06		142.107	3.65882e-06		130.217	-1.33137e-05		142.107	-1.30953e-05
151.706	-1.04302e-05		151.245	-9.62373e-06		130.406	3.20674e-06		142.451	3.67417e-06		130.406	-1.33466e-05		142.451	-1.3104e-05
152.297	-1.04692e-05		151.818	-9.63861e-06		130.581	3.20916e-06		142.84	3.65387e-06		130.581	-1.33567e-05		142.84	-1.31161e-05
152.834	-1.04388e-05		152.327	-9.67387e-06		130.774	3.18761e-06		143.238	3.64669e-06		130.774	-1.33369e-05		143.238	-1.31238e-05
153.396	-1.04663e-05		152.846	-9.66307e-06		131.099	3.22678e-06		143.599	3.68703e-06		131.099	-1.33758e-05		143.599	-1.31697e-05
153.954	-1.04965e-05		153.384	-9.68374e-06		131.261	3.183e-06		143.931	3.66308e-06		131.261	-1.33366e-05		143.931	-1.31517e-05
154.466	-1.04811e-05		153.952	-9.69266e-06		131.418	3.1901e-06		144.238	3.66411e-06		131.418	-1.33499e-05		144.238	-1.31523e-05
154.986	-1.05105e-05		154.542	-9.69827e-06		131.595	3.19557e-06		144.587	3.66376e-06		131.595	-1.33623e-05		144.587	-1.31485e-05
155.519	-1.05125e-05		155.074	-9.69437e-06		131.776	3.20587e-06		145.234	3.64209e-06		131.776	-1.33765e-05		145.234	-1.3161e-05
156.123	-1.05221e-05		155.601	-9.7234e-06		131.944	3.20579e-06		145.592	3.63307e-06		131.944	-1.33768e-05		145.592	-1.31663e-05
156.74	-1.05378e-05		156.142	-9.74295e-06		132.127	3.1677e-06		145.931	3.64214e-06		132.127	-1.33391e-05		145.931	-1.31818e-05
157.311	-1.05528e-05		156.691	-9.73129e-06		132.32	3.18688e-06		146.311	3.64582e-06		132.32	-1.33581e-05		146.311	-1.31889e-05
157.844	-1.05588e-05		157.265	-9.76399e-06		132.491	3.21561e-06		146.695	3.6442e-06		132.491	-1.33849e-05		146.695	-1.31937e-05
158.408	-1.0538e-05		157.772	-9.75844e-06		132.661	3.20877e-06		147.044	3.65903e-06		132.661	-1.3376e-05		147.044	-1.32127e-05
159.024	-1.05737e-05		158.277	-9.78193e-06		132.858	3.20036e-06		147.39	3.65082e-06		132.858	-1.3368e-05		147.39	-1.32069e-05
159.551	-1.05733e-05		158.865	-9.78955e-06		133.063	3.20227e-06		147.727	3.68293e-06		133.063	-1.33749e-05		147.727	-1.3244e-05
160.108	-1.05593e-05		159.45	-9.78505e-06		133.247	3.17758e-06		148.359	3.6519e-06		133.247	-1.33548e-05		148.359	-1.32491e-05
160.7	-1.05622e-05		159.977	-9.81758e-06		133.45	3.27349e-06		148.725	3.62781e-06		133.45	-1.34545e-05		148.725	-1.32412e-05
161.223	-1.0597e-05		160.527	-9.84579e-06		133.608	3.1969e-06		149.055	3.66177e-06		133.608	-1.33799e-05		149.055	-1.32623e-05
161.715	-1.06063e-05		161.091	-9.81849e-06		133.757	3.20493e-06		149.413	3.6687e-06		133.757	-1.33898e-05		149.413	-1.32723e-05
162.29	-1.06053e-05		161.599	-9.81546e-06		133.931	3.22895e-06		149.786	3.67227e-06		133.931	-1.34162e-05		149.786	-1.32827e-05
162.879	-1.06117e-05		162.122	-9.85725e-06		134.092	3.19413e-06		150.127	3.67104e-06		134.092	-1.33858e-05		150.127	-1.32891e-05
163.406	-1.06197e-05		162.666	-9.83327e-06		134.273	3.22135e-06		150.495	3.66432e-06		134.273	-1.34181e-05		150.495	-1.3296e-05
163.954	-1.06225e-05		163.266	-9.85925e-06		134.481	3.18927e-06		150.871	3.67919e-06		134.481	-1.33928e-05		150.871	-1.33131e-05
164.548	-1.06471e-05		163.783	-9.87866e-06		134.809	3.17329e-06		151.461	3.72377e-06		134.809	-1.33925e-05		151.461	-1.33531e-05
165.084	-1.06689e-05		164.324	-9.88082e-06		134.996	3.16785e-06		151.788	3.69641e-06		134.996	-1.3396e-05		151.788	-1.33342e-05
165.613	-1.0677e-05		164.922	-9.89695e-06		135.166	3.20031e-06		152.145	3.72154e-06		135.166	-1.34275e-05		152.145	-1.33828e-05
166.166	-1.06751e-05		165.48	-9.9189e-06		135.341	3.16544e-06		152.509	3.6743e-06		135.341	-1.33914e-05		152.509	-1.33444e-05
166.73	-1.06749e-05		166.07	-9.91105e-06		135.552	3.19047e-06		152.85	3.66285e-06		135.552	-1.34149e-05		152.85	-1.33261e-05
167.242	-1.06764e-05		166.656	-9.92448e-06		135.724	3.1922e-06		153.19	3.67828e-06		135.724	-1.34161e-05		153.19	-1.33546e-05
167.794	-1.06701e-05		167.173	-9.93937e-06		135.89	3.21878e-06		153.557	3.68289e-06		135.89	-1.34422e-05		153.557	-1.33694e-05
168.354	-1.06976e-05		167.721	-9.94282e-06		136.077	3.16922e-06		153.917	3.6691e-06		136.077	-1.33922e-05		153.917	-1.33612e-05
168.868	-1.06994e-05		168.282	-9.96174e-06		136.271	3.20207e-06		154.504	3.68858e-06		136.271	-1.34291e-05		154.504	-1.33865e-05
169.441	-1.06906e-05		168.771	-9.97816e-06		136.453	3.19947e-06		154.854	3.70869e-06		136.453	-1.34308e-05		154.854	-1.34047e-05
170.002	-1.07242e-05		169.291	-9.98905e-06		136.623	3.20437e-06		155.205	3.70918e-06		136.623	-1.34398e-05		155.205	-1.34108e-05
170.562	-1.07224e-05		169.86	-9.97053e-06		136.824	3.18988e-06		155.565	3.67529e-06		136.824	-1.34272e-05		155.565	-1.33967e-05
171.166	-1.07111e-05		170.422	-1.00061e-05		137.027	3.18472e-06		155.909	3.70197e-06		137.027	-1.34239e-05		155.909	-1.34365e-05
171.749	-1.07498e-05		170.964	-1.00184e-05		137.207	3.21925e-06		156.255	3.70249e-06		137.207	-1.34605e-05		156.255	-1.3443e-05
172.266	-1.07581e-05		171.554	-9.99764e-06		137.387	3.18941e-06		156.587	3.6951e-06		137.387	-1.34347e-05		156.587	-1.34286e-05
172.843	-1.07701e-05		172.125	-1.00415e-05		137.577	3.18686e-06		156.908	3.6964e-06		137.577	-1.34365e-05		156.908	-1.344e-05
173.416	-1.07803e-05		172.645	-1.00441e-05		137.742	3.21042e-06		157.512	3.68672e-06		137.742	-1.34638e-05		157.512	-1.3448e-05
173.936	-1.07869e-05		173.231	-1.00518e-05		137.915	3.19362e-06		157.852	3.72576e-06		137.915	-1.34464e-05		157.852	-1.34879e-05
174.492	-1.07955e-05		173.831	-1.00666e-05		138.235	3.20742e-06		158.19	3.69816e-06		138.235	-1.34571e-05		158.19	-1.34761e-05
175.08	-1.07894e-05		174.36	-1.00619e-05		138.403	3.16367e-06		158.53	3.6894e-06		138.403	-1.342e-05		158.53	-1.34746e-05
175.617	-1.07945e-05		174.887	-1.00607e-05		138.589	3.21671e-06		158.888	3.71549e-06		138.589	-1.34854e-05		158.888	-1.35049e-05
176.094	-1.08063e-05		175.445	-1.00604e-05		138.783	3.13783e-06		159.258	3.72277e-06		138.783	-1.34194e-05		159.258	-1.35093e-05
176.639	-1.06971e-05		176.012	-1.00961e-05		138.98	3.18538e-06		159.599	3.70693e-06		138.98	-1.34686e-05		159.599	-1.35011e-05
177.217	-1.07243e-05		176.525	-1.01078e-05		139.162	3.14526e-06		159.94	3.70767e-06		139.162	-1.34285e-05		159.94	-1.3523e-05
177.776	-1.07608e-05		177.095	-1.01244e-05		139.35	3.19806e-06		160.566	3.69781e-06		139.35	-1.34813e-05		160.566	-1.35417e-05
178.388	-1.07676e-05		177.686	-1.01249e-05		139.507	3.20823e-06		160.942	3.70995e-06		139.507	-1.34978e-05		160.942	-1.35357e-05
178.913	-1.07649e-05		178.232	-1.01604e-05		139.686	3.13307e-06		161.296	3.74168e-06		139.686	-1.34306e-05		161.296	-1.35589e-05
179.481	-1.07647e-05		178.804	-1.01533e-05		139.879	3.1886e-06		161.687	3.74533e-06		139.879	-1.34946e-05		161.687	-1.35678e-05
180.071	-1.0776e-05		179.401	-1.01632e-05		140.059	3.16469e-06		162.089	3.72065e-06		140.059	-1.34679e-05		162.089	-1.35752e-05
180.582	-1.07824e-05		179.939	-1.01834e-05		140.256	3.19011e-06		162.445	3.73777e-06		140.256	-1.34833e-05		162.445	-1.35808e-05
181.133	-1.07527e-05		180.476	-1.01978e-05		140.449	3.20337e-06		162.79	3.78436e-06		140.449	-1.34867e-05		162.79	-1.3623e-05
181.727	-1.07867e-05		181.048	-1.01941e-05		140.623	3.23279e-06		163.375	3.74328e-06		140.623	-1.35084e-05		163.375	-1.36066e-05
182.253	-1.07854e-05		181.623	-1.02256e-05		140.808	3.21916e-06		163.73	3.74007e-06		140.808	-1.34869e-05		163.73	-1.36167e-05
182.773	-1.08227e-05		182.137	-1.02251e-05		141.007	3.20698e-06		164.105	3.75382e-06		141.007	-1.34663e-05		164.105	-1.36338e-05
183.347	-1.0865e-05		182.702	-1.02295e-05		141.212	3.19698e-06		164.43	3.75177e-06		141.212	-1.34692e-05		164.43	-1.36355e-05
183.943	-1.09309e-05		183.276	-1.02513e-05		141.385	3.23809e-06		164.789	3.73557e-06		141.385	-1.35275e-05		164.789	-1.36289e-05
184.462	-1.08905e-05		183.784	-1.02651e-05		141.686	3.15998e-06		165.148	3.76384e-06		141.686	-1.34769e-05		165.148	-1.36697e-05
184.965	-1.08384e-05		184.339	-1.02494e-05		141.843	3.18165e-06		165.536	3.74541e-06		141.843	-1.3504e-05		165.536	-1.36636e-05
185.524	-1.09134e-05		184.91	-1.03055e-05		142.029	3.18448e-06		166.182	3.76122e-06		142.029	-1.35132e-05		166.182	-1.36749e-05
186.108	-1.0836e-05		185.468	-1.03079e-05		142.213	3.19772e-06		166.518	3.75504e-06		142.213	-1.35296e-05		166.518	-1.36764e-05
186.652	-1.08296e-05		186.016	-1.02917e-05		142.392	3.17597e-06		166.859	3.7636e-06		142.392	-1.35025e-05		166.859	-1.36939e-05
187.174	-1.08989e-05		186.598	-1.03008e-05		142.577	3.2061e-06		167.241	3.74284e-06		142.577	-1.35272e-05		167.241	-1.36826e-05
187.738	-1.09264e-05		187.18	-1.03466e-05		142.74	3.2182e-06		167.607	3.79438e-06		142.74	-1.35344e-05		167.607	-1.37365e-05
188.293	-1.09048e-05		187.68	-1.03417e-05		142.901	3.18855e-06		167.955	3.79111e-06		142.901	-1.35133e-05		167.955	-1.37418e-05
188.815	-1.09317e-05		188.173	-1.03742e-05		143.094	3.17744e-06		168.347	3.80311e-06		143.094	-1.35123e-05		168.347	-1.3767e-05
189.391	-1.09137e-05		188.732	-1.03556e-05		143.286	3.18225e-06		168.996	3.78564e-06		143.286	-1.35273e-05		168.996	-1.37685e-05
189.963	-1.09695e-05		189.306	-1.0368e-05		143.465	3.1929e-06		169.341	3.79581e-06		143.465	-1.3535e-05		169.341	-1.37832e-05
190.509	-1.09556e-05		189.845	-1.04169e-05		143.649	3.19378e-06		169.696	3.82655e-06		143.649	-1.3527e-05		169.696	-1.38024e-05
191.103	-1.0961e-05		190.375	-1.0401e-05		143.855	3.2355e-06		170.052	3.78592e-06		143.855	-1.35588e-05		170.052	-1.37686e-05
191.695	-1.09563e-05		190.947	-1.03836e-05		144.036	3.2112e-06		170.403	3.77479e-06		144.036	-1.35399e-05		170.403	-1.37797e-05
192.216	-1.09872e-05		191.529	-1.04018e-05		144.222	3.20093e-06		170.759	3.77089e-06		144.222	-1.35375e-05		170.759	-1.37846e-05
192.753	-1.09895e-05		192.05	-1.04243e-05		144.418	3.17971e-06		171.108	3.77493e-06		144.418	-1.35242e-05		171.108	-1.37883e-05
193.344	-1.10237e-05		192.563	-1.04442e-05		144.615	3.27189e-06		171.735	3.78386e-06		144.615	-1.36185e-05		171.735	-1.37954e-05
193.926	-1.10087e-05		193.148	-1.04315e-05		144.775	3.21055e-06		172.103	3.77377e-06		144.775	-1.35588e-05		172.103	-1.38136e-05
194.446	-1.10806e-05		193.742	-1.04684e-05		145.05	3.24656e-06		172.442	3.82531e-06		145.05	-1.35991e-05		172.442	-1.38684e-05
194.969	-1.10667e-05		194.258	-1.04617e-05		145.236	3.18734e-06		172.777	3.82795e-06		145.236	-1.35447e-05		172.777	-1.38738e-05
195.528	-1.10692e-05		194.828	-1.04776e-05		145.406	3.21977e-06		173.105	3.7704e-06		145.406	-1.35816e-05		173.105	-1.38205e-05
196.097	-1.10704e-05		195.397	-1.04891e-05		145.585	3.17551e-06		173.446	3.78986e-06		145.585	-1.35421e-05		173.446	-1.38469e-05
196.603	-1.10736e-05		195.892	-1.05139e-05		145.776	3.19677e-06		173.818	3.78094e-06		145.776	-1.35689e-05		173.818	-1.38472e-05
197.107	-1.10964e-05		196.462	-1.04705e-05		145.958	3.18706e-06		174.43	3.8034e-06		145.958	-1.35645e-05		174.43	-1.38651e-05
197.699	-1.10788e-05		197.049	-1.05228e-05		146.142	3.17459e-06		174.773	3.78419e-06		146.142	-1.35563e-05		174.773	-1.38452e-05
198.289	-1.1113e-05		197.59	-1.05288e-05		146.321	3.17078e-06		175.131	3.82711e-06		146.321	-1.35545e-05		175.131	-1.38877e-05
198.831	-1.11038e-05		198.182	-1.05442e-05		146.484	3.20358e-06		175.529	3.84357e-06		146.484	-1.35891e-05		175.529	-1.39092e-05
199.411	-1.11538e-05		198.787	-1.05536e-05		146.661	3.20299e-06		175.903	3.81483e-06		146.661	-1.35903e-05		175.903	-1.3904e-05
199.978	-1.11253e-05		199.308	-1.05829e-05		146.85	3.1759e-06		176.249	3.82762e-06		146.85	-1.35621e-05		176.249	-1.39291e-05
200.481	-1.11645e-05		199.883	-1.05704e-05		147.017	3.21572e-06		176.606	3.81485e-06		147.017	-1.3601e-05		176.606	-1.3925e-05
200.985	-1.11542e-05		200.488	-1.05751e-05		147.207	3.17453e-06		177.186	3.82935e-06		147.207	-1.35587e-05		177.186	-1.39538e-05
201.522	-1.11556e-05		201.027	-1.05969e-05		147.387	3.18112e-06		177.525	3.81061e-06		147.387	-1.35748e-05		177.525	-1.39354e-05
202.099	-1.11743e-05		201.586	-1.0595e-05		147.565	3.15916e-06		177.866	3.82637e-06		147.565	-1.35637e-05		177.866	-1.3963e-05
202.607	-1.11874e-05		202.152	-1.05918e-05		147.77	3.18959e-06		178.193	3.81619e-06		147.77	-1.36066e-05		178.193	-1.39741e-05
203.136	-1.12034e-05		202.656	-1.06312e-05		148.099	3.16959e-06		178.527	3.82588e-06		148.099	-1.35709e-05		178.527	-1.39826e-05
203.668	-1.1215e-05		203.209	-1.06557e-05		148.273	3.18719e-06		178.902	3.82324e-06		148.273	-1.35801e-05		178.902	-1.39782e-05
204.219	-1.11934e-05		203.772	-1.06479e-05		148.464	3.16731e-06		179.279	3.81974e-06		148.464	-1.35712e-05		179.279	-1.39809e-05
204.797	-1.12303e-05		204.295	-1.06596e-05		148.664	3.20811e-06		179.907	3.8136e-06		148.664	-1.36285e-05		179.907	-1.39958e-05
205.348	-1.12313e-05		204.812	-1.06987e-05		148.838	3.162e-06		180.256	3.8018e-06		148.838	-1.35968e-05		180.256	-1.39937e-05
205.931	-1.12358e-05		205.36	-1.06638e-05		149.017	3.18135e-06		180.594	3.83527e-06		149.017	-1.36167e-05		180.594	-1.40323e-05
206.479	-1.12831e-05		205.952	-1.06624e-05		149.21	3.16087e-06		180.943	3.85368e-06		149.21	-1.35927e-05		180.943	-1.40485e-05
207.007	-1.12782e-05		206.549	-1.07094e-05		149.398	3.21597e-06		181.3	3.85831e-06		149.398	-1.36444e-05		181.3	-1.40662e-05
207.518	-1.12783e-05		207.063	-1.07188e-05		149.594	3.17339e-06		181.636	3.82934e-06		149.594	-1.36019e-05		181.636	-1.40549e-05
208.041	-1.12641e-05		207.603	-1.07183e-05		149.786	3.18308e-06		181.988	3.83367e-06		149.786	-1.36121e-05		181.988	-1.40589e-05
208.533	-1.13044e-05		208.156	-1.07027e-05		149.973	3.23593e-06		182.596	3.85415e-06		149.973	-1.36655e-05		182.596	-1.40828e-05
209.076	-1.12973e-05		208.705	-1.07411e-05		150.156	3.21405e-06		182.931	3.84133e-06		150.156	-1.36437e-05		182.931	-1.40795e-05
209.649	-1.13352e-05		209.209	-1.07651e-05		150.334	3.19145e-06		183.274	3.83322e-06		150.334	-1.36211e-05		183.274	-1.40845e-05
210.221	-1.13208e-05		209.78	-1.07781e-05		150.519	3.21454e-06		183.634	3.8547e-06		150.519	-1.36441e-05		183.634	-1.41157e-05
210.747	-1.13022e-05		210.343	-1.07525e-05		150.707	3.1948e-06		184	3.83077e-06		150.707	-1.36282e-05		184	-1.40897e-05
211.31	-1.13476e-05		210.861	-1.07832e-05		150.869	3.20135e-06		184.353	3.87386e-06		150.869	-1.36403e-05		184.353	-1.41247e-05
211.869	-1.13438e-05		211.372	-1.07925e-05		151.076	3.20672e-06		184.966	3.82739e-06		151.076	-1.36529e-05		184.966	-1.41331e-05
212.393	-1.13665e-05		211.953	-1.08089e-05		151.425	3.1943e-06		185.324	3.83761e-06		151.425	-1.36332e-05		185.324	-1.41449e-05
212.903	-1.13603e-05		212.552	-1.08087e-05		151.603	3.20186e-06		185.656	3.80432e-06		151.603	-1.36353e-05		185.656	-1.41067e-05
213.494	-1.13492e-05		213.086	-1.08394e-05		151.793	3.21421e-06		185.973	3.83572e-06		151.793	-1.36502e-05		185.973	-1.41287e-05
214.096	-1.14087e-05		213.61	-1.08512e-05		151.987	3.17771e-06		186.3	3.88208e-06		151.987	-1.36265e-05		186.3	-1.41782e-05
214.636	-1.14185e-05		214.196	-1.085e-05		152.155	3.20541e-06		186.67	3.84972e-06		152.155	-1.36652e-05		186.67	-1.41562e-05
215.201	-1.13871e-05		214.756	-1.09017e-05		152.342	3.20739e-06		187.336	3.84185e-06		152.342	-1.3674e-05		187.336	-1.41869e-05
215.781	-1.13648e-05		215.254	-1.08885e-05		152.531	3.17721e-06		187.682	3.87775e-06		152.531	-1.36331e-05		187.682	-1.42196e-05
216.326	-1.14147e-05		215.76	-1.08843e-05		152.703	3.23283e-06		188.036	3.84183e-06		152.703	-1.3679e-05		188.036	-1.4207e-05
216.884	-1.14369e-05		216.333	-1.08858e-05		152.893	3.23524e-06		188.393	3.89099e-06		152.893	-1.36769e-05		188.393	-1.42579e-05
217.441	-1.14335e-05		216.91	-1.09041e-05		153.11	3.21575e-06		188.729	3.89235e-06		153.11	-1.36681e-05		188.729	-1.4248e-05
217.998	-1.14521e-05		217.451	-1.09141e-05		153.319	3.21062e-06		189.075	3.83218e-06		153.319	-1.36732e-05		189.075	-1.41952e-05
218.52	-1.14617e-05		217.98	-1.09077e-05		153.51	3.22475e-06		189.421	3.83921e-06		153.51	-1.36972e-05		189.421	-1.42177e-05
219.019	-1.14792e-05		218.525	-1.09547e-05		153.704	3.1994e-06		189.999	3.83446e-06		153.704	-1.36824e-05		189.999	-1.42468e-05
219.53	-1.14817e-05		219.092	-1.09493e-05		153.877	3.18034e-06		190.345	3.8824e-06		153.877	-1.36726e-05		190.345	-1.42843e-05
220.041	-1.14719e-05		219.649	-1.09383e-05		154.054	3.17831e-06		190.686	3.81743e-06		154.054	-1.36718e-05		190.686	-1.4209e-05
220.55	-1.15026e-05		220.156	-1.09696e-05		154.252	3.20489e-06		191.021	3.93594e-06		154.252	-1.36924e-05		191.021	-1.43219e-05
221.044	-1.15371e-05		220.732	-1.09652e-05		154.553	3.20548e-06		191.358	3.88624e-06		154.553	-1.36915e-05		191.358	-1.42827e-05
221.53	-1.15171e-05		221.298	-1.09764e-05		154.713	3.1824e-06		191.687	3.86081e-06		154.713	-1.36775e-05		191.687	-1.42695e-05
222.035	-1.15025e-05		221.806	-1.09898e-05		154.871	3.21189e-06		192.033	3.90279e-06		154.871	-1.37159e-05		192.033	-1.43264e-05
222.553	-1.14892e-05		222.325	-1.09787e-05		155.042	3.16644e-06		192.594	3.95276e-06		155.042	-1.36771e-05		192.594	-1.43963e-05
223.073	-1.15229e-05		222.901	-1.09968e-05		155.205	3.15413e-06		192.923	3.94625e-06		155.205	-1.36655e-05		192.923	-1.43826e-05
223.589	-1.15013e-05		223.486	-1.10154e-05		155.384	3.21123e-06		193.248	3.93959e-06		155.384	-1.37232e-05		193.248	-1.43773e-05
224.163	-1.15092e-05		224.012	-1.10294e-05		155.568	3.187e-06		193.586	3.89636e-06		155.568	-1.37003e-05		193.586	-1.43551e-05
224.75	-1.15237e-05		224.532	-1.10053e-05		155.727	3.20575e-06		193.914	3.90384e-06		155.727	-1.37216e-05		193.914	-1.437e-05
225.277	-1.15425e-05		225.054	-1.10298e-05		155.9	3.23804e-06		194.261	3.9143e-06		155.9	-1.37566e-05		194.261	-1.43761e-05
225.797	-1.15527e-05		225.661	-1.10384e-05		156.086	3.18902e-06		194.84	3.95786e-06		156.086	-1.37105e-05		194.84	-1.44357e-05
226.318	-1.15691e-05		226.225	-1.10188e-05		156.287	3.1715e-06		195.159	3.87727e-06		156.287	-1.36978e-05		195.159	-1.43616e-05
226.826	-1.15569e-05		226.738	-1.10441e-05		156.491	3.20383e-06		195.463	3.83642e-06		156.491	-1.37353e-05		195.463	-1.43288e-05
227.326	-1.15528e-05		227.291	-1.10546e-05		156.664	3.25926e-06		195.78	3.84984e-06		156.664	-1.37951e-05		195.78	-1.43581e-05
227.813	-1.15658e-05		227.863	-1.10944e-05		156.821	3.14784e-06		196.12	3.87409e-06		156.821	-1.36878e-05		196.12	-1.43706e-05
228.318	-1.15915e-05		228.381	-1.1081e-05		156.989	3.19911e-06		196.457	3.9531e-06		156.989	-1.37435e-05		196.457	-1.4424e-05
228.823	-1.15803e-05		228.882	-1.10854e-05		157.169	3.19051e-06		196.804	3.8678e-06		157.169	-1.37396e-05		196.804	-1.43688e-05
229.317	-1.15952e-05		229.414	-1.10944e-05		157.332	3.17996e-06		197.42	3.95071e-06		157.332	-1.3733e-05		197.42	-1.44776e-05
229.829	-1.15937e-05		229.948	-1.11257e-05		157.642	3.20736e-06		197.764	3.9172e-06		157.642	-1.37639e-05		197.764	-1.44505e-05
230.379	-1.16029e-05		230.497	-1.11063e-05		157.828	3.1437e-06		198.102	3.93072e-06		157.828	-1.37023e-05		198.102	-1.44728e-05
230.887	-1.16265e-05		231.03	-1.11126e-05		158.018	3.1717e-06		198.456	3.93045e-06		158.018	-1.37241e-05		198.456	-1.44789e-05
231.402	-1.15992e-05		231.535	-1.11321e-05		158.226	3.208e-06		198.804	3.93997e-06		158.226	-1.37527e-05		198.804	-1.44945e-05
231.931	-1.16278e-05		232.042	-1.11219e-05		158.399	3.22488e-06		199.155	3.91034e-06		158.399	-1.37632e-05		199.155	-1.44847e-05
232.46	-1.16352e-05		232.554	-1.11498e-05		158.571	3.19728e-06		199.774	3.94151e-06		158.571	-1.37448e-05		199.774	-1.45143e-05
232.984	-1.1616e-05		233.086	-1.11653e-05		158.754	3.19737e-06		200.124	3.95703e-06		158.754	-1.37554e-05		200.124	-1.45293e-05
233.515	-1.16443e-05		233.589	-1.11605e-05		158.936	3.18486e-06		200.461	3.9409e-06		158.936	-1.37535e-05		200.461	-1.45158e-05
234.033	-1.16582e-05		234.056	-1.11674e-05		159.116	3.2063e-06		200.82	3.96205e-06		159.116	-1.37799e-05		200.82	-1.45506e-05
234.535	-1.16547e-05		234.542	-1.11657e-05		159.303	3.19131e-06		201.158	3.94867e-06		159.303	-1.37648e-05		201.158	-1.45451e-05
235.063	-1.16675e-05		235.031	-1.11807e-05		159.48	3.20383e-06		201.51	3.94614e-06		159.48	-1.37772e-05		201.51	-1.45414e-05
235.579	-1.1684e-05		235.528	-1.11712e-05		159.659	3.16782e-06		202.125	3.91973e-06		159.659	-1.37384e-05		202.125	-1.45117e-05
236.049	-1.16494e-05		236.046	-1.11997e-05		159.824	3.22681e-06		202.464	3.94864e-06		159.824	-1.37932e-05		202.464	-1.45648e-05
236.535	-1.16559e-05		236.569	-1.11713e-05		160.007	3.23875e-06		202.803	3.95185e-06		160.007	-1.38006e-05		202.803	-1.45895e-05
237.025	-1.16615e-05		237.105	-1.11807e-05		160.211	3.20523e-06		203.133	3.94415e-06		160.211	-1.3765e-05		203.133	-1.45965e-05
237.544	-1.16732e-05		237.619	-1.11886e-05		160.547	3.23648e-06		203.476	3.94957e-06		160.547	-1.37979e-05		203.476	-1.46016e-05
238.051	-1.16867e-05		238.127	-1.11883e-05		160.727	3.2217e-06		203.823	3.96174e-06		160.727	-1.37857e-05		203.823	-1.46108e-05
238.598	-1.17001e-05		238.646	-1.11809e-05		160.885	3.19104e-06		204.429	3.95186e-06		160.885	-1.37656e-05		204.429	-1.46216e-05
239.134	-1.16812e-05		239.194	-1.11958e-05		161.039	3.22362e-06		204.757	3.93487e-06		161.039	-1.38084e-05		204.757	-1.46294e-05
239.642	-1.16836e-05		239.679	-1.12162e-05		161.201	3.21471e-06		205.095	3.93864e-06		161.201	-1.38103e-05		205.095	-1.46193e-05
240.149	-1.1703e-05		240.194	-1.12305e-05		161.375	3.19699e-06		205.44	3.97459e-06		161.375	-1.37969e-05		205.44	-1.46382e-05
240.666	-1.17038e-05		240.705	-1.12388e-05		161.556	3.20957e-06		205.78	4.00457e-06		161.556	-1.38129e-05		205.78	-1.46674e-05
241.183	-1.17061e-05		241.204	-1.12418e-05		161.744	3.17814e-06		206.117	4.00699e-06		161.744	-1.37844e-05		206.117	-1.46824e-05
241.689	-1.173e-05		241.704	-1.12356e-05		161.958	3.18838e-06		206.717	3.95549e-06		161.958	-1.37943e-05		206.717	-1.4668e-05
242.225	-1.17268e-05		242.219	-1.12446e-05		162.174	3.21264e-06		207.026	3.97298e-06		162.174	-1.38181e-05		207.026	-1.46911e-05
242.746	-1.17455e-05		242.718	-1.1246e-05		162.345	3.25106e-06		207.361	3.9285e-06		162.345	-1.3857e-05		207.361	-1.4647e-05
243.248	-1.17312e-05		243.234	-1.1269e-05		162.507	3.16769e-06		207.707	4.00034e-06		162.507	-1.37753e-05		207.707	-1.47157e-05
243.723	-1.17155e-05		243.769	-1.12805e-05		162.653	3.21799e-06		208.021	4.01538e-06		162.653	-1.38272e-05		208.021	-1.47219e-05
244.225	-1.16989e-05		244.284	-1.12665e-05		162.799	3.22858e-06		208.345	4.03927e-06		162.799	-1.38394e-05		208.345	-1.47551e-05
244.736	-1.17286e-05		244.814	-1.12736e-05		162.97	3.232e-06		208.909	3.96184e-06		162.97	-1.38451e-05		208.909	-1.47127e-05
245.251	-1.17501e-05		245.322	-1.12854e-05		163.134	3.2185e-06		209.22	4.02672e-06		163.134	-1.38341e-05		209.22	-1.47921e-05
245.767	-1.17388e-05		245.84	-1.12997e-05		163.445	3.18241e-06		209.531	3.95757e-06		163.445	-1.38023e-05		209.531	-1.473e-05
246.271	-1.1758e-05		246.378	-1.12924e-05		163.615	3.179e-06		209.849	3.9723e-06		163.615	-1.37998e-05		209.849	-1.47472e-05
246.777	-1.1763e-05		246.904	-1.1287e-05		163.786	3.21488e-06		210.181	3.99803e-06		163.786	-1.38365e-05		210.181	-1.47579e-05
247.297	-1.17719e-05		247.413	-1.13137e-05		163.96	3.22502e-06		210.527	4.01552e-06		163.96	-1.38478e-05		210.527	-1.47789e-05
247.828	-1.17652e-05		247.936	-1.1309e-05		164.17	3.20251e-06		211.124	3.99987e-06		164.17	-1.3834e-05		211.124	-1.47879e-05
248.381	-1.17594e-05		248.436	-1.13221e-05		164.376	3.20877e-06		211.456	4.00928e-06		164.376	-1.38488e-05		211.456	-1.48041e-05
248.901	-1.17798e-05		248.948	-1.13217e-05		164.546	3.184e-06		211.805	4.00153e-06		164.546	-1.3831e-05		211.805	-1.48063e-05
249.43	-1.17623e-05		249.471	-1.13466e-05		164.714	3.20811e-06		212.159	4.01533e-06		164.714	-1.3862e-05		212.159	-1.48242e-05
249.938	-1.17638e-05		249.979	-1.13687e-05		164.878	3.15215e-06		212.504	4.04085e-06		164.878	-1.38127e-05		212.504	-1.48496e-05
250.482	-1.17798e-05		250.482	-1.13484e-05		165.042	3.21375e-06		212.849	4.0046e-06		165.042	-1.38809e-05		212.849	-1.48304e-05
250.981	-1.17957e-05		250.971	-1.13573e-05		165.215	3.20224e-06		213.477	4.0043e-06		165.215	-1.38731e-05		213.477	-1.48525e-05
251.511	-1.17748e-05		251.466	-1.13586e-05		165.404	3.18938e-06		213.829	4.00857e-06		165.404	-1.38632e-05		213.829	-1.48593e-05
252.02	-1.18061e-05		251.953	-1.13514e-05		165.577	3.20877e-06		214.165	4.02208e-06		165.577	-1.38852e-05		214.165	-1.48721e-05
252.512	-1.18128e-05		252.453	-1.13865e-05		165.755	3.19277e-06		214.509	3.99831e-06		165.755	-1.38693e-05		214.509	-1.48772e-05
252.999	-1.17998e-05		252.983	-1.13885e-05		165.936	3.20407e-06		214.867	3.95737e-06		165.936	-1.388e-05		214.867	-1.48561e-05
253.485	-1.18301e-05		253.491	-1.13795e-05		166.272	3.1792e-06		215.216	4.04534e-06		166.272	-1.38543e-05		215.216	-1.49348e-05
253.993	-1.18148e-05		254.025	-1.13616e-05		166.455	3.22963e-06		215.856	3.98225e-06		166.455	-1.39046e-05		215.856	-1.48668e-05
254.493	-1.18351e-05		254.548	-1.13948e-05		166.634	3.21121e-06		216.206	4.03845e-06		166.634	-1.38861e-05		216.206	-1.49239e-05
254.985	-1.18526e-05		255.072	-1.14106e-05		166.848	3.17585e-06		216.536	4.01701e-06		166.848	-1.38511e-05		216.536	-1.49092e-05
255.506	-1.18259e-05		255.593	-1.13923e-05		167.039	3.21996e-06		216.887	4.06255e-06		167.039	-1.38958e-05		216.887	-1.49659e-05
256.031	-1.18527e-05		256.083	-1.14237e-05		167.227	3.23869e-06		217.237	4.01837e-06		167.227	-1.3915e-05		217.237	-1.49285e-05
256.565	-1.18524e-05		256.6	-1.14234e-05		167.408	3.18039e-06		217.574	4.02348e-06		167.408	-1.38549e-05		217.574	-1.49361e-05
257.093	-1.18353e-05		257.13	-1.14345e-05		167.565	3.26385e-06		218.191	4.01804e-06		167.565	-1.39366e-05		218.191	-1.4944e-05
257.61	-1.18409e-05		257.644	-1.14566e-05		167.719	3.24885e-06		218.521	3.96975e-06		167.719	-1.39198e-05		218.521	-1.49241e-05
258.12	-1.18344e-05		258.144	-1.14274e-05		167.879	3.21427e-06		218.851	3.98943e-06		167.879	-1.38885e-05		218.851	-1.4941e-05
258.669	-1.18468e-05		258.647	-1.14404e-05		168.049	3.23724e-06		219.185	4.00809e-06		168.049	-1.39199e-05		219.185	-1.49555e-05
259.172	-1.18443e-05		259.163	-1.14353e-05		168.246	3.20795e-06		219.525	4.01191e-06		168.246	-1.39002e-05		219.525	-1.49526e-05
259.672	-1.18716e-05		259.667	-1.14391e-05		168.444	3.23347e-06		219.86	4.00982e-06		168.444	-1.39314e-05		219.86	-1.49612e-05
260.176	-1.18664e-05		260.191	-1.14522e-05		168.623	3.20149e-06		220.479	3.98017e-06		168.623	-1.39e-05		220.479	-1.49473e-05
260.658	-1.18764e-05		260.71	-1.14462e-05		168.803	3.23061e-06		220.813	4.03183e-06		168.803	-1.39298e-05		220.813	-1.49986e-05
261.147	-1.18631e-05		261.234	-1.14519e-05		169.12	3.22548e-06		221.147	4.00136e-06		169.12	-1.3921e-05		221.147	-1.49748e-05
261.661	-1.18785e-05		261.749	-1.14307e-05		169.285	3.24423e-06		221.487	4.01715e-06		169.285	-1.39372e-05		221.487	-1.49985e-05
262.173	-1.18808e-05		262.257	-1.14687e-05		169.451	3.21649e-06		221.828	4.02618e-06		169.451	-1.39077e-05		221.828	-1.50155e-05
262.677	-1.18789e-05		262.781	-1.145e-05		169.616	3.23478e-06		222.171	4.05006e-06		169.616	-1.39359e-05		222.171	-1.50321e-05
263.18	-1.18813e-05		263.296	-1.15562e-05		169.807	3.21479e-06		222.763	4.00242e-06		169.807	-1.39273e-05		222.763	-1.49949e-05
263.694	-1.18735e-05		263.844	-1.14914e-05		169.998	3.22694e-06		223.071	4.00823e-06		169.998	-1.39509e-05		223.071	-1.50104e-05
264.223	-1.1891e-05		264.384	-1.14625e-05		170.163	3.21465e-06		223.392	4.00401e-06		170.163	-1.39383e-05		223.392	-1.50164e-05
264.763	-1.18836e-05		264.893	-1.14951e-05		170.341	3.19883e-06		223.739	4.04978e-06		170.341	-1.39219e-05		223.739	-1.50719e-05
265.308	-1.19125e-05		265.393	-1.15058e-05		170.511	3.23384e-06		224.067	3.95908e-06		170.511	-1.39564e-05		224.067	-1.49859e-05
265.852	-1.19059e-05		265.888	-1.14979e-05		170.68	3.23899e-06		224.38	4.01796e-06		170.68	-1.39592e-05		224.38	-1.50303e-05
266.372	-1.19111e-05		266.399	-1.1519e-05		170.851	3.24275e-06		224.967	4.01501e-06		170.851	-1.39597e-05		224.967	-1.50407e-05
266.881	-1.19132e-05		266.903	-1.15235e-05		171.504	3.274e-06		225.286	4.03334e-06		171.504	-1.40075e-05		225.286	-1.50664e-05
267.392	-1.19222e-05		267.399	-1.15164e-05		171.795	3.27437e-06		225.611	4.01465e-06		171.795	-1.40249e-05		225.611	-1.50523e-05
267.906	-1.19199e-05		267.904	-1.15085e-05		171.944	3.29006e-06		225.915	4.01449e-06		171.944	-1.4043e-05		225.915	-1.5044e-05
268.411	-1.19121e-05		268.408	-1.15197e-05		172.088	3.19051e-06		226.231	4.03325e-06		172.088	-1.39457e-05		226.231	-1.50524e-05
268.931	-1.19307e-05		268.909	-1.15251e-05		172.379	3.22232e-06		226.554	4.03134e-06		172.379	-1.39828e-05		226.554	-1.50664e-05
269.475	-1.19348e-05		269.427	-1.15359e-05		172.544	3.1817e-06		227.148	4.02647e-06		172.544	-1.39456e-05		227.148	-1.50784e-05
269.965	-1.19384e-05		269.967	-1.15637e-05		172.707	3.23734e-06		227.494	4.00453e-06		172.707	-1.40046e-05		227.494	-1.50733e-05
270.453	-1.19298e-05		270.494	-1.15546e-05		172.875	3.23215e-06		227.841	3.98999e-06		172.875	-1.40028e-05		227.841	-1.50829e-05
270.947	-1.19566e-05		271.018	-1.15239e-05		173.048	3.20168e-06		228.203	3.99824e-06		173.048	-1.39754e-05		228.203	-1.50839e-05
271.472	-1.19353e-05		271.533	-1.15602e-05		173.219	3.19982e-06		228.537	4.03458e-06		173.219	-1.39766e-05		228.537	-1.51169e-05
271.983	-1.19517e-05		272.056	-1.15683e-05		173.392	3.1984e-06		229.163	3.98655e-06		173.392	-1.39783e-05		229.163	-1.50767e-05
272.499	-1.19528e-05		272.551	-1.15709e-05		173.596	3.22242e-06		229.508	4.02217e-06		173.596	-1.4005e-05		229.508	-1.51221e-05
273.033	-1.19581e-05		273.08	-1.15698e-05		173.798	3.21623e-06		229.851	3.96937e-06		173.798	-1.40014e-05		229.851	-1.50894e-05
273.587	-1.1948e-05		273.606	-1.15685e-05		173.988	3.19028e-06		230.205	4.0009e-06		173.988	-1.3978e-05		230.205	-1.51175e-05
274.116	-1.19675e-05		274.111	-1.16109e-05		174.173	3.22443e-06		230.574	4.00652e-06		174.173	-1.4015e-05		230.574	-1.51137e-05
274.632	-1.19775e-05		274.616	-1.15697e-05		174.488	3.2197e-06		231.194	3.99182e-06		174.488	-1.40151e-05		231.194	-1.51107e-05
275.152	-1.19783e-05		275.108	-1.15989e-05		174.647	3.22633e-06		231.519	4.00047e-06		174.647	-1.40202e-05		231.519	-1.51319e-05
275.645	-1.19668e-05		275.598	-1.15958e-05		174.809	3.24112e-06		231.857	4.00929e-06		174.809	-1.40333e-05		231.857	-1.51349e-05
276.144	-1.19635e-05		276.097	-1.16216e-05		174.977	3.23711e-06		232.213	4.00658e-06		174.977	-1.40276e-05		232.213	-1.51378e-05
276.647	-1.20044e-05		276.611	-1.1631e-05		175.15	3.26552e-06		232.572	4.00408e-06		175.15	-1.40556e-05		232.572	-1.51544e-05
277.136	-1.19763e-05		277.114	-1.16173e-05		175.322	3.2187e-06		233.197	3.96713e-06		175.322	-1.40104e-05		233.197	-1.51314e-05
277.646	-1.20114e-05		277.615	-1.16206e-05		175.496	3.24621e-06		233.525	3.98928e-06		175.496	-1.40396e-05		233.525	-1.51504e-05
278.147	-1.19922e-05		278.153	-1.16343e-05		175.653	3.2483e-06		233.881	3.99012e-06		175.653	-1.40437e-05		233.881	-1.51549e-05
278.624	-1.19841e-05		278.678	-1.16381e-05		175.813	3.24857e-06		234.248	3.98346e-06		175.813	-1.40479e-05		234.248	-1.51502e-05
279.141	-1.19818e-05		279.214	-1.16503e-05		175.992	3.26522e-06		234.607	3.99403e-06		175.992	-1.4069e-05		234.607	-1.51617e-05
279.671	-1.19822e-05		279.738	-1.16649e-05		176.182	3.26756e-06		235.217	3.99572e-06		176.182	-1.40562e-05		235.217	-1.51729e-05
280.197	-1.19892e-05		280.272	-1.16651e-05		176.368	3.26422e-06		235.573	3.97721e-06		176.368	-1.40157e-05		235.573	-1.51509e-05
280.73	-1.19878e-05		280.788	-1.17017e-05		176.54	3.32691e-06		235.928	3.95885e-06		176.54	-1.40438e-05		235.928	-1.51521e-05
281.255	-1.19758e-05		281.299	-1.16912e-05		176.715	3.30992e-06		236.293	4.01582e-06		176.715	-1.40106e-05		236.293	-1.52021e-05
281.755	-1.1994e-05		281.801	-1.16762e-05		176.895	3.31063e-06		236.65	4.01261e-06		176.895	-1.40198e-05		236.65	-1.51853e-05
282.28	-1.19951e-05		282.299	-1.16835e-05		177.227	3.27519e-06		237.266	3.99239e-06		177.227	-1.40002e-05		237.266	-1.51756e-05
282.819	-1.19851e-05		282.801	-1.17005e-05		177.405	3.3053e-06		237.592	3.99747e-06		177.405	-1.40419e-05		237.592	-1.51856e-05
283.332	-1.20023e-05		283.329	-1.17106e-05		177.576	3.2981e-06		237.933	3.9891e-06		177.576	-1.40459e-05		237.933	-1.51775e-05
283.853	-1.19948e-05		283.847	-1.17251e-05		177.738	3.22469e-06		238.273	4.00788e-06		177.738	-1.3983e-05		238.273	-1.51941e-05
284.363	-1.20059e-05		284.364	-1.17043e-05		177.885	3.28691e-06		238.601	4.01667e-06		177.885	-1.40489e-05		238.601	-1.51982e-05
284.88	-1.20254e-05		284.874	-1.17302e-05		178.034	3.28498e-06		239.221	4.02081e-06		178.034	-1.40486e-05		239.221	-1.52177e-05
285.365	-1.20159e-05		285.377	-1.17179e-05		178.189	3.29513e-06		239.559	3.98924e-06		178.189	-1.40605e-05		239.559	-1.52004e-05
285.88	-1.20312e-05		285.89	-1.17485e-05		178.359	3.30587e-06		239.891	3.9908e-06		178.359	-1.40732e-05		239.891	-1.52129e-05
286.401	-1.20302e-05		286.416	-1.1747e-05		178.532	3.28383e-06		240.218	3.9879e-06		178.532	-1.40507e-05		240.218	-1.52188e-05
286.904	-1.20265e-05		286.942	-1.17543e-05		178.706	3.29204e-06		240.542	3.96362e-06		178.706	-1.4058e-05		240.542	-1.51998e-05
287.419	-1.20091e-05		287.484	-1.17552e-05		178.883	3.30057e-06		241.143	3.95361e-06		178.883	-1.40656e-05		241.143	-1.5195e-05
287.94	-1.20439e-05		288.01	-1.17509e-05		179.053	3.2793e-06		241.473	3.98627e-06		179.053	-1.40442e-05		241.473	-1.52247e-05
288.43	-1.20326e-05		288.551	-1.17553e-05		179.234	3.31271e-06		241.799	3.99103e-06		179.234	-1.40775e-05		241.799	-1.52283e-05
288.953	-1.20402e-05		289.092	-1.17648e-05		179.415	3.32794e-06		242.122	3.97487e-06		179.415	-1.40927e-05		242.122	-1.52178e-05
289.502	-1.20548e-05		289.6	-1.17775e-05		179.761	3.29166e-06		242.453	3.98179e-06		179.761	-1.40617e-05		242.453	-1.5227e-05
290.066	-1.20446e-05		290.094	-1.17699e-05		179.936	3.32029e-06		243.05	3.97736e-06		179.936	-1.40937e-05		243.05	-1.52382e-05
290.672	-1.20405e-05		290.622	-1.17771e-05		180.115	3.31768e-06		243.38	3.96309e-06		180.115	-1.40942e-05		243.38	-1.52352e-05
291.226	-1.20619e-05		291.131	-1.18069e-05		180.317	3.32095e-06		243.703	3.97236e-06		180.317	-1.41e-05		243.703	-1.52514e-05
291.72	-1.20416e-05		291.625	-1.18065e-05		180.506	3.33263e-06		244.02	3.98256e-06		180.506	-1.41141e-05		244.02	-1.52562e-05
292.235	-1.206e-05		292.086	-1.17923e-05		180.692	3.32148e-06		244.361	3.98285e-06		180.692	-1.4098e-05		244.361	-1.52504e-05
292.712	-1.20535e-05		292.575	-1.17965e-05		180.867	3.36893e-06		244.937	3.9655e-06		180.867	-1.41359e-05		244.937	-1.5242e-05
293.193	-1.20498e-05		293.047	-1.17992e-05		181.039	3.32456e-06		245.274	3.96199e-06		181.039	-1.40823e-05		245.274	-1.52463e-05
293.687	-1.2066e-05		293.568	-1.1796e-05		181.193	3.3726e-06		245.602	3.96224e-06		181.193	-1.41287e-05		245.602	-1.52554e-05
294.219	-1.20977e-05		294.083	-1.18048e-05		181.354	3.38625e-06		245.923	3.95883e-06		181.354	-1.41516e-05		245.923	-1.52574e-05
294.742	-1.20407e-05		294.612	-1.18215e-05		181.525	3.36161e-06		246.264	3.98212e-06		181.525	-1.41368e-05		246.264	-1.52761e-05
295.265	-1.20654e-05		295.152	-1.18263e-05		181.693	3.38414e-06		246.882	3.98055e-06		181.693	-1.41689e-05		246.882	-1.52678e-05
295.793	-1.20666e-05		295.662	-1.18252e-05		181.842	3.29476e-06		247.208	3.98617e-06		181.842	-1.40812e-05		247.208	-1.52891e-05
296.314	-1.20634e-05		296.175	-1.18217e-05		181.995	3.38067e-06		247.55	3.95251e-06		181.995	-1.41667e-05		247.55	-1.5265e-05
296.839	-1.20682e-05		296.684	-1.18395e-05		182.145	3.38076e-06		247.902	3.98496e-06		182.145	-1.41664e-05		247.902	-1.52943e-05
297.34	-1.20549e-05		297.192	-1.18683e-05		182.43	3.40066e-06		248.245	3.96726e-06		182.43	-1.41988e-05		248.245	-1.52844e-05
297.87	-1.2088e-05		297.727	-1.18423e-05		182.566	3.2844e-06		248.857	3.97192e-06		182.566	-1.40923e-05		248.857	-1.52937e-05
298.433	-1.20998e-05		298.243	-1.18669e-05		182.704	3.32837e-06		249.188	3.95812e-06		182.704	-1.41461e-05		249.188	-1.52912e-05
298.898	-1.2098e-05		298.741	-1.18401e-05		182.847	3.3306e-06		249.541	3.9534e-06		182.847	-1.41588e-05		249.541	-1.5303e-05
299.402	-1.20592e-05		299.235	-1.18417e-05		183.016	3.32511e-06		249.894	3.92035e-06		183.016	-1.41657e-05		249.894	-1.52853e-05
299.915	-1.20805e-05		299.746	-1.18744e-05		183.193	3.32982e-06		250.257	3.95128e-06		183.193	-1.41835e-05		250.257	-1.53088e-05
300.408	-1.20977e-05		300.248	-1.18437e-05		183.366	3.30357e-06		250.864	3.95077e-06		183.366	-1.41707e-05		250.864	-1.53061e-05
300.9	-1.20835e-05		300.767	-1.1884e-05		183.545	3.28556e-06		251.199	3.94555e-06		183.545	-1.41724e-05		251.199	-1.53034e-05
301.393	-1.20817e-05		301.281	-1.18845e-05		183.736	3.24959e-06		251.534	3.94869e-06		183.736	-1.41576e-05		251.534	-1.53063e-05
301.901	-1.2076e-05		301.8	-1.18895e-05		183.915	3.23969e-06		251.879	3.94239e-06		183.915	-1.41674e-05		251.879	-1.52949e-05
302.414	-1.20887e-05		302.311	-1.18908e-05		184.092	3.28523e-06		252.225	3.95243e-06		184.092	-1.42046e-05		252.225	-1.53229e-05
302.948	-1.20833e-05		302.824	-1.18597e-05		184.267	3.29455e-06		252.854	3.91086e-06		184.267	-1.42002e-05		252.854	-1.52989e-05
303.484	-1.21122e-05		303.339	-1.19371e-05		184.441	3.29767e-06		253.208	3.95049e-06		184.441	-1.41898e-05		253.208	-1.5335e-05
304.021	-1.21191e-05		303.89	-1.19314e-05		184.612	3.30875e-06		253.555	3.95062e-06		184.612	-1.41837e-05		253.555	-1.5328e-05
304.595	-1.21007e-05		304.442	-1.18968e-05		184.93	3.36557e-06		253.9	3.94758e-06		184.93	-1.42076e-05		253.9	-1.53134e-05
305.108	-1.20968e-05		304.965	-1.19156e-05		185.092	3.35056e-06		254.232	3.94802e-06		185.092	-1.4206e-05		254.232	-1.53228e-05
305.643	-1.21084e-05		305.486	-1.1908e-05		185.253	3.32115e-06		254.876	3.9287e-06		185.253	-1.41981e-05		254.876	-1.53334e-05
306.145	-1.21076e-05		305.998	-1.19224e-05		185.423	3.27846e-06		255.215	3.92501e-06		185.423	-1.41782e-05		255.215	-1.53306e-05
306.649	-1.21177e-05		306.511	-1.19153e-05		185.601	3.32501e-06		255.579	3.94942e-06		185.601	-1.42282e-05		255.579	-1.53422e-05
307.144	-1.21196e-05		307.011	-1.1928e-05		185.762	3.29151e-06		255.924	3.90488e-06		185.762	-1.41734e-05		255.924	-1.53184e-05
307.624	-1.21164e-05		307.52	-1.1922e-05		185.911	3.34953e-06		256.277	3.92591e-06		185.911	-1.42116e-05		256.277	-1.53495e-05
308.121	-1.21202e-05		308.042	-1.19297e-05		186.068	3.37561e-06		256.918	3.91687e-06		186.068	-1.4217e-05		256.918	-1.53469e-05
308.609	-1.21169e-05		308.542	-1.19289e-05		186.223	3.41311e-06		257.278	3.90679e-06		186.223	-1.42478e-05		257.278	-1.53476e-05
309.084	-1.20923e-05		309.022	-1.19448e-05		186.392	3.40013e-06		257.616	3.9015e-06		186.392	-1.42328e-05		257.616	-1.53569e-05
309.576	-1.21347e-05		309.495	-1.19366e-05		186.57	3.36939e-06		257.959	3.9161e-06		186.57	-1.41999e-05		257.959	-1.53543e-05
310.087	-1.21074e-05		309.994	-1.19465e-05		186.744	3.40447e-06		258.309	3.90084e-06		186.744	-1.42464e-05		258.309	-1.53325e-05
310.58	-1.2119e-05		310.502	-1.19524e-05		186.919	3.37359e-06		258.92	3.93755e-06		186.919	-1.42386e-05		258.92	-1.53752e-05
311.098	-1.21546e-05		311.034	-1.19453e-05		187.084	3.35221e-06		259.256	3.91713e-06		187.084	-1.42392e-05		259.256	-1.53531e-05
311.631	-1.21033e-05		311.553	-1.19512e-05		187.259	3.35881e-06		259.605	3.91259e-06		187.259	-1.42619e-05		259.605	-1.53512e-05
312.178	-1.21447e-05		312.115	-1.19843e-05		187.61	3.32337e-06		259.947	3.91238e-06		187.61	-1.42435e-05		259.947	-1.53585e-05
312.733	-1.21443e-05		312.662	-1.19657e-05		187.772	3.34624e-06		260.285	3.92686e-06		187.772	-1.42713e-05		260.285	-1.5378e-05
313.251	-1.21307e-05		313.181	-1.19724e-05		187.944	3.33056e-06		260.918	3.92538e-06		187.944	-1.4249e-05		260.918	-1.53738e-05
313.751	-1.21549e-05		313.685	-1.19901e-05		188.137	3.38616e-06		261.251	3.93806e-06		188.137	-1.4297e-05		261.251	-1.53893e-05
314.238	-1.2141e-05		314.222	-1.20173e-05		188.329	3.37016e-06		261.579	3.92725e-06		188.329	-1.42768e-05		261.579	-1.5365e-05
314.773	-1.21156e-05		314.751	-1.20085e-05		188.52	3.36089e-06		261.908	3.95092e-06		188.52	-1.42774e-05		261.908	-1.53936e-05
315.286	-1.21641e-05		315.253	-1.20021e-05		188.706	3.34144e-06		262.268	3.91561e-06		188.706	-1.42675e-05		262.268	-1.53839e-05
315.785	-1.21408e-05		315.729	-1.19798e-05		188.886	3.35135e-06		262.887	3.90683e-06		188.886	-1.42808e-05		262.887	-1.53788e-05
316.289	-1.2139e-05		316.231	-1.19969e-05		189.062	3.3631e-06		263.209	3.84922e-06		189.062	-1.42871e-05		263.209	-1.53876e-05
316.783	-1.21469e-05		316.739	-1.19868e-05		189.23	3.38771e-06		263.536	3.86486e-06		189.23	-1.43064e-05		263.536	-1.53927e-05
317.27	-1.21486e-05		317.219	-1.1998e-05		189.401	3.40401e-06		263.875	3.88108e-06		189.401	-1.43187e-05		263.875	-1.53708e-05
317.763	-1.21667e-05		317.703	-1.20179e-05		189.571	3.39548e-06		264.211	3.94727e-06		189.571	-1.43267e-05		264.211	-1.5419e-05
318.284	-1.21445e-05		318.227	-1.2011e-05		189.736	3.39347e-06		264.786	3.9114e-06		189.736	-1.43409e-05		264.786	-1.53996e-05
--	--		--	--		190.025	3.34338e-06		265.1	3.88898e-06		190.025	-1.43113e-05		265.1	-1.53885e-05
			--	--		190.174	3.28805e-06		265.445	3.89594e-06		190.174	-1.42522e-05		265.445	-1.54009e-05
			--	--		190.333	3.47157e-06		265.782	3.93388e-06		190.333	-1.44317e-05		265.782	-1.54335e-05
			--	--		190.491	3.39022e-06		266.11	3.91498e-06		190.491	-1.43463e-05		266.11	-1.54221e-05
			--	--		190.659	3.34964e-06		266.665	3.89093e-06		190.659	-1.43066e-05		266.665	-1.54123e-05
			--	--		190.834	3.36808e-06		266.965	3.87584e-06		190.834	-1.43266e-05		266.965	-1.53985e-05
			--	--		191.005	3.37132e-06		267.285	3.94155e-06		191.005	-1.43314e-05		267.285	-1.54596e-05
			--	--		191.172	3.3762e-06		267.603	3.91527e-06		191.172	-1.43367e-05		267.603	-1.54285e-05
			--	--		191.343	3.41698e-06		267.916	3.91597e-06		191.343	-1.43761e-05		267.916	-1.54247e-05
			--	--		191.534	3.40481e-06		268.511	3.90495e-06		191.534	-1.43624e-05		268.511	-1.54258e-05
						191.72	3.39456e-06		268.826	3.93135e-06		191.72	-1.43523e-05		268.826	-1.54556e-05
						191.898	3.3833e-06		269.134	3.87664e-06		191.898	-1.43516e-05		269.134	-1.54064e-05
						192.074	3.39729e-06		269.447	3.89321e-06		192.074	-1.43761e-05		269.447	-1.54302e-05
						192.399	3.37672e-06		269.752	3.89306e-06		192.399	-1.43647e-05		269.752	-1.54457e-05
						192.553	3.38416e-06		270.324	3.88879e-06		192.553	-1.43728e-05		270.324	-1.54463e-05
						192.722	3.38779e-06		270.636	3.91561e-06		192.722	-1.43772e-05		270.636	-1.54619e-05
						192.893	3.35663e-06		270.951	3.92275e-06		192.893	-1.43542e-05		270.951	-1.54506e-05
						193.052	3.37219e-06		271.278	3.92028e-06		193.052	-1.4379e-05		271.278	-1.54625e-05
						193.224	3.34601e-06		271.597	3.88545e-06		193.224	-1.43628e-05		271.597	-1.54466e-05
						193.379	3.37538e-06		272.23	3.89544e-06		193.379	-1.43982e-05		272.23	-1.54647e-05
						193.548	3.38444e-06		272.565	3.86527e-06		193.548	-1.44029e-05		272.565	-1.54361e-05
						193.727	3.40674e-06		272.934	3.88439e-06		193.727	-1.44206e-05		272.934	-1.54545e-05
						193.887	3.36122e-06		273.276	3.8755e-06		193.887	-1.43709e-05		273.276	-1.54448e-05
						194.028	3.37434e-06		273.924	3.86859e-06		194.028	-1.43971e-05		273.924	-1.54637e-05
						194.169	3.38995e-06		274.275	3.84706e-06		194.169	-1.44323e-05		274.275	-1.54446e-05
						194.319	3.34929e-06		274.622	3.88444e-06		194.319	-1.44123e-05		274.622	-1.54545e-05
						194.477	3.35444e-06		274.977	3.87345e-06		194.477	-1.44342e-05		274.977	-1.54646e-05
						194.795	3.35656e-06		275.617	3.8869e-06		194.795	-1.44279e-05		275.617	-1.54837e-05
						194.952	3.3661e-06		275.963	3.84914e-06		194.952	-1.44333e-05		275.963	-1.54638e-05
						195.129	3.33801e-06		276.313	3.84827e-06		195.129	-1.44054e-05		276.313	-1.54738e-05
						195.317	3.3816e-06		276.655	3.84064e-06		195.317	-1.44499e-05		276.655	-1.54705e-05
						195.5	3.38635e-06		277.29	3.85511e-06		195.5	-1.44554e-05		277.29	-1.54736e-05
						195.678	3.38726e-06		277.649	3.85328e-06		195.678	-1.44568e-05		277.649	-1.54748e-05
						195.852	3.37388e-06		278.017	3.85718e-06		195.852	-1.44438e-05		278.017	-1.5488e-05
						196.035	3.36648e-06		278.371	3.84519e-06		196.035	-1.44367e-05		278.371	-1.54811e-05
						196.218	3.40697e-06		279.011	3.85178e-06		196.218	-1.44781e-05		279.011	-1.54975e-05
						196.402	3.38564e-06		279.352	3.83976e-06		196.402	-1.4458e-05		279.352	-1.54939e-05
						196.589	3.39046e-06		279.719	3.81546e-06		196.589	-1.4464e-05		279.719	-1.54798e-05
						196.77	3.38832e-06		280.09	3.80737e-06		196.77	-1.44695e-05		280.09	-1.54724e-05
						196.951	3.38266e-06		280.732	3.80064e-06		196.951	-1.4472e-05		280.732	-1.54984e-05
						197.253	3.38914e-06		281.083	3.80271e-06		197.253	-1.44812e-05		281.083	-1.54983e-05
						197.401	3.4059e-06		281.455	3.83927e-06		197.401	-1.44935e-05		281.455	-1.55258e-05
						197.553	3.39493e-06		281.824	3.81541e-06		197.553	-1.44781e-05		281.824	-1.54919e-05
						197.713	3.42359e-06		282.448	3.81597e-06		197.713	-1.45032e-05		282.448	-1.55045e-05
						197.877	3.3573e-06		282.815	3.81129e-06		197.877	-1.44464e-05		282.815	-1.55121e-05
						198.028	3.41404e-06		283.181	3.80222e-06		198.028	-1.45119e-05		283.181	-1.551e-05
						198.172	3.4153e-06		283.527	3.78883e-06		198.172	-1.45216e-05		283.527	-1.5505e-05
						198.335	3.40042e-06		284.152	3.79098e-06		198.335	-1.45126e-05		284.152	-1.55038e-05
						198.5	3.42319e-06		284.504	3.80957e-06		198.5	-1.45326e-05		284.504	-1.5521e-05
						198.672	3.39905e-06		284.865	3.84112e-06		198.672	-1.45055e-05		284.865	-1.55709e-05
						198.84	3.40683e-06		285.219	3.70801e-06		198.84	-1.45114e-05		285.219	-1.54298e-05
						199.001	3.39678e-06		285.878	3.78926e-06		199.001	-1.45152e-05		285.878	-1.5537e-05
						199.174	3.38163e-06		286.21	3.77511e-06		199.174	-1.4515e-05		286.21	-1.55227e-05
						199.358	3.39863e-06		286.552	3.79439e-06		199.358	-1.45479e-05		286.552	-1.55433e-05
						199.701	3.3883e-06		286.901	3.78774e-06		199.701	-1.45275e-05		286.901	-1.55415e-05
						199.869	3.40138e-06		287.536	3.78189e-06		199.869	-1.45322e-05		287.536	-1.55367e-05
						200.046	3.38057e-06		287.864	3.77932e-06		200.046	-1.45112e-05		287.864	-1.55314e-05
						200.236	3.4171e-06		288.204	3.79031e-06		200.236	-1.45625e-05		288.204	-1.55428e-05
						200.428	3.34173e-06		288.552	3.78997e-06		200.428	-1.45021e-05		288.552	-1.55453e-05
						200.619	3.38564e-06		289.167	3.79127e-06		200.619	-1.45473e-05		289.167	-1.5558e-05
						200.8	3.40661e-06		289.491	3.78898e-06		200.8	-1.45646e-05		289.491	-1.55638e-05
						200.975	3.40467e-06		289.826	3.77522e-06		200.975	-1.45591e-05		289.826	-1.55492e-05
						201.157	3.40462e-06		290.151	3.78712e-06		201.157	-1.45593e-05		290.151	-1.55578e-05
						201.325	3.40651e-06		290.779	3.76658e-06		201.325	-1.45616e-05		290.779	-1.55529e-05
						201.487	3.43003e-06		291.112	3.74939e-06		201.487	-1.45855e-05		291.112	-1.55552e-05
						201.66	3.43913e-06		291.457	3.74753e-06		201.66	-1.45992e-05		291.457	-1.55542e-05
						201.825	3.45409e-06		291.792	3.76344e-06		201.825	-1.46195e-05		291.792	-1.55648e-05
						202.102	3.41707e-06		292.399	3.76637e-06		202.102	-1.45914e-05		292.399	-1.55614e-05
						202.237	3.429e-06		292.729	3.75937e-06		202.237	-1.46068e-05		292.729	-1.55568e-05
						202.383	3.42867e-06		293.065	3.74874e-06		202.383	-1.46103e-05		293.065	-1.55478e-05
						202.539	3.46718e-06		293.415	3.76903e-06		202.539	-1.46528e-05		293.415	-1.5566e-05
						202.694	3.33124e-06		294.045	3.77447e-06		202.694	-1.45213e-05		294.045	-1.55786e-05
						202.838	3.42712e-06		294.379	3.76448e-06		202.838	-1.46215e-05		294.379	-1.55786e-05
						202.984	3.41674e-06		294.711	3.73789e-06		202.984	-1.46156e-05		294.711	-1.55603e-05
						203.135	3.41351e-06		295.041	3.74043e-06		203.135	-1.46169e-05		295.041	-1.55657e-05
						203.293	3.41485e-06		295.636	3.75889e-06		203.293	-1.46217e-05		295.636	-1.55841e-05
						203.474	3.41078e-06		295.964	3.7475e-06		203.474	-1.46216e-05		295.964	-1.55706e-05
						203.646	3.41866e-06		296.293	3.74073e-06		203.646	-1.46332e-05		296.293	-1.55665e-05
						203.828	3.45133e-06		296.621	3.75564e-06		203.828	-1.46601e-05		296.621	-1.55929e-05
						204.011	3.42293e-06		297.223	3.72055e-06		204.011	-1.46245e-05		297.223	-1.55874e-05
						204.349	3.43427e-06		297.555	3.73252e-06		204.349	-1.4636e-05		297.555	-1.55832e-05
						204.523	3.44754e-06		297.886	3.75273e-06		204.523	-1.46603e-05		297.886	-1.56026e-05
						204.695	3.43227e-06		298.214	3.7317e-06		204.695	-1.46561e-05		298.214	-1.55972e-05
						204.875	3.41041e-06		298.817	3.73412e-06		204.875	-1.46409e-05		298.817	-1.55745e-05
						205.05	3.44634e-06		299.135	3.74502e-06		205.05	-1.46771e-05		299.135	-1.55864e-05
						205.226	3.42532e-06		299.455	3.74617e-06		205.226	-1.46564e-05		299.455	-1.5602e-05
						205.399	3.44636e-06		299.789	3.73159e-06		205.399	-1.46781e-05		299.789	-1.56034e-05
						205.568	3.43684e-06		300.357	3.73252e-06		205.568	-1.46698e-05		300.357	-1.55847e-05
						205.74	3.43689e-06		300.687	3.71214e-06		205.74	-1.46712e-05		300.687	-1.55899e-05
						205.9	3.41658e-06		301.001	3.71891e-06		205.9	-1.46521e-05		301.001	-1.56031e-05
						206.051	3.44378e-06		301.339	3.72921e-06		206.051	-1.46899e-05		301.339	-1.56143e-05
						206.21	3.45641e-06		301.945	3.71185e-06		206.21	-1.47163e-05		301.945	-1.56017e-05
						206.367	3.46259e-06		302.258	3.70712e-06		206.367	-1.4736e-05		302.258	-1.55978e-05
						206.661	3.38711e-06		302.579	3.7371e-06		206.661	-1.46685e-05		302.579	-1.56117e-05
						206.796	3.43439e-06		302.904	3.7482e-06		206.796	-1.47145e-05		302.904	-1.562e-05
						206.94	3.42193e-06		303.484	3.66742e-06		206.94	-1.47007e-05		303.484	-1.5603e-05
						207.102	3.43076e-06		303.81	3.67177e-06		207.102	-1.4709e-05		303.81	-1.5604e-05
						207.279	3.45986e-06		304.127	3.68668e-06		207.279	-1.47381e-05		304.127	-1.56033e-05
						207.457	3.4492e-06		304.453	3.75607e-06		207.457	-1.47275e-05		304.453	-1.56533e-05
						207.633	3.44429e-06		305.013	3.69967e-06		207.633	-1.47195e-05		305.013	-1.56146e-05
						207.812	3.44008e-06		305.318	3.70648e-06		207.812	-1.47104e-05		305.318	-1.56169e-05
						207.994	3.44379e-06		305.638	3.70887e-06		207.994	-1.47092e-05		305.638	-1.56211e-05
						208.173	3.47195e-06		305.957	3.76058e-06		208.173	-1.47469e-05		305.957	-1.56818e-05
						208.36	3.46121e-06		306.521	3.69807e-06		208.36	-1.47514e-05		306.521	-1.56136e-05
						208.543	3.43897e-06		306.794	3.68034e-06		208.543	-1.47432e-05		306.794	-1.56028e-05
						208.73	3.43975e-06		307.097	3.68973e-06		208.73	-1.47416e-05		307.097	-1.56167e-05
						209.066	3.46243e-06		307.431	3.72818e-06		209.066	-1.47599e-05		307.431	-1.56512e-05
						209.225	3.44667e-06		307.958	3.7129e-06		209.225	-1.47538e-05		307.958	-1.56414e-05
						209.395	3.42864e-06		308.24	3.68832e-06		209.395	-1.4747e-05		308.24	-1.56177e-05
						209.565	3.4272e-06		308.556	3.70491e-06		209.565	-1.47568e-05		308.556	-1.56343e-05
						209.732	3.43809e-06		308.872	3.70915e-06		209.732	-1.47712e-05		308.872	-1.5649e-05
						209.903	3.42338e-06		309.431	3.71187e-06		209.903	-1.47522e-05		309.431	-1.56496e-05
						210.072	3.45182e-06		309.73	3.68776e-06		210.072	-1.47764e-05		309.73	-1.5629e-05
						210.232	3.47675e-06		310.046	3.69432e-06		210.232	-1.47972e-05		310.046	-1.56414e-05
						210.395	3.44794e-06		310.377	3.68479e-06		210.395	-1.47626e-05		310.377	-1.56357e-05
						210.559	3.52906e-06		310.961	3.68011e-06		210.559	-1.48379e-05		310.961	-1.56264e-05
						210.721	3.4191e-06		311.283	3.69096e-06		210.721	-1.47222e-05		311.283	-1.56391e-05
						210.863	3.48522e-06		311.605	3.70492e-06		210.863	-1.47968e-05		311.605	-1.56592e-05
						211.011	3.47607e-06		311.942	3.68859e-06		211.011	-1.47995e-05		311.942	-1.56627e-05
						211.312	3.47902e-06		312.551	3.67417e-06		211.312	-1.48266e-05		312.551	-1.56436e-05
						211.466	3.46265e-06		312.871	3.68704e-06		211.466	-1.48092e-05		312.871	-1.56554e-05
						211.626	3.4393e-06		313.207	3.68295e-06		211.626	-1.47848e-05		313.207	-1.56563e-05
						211.792	3.44464e-06		313.559	3.6926e-06		211.792	-1.4789e-05		313.559	-1.56783e-05
						211.959	3.46804e-06		314.184	3.64787e-06		211.959	-1.48157e-05		314.184	-1.56633e-05
						212.138	3.48483e-06		314.517	3.66654e-06		212.138	-1.48403e-05		314.517	-1.56789e-05
						212.316	3.44327e-06		314.864	3.65253e-06		212.316	-1.48064e-05		314.864	-1.56596e-05
						212.515	3.45127e-06		315.19	3.66389e-06		212.515	-1.48163e-05		315.19	-1.56668e-05
						212.703	3.44125e-06		315.817	3.68051e-06		212.703	-1.4804e-05		315.817	-1.56633e-05
						212.879	3.44882e-06		316.154	3.66538e-06		212.879	-1.48094e-05		316.154	-1.56597e-05
						213.057	3.48571e-06		316.494	3.66982e-06		213.057	-1.48431e-05		316.494	-1.56615e-05
						213.231	3.48489e-06		316.839	3.68166e-06		213.231	-1.4839e-05		316.839	-1.56708e-05
						213.557	3.50295e-06		317.465	3.66536e-06		213.557	-1.48583e-05		317.465	-1.56735e-05
						213.712	3.49574e-06		317.812	3.64377e-06		213.712	-1.48665e-05		317.812	-1.56602e-05
						213.873	3.45973e-06		318.15	3.64722e-06		213.873	-1.48463e-05		318.15	-1.56592e-05
						214.047	3.4552e-06		318.507	3.65974e-06		214.047	-1.48591e-05		318.507	-1.56707e-05
						214.224	3.4515e-06		319.148	3.65256e-06		214.224	-1.48625e-05		319.148	-1.56636e-05
						214.393	3.4637e-06		319.477	3.6704e-06		214.393	-1.48778e-05		319.477	-1.56814e-05
						214.559	3.47138e-06		319.811	3.66724e-06		214.559	-1.48885e-05		319.811	-1.56782e-05
						214.711	3.40392e-06		320.147	3.6553e-06		214.711	-1.48183e-05		320.147	-1.56663e-05
						214.849	3.49966e-06		320.774	3.65951e-06		214.849	-1.49063e-05		320.774	-1.56705e-05
						214.997	3.46435e-06		--	--		214.997	-1.48628e-05		--	--
						215.16	3.50839e-06		--	--		215.16	-1.48978e-05		--	--
						215.33	3.51854e-06		--	--		215.33	-1.49007e-05		--	--
						215.501	3.52642e-06		--	--		215.501	-1.4902e-05		--	--
						215.829	3.52553e-06		--	--		215.829	-1.48947e-05		--	--
						215.988	3.52885e-06		--	--		215.988	-1.49126e-05		--	--
						216.159	3.50123e-06		--	--		216.159	-1.49006e-05		--	--
						216.347	3.49206e-06		--	--		216.347	-1.49076e-05		--	--
						216.524	3.49859e-06		--	--		216.524	-1.49212e-05		--	--
						216.702	3.489e-06		--	--		216.702	-1.49187e-05		--	--
						216.878	3.4473e-06		--	--		216.878	-1.4884e-05		--	--
						217.059	3.48179e-06		--	--		217.059	-1.49176e-05		--	--
						217.249	3.49476e-06		--	--		217.249	-1.49294e-05		--	--
						217.439	3.49554e-06		--	--		217.439	-1.4929e-05		--	--
						217.622	3.49728e-06		--	--		217.622	-1.49368e-05		--	--
						217.955	3.48493e-06		--	--		217.955	-1.49356e-05		--	--
						218.102	3.47063e-06		--	--		218.102	-1.49246e-05		--	--
						218.267	3.48947e-06		--	--		218.267	-1.49465e-05		--	--
						218.432	3.4739e-06		--	--		218.432	-1.4934e-05		--	--
						218.604	3.48236e-06		--	--		218.604	-1.4947e-05		--	--
						218.766	3.47572e-06		--	--		218.766	-1.4946e-05		--	--
						218.925	3.49098e-06		--	--		218.925	-1.49669e-05		--	--
						219.08	3.47802e-06		--	--		219.08	-1.49575e-05		--	--
						219.244	3.47858e-06		--	--		219.244	-1.49589e-05		--	--
						219.412	3.49649e-06		--	--		219.412	-1.49776e-05		--	--
						219.576	3.48048e-06		--	--		219.576	-1.49613e-05		--	--
						219.742	3.50334e-06		--	--		219.742	-1.4981e-05		--	--
						220.069	3.5108e-06		--	--		220.069	-1.49844e-05		--	--
						220.225	3.53709e-06		--	--		220.225	-1.50201e-05		--	--
						220.398	3.49755e-06		--	--		220.398	-1.4991e-05		--	--
						220.57	3.47693e-06		--	--		220.57	-1.4981e-05		--	--
						220.743	3.46254e-06		--	--		220.743	-1.49786e-05		--	--
						220.922	3.45818e-06		--	--		220.922	-1.49868e-05		--	--
						221.099	3.47662e-06		--	--		221.099	-1.50114e-05		--	--
						221.282	3.47388e-06		--	--		221.282	-1.50012e-05		--	--
						221.471	3.47437e-06		--	--		221.471	-1.49939e-05		--	--
						221.659	3.45438e-06		--	--		221.659	-1.49678e-05		--	--
						221.837	3.50966e-06		--	--		221.837	-1.50179e-05		--	--
						222.011	3.50723e-06		--	--		222.011	-1.50104e-05		--	--
						222.337	3.54285e-06		--	--		222.337	-1.50376e-05		--	--
						222.49	3.51807e-06		--	--		222.49	-1.50089e-05		--	--
						222.649	3.52106e-06		--	--		222.649	-1.50165e-05		--	--
						222.815	3.51473e-06		--	--		222.815	-1.50209e-05		--	--
						222.983	3.49346e-06		--	--		222.983	-1.50105e-05		--	--
						223.163	3.50798e-06		--	--		223.163	-1.50271e-05		--	--
						223.337	3.5636e-06		--	--		223.337	-1.50754e-05		--	--
						223.501	3.56667e-06		--	--		223.501	-1.50717e-05		--	--
						223.65	3.4682e-06		--	--		223.65	-1.49703e-05		--	--
						223.794	3.52124e-06		--	--		223.794	-1.50254e-05		--	--
						223.944	3.54046e-06		--	--		223.944	-1.50467e-05		--	--
						224.099	3.55485e-06		--	--		224.099	-1.50632e-05		--	--
						224.414	3.52837e-06		--	--		224.414	-1.50438e-05		--	--
						224.579	3.5121e-06		--	--		224.579	-1.50316e-05		--	--
						224.746	3.52803e-06		--	--		224.746	-1.50516e-05		--	--
						224.918	3.49768e-06		--	--		224.918	-1.50273e-05		--	--
						225.095	3.52793e-06		--	--		225.095	-1.50639e-05		--	--
						225.282	3.53188e-06		--	--		225.282	-1.50745e-05		--	--
						225.479	3.48162e-06		--	--		225.479	-1.50281e-05		--	--
						225.66	3.49555e-06		--	--		225.66	-1.50456e-05		--	--
						225.844	3.43584e-06		--	--		225.844	-1.499e-05		--	--
						226.027	3.50959e-06		--	--		226.027	-1.50695e-05		--	--
						226.202	3.4704e-06		--	--		226.202	-1.50359e-05		--	--
						226.52	3.48788e-06		--	--		226.52	-1.50521e-05		--	--
						226.678	3.51318e-06		--	--		226.678	-1.50736e-05		--	--
						226.838	3.55096e-06		--	--		226.838	-1.51078e-05		--	--
						227.012	3.57416e-06		--	--		227.012	-1.51295e-05		--	--
						227.185	3.44331e-06		--	--		227.185	-1.49973e-05		--	--
						227.365	3.49161e-06		--	--		227.365	-1.50455e-05		--	--
						227.535	3.46365e-06		--	--		227.535	-1.5022e-05		--	--
						227.701	3.46222e-06		--	--		227.701	-1.5025e-05		--	--
						227.849	3.55588e-06		--	--		227.849	-1.51235e-05		--	--
						227.995	3.51812e-06		--	--		227.995	-1.50932e-05		--	--
						228.157	3.47519e-06		--	--		228.157	-1.50585e-05		--	--
						228.334	3.53005e-06		--	--		228.334	-1.51212e-05		--	--
						228.645	3.51099e-06		--	--		228.645	-1.50952e-05		--	--
						228.803	3.55809e-06		--	--		228.803	-1.51388e-05		--	--
						228.964	3.53598e-06		--	--		228.964	-1.51205e-05		--	--
						229.14	3.55765e-06		--	--		229.14	-1.51475e-05		--	--
						229.321	3.44579e-06		--	--		229.321	-1.5041e-05		--	--
						229.509	3.55556e-06		--	--		229.509	-1.51502e-05		--	--
						229.681	3.5088e-06		--	--		229.681	-1.51029e-05		--	--
						229.861	3.47398e-06		--	--		229.861	-1.50682e-05		--	--
						230.046	3.54552e-06		--	--		230.046	-1.51428e-05		--	--
						230.229	3.52198e-06		--	--		230.229	-1.51224e-05		--	--
						230.429	3.47179e-06		--	--		230.429	-1.5077e-05		--	--
						230.767	3.44574e-06		--	--		230.767	-1.50667e-05		--	--
						230.934	3.52091e-06		--	--		230.934	-1.51449e-05		--	--
						231.119	3.54081e-06		--	--		231.119	-1.5155e-05		--	--
						231.313	3.48936e-06		--	--		231.313	-1.50933e-05		--	--
						231.5	3.49702e-06		--	--		231.5	-1.51015e-05		--	--
						231.672	3.41136e-06		--	--		231.672	-1.50252e-05		--	--
						231.849	3.51735e-06		--	--		231.849	-1.51407e-05		--	--
						232.009	3.52784e-06		--	--		232.009	-1.51567e-05		--	--
						232.166	3.55662e-06		--	--		232.166	-1.51877e-05		--	--
						232.326	3.49682e-06		--	--		232.326	-1.51302e-05		--	--
						232.49	3.51718e-06		--	--		232.49	-1.51513e-05		--	--
						232.651	3.44845e-06		--	--		232.651	-1.50766e-05		--	--
						232.944	3.51095e-06		--	--		232.944	-1.51284e-05		--	--
						233.096	3.50873e-06		--	--		233.096	-1.51307e-05		--	--
						233.258	3.52781e-06		--	--		233.258	-1.51584e-05		--	--
						233.434	3.46991e-06		--	--		233.434	-1.51099e-05		--	--
						233.607	3.53701e-06		--	--		233.607	-1.51838e-05		--	--
						233.779	3.51218e-06		--	--		233.779	-1.51636e-05		--	--
						233.946	3.46961e-06		--	--		233.946	-1.51255e-05		--	--
						234.125	3.50875e-06		--	--		234.125	-1.51663e-05		--	--
						234.313	3.53214e-06		--	--		234.313	-1.51884e-05		--	--
						234.502	3.4434e-06		--	--		234.502	-1.50983e-05		--	--
						234.679	3.54212e-06		--	--		234.679	-1.52003e-05		--	--
						235.02	3.52282e-06		--	--		235.02	-1.51893e-05		--	--
						235.18	3.48858e-06		--	--		235.18	-1.51598e-05		--	--
						235.357	3.55524e-06		--	--		235.357	-1.52321e-05		--	--
						235.535	3.46711e-06		--	--		235.535	-1.51497e-05		--	--
						235.716	3.44526e-06		--	--		235.716	-1.51191e-05		--	--
						235.891	3.47332e-06		--	--		235.891	-1.51343e-05		--	--
						236.072	3.4711e-06		--	--		236.072	-1.51208e-05		--	--
						236.236	3.51157e-06		--	--		236.236	-1.51635e-05		--	--
						236.402	3.56879e-06		--	--		236.402	-1.52229e-05		--	--
						236.57	3.55429e-06		--	--		236.57	-1.52106e-05		--	--
						236.727	3.45082e-06		--	--		236.727	-1.51089e-05		--	--
						236.866	3.52844e-06		--	--		236.866	-1.51881e-05		--	--
						237.159	3.51988e-06		--	--		237.159	-1.51844e-05		--	--
						237.301	3.56314e-06		--	--		237.301	-1.52309e-05		--	--
						237.441	3.45459e-06		--	--		237.441	-1.51255e-05		--	--
						237.577	3.50132e-06		--	--		237.577	-1.51754e-05		--	--
						237.722	3.48699e-06		--	--		237.722	-1.51649e-05		--	--
						237.87	3.50713e-06		--	--		237.87	-1.5189e-05		--	--
						238.031	3.52099e-06		--	--		238.031	-1.52071e-05		--	--
						238.205	3.50989e-06		--	--		238.205	-1.52004e-05		--	--
						238.393	3.50522e-06		--	--		238.393	-1.52003e-05		--	--
						238.582	3.49357e-06		--	--		238.582	-1.51933e-05		--	--
						238.763	3.49612e-06		--	--		238.763	-1.51904e-05		--	--
						238.933	3.52743e-06		--	--		238.933	-1.52157e-05		--	--
						239.278	3.49971e-06		--	--		239.278	-1.51816e-05		--	--
						239.437	3.51865e-06		--	--		239.437	-1.52013e-05		--	--
						239.609	3.50233e-06		--	--		239.609	-1.51858e-05		--	--
						239.79	3.50903e-06		--	--		239.79	-1.51983e-05		--	--
						239.968	3.50739e-06		--	--		239.968	-1.52034e-05		--	--
						240.146	3.49254e-06		--	--		240.146	-1.51954e-05		--	--
						240.323	3.51187e-06		--	--		240.323	-1.52151e-05		--	--
						240.501	3.4915e-06		--	--		240.501	-1.5195e-05		--	--
						240.672	3.47147e-06		--	--		240.672	-1.51753e-05		--	--
						240.818	3.51441e-06		--	--		240.818	-1.52189e-05		--	--
						240.968	3.52768e-06		--	--		240.968	-1.52328e-05		--	--
						241.121	3.50678e-06		--	--		241.121	-1.52126e-05		--	--
						241.435	3.49279e-06		--	--		241.435	-1.52108e-05		--	--
						241.569	3.50234e-06		--	--		241.569	-1.52266e-05		--	--
						241.709	3.4736e-06		--	--		241.709	-1.52035e-05		--	--
						241.878	3.49285e-06		--	--		241.878	-1.52217e-05		--	--
						242.036	3.51099e-06		--	--		242.036	-1.52389e-05		--	--
						242.212	3.50196e-06		--	--		242.212	-1.52288e-05		--	--
						242.396	3.4806e-06		--	--		242.396	-1.52135e-05		--	--
						242.574	3.49258e-06		--	--		242.574	-1.52319e-05		--	--
						242.745	3.48116e-06		--	--		242.745	-1.52267e-05		--	--
						242.932	3.52085e-06		--	--		242.932	-1.5261e-05		--	--
						243.126	3.47685e-06		--	--		243.126	-1.52115e-05		--	--
						243.478	3.49989e-06		--	--		243.478	-1.52235e-05		--	--
						243.644	3.4838e-06		--	--		243.644	-1.52019e-05		--	--
						243.824	3.55321e-06		--	--		243.824	-1.52654e-05		--	--
						244.01	3.53874e-06		--	--		244.01	-1.52447e-05		--	--
						244.204	3.53269e-06		--	--		244.204	-1.52323e-05		--	--
						244.386	3.53588e-06		--	--		244.386	-1.52441e-05		--	--
						244.565	3.54903e-06		--	--		244.565	-1.52677e-05		--	--
						244.734	3.47928e-06		--	--		244.734	-1.52077e-05		--	--
						244.898	3.56141e-06		--	--		244.898	-1.52967e-05		--	--
						245.061	3.4826e-06		--	--		245.061	-1.52247e-05		--	--
						245.228	3.5154e-06		--	--		245.228	-1.52645e-05		--	--
						245.542	3.52488e-06		--	--		245.542	-1.52686e-05		--	--
						245.693	3.53208e-06		--	--		245.693	-1.52725e-05		--	--
						245.838	3.46704e-06		--	--		245.838	-1.52085e-05		--	--
						245.989	3.42916e-06		--	--		245.989	-1.51764e-05		--	--
						246.157	3.52674e-06		--	--		246.157	-1.52804e-05		--	--
						246.32	3.47874e-06		--	--		246.32	-1.52372e-05		--	--
						246.477	3.471e-06		--	--		246.477	-1.5231e-05		--	--
						246.649	3.54012e-06		--	--		246.649	-1.53019e-05		--	--
						246.823	3.483e-06		--	--		246.823	-1.52468e-05		--	--
						246.999	3.5388e-06		--	--		246.999	-1.53056e-05		--	--
						247.186	3.51949e-06		--	--		247.186	-1.52895e-05		--	--
						247.536	3.4912e-06		--	--		247.536	-1.52601e-05		--	--
						247.698	3.47332e-06		--	--		247.698	-1.52402e-05		--	--
						247.86	3.51715e-06		--	--		247.86	-1.5282e-05		--	--
						248.06	3.52582e-06		--	--		248.06	-1.52886e-05		--	--
						248.258	3.54012e-06		--	--		248.258	-1.53008e-05		--	--
						248.443	3.5279e-06		--	--		248.443	-1.52897e-05		--	--
						248.619	3.5196e-06		--	--		248.619	-1.52883e-05		--	--
						248.8	3.48809e-06		--	--		248.8	-1.52639e-05		--	--
						248.965	3.49833e-06		--	--		248.965	-1.5276e-05		--	--
						249.135	3.53419e-06		--	--		249.135	-1.53062e-05		--	--
						249.453	3.52503e-06		--	--		249.453	-1.52874e-05		--	--
						249.607	3.51961e-06		--	--		249.607	-1.52824e-05		--	--
						249.767	3.47828e-06		--	--		249.767	-1.52416e-05		--	--
						249.936	3.56514e-06		--	--		249.936	-1.53289e-05		--	--
						250.11	3.44999e-06		--	--		250.11	-1.52188e-05		--	--
						250.278	3.55734e-06		--	--		250.278	-1.53311e-05		--	--
						250.431	3.51257e-06		--	--		250.431	-1.52909e-05		--	--
						250.581	3.51706e-06		--	--		250.581	-1.53e-05		--	--
						250.732	3.5315e-06		--	--		250.732	-1.53193e-05		--	--
						250.885	3.52517e-06		--	--		250.885	-1.53178e-05		--	--
						251.039	3.52677e-06		--	--		251.039	-1.53202e-05		--	--
						251.357	3.5455e-06		--	--		251.357	-1.53264e-05		--	--
						251.523	3.54958e-06		--	--		251.523	-1.53251e-05		--	--
						251.693	3.51246e-06		--	--		251.693	-1.52984e-05		--	--
						251.871	3.51304e-06		--	--		251.871	-1.531e-05		--	--
						252.062	3.49202e-06		--	--		252.062	-1.52987e-05		--	--
						252.248	3.49845e-06		--	--		252.248	-1.53076e-05		--	--
						252.434	3.51759e-06		--	--		252.434	-1.53293e-05		--	--
						252.614	3.48093e-06		--	--		252.614	-1.5291e-05		--	--
						252.789	3.53012e-06		--	--		252.789	-1.53355e-05		--	--
						253.116	3.51257e-06		--	--		253.116	-1.53197e-05		--	--
						253.283	3.51331e-06		--	--		253.283	-1.53308e-05		--	--
						253.453	3.47385e-06		--	--		253.453	-1.53019e-05		--	--
						253.631	3.50019e-06		--	--		253.631	-1.53259e-05		--	--
						253.81	3.48087e-06		--	--		253.81	-1.53012e-05		--	--
						253.985	3.4896e-06		--	--		253.985	-1.53046e-05		--	--
						254.159	3.50135e-06		--	--		254.159	-1.53229e-05		--	--
						254.328	3.52538e-06		--	--		254.328	-1.53538e-05		--	--
						254.488	3.50434e-06		--	--		254.488	-1.53392e-05		--	--
						254.638	3.48152e-06		--	--		254.638	-1.53218e-05		--	--
						254.928	3.47284e-06		--	--		254.928	-1.53234e-05		--	--
						255.078	3.49207e-06		--	--		255.078	-1.53399e-05		--	--
						255.223	3.46828e-06		--	--		255.223	-1.53087e-05		--	--
						255.365	3.48734e-06		--	--		255.365	-1.53205e-05		--	--
						255.518	3.52215e-06		--	--		255.518	-1.53487e-05		--	--
						255.678	3.49939e-06		--	--		255.678	-1.53341e-05		--	--
						255.837	3.49829e-06		--	--		255.837	-1.53411e-05		--	--
						256.006	3.47115e-06		--	--		256.006	-1.53226e-05		--	--
						256.175	3.48347e-06		--	--		256.175	-1.53361e-05		--	--
						256.348	3.50832e-06		--	--		256.348	-1.53608e-05		--	--
						256.674	3.49695e-06		--	--		256.674	-1.53458e-05		--	--
						256.837	3.49405e-06		--	--		256.837	-1.53376e-05		--	--
						257.01	3.473e-06		--	--		257.01	-1.5311e-05		--	--
						257.192	3.52552e-06		--	--		257.192	-1.53619e-05		--	--
						257.376	3.45653e-06		--	--		257.376	-1.52949e-05		--	--
						257.555	3.52448e-06		--	--		257.555	-1.53648e-05		--	--
						257.756	3.52152e-06		--	--		257.756	-1.53606e-05		--	--
						257.944	3.51308e-06		--	--		257.944	-1.53497e-05		--	--
						258.126	3.52779e-06		--	--		258.126	-1.53623e-05		--	--
						258.462	3.50205e-06		--	--		258.462	-1.53442e-05		--	--
						258.62	3.48888e-06		--	--		258.62	-1.53346e-05		--	--
						258.783	3.4915e-06		--	--		258.783	-1.53377e-05		--	--
						258.952	3.49753e-06		--	--		258.952	-1.53429e-05		--	--
						259.122	3.49095e-06		--	--		259.122	-1.53355e-05		--	--
						259.294	3.49831e-06		--	--		259.294	-1.53493e-05		--	--
						259.454	3.47571e-06		--	--		259.454	-1.53354e-05		--	--
						259.619	3.45914e-06		--	--		259.619	-1.53278e-05		--	--
						259.784	3.49573e-06		--	--		259.784	-1.53662e-05		--	--
						259.949	3.52736e-06		--	--		259.949	-1.53961e-05		--	--
						260.221	3.47267e-06		--	--		260.221	-1.534e-05		--	--
						260.342	3.51033e-06		--	--		260.342	-1.53802e-05		--	--
						260.481	3.48505e-06		--	--		260.481	-1.53578e-05		--	--
						260.635	3.52261e-06		--	--		260.635	-1.53985e-05		--	--
						260.789	3.40085e-06		--	--		260.789	-1.52737e-05		--	--
						260.925	3.48832e-06		--	--		260.925	-1.53574e-05		--	--
						261.083	3.49084e-06		--	--		261.083	-1.53557e-05		--	--
						261.237	3.50732e-06		--	--		261.237	-1.53731e-05		--	--
						261.395	3.49738e-06		--	--		261.395	-1.53679e-05		--	--
						261.576	3.48376e-06		--	--		261.576	-1.53597e-05		--	--
						261.914	3.4713e-06		--	--		261.914	-1.53509e-05		--	--
						262.064	3.46317e-06		--	--		262.064	-1.53435e-05		--	--
						262.249	3.47387e-06		--	--		262.249	-1.53544e-05		--	--
						262.44	3.47698e-06		--	--		262.44	-1.53568e-05		--	--
						262.628	3.47867e-06		--	--		262.628	-1.53578e-05		--	--
						262.813	3.45288e-06		--	--		262.813	-1.53324e-05		--	--
						262.998	3.49371e-06		--	--		262.998	-1.53741e-05		--	--
						263.178	3.51007e-06		--	--		263.178	-1.53914e-05		--	--
						263.365	3.49965e-06		--	--		263.365	-1.53781e-05		--	--
						263.683	3.48974e-06		--	--		263.683	-1.53634e-05		--	--
						263.844	3.49249e-06		--	--		263.844	-1.5371e-05		--	--
						264.008	3.48101e-06		--	--		264.008	-1.53649e-05		--	--
						264.178	3.47628e-06		--	--		264.178	-1.53658e-05		--	--
						264.347	3.44773e-06		--	--		264.347	-1.5337e-05		--	--
						264.515	3.4812e-06		--	--		264.515	-1.53682e-05		--	--
						264.692	3.50979e-06		--	--		264.692	-1.53944e-05		--	--
						264.85	3.4367e-06		--	--		264.85	-1.53249e-05		--	--
						264.999	3.47204e-06		--	--		264.999	-1.53682e-05		--	--
						265.148	3.46642e-06		--	--		265.148	-1.53704e-05		--	--
						265.439	3.50199e-06		--	--		265.439	-1.54129e-05		--	--
						265.574	3.41502e-06		--	--		265.574	-1.53243e-05		--	--
						265.699	3.46409e-06		--	--		265.699	-1.53719e-05		--	--
						265.831	3.46621e-06		--	--		265.831	-1.53724e-05		--	--
						265.983	3.47293e-06		--	--		265.983	-1.53801e-05		--	--
						266.152	3.44116e-06		--	--		266.152	-1.53501e-05		--	--
						266.328	3.45687e-06		--	--		266.328	-1.53675e-05		--	--
						266.508	3.44599e-06		--	--		266.508	-1.53577e-05		--	--
						266.676	3.45608e-06		--	--		266.676	-1.53684e-05		--	--
						266.856	3.44226e-06		--	--		266.856	-1.53554e-05		--	--
						267.204	3.45141e-06		--	--		267.204	-1.53703e-05		--	--
						267.378	3.43745e-06		--	--		267.378	-1.53594e-05		--	--
						267.566	3.40882e-06		--	--		267.566	-1.53302e-05		--	--
						267.763	3.42128e-06		--	--		267.763	-1.53418e-05		--	--
						267.948	3.47162e-06		--	--		267.948	-1.53909e-05		--	--
						268.136	3.45405e-06		--	--		268.136	-1.53704e-05		--	--
						268.331	3.45295e-06		--	--		268.331	-1.53663e-05		--	--
						268.52	3.46182e-06		--	--		268.52	-1.53778e-05		--	--
						268.846	3.45762e-06		--	--		268.846	-1.53853e-05		--	--
						268.998	3.45263e-06		--	--		268.998	-1.53838e-05		--	--
						269.162	3.42694e-06		--	--		269.162	-1.53594e-05		--	--
						269.335	3.42152e-06		--	--		269.335	-1.53553e-05		--	--
						269.507	3.45444e-06		--	--		269.507	-1.53895e-05		--	--
						269.655	3.37563e-06		--	--		269.655	-1.53118e-05		--	--
						269.801	3.42973e-06		--	--		269.801	-1.53669e-05		--	--
						269.957	3.44098e-06		--	--		269.957	-1.53793e-05		--	--
						270.113	3.44554e-06		--	--		270.113	-1.53813e-05		--	--
						270.268	3.45275e-06		--	--		270.268	-1.53858e-05		--	--
						270.59	3.43526e-06		--	--		270.59	-1.53725e-05		--	--
						270.737	3.42289e-06		--	--		270.737	-1.53681e-05		--	--
						270.888	3.38908e-06		--	--		270.888	-1.53425e-05		--	--
						271.06	3.4302e-06		--	--		271.06	-1.53822e-05		--	--
						271.242	3.45507e-06		--	--		271.242	-1.53997e-05		--	--
						271.424	3.40758e-06		--	--		271.424	-1.53448e-05		--	--
						271.603	3.44851e-06		--	--		271.603	-1.5388e-05		--	--
						271.771	3.44056e-06		--	--		271.771	-1.53855e-05		--	--
						271.951	3.44346e-06		--	--		271.951	-1.53941e-05		--	--
						272.316	3.41357e-06		--	--		272.316	-1.5366e-05		--	--
						272.483	3.42839e-06		--	--		272.483	-1.53812e-05		--	--
						272.667	3.39502e-06		--	--		272.667	-1.53495e-05		--	--
						272.857	3.44255e-06		--	--		272.857	-1.53989e-05		--	--
						273.051	3.44762e-06		--	--		273.051	-1.54054e-05		--	--
						273.241	3.40215e-06		--	--		273.241	-1.53565e-05		--	--
						273.434	3.41939e-06		--	--		273.434	-1.53702e-05		--	--
						273.627	3.42601e-06		--	--		273.627	-1.53755e-05		--	--
						273.95	3.42341e-06		--	--		273.95	-1.53848e-05		--	--
						274.105	3.40719e-06		--	--		274.105	-1.53743e-05		--	--
						274.257	3.40464e-06		--	--		274.257	-1.53749e-05		--	--
						274.43	3.40739e-06		--	--		274.43	-1.5381e-05		--	--
						274.592	3.37233e-06		--	--		274.592	-1.53491e-05		--	--
						274.75	3.40636e-06		--	--		274.75	-1.5384e-05		--	--
						274.91	3.40494e-06		--	--		274.91	-1.53829e-05		--	--
						275.07	3.39734e-06		--	--		275.07	-1.53755e-05		--	--
						275.236	3.44738e-06		--	--		275.236	-1.54237e-05		--	--
						275.385	3.33216e-06		--	--		275.385	-1.5305e-05		--	--
						275.635	3.40273e-06		--	--		275.635	-1.53698e-05		--	--
						275.774	3.41756e-06		--	--		275.774	-1.53835e-05		--	--
						275.927	3.41428e-06		--	--		275.927	-1.53792e-05		--	--
						276.074	3.36513e-06		--	--		276.074	-1.53291e-05		--	--
						276.211	3.38626e-06		--	--		276.211	-1.53553e-05		--	--
						276.345	3.3829e-06		--	--		276.345	-1.53628e-05		--	--
						276.486	3.36544e-06		--	--		276.486	-1.53567e-05		--	--
						276.659	3.37587e-06		--	--		276.659	-1.53796e-05		--	--
						276.84	3.36877e-06		--	--		276.84	-1.53621e-05		--	--
						277.198	3.37353e-06		--	--		277.198	-1.53541e-05		--	--
						277.359	3.34821e-06		--	--		277.359	-1.53398e-05		--	--
						277.53	3.37087e-06		--	--		277.53	-1.53743e-05		--	--
						277.734	3.31611e-06		--	--		277.734	-1.53242e-05		--	--
						277.927	3.34171e-06		--	--		277.927	-1.53424e-05		--	--
						278.113	3.34138e-06		--	--		278.113	-1.53349e-05		--	--
						278.302	3.36707e-06		--	--		278.302	-1.53566e-05		--	--
						278.482	3.34836e-06		--	--		278.482	-1.53349e-05		--	--
						278.808	3.35491e-06		--	--		278.808	-1.53382e-05		--	--
						278.964	3.36899e-06		--	--		278.964	-1.53516e-05		--	--
						279.14	3.3564e-06		--	--		279.14	-1.53382e-05		--	--
						279.314	3.35406e-06		--	--		279.314	-1.5336e-05		--	--
						279.482	3.35689e-06		--	--		279.482	-1.53389e-05		--	--
						279.651	3.36167e-06		--	--		279.651	-1.53439e-05		--	--
						279.811	3.37212e-06		--	--		279.811	-1.53562e-05		--	--
						279.975	3.38749e-06		--	--		279.975	-1.53737e-05		--	--
						280.135	3.2715e-06		--	--		280.135	-1.52599e-05		--	--
						280.428	3.33325e-06		--	--		280.428	-1.53218e-05		--	--
						280.554	3.36111e-06		--	--		280.554	-1.53494e-05		--	--
						280.706	3.3789e-06		--	--		280.706	-1.53668e-05		--	--
						280.856	3.26088e-06		--	--		280.856	-1.52458e-05		--	--
						280.975	3.33511e-06		--	--		280.975	-1.53173e-05		--	--
						281.102	3.32594e-06		--	--		281.102	-1.53053e-05		--	--
						281.259	3.33366e-06		--	--		281.259	-1.53096e-05		--	--
						281.429	3.34015e-06		--	--		281.429	-1.53223e-05		--	--
						281.616	3.32698e-06		--	--		281.616	-1.53159e-05		--	--
						281.95	3.32805e-06		--	--		281.95	-1.53225e-05		--	--
						282.117	3.29821e-06		--	--		282.117	-1.5293e-05		--	--
						282.288	3.32368e-06		--	--		282.288	-1.53186e-05		--	--
						282.484	3.29487e-06		--	--		282.484	-1.52862e-05		--	--
						282.68	3.31644e-06		--	--		282.68	-1.53041e-05		--	--
						282.855	3.28878e-06		--	--		282.855	-1.52751e-05		--	--
						283.042	3.27835e-06		--	--		283.042	-1.52709e-05		--	--
						283.231	3.33042e-06		--	--		283.231	-1.53293e-05		--	--
						283.604	3.31298e-06		--	--		283.604	-1.53114e-05		--	--
						283.777	3.31345e-06		--	--		283.777	-1.53093e-05		--	--
						283.947	3.28652e-06		--	--		283.947	-1.52834e-05		--	--
						284.118	3.33322e-06		--	--		284.118	-1.53338e-05		--	--
						284.303	3.30512e-06		--	--		284.303	-1.53097e-05		--	--
						284.492	3.28197e-06		--	--		284.492	-1.52928e-05		--	--
						284.681	3.30244e-06		--	--		284.681	-1.53203e-05		--	--
						284.87	3.29509e-06		--	--		284.87	-1.53201e-05		--	--
						285.165	3.3027e-06		--	--		285.165	-1.53225e-05		--	--
						285.304	3.30787e-06		--	--		285.304	-1.5325e-05		--	--
						285.463	3.28471e-06		--	--		285.463	-1.53035e-05		--	--
						285.617	3.26718e-06		--	--		285.617	-1.52906e-05		--	--
						285.766	3.18465e-06		--	--		285.766	-1.52125e-05		--	--
						285.908	3.28169e-06		--	--		285.908	-1.53128e-05		--	--
						286.062	3.29149e-06		--	--		286.062	-1.53223e-05		--	--
						286.219	3.28112e-06		--	--		286.219	-1.53117e-05		--	--
						286.372	3.28683e-06		--	--		286.372	-1.53171e-05		--	--
						286.713	3.2805e-06		--	--		286.713	-1.53084e-05		--	--
						286.871	3.27539e-06		--	--		286.871	-1.53021e-05		--	--
						287.029	3.2556e-06		--	--		287.029	-1.52779e-05		--	--
						287.191	3.29429e-06		--	--		287.191	-1.53111e-05		--	--
						287.373	3.2762e-06		--	--		287.373	-1.52868e-05		--	--
						287.559	3.26454e-06		--	--		287.559	-1.5283e-05		--	--
						287.741	3.26622e-06		--	--		287.741	-1.52969e-05		--	--
						287.915	3.23471e-06		--	--		287.915	-1.5277e-05		--	--
						288.098	3.29807e-06		--	--		288.098	-1.53383e-05		--	--
						288.484	3.26219e-06		--	--		288.484	-1.52956e-05		--	--
						288.647	3.27382e-06		--	--		288.647	-1.53096e-05		--	--
						288.819	3.19093e-06		--	--		288.819	-1.52292e-05		--	--
						289.018	3.29602e-06		--	--		289.018	-1.5338e-05		--	--
						289.228	3.26569e-06		--	--		289.228	-1.53132e-05		--	--
						289.425	3.25789e-06		--	--		289.425	-1.53107e-05		--	--
						289.618	3.2413e-06		--	--		289.618	-1.5294e-05		--	--
						289.813	3.26097e-06		--	--		289.813	-1.53101e-05		--	--
						290.133	3.2352e-06		--	--		290.133	-1.52793e-05		--	--
						290.276	3.27195e-06		--	--		290.276	-1.53151e-05		--	--
						290.434	3.24937e-06		--	--		290.434	-1.52915e-05		--	--
						290.597	3.26844e-06		--	--		290.597	-1.53094e-05		--	--
						290.747	3.2022e-06		--	--		290.747	-1.52456e-05		--	--
						290.899	3.26875e-06		--	--		290.899	-1.5318e-05		--	--
						291.056	3.2431e-06		--	--		291.056	-1.52984e-05		--	--
						291.212	3.24142e-06		--	--		291.212	-1.53028e-05		--	--
						291.378	3.22337e-06		--	--		291.378	-1.5279e-05		--	--
						291.678	3.24008e-06		--	--		291.678	-1.52834e-05		--	--
						291.825	3.22873e-06		--	--		291.825	-1.52741e-05		--	--
						291.983	3.22135e-06		--	--		291.983	-1.52723e-05		--	--
						292.145	3.25466e-06		--	--		292.145	-1.53115e-05		--	--
						292.329	3.20125e-06		--	--		292.329	-1.526e-05		--	--
						292.524	3.24353e-06		--	--		292.524	-1.52996e-05		--	--
						292.706	3.23405e-06		--	--		292.706	-1.52876e-05		--	--
						292.879	3.22048e-06		--	--		292.879	-1.52727e-05		--	--
						293.232	3.25532e-06		--	--		293.232	-1.53064e-05		--	--
						293.429	3.24574e-06		--	--		293.429	-1.53033e-05		--	--
						293.617	3.22669e-06		--	--		293.617	-1.52904e-05		--	--
						293.791	3.20986e-06		--	--		293.791	-1.52821e-05		--	--
						293.984	3.2559e-06		--	--		293.984	-1.53396e-05		--	--
						294.188	3.23379e-06		--	--		294.188	-1.53297e-05		--	--
						294.39	3.23552e-06		--	--		294.39	-1.53146e-05		--	--
						294.753	3.26541e-06		--	--		294.753	-1.53066e-05		--	--
						294.928	3.29256e-06		--	--		294.928	-1.5342e-05		--	--
						295.13	3.27764e-06		--	--		295.13	-1.53367e-05		--	--
						295.324	3.2245e-06		--	--		295.324	-1.529e-05		--	--
						295.514	3.28317e-06		--	--		295.514	-1.53491e-05		--	--
						295.715	3.25408e-06		--	--		295.715	-1.53205e-05		--	--
						295.896	3.23841e-06		--	--		295.896	-1.53044e-05		--	--
						296.059	3.25616e-06		--	--		296.059	-1.53211e-05		--	--
						296.36	3.29639e-06		--	--		296.36	-1.53602e-05		--	--
						296.525	3.25552e-06		--	--		296.525	-1.53208e-05		--	--
						296.682	3.18269e-06		--	--		296.682	-1.52495e-05		--	--
						296.826	3.25937e-06		--	--		296.826	-1.53275e-05		--	--
						296.971	3.25396e-06		--	--		296.971	-1.53186e-05		--	--
						297.133	3.27553e-06		--	--		297.133	-1.53359e-05		--	--
						297.3	3.2766e-06		--	--		297.3	-1.53326e-05		--	--
						297.457	3.23392e-06		--	--		297.457	-1.52961e-05		--	--
						297.607	3.25749e-06		--	--		297.607	-1.53291e-05		--	--
						297.918	3.22665e-06		--	--		297.918	-1.53156e-05		--	--
						298.062	3.27578e-06		--	--		298.062	-1.53678e-05		--	--
						298.224	3.1576e-06		--	--		298.224	-1.5253e-05		--	--
						298.384	3.26312e-06		--	--		298.384	-1.53619e-05		--	--
						298.548	3.24383e-06		--	--		298.548	-1.53432e-05		--	--
						298.716	3.22978e-06		--	--		298.716	-1.53285e-05		--	--
						298.888	3.26175e-06		--	--		298.888	-1.53598e-05		--	--
						299.077	3.26242e-06		--	--		299.077	-1.53467e-05		--	--
						299.439	3.23602e-06		--	--		299.439	-1.52968e-05		--	--
						299.612	3.23997e-06		--	--		299.612	-1.53079e-05		--	--
						299.785	3.26678e-06		--	--		299.785	-1.53419e-05		--	--
						299.995	3.23772e-06		--	--		299.995	-1.5321e-05		--	--
						300.207	3.21119e-06		--	--		300.207	-1.53019e-05		--	--
						300.403	3.20571e-06		--	--		300.403	-1.53032e-05		--	--
						300.587	3.26529e-06		--	--		300.587	-1.53578e-05		--	--
						300.76	3.22111e-06		--	--		300.76	-1.53086e-05		--	--
						301.102	3.27773e-06		--	--		301.102	-1.53605e-05		--	--
						301.258	3.25295e-06		--	--		301.258	-1.53351e-05		--	--
						301.431	3.21699e-06		--	--		301.431	-1.52983e-05		--	--
						301.595	3.25773e-06		--	--		301.595	-1.53372e-05		--	--
						301.757	3.24493e-06		--	--		301.757	-1.53225e-05		--	--
						301.924	3.25338e-06		--	--		301.924	-1.53299e-05		--	--
						302.09	3.27189e-06		--	--		302.09	-1.53526e-05		--	--
						302.255	3.27339e-06		--	--		302.255	-1.53581e-05		--	--
						302.386	3.06798e-06		--	--		302.386	-1.5156e-05		--	--
						302.618	3.24803e-06		--	--		302.618	-1.53347e-05		--	--
						302.721	3.26033e-06		--	--		302.721	-1.53459e-05		--	--
						302.855	3.279e-06		--	--		302.855	-1.53632e-05		--	--
						302.991	3.15783e-06		--	--		302.991	-1.52435e-05		--	--
						303.105	3.18987e-06		--	--		303.105	-1.52817e-05		--	--
						303.224	3.23305e-06		--	--		303.224	-1.53312e-05		--	--
						303.361	3.22222e-06		--	--		303.361	-1.53278e-05		--	--
						303.533	3.21022e-06		--	--		303.533	-1.5323e-05		--	--
						303.708	3.17506e-06		--	--		303.708	-1.52901e-05		--	--
						304.055	3.12898e-06		--	--		304.055	-1.5247e-05		--	--
						304.224	3.18032e-06		--	--		304.224	-1.52929e-05		--	--
						304.403	3.20283e-06		--	--		304.403	-1.53097e-05		--	--
						304.6	3.14628e-06		--	--		304.6	-1.52469e-05		--	--
						304.817	3.18706e-06		--	--		304.817	-1.52861e-05		--	--
						305.018	3.1598e-06		--	--		305.018	-1.52573e-05		--	--
						305.187	3.20015e-06		--	--		305.187	-1.52987e-05		--	--
						305.538	3.20662e-06		--	--		305.538	-1.53127e-05		--	--
						305.703	3.19006e-06		--	--		305.703	-1.52984e-05		--	--
						305.873	3.14704e-06		--	--		305.873	-1.52551e-05		--	--
						306.041	3.19939e-06		--	--		306.041	-1.53072e-05		--	--
						306.213	3.19071e-06		--	--		306.213	-1.52997e-05		--	--
						306.394	3.14517e-06		--	--		306.394	-1.52578e-05		--	--
						306.57	3.19383e-06		--	--		306.57	-1.53099e-05		--	--
						306.743	3.18735e-06		--	--		306.743	-1.53054e-05		--	--
						307.076	3.20252e-06		--	--		307.076	-1.53219e-05		--	--
						307.213	3.18688e-06		--	--		307.213	-1.5306e-05		--	--
						307.36	3.1657e-06		--	--		307.36	-1.52839e-05		--	--
						307.535	3.19188e-06		--	--		307.535	-1.53089e-05		--	--
						307.699	3.18987e-06		--	--		307.699	-1.53068e-05		--	--
						307.844	3.04856e-06		--	--		307.844	-1.51666e-05		--	--
						307.969	3.19036e-06		--	--		307.969	-1.53094e-05		--	--
						308.09	3.19535e-06		--	--		308.09	-1.53153e-05		--	--
						308.25	3.19786e-06		--	--		308.25	-1.53172e-05		--	--
						308.557	3.18626e-06		--	--		308.557	-1.53035e-05		--	--
						308.691	3.20131e-06		--	--		308.691	-1.5314e-05		--	--
						308.846	3.16956e-06		--	--		308.846	-1.52742e-05		--	--
						309.022	3.22612e-06		--	--		309.022	-1.53216e-05		--	--
						309.199	3.22742e-06		--	--		309.199	-1.53296e-05		--	--
						309.395	3.15905e-06		--	--		309.395	-1.52781e-05		--	--
						309.578	3.16381e-06		--	--		309.578	-1.52984e-05		--	--
						309.933	3.19977e-06		--	--		309.933	-1.53154e-05		--	--
						310.095	3.32616e-06		--	--		310.095	-1.54337e-05		--	--
						310.277	3.10881e-06		--	--		310.277	-1.52207e-05		--	--
						310.482	3.18084e-06		--	--		310.482	-1.52975e-05		--	--
						310.684	3.1877e-06		--	--		310.684	-1.53138e-05		--	--
						310.854	3.18675e-06		--	--		310.854	-1.53246e-05		--	--
						311.037	3.20397e-06		--	--		311.037	-1.53544e-05		--	--
						311.378	3.17486e-06		--	--		311.378	-1.53025e-05		--	--
						311.539	3.24735e-06		--	--		311.539	-1.53595e-05		--	--
						311.708	3.17679e-06		--	--		311.708	-1.52859e-05		--	--
						311.886	3.23421e-06		--	--		311.886	-1.53568e-05		--	--
						312.07	3.19092e-06		--	--		312.07	-1.53275e-05		--	--
						312.262	3.18556e-06		--	--		312.262	-1.53302e-05		--	--
						312.452	3.1918e-06		--	--		312.452	-1.53363e-05		--	--
						312.783	3.1802e-06		--	--		312.783	-1.53232e-05		--	--
						312.938	3.18772e-06		--	--		312.938	-1.53266e-05		--	--
						313.094	3.17257e-06		--	--		313.094	-1.53074e-05		--	--
						313.241	3.18278e-06		--	--		313.241	-1.53137e-05		--	--
						313.415	3.19471e-06		--	--		313.415	-1.53334e-05		--	--
						313.565	3.06601e-06		--	--		313.565	-1.52119e-05		--	--
						313.694	3.17991e-06		--	--		313.694	-1.53321e-05		--	--
						313.815	3.18225e-06		--	--		313.815	-1.53353e-05		--	--
						313.97	3.18538e-06		--	--		313.97	-1.5334e-05		--	--
						314.247	3.11204e-06		--	--		314.247	-1.52526e-05		--	--
						314.339	3.19008e-06		--	--		314.339	-1.53262e-05		--	--
						314.467	3.18208e-06		--	--		314.467	-1.53122e-05		--	--
						314.615	3.19527e-06		--	--		314.615	-1.53183e-05		--	--
						314.766	3.21234e-06		--	--		314.766	-1.53283e-05		--	--
						314.939	3.17451e-06		--	--		314.939	-1.53058e-05		--	--
						315.131	3.17169e-06		--	--		315.131	-1.53211e-05		--	--
						315.306	3.1554e-06		--	--		315.306	-1.53186e-05		--	--
						315.499	3.13341e-06		--	--		315.499	-1.52876e-05		--	--
						315.896	3.19943e-06		--	--		315.896	-1.53398e-05		--	--
						316.091	3.18402e-06		--	--		316.091	-1.53237e-05		--	--
						316.283	3.12564e-06		--	--		316.283	-1.52647e-05		--	--
						316.471	3.14373e-06		--	--		316.471	-1.52856e-05		--	--
						316.676	3.20304e-06		--	--		316.676	-1.53482e-05		--	--
						316.893	3.18564e-06		--	--		316.893	-1.53329e-05		--	--
						317.3	3.16972e-06		--	--		317.3	-1.53194e-05		--	--
						317.478	3.15486e-06		--	--		317.478	-1.53111e-05		--	--
						317.663	3.19412e-06		--	--		317.663	-1.53572e-05		--	--
						317.872	3.16444e-06		--	--		317.872	-1.53265e-05		--	--
						318.1	3.15514e-06		--	--		318.1	-1.53075e-05		--	--
						318.304	3.19953e-06		--	--		318.304	-1.5344e-05		--	--
						318.497	3.22427e-06		--	--		318.497	-1.53688e-05		--	--
						318.806	3.16757e-06		--	--		318.806	-1.53121e-05		--	--
						318.941	3.2143e-06		--	--		318.941	-1.53588e-05		--	--
						319.096	3.16344e-06		--	--		319.096	-1.53079e-05		--	--
						319.26	3.20954e-06		--	--		319.26	-1.5354e-05		--	--
						319.41	3.0853e-06		--	--		319.41	-1.52298e-05		--	--
						319.547	3.19788e-06		--	--		319.547	-1.53424e-05		--	--
						319.699	3.21658e-06		--	--		319.699	-1.53611e-05		--	--
						319.856	3.21238e-06		--	--		319.856	-1.53569e-05		--	--
						320.017	3.21523e-06		--	--		320.017	-1.53597e-05		--	--
						320.323	3.20938e-06		--	--		320.323	-1.53539e-05		--	--
						320.482	3.19005e-06		--	--		320.482	-1.53345e-05		--	--
						--	--		--	--		--	--		--	--
						--	--		--	--		--	--		--	--
						--	--		--	--		--	--		--	--
						--	--		--	--		--	--		--	--
						--	--		--	--		--	--		--	--
						--	--		--	--		--	--		--	--
						--	--		--	--		--	--		--	--
						--	--		--	--		--	--		--	--
						--	--		--	--		--	--		--	--
						--	--		--	--		--	--		--	--
						--	--		--	--		--	--		--	--
						--	--		--	--		--	--		--	--
						--	--		--	--		--	--		--	--
						--	--		--	--		--	--		--	--
						--	--		--	--		--	--		--	--
						--	--		--	--		--	--		--	--
						--	--		--	--		--	--		--	--
						--	--		--	--		--	--		--	--
						--	--		--	--		--	--		--	--
						--	--		--	--		--	--		--	--
						--	--		--	--		--	--		--	--
						--	--		--	--		--	--		--	--
						--	--		--	--		--	--		--	--
						--	--		--	--		--	--		--	--
						--	--		--	--		--	--		--	--
						--	--		--	--		--	--		--	--
						--	--		--	--		--	--		--	--
						--	--		--	--		--	--		--	--
						--	--		--	--		--	--		--	--
						--	--		--	--		--	--		--	--
						--	--		--	--		--	--		--	--
						--	--		--	--		--	--		--	--
						--	--		--	--		--	--		--	--
						--	--		--	--		--	--		--	--
						--	--		--	--		--	--		--	--
						--	--		--	--		--	--		--	--
						--	--		--	--		--	--		--	--
						--	--		--	--		--	--		--	--
						--	--		--	--		--	--		--	--
						--	--		--	--		--	--		--	--
						--	--		--	--		--	--		--	--
						--	--		--	--		--	--		--	--
						--	--		--	--		--	--		--	--
						--	--		--	--		--	--		--	--
						--	--		--	--		--	--		--	--
						--	--		--	--		--	--		--	--
						--	--		--	--		--	--		--	--
						--	--		--	--		--	--		--	--
						--	--		--	--		--	--		--	--
						--	--		--	--		--	--		--	--
						--	--		--	--		--	--		--	--
						--	--		--	--		--	--		--	--
						--	--		--	--		--	--		--	--
						--	--		--	--		--	--		--	--
						--	--		--	--		--	--		--	--
						--	--		--	--		--	--		--	--
						--	--		--	--		--	--		--	--
						--	--		--	--		--	--		--	--
						--	--		--	--		--	--		--	--
						--	--		--	--		--	--		--	--
						--	--		--	--		--	--		--	--
						--	--		--	--		--	--		--	--
						--	--		--	--		--	--		--	--
						--	--		--	--		--	--		--	--
						--	--		--	--		--	--		--	--
						--	--		--	--		--	--		--	--
						--	--		--	--		--	--		--	--
						--	--		--	--		--	--		--	--
						--	--		--	--		--	--		--	--
						--	--		--	--		--	--		--	--
						--	--		--	--		--	--		--	--
						--	--		--	--		--	--		--	--
						--	--		--	--		--	--		--	--
						--	--		--	--		--	--		--	--
						--	--		--	--		--	--		--	--
						--	--		--	--		--	--		--	--
						--	--		--	--		--	--		--	--
						--	--		--	--		--	--		--	--
						--	--		--	--		--	--		--	--
						--	--		--	--		--	--		--	--
						--	--		--	--		--	--		--	--
						--	--		--	--		--	--		--	--
						--	--		--	--		--	--		--	--
						--	--		--	--		--	--		--	--
						--	--		--	--		--	--		--	--
						--	--		--	--		--	--		--	--
						--	--		--	--		--	--		--	--
						--	--		--	--		--	--		--	--
						--	--		--	--		--	--		--	--
						--	--		--	--		--	--		--	--
						--	--		--	--		--	--		--	--
						--	--		--	--		--	--		--	--
						--	--		--	--		--	--		--	--
						--	--		--	--		--	--		--	--
						--	--		--	--		--	--		--	--
						--	--		--	--		--	--		--	--
						--	--		--	--		--	--		--	--
						--	--		--	--		--	--		--	--
						--	--		--	--		--	--		--	--
						--	--		--	--		--	--		--	--
						--	--		--	--		--	--		--	--
						--	--		--	--		--	--		--	--
						--	--		--	--		--	--		--	--
						--	--		--	--		--	--		--	--
						--	--		--	--		--	--		--	--
						--	--		--	--		--	--		--	--
						--	--		--	--		--	--		--	--
						--	--		--	--		--	--		--	--
						--	--		--	--		--	--		--	--
						--	--		--	--		--	--		--	--
						--	--		--	--		--	--		--	--
						--	--		--	--		--	--		--	--
						--	--		--	--		--	--		--	--
						--	--		--	--		--	--		--	--
						--	--		--	--		--	--		--	--
						--	--		--	--		--	--		--	--
						--	--		--	--		--	--		--	--
						--	--		--	--		--	--		--	--
						--	--		--	--		--	--		--	--
						--	--		--	--		--	--		--	--
						--	--		--	--		--	--		--	--
						--	--		--	--		--	--		--	--
						--	--		--	--		--	--		--	--
						--	--		--	--		--	--		--	--
						--	--		--	--		--	--		--	--
						--	--		--	--		--	--		--	--
						--	--		--	--		--	--		--	--
						--	--		--	--		--	--		--	--
						--	--		--	--		--	--		--	--
						--	--		--	--		--	--		--	--
						--	--		--	--		--	--		--	--
						--	--		--	--		--	--		--	--
						--	--		--	--		--	--		--	--
						--	--		--	--		--	--		--	--
						--	--		--	--		--	--		--	--
						--	--		--	--		--	--		--	--
						--	--		--	--		--	--		--	--
						--	--		--	--		--	--		--	--
						--	--		--	--		--	--		--	--
						--	--		--	--		--	--		--	--
						--	--		--	--		--	--		--	--
						--	--		--	--		--	--		--	--
						--	--		--	--		--	--		--	--
						--	--		--	--		--	--		--	--
						--	--		--	--		--	--		--	--
						--	--		--	--		--	--		--	--
						--	--		--	--		--	--		--	--
						--	--		--	--		--	--		--	--
						--	--		--	--		--	--		--	--
						--	--		--	--		--	--		--	--
						--	--		--	--		--	--		--	--
						--	--		--	--		--	--		--	--
						--	--		--	--		--	--		--	--
						--	--		--	--		--	--		--	--
						--	--		--	--		--	--		--	--
						--	--		--	--		--	--		--	--
						--	--		--	--		--	--		--	--
						--	--		--	--		--	--		--	--
						--	--		--	--		--	--		--	--
						--	--		--	--		--	--		--	--
						--	--		--	--		--	--		--	--
						--	--		--	--		--	--		--	--
						--	--		--	--		--	--		--	--
						--	--		--	--		--	--		--	--
						--	--		--	--		--	--		--	--
						--	--		--	--		--	--		--	--
						--	--		--	--		--	--		--	--
						--	--		--	--		--	--		--	--
						--	--		--	--		--	--		--	--
						--	--		--	--		--	--		--	--
						--	--		--	--		--	--		--	--
						--	--		--	--		--	--		--	--
						--	--		--	--		--	--		--	--
						--	--		--	--		--	--		--	--
						--	--		--	--		--	--		--	--
						--	--		--	--		--	--		--	--
						--	--		--	--		--	--		--	--
						--	--		--	--		--	--		--	--
						--	--		--	--		--	--		--	--
						--	--		--	--		--	--		--	--
						--	--		--	--		--	--		--	--
						--	--		--	--		--	--		--	--
						--	--		--	--		--	--		--	--
						--	--		--	--		--	--		--	--
						--	--		--	--					--	--
						--	--		--	--					--	--
						--	--		--	--					--	--
						--	--		--	--					--	--
						--	--		--	--					--	--
						--	--		--	--					--	--
						--	--		--	--					--	--
						--	--		--	--					--	--
						--	--		--	--					--	--
						--	--		--	--					--	--
						--	--		--	--					--	--
						--	--		--	--					--	--
						--	--		--	--					--	--
						--	--		--	--					--	--
						--	--		--	--					--	--
						--	--		--	--					--	--
						--	--		--	--					--	--
						--	--		--	--					--	--
						--	--		--	--					--	--
						--	--		--	--					--	--
						--	--		--	--					--	--
						--	--		--	--					--	--
						--	--		--	--					--	--
						--	--		--	--					--	--
						--	--		--	--					--	--
						--	--		--	--					--	--
						--	--		--	--					--	--
						--	--		--	--					--	--
						--	--		--	--					--	--
						--	--		--	--					--	--
						--	--		--	--					--	--
						--	--		--	--					--	--
						--	--		--	--					--	--
						--	--		--	--					--	--
						--	--		--	--					--	--
						--	--		--	--					--	--
						--	--		--	--					--	--
						--	--		--	--					--	--
						--	--		--	--					--	--
						--	--		--	--					--	--
						--	--		--	--					--	--
						--	--		--	--					--	--
						--	--		--	--					--	--
						--	--		--	--					--	--
						--	--		--	--					--	--
						--	--		--	--					--	--
						--	--		--	--					--	--
						--	--		--	--					--	--
						--	--		--	--					--	--
						--	--		--	--					--	--
						--	--		--	--					--	--
						--	--		--	--					--	--
						--	--		--	--					--	--
						--	--		--	--					--	--
						--	--		--	--					--	--
						--	--		--	--					--	--

## Sheet: Extended Data Fig. 9b
Main panel						Inset of b						background
T	M		T	M		T	M		T	M		T	M		T	M
K	emu		K	emu		K	emu		K	emu		K	emu		K	emu
	4.5GPa-zfc			4.5GPa-fc			4.5GPa-zfc			4.5GPa-fc			background-zfc			background-fc
120.24	-1.01627e-05		120.218	-9.19004e-06		120.102	3.00665e-06		120.336	3.33534e-06		120.102	-1.31627e-05		120.336	-1.25254e-05
120.813	-1.01904e-05		120.792	-9.19008e-06		120.309	3.00587e-06		120.705	3.32623e-06		120.309	-1.31719e-05		120.705	-1.25163e-05
121.343	-1.01957e-05		121.325	-9.25437e-06		120.499	3.01033e-06		121.051	3.31104e-06		120.499	-1.31856e-05		121.051	-1.25324e-05
121.851	-1.02e-05		121.913	-9.22291e-06		120.678	3.04299e-06		121.439	3.25688e-06		120.678	-1.32269e-05		121.439	-1.25052e-05
122.405	-1.01949e-05		122.513	-9.26521e-06		120.837	2.97248e-06		121.839	3.31609e-06		120.837	-1.31631e-05		121.839	-1.2543e-05
122.962	-1.0189e-05		123.045	-9.25754e-06		120.987	3.00376e-06		122.2	3.3604e-06		120.987	-1.31959e-05		122.2	-1.26035e-05
123.497	-1.01996e-05		123.625	-9.28264e-06		121.141	3.02634e-06		122.544	3.36095e-06		121.141	-1.322e-05		122.544	-1.26257e-05
124.089	-1.01971e-05		124.196	-9.30544e-06		121.312	2.98357e-06		122.886	3.30139e-06		121.312	-1.3179e-05		122.886	-1.25612e-05
124.667	-1.02106e-05		124.726	-9.32229e-06		121.489	3.03557e-06		123.251	3.34157e-06		121.489	-1.32325e-05		123.251	-1.2608e-05
125.197	-1.02282e-05		125.287	-9.32317e-06		121.674	3.00573e-06		123.569	3.33762e-06		121.674	-1.32042e-05		123.569	-1.26178e-05
125.744	-1.02193e-05		125.862	-9.38925e-06		121.872	2.98657e-06		124.149	3.31276e-06		121.872	-1.31864e-05		124.149	-1.26163e-05
126.323	-1.02309e-05		126.379	-9.35605e-06		122.066	3.0257e-06		124.498	3.30918e-06		122.066	-1.32237e-05		124.498	-1.26242e-05
126.838	-1.02382e-05		126.944	-9.38703e-06		122.26	3.03088e-06		124.854	3.32172e-06		122.26	-1.32271e-05		124.854	-1.26442e-05
127.404	-1.02488e-05		127.513	-9.40259e-06		122.429	3.01245e-06		125.224	3.31572e-06		122.429	-1.32071e-05		125.224	-1.26388e-05
127.993	-1.02547e-05		128.034	-9.39678e-06		122.585	3.01951e-06		125.599	3.28298e-06		122.585	-1.32125e-05		125.599	-1.26421e-05
128.529	-1.02656e-05		128.596	-9.42044e-06		122.756	3.02731e-06		125.941	3.29305e-06		122.756	-1.32185e-05		125.941	-1.26772e-05
129.099	-1.02726e-05		129.158	-9.4286e-06		122.93	3.03602e-06		126.322	3.30037e-06		122.93	-1.32254e-05		126.322	-1.26601e-05
129.671	-1.0292e-05		129.689	-9.45818e-06		123.242	3.03832e-06		126.714	3.29919e-06		123.242	-1.32329e-05		126.714	-1.26736e-05
130.184	-1.03004e-05		130.249	-9.48987e-06		123.415	3.01867e-06		127.05	3.30724e-06		123.415	-1.32167e-05		127.05	-1.26972e-05
130.784	-1.03207e-05		130.829	-9.47856e-06		123.597	3.02551e-06		127.44	3.31207e-06		123.597	-1.32247e-05		127.44	-1.27127e-05
131.369	-1.03226e-05		131.378	-9.4961e-06		123.782	3.01451e-06		128.102	3.32682e-06		123.782	-1.32129e-05		128.102	-1.27264e-05
131.864	-1.03169e-05		131.943	-9.54506e-06		123.958	3.03024e-06		128.471	3.3267e-06		123.958	-1.32279e-05		128.471	-1.27419e-05
132.43	-1.03453e-05		132.522	-9.5554e-06		124.129	3.04686e-06		128.871	3.31467e-06		124.129	-1.32449e-05		128.871	-1.27391e-05
132.993	-1.03466e-05		133.041	-9.54596e-06		124.31	3.04871e-06		129.251	3.34422e-06		124.31	-1.3251e-05		129.251	-1.2778e-05
133.498	-1.03505e-05		133.61	-9.56462e-06		124.486	3.03194e-06		129.572	3.32008e-06		124.486	-1.32383e-05		129.572	-1.27717e-05
134.014	-1.03725e-05		134.209	-9.57124e-06		124.658	3.05816e-06		129.937	3.31282e-06		124.658	-1.32686e-05		129.937	-1.2785e-05
134.587	-1.03769e-05		134.699	-9.5822e-06		124.84	3.01471e-06		130.349	3.30813e-06		124.84	-1.32311e-05		130.349	-1.2796e-05
135.165	-1.03906e-05		135.201	-9.58538e-06		125.028	3.02137e-06		130.684	3.31711e-06		125.028	-1.3244e-05		130.684	-1.27985e-05
135.732	-1.04104e-05		135.784	-9.61411e-06		125.214	3.02539e-06		131.083	3.31272e-06		125.214	-1.32533e-05		131.083	-1.27994e-05
136.311	-1.03925e-05		136.382	-9.63317e-06		125.41	3.02992e-06		131.737	3.29397e-06		125.41	-1.32546e-05		131.737	-1.28211e-05
136.885	-1.04445e-05		136.902	-9.63126e-06		125.589	3.03422e-06		132.103	3.27423e-06		125.589	-1.3256e-05		132.103	-1.28221e-05
137.401	-1.04117e-05		137.481	-9.66862e-06		125.768	3.0532e-06		132.45	3.29581e-06		125.768	-1.3273e-05		132.45	-1.28499e-05
137.972	-1.04646e-05		138.045	-9.666e-06		125.925	3.07557e-06		132.823	3.29083e-06		125.925	-1.32985e-05		132.823	-1.28408e-05
138.557	-1.04544e-05		138.58	-9.68588e-06		126.101	3.04828e-06		133.204	3.30179e-06		126.101	-1.32747e-05		133.204	-1.28531e-05
139.088	-1.04579e-05		139.173	-9.70624e-06		126.276	3.05323e-06		133.537	3.30114e-06		126.276	-1.32832e-05		133.537	-1.28634e-05
139.655	-1.04617e-05		139.75	-9.70694e-06		126.468	3.04074e-06		133.919	3.3066e-06		126.468	-1.32737e-05		133.919	-1.28746e-05
140.248	-1.04827e-05		140.268	-9.73379e-06		126.651	3.04385e-06		134.316	3.31025e-06		126.651	-1.32794e-05		134.316	-1.28839e-05
140.771	-1.04863e-05		140.844	-9.7314e-06		126.836	3.03911e-06		134.666	3.31671e-06		126.836	-1.32773e-05		134.666	-1.28982e-05
141.33	-1.04822e-05		141.447	-9.77467e-06		127.157	3.02946e-06		135.302	3.3219e-06		127.157	-1.32736e-05		135.302	-1.29122e-05
141.907	-1.04972e-05		141.949	-9.75739e-06		127.328	3.03327e-06		135.695	3.30849e-06		127.328	-1.32806e-05		135.695	-1.29182e-05
142.427	-1.05015e-05		142.47	-9.76911e-06		127.507	3.02044e-06		136.049	3.30826e-06		127.507	-1.32703e-05		136.049	-1.29308e-05
143.013	-1.05131e-05		143.026	-9.79726e-06		127.687	3.04633e-06		136.418	3.30583e-06		127.687	-1.3298e-05		136.418	-1.29389e-05
143.587	-1.05206e-05		143.597	-9.80969e-06		127.871	3.04476e-06		136.783	3.31576e-06		127.871	-1.32982e-05		136.783	-1.29475e-05
144.103	-1.05239e-05		144.133	-9.82275e-06		128.044	3.03554e-06		137.126	3.32887e-06		128.044	-1.32913e-05		137.126	-1.29746e-05
144.682	-1.05427e-05		144.664	-9.81925e-06		128.222	3.0393e-06		137.49	3.30109e-06		128.222	-1.32987e-05		137.49	-1.29697e-05
145.276	-1.05506e-05		145.221	-9.83774e-06		128.411	3.06188e-06		137.892	3.30062e-06		128.411	-1.33251e-05		137.892	-1.29673e-05
145.79	-1.05635e-05		145.8	-9.86264e-06		128.588	3.02717e-06		138.534	3.29005e-06		128.588	-1.32935e-05		138.534	-1.29742e-05
146.376	-1.05527e-05		146.334	-9.86274e-06		128.761	3.0805e-06		138.889	3.32737e-06		128.761	-1.33489e-05		138.889	-1.30239e-05
146.971	-1.05799e-05		146.902	-9.87372e-06		128.947	3.03024e-06		139.238	3.31074e-06		128.947	-1.3301e-05		139.238	-1.30171e-05
147.531	-1.0596e-05		147.481	-9.90418e-06		129.132	3.04968e-06		139.604	3.34911e-06		129.132	-1.33234e-05		139.604	-1.30559e-05
148.065	-1.05931e-05		148.003	-9.90774e-06		129.307	3.02754e-06		139.985	3.30173e-06		129.307	-1.33072e-05		139.985	-1.30209e-05
148.581	-1.06003e-05		148.573	-9.91811e-06		129.506	3.02835e-06		140.37	3.30602e-06		129.506	-1.33148e-05		140.37	-1.30394e-05
149.106	-1.0629e-05		149.142	-9.93776e-06		129.688	3.03765e-06		140.721	3.3279e-06		129.688	-1.33299e-05		140.721	-1.30598e-05
149.679	-1.0636e-05		149.66	-9.92161e-06		129.866	3.04036e-06		141.112	3.2979e-06		129.866	-1.33356e-05		141.112	-1.30485e-05
150.259	-1.06506e-05		150.232	-9.96391e-06		130.03	3.05909e-06		141.749	3.29928e-06		130.03	-1.3357e-05		141.749	-1.30636e-05
150.778	-1.06576e-05		150.812	-9.97477e-06		130.217	3.01222e-06		142.107	3.33436e-06		130.217	-1.33137e-05		142.107	-1.30953e-05
151.316	-1.06509e-05		151.341	-9.97503e-06		130.406	3.03865e-06		142.451	3.33531e-06		130.406	-1.33466e-05		142.451	-1.3104e-05
151.917	-1.06753e-05		151.885	-9.97492e-06		130.581	3.04286e-06		142.84	3.32826e-06		130.581	-1.33567e-05		142.84	-1.31161e-05
152.461	-1.06573e-05		152.47	-1.00324e-05		130.774	3.01655e-06		143.238	3.32197e-06		130.774	-1.33369e-05		143.238	-1.31238e-05
152.997	-1.06847e-05		153.035	-1.00186e-05		131.099	3.05409e-06		143.599	3.35998e-06		131.099	-1.33758e-05		143.599	-1.31697e-05
153.579	-1.06865e-05		153.547	-1.00211e-05		131.261	3.01438e-06		143.931	3.3339e-06		131.261	-1.33366e-05		143.931	-1.31517e-05
154.154	-1.07171e-05		154.081	-1.00473e-05		131.418	3.02786e-06		144.238	3.3302e-06		131.418	-1.33499e-05		144.238	-1.31523e-05
154.712	-1.07013e-05		154.687	-1.00686e-05		131.595	3.04229e-06		144.587	3.32877e-06		131.595	-1.33623e-05		144.587	-1.31485e-05
155.263	-1.07321e-05		155.204	-1.00641e-05		131.776	3.05862e-06		145.234	3.32275e-06		131.776	-1.33765e-05		145.234	-1.3161e-05
155.789	-1.07192e-05		155.761	-1.00741e-05		131.944	3.0559e-06		145.592	3.31257e-06		131.944	-1.33768e-05		145.592	-1.31663e-05
156.349	-1.07227e-05		156.34	-1.00822e-05		132.127	3.00899e-06		145.931	3.31911e-06		132.127	-1.33391e-05		145.931	-1.31818e-05
156.907	-1.07574e-05		156.851	-1.01081e-05		132.32	3.01839e-06		146.311	3.32613e-06		132.32	-1.33581e-05		146.311	-1.31889e-05
157.435	-1.07662e-05		157.424	-1.00984e-05		132.491	3.03943e-06		146.695	3.32399e-06		132.491	-1.33849e-05		146.695	-1.31937e-05
157.995	-1.07664e-05		158.021	-1.01169e-05		132.661	3.03021e-06		147.044	3.33153e-06		132.661	-1.3376e-05		147.044	-1.32127e-05
158.566	-1.07707e-05		158.57	-1.01505e-05		132.858	3.02166e-06		147.39	3.30755e-06		132.858	-1.3368e-05		147.39	-1.32069e-05
159.088	-1.08065e-05		159.158	-1.01349e-05		133.063	3.02779e-06		147.727	3.33819e-06		133.063	-1.33749e-05		147.727	-1.3244e-05
159.682	-1.07839e-05		159.732	-1.01367e-05		133.247	3.00625e-06		148.359	3.33492e-06		133.247	-1.33548e-05		148.359	-1.32491e-05
160.264	-1.07914e-05		160.258	-1.01735e-05		133.45	3.1044e-06		148.725	3.31782e-06		133.45	-1.34545e-05		148.725	-1.32412e-05
160.792	-1.07959e-05		160.771	-1.01664e-05		133.608	3.02471e-06		149.055	3.32757e-06		133.608	-1.33799e-05		149.055	-1.32623e-05
161.376	-1.08374e-05		161.326	-1.01671e-05		133.757	3.02825e-06		149.413	3.34298e-06		133.757	-1.33898e-05		149.413	-1.32723e-05
161.951	-1.08065e-05		161.898	-1.02146e-05		133.931	3.04723e-06		149.786	3.35171e-06		133.931	-1.34162e-05		149.786	-1.32827e-05
162.46	-1.08273e-05		162.44	-1.02057e-05		134.092	3.01275e-06		150.127	3.33292e-06		134.092	-1.33858e-05		150.127	-1.32891e-05
163.008	-1.08231e-05		163.009	-1.02327e-05		134.273	3.04361e-06		150.495	3.32713e-06		134.273	-1.34181e-05		150.495	-1.3296e-05
163.601	-1.08367e-05		163.608	-1.02399e-05		134.481	3.01667e-06		150.871	3.33826e-06		134.481	-1.33928e-05		150.871	-1.33131e-05
164.131	-1.08729e-05		164.132	-1.02392e-05		134.809	3.01033e-06		151.461	3.3781e-06		134.809	-1.33925e-05		151.461	-1.33531e-05
164.686	-1.08744e-05		164.677	-1.02495e-05		134.996	3.00941e-06		151.788	3.35929e-06		134.996	-1.3396e-05		151.788	-1.33342e-05
165.279	-1.08745e-05		165.265	-1.02646e-05		135.166	3.03688e-06		152.145	3.38233e-06		135.166	-1.34275e-05		152.145	-1.33828e-05
165.801	-1.08884e-05		165.804	-1.02802e-05		135.341	2.99464e-06		152.509	3.31294e-06		135.341	-1.33914e-05		152.509	-1.33444e-05
166.362	-1.08865e-05		166.376	-1.02815e-05		135.552	3.01083e-06		152.85	3.30293e-06		135.552	-1.34149e-05		152.85	-1.33261e-05
166.955	-1.09087e-05		166.986	-1.02885e-05		135.724	3.00597e-06		153.19	3.33521e-06		135.724	-1.34161e-05		153.19	-1.33546e-05
167.492	-1.09139e-05		167.513	-1.03017e-05		135.89	3.03672e-06		153.557	3.34776e-06		135.89	-1.34422e-05		153.557	-1.33694e-05
168.075	-1.09196e-05		168.064	-1.03379e-05		136.077	2.99243e-06		153.917	3.32198e-06		136.077	-1.33922e-05		153.917	-1.33612e-05
168.644	-1.09382e-05		168.642	-1.03478e-05		136.271	3.0354e-06		154.504	3.32432e-06		136.271	-1.34291e-05		154.504	-1.33865e-05
169.176	-1.09508e-05		169.16	-1.03423e-05		136.453	3.02543e-06		154.854	3.33753e-06		136.453	-1.34308e-05		154.854	-1.34047e-05
169.716	-1.0945e-05		169.704	-1.03607e-05		136.623	3.01894e-06		155.205	3.34665e-06		136.623	-1.34398e-05		155.205	-1.34108e-05
170.274	-1.09815e-05		170.267	-1.03844e-05		136.824	2.98814e-06		155.565	3.3261e-06		136.824	-1.34272e-05		155.565	-1.33967e-05
170.805	-1.09718e-05		170.784	-1.03736e-05		137.027	2.98845e-06		155.909	3.36034e-06		137.027	-1.34239e-05		155.909	-1.34365e-05
171.362	-1.09665e-05		171.323	-1.04094e-05		137.207	3.03646e-06		156.255	3.36201e-06		137.207	-1.34605e-05		156.255	-1.3443e-05
171.927	-1.09894e-05		171.907	-1.04088e-05		137.387	3.02211e-06		156.587	3.33389e-06		137.387	-1.34347e-05		156.587	-1.34286e-05
172.454	-1.09971e-05		172.484	-1.04285e-05		137.577	3.00855e-06		156.908	3.3329e-06		137.577	-1.34365e-05		156.908	-1.344e-05
173.028	-1.09954e-05		173.008	-1.04631e-05		137.742	3.02057e-06		157.512	3.34689e-06		137.742	-1.34638e-05		157.512	-1.3448e-05
173.609	-1.10209e-05		173.585	-1.04461e-05		137.915	2.98707e-06		157.852	3.37626e-06		137.915	-1.34464e-05		157.852	-1.34879e-05
174.135	-1.10197e-05		174.162	-1.04605e-05		138.235	2.99707e-06		158.19	3.34879e-06		138.235	-1.34571e-05		158.19	-1.34761e-05
174.726	-1.10381e-05		174.682	-1.04859e-05		138.403	2.96292e-06		158.53	3.32656e-06		138.403	-1.342e-05		158.53	-1.34746e-05
175.314	-1.10365e-05		175.253	-1.05031e-05		138.589	3.03079e-06		158.888	3.36279e-06		138.589	-1.34854e-05		158.888	-1.35049e-05
175.844	-1.107e-05		175.826	-1.05012e-05		138.783	2.96355e-06		159.258	3.37408e-06		138.783	-1.34194e-05		159.258	-1.35093e-05
176.397	-1.10507e-05		176.33	-1.05084e-05		138.98	3.01145e-06		159.599	3.36486e-06		138.98	-1.34686e-05		159.599	-1.35011e-05
176.965	-1.10834e-05		176.872	-1.05199e-05		139.162	2.9701e-06		159.94	3.37173e-06		139.162	-1.34285e-05		159.94	-1.3523e-05
177.514	-1.1096e-05		177.443	-1.05444e-05		139.35	3.02161e-06		160.566	3.37248e-06		139.35	-1.34813e-05		160.566	-1.35417e-05
178.058	-1.10995e-05		177.984	-1.05382e-05		139.507	3.0371e-06		160.942	3.36904e-06		139.507	-1.34978e-05		160.942	-1.35357e-05
178.581	-1.11301e-05		178.495	-1.05461e-05		139.686	2.96776e-06		161.296	3.39188e-06		139.686	-1.34306e-05		161.296	-1.35589e-05
179.15	-1.11139e-05		179.064	-1.05553e-05		139.879	3.02498e-06		161.687	3.37073e-06		139.879	-1.34946e-05		161.687	-1.35678e-05
179.734	-1.11263e-05		179.655	-1.05839e-05		140.059	2.99192e-06		162.089	3.36373e-06		140.059	-1.34679e-05		162.089	-1.35752e-05
180.264	-1.11389e-05		180.192	-1.05993e-05		140.256	3.00054e-06		162.445	3.3748e-06		140.256	-1.34833e-05		162.445	-1.35808e-05
180.832	-1.11585e-05		180.771	-1.06037e-05		140.449	3.00258e-06		162.79	3.40068e-06		140.449	-1.34867e-05		162.79	-1.3623e-05
181.405	-1.1167e-05		181.331	-1.06311e-05		140.623	3.02316e-06		163.375	3.36951e-06		140.623	-1.35084e-05		163.375	-1.36066e-05
181.956	-1.11611e-05		181.847	-1.06417e-05		140.808	3.0009e-06		163.73	3.377e-06		140.808	-1.34869e-05		163.73	-1.36167e-05
182.538	-1.11971e-05		182.421	-1.062e-05		141.007	2.98171e-06		164.105	3.39453e-06		141.007	-1.34663e-05		164.105	-1.36338e-05
183.114	-1.12254e-05		182.994	-1.06354e-05		141.212	2.98617e-06		164.43	3.39063e-06		141.212	-1.34692e-05		164.43	-1.36355e-05
183.656	-1.12182e-05		183.511	-1.0674e-05		141.385	3.04385e-06		164.789	3.37656e-06		141.385	-1.35275e-05		164.789	-1.36289e-05
184.246	-1.12178e-05		184.02	-1.06639e-05		141.686	2.98549e-06		165.148	3.40808e-06		141.686	-1.34769e-05		165.148	-1.36697e-05
184.832	-1.12399e-05		184.588	-1.06853e-05		141.843	3.00845e-06		165.536	3.39111e-06		141.843	-1.3504e-05		165.536	-1.36636e-05
185.349	-1.12534e-05		185.173	-1.07004e-05		142.029	3.01496e-06		166.182	3.39379e-06		142.029	-1.35132e-05		166.182	-1.36749e-05
185.912	-1.12345e-05		185.703	-1.07147e-05		142.213	3.02985e-06		166.518	3.39323e-06		142.213	-1.35296e-05		166.518	-1.36764e-05
186.473	-1.12766e-05		186.283	-1.07188e-05		142.392	3.00131e-06		166.859	3.4069e-06		142.392	-1.35025e-05		166.859	-1.36939e-05
187.007	-1.12648e-05		186.857	-1.0738e-05		142.577	3.02271e-06		167.241	3.38775e-06		142.577	-1.35272e-05		167.241	-1.36826e-05
187.571	-1.13127e-05		187.442	-1.07618e-05		142.74	3.02671e-06		167.607	3.42861e-06		142.74	-1.35344e-05		167.607	-1.37365e-05
188.151	-1.12917e-05		188.03	-1.07629e-05		142.901	3.00237e-06		167.955	3.4111e-06		142.901	-1.35133e-05		167.955	-1.37418e-05
188.696	-1.12822e-05		188.547	-1.07816e-05		143.094	2.99816e-06		168.347	3.42428e-06		143.094	-1.35123e-05		168.347	-1.3767e-05
189.244	-1.13081e-05		189.1	-1.07675e-05		143.286	3.01064e-06		168.996	3.42445e-06		143.286	-1.35273e-05		168.996	-1.37685e-05
189.769	-1.1312e-05		189.666	-1.08255e-05		143.465	3.01599e-06		169.341	3.43482e-06		143.465	-1.3535e-05		169.341	-1.37832e-05
190.33	-1.13459e-05		190.188	-1.08089e-05		143.649	3.00599e-06		169.696	3.44197e-06		143.649	-1.3527e-05		169.696	-1.38024e-05
190.865	-1.13294e-05		190.75	-1.08135e-05		143.855	3.03648e-06		170.052	3.39327e-06		143.855	-1.35588e-05		170.052	-1.37686e-05
191.384	-1.13349e-05		191.321	-1.08483e-05		144.036	3.01641e-06		170.403	3.39812e-06		144.036	-1.35399e-05		170.403	-1.37797e-05
191.944	-1.13433e-05		191.835	-1.08448e-05		144.222	3.00975e-06		170.759	3.41049e-06		144.222	-1.35375e-05		170.759	-1.37846e-05
192.517	-1.13597e-05		192.357	-1.08648e-05		144.418	2.99003e-06		171.108	3.39315e-06		144.418	-1.35242e-05		171.108	-1.37883e-05
193.045	-1.13639e-05		192.914	-1.08612e-05		144.615	3.07793e-06		171.735	3.38637e-06		144.615	-1.36185e-05		171.735	-1.37954e-05
193.608	-1.13761e-05		193.508	-1.08998e-05		144.775	3.0149e-06		172.103	3.3981e-06		144.775	-1.35588e-05		172.103	-1.38136e-05
194.172	-1.13881e-05		194.049	-1.09076e-05		145.05	3.05153e-06		172.442	3.44134e-06		145.05	-1.35991e-05		172.442	-1.38684e-05
194.682	-1.14006e-05		194.585	-1.09308e-05		145.236	2.99467e-06		172.777	3.42593e-06		145.236	-1.35447e-05		172.777	-1.38738e-05
195.26	-1.14137e-05		195.15	-1.09251e-05		145.406	3.02772e-06		173.105	3.36027e-06		145.406	-1.35816e-05		173.105	-1.38205e-05
195.85	-1.14323e-05		195.725	-1.0954e-05		145.585	2.98376e-06		173.446	3.39675e-06		145.585	-1.35421e-05		173.446	-1.38469e-05
196.375	-1.14229e-05		196.241	-1.09581e-05		145.776	3.00578e-06		173.818	3.39531e-06		145.776	-1.35689e-05		173.818	-1.38472e-05
196.952	-1.14442e-05		196.796	-1.09718e-05		145.958	3.00414e-06		174.43	3.39157e-06		145.958	-1.35645e-05		174.43	-1.38651e-05
197.547	-1.14665e-05		197.376	-1.09913e-05		146.142	2.99933e-06		174.773	3.35651e-06		146.142	-1.35563e-05		174.773	-1.38452e-05
198.06	-1.14611e-05		197.891	-1.09903e-05		146.321	3.00079e-06		175.131	3.38826e-06		146.321	-1.35545e-05		175.131	-1.38877e-05
198.579	-1.14806e-05		198.415	-1.10136e-05		146.484	3.03151e-06		175.529	3.40705e-06		146.484	-1.35891e-05		175.529	-1.39092e-05
199.152	-1.1496e-05		198.983	-1.10198e-05		146.661	3.02464e-06		175.903	3.40175e-06		146.661	-1.35903e-05		175.903	-1.3904e-05
199.727	-1.14819e-05		199.575	-1.10456e-05		146.85	2.98778e-06		176.249	3.42188e-06		146.85	-1.35621e-05		176.249	-1.39291e-05
200.247	-1.15046e-05		200.109	-1.10651e-05		147.017	3.01974e-06		176.606	3.41075e-06		147.017	-1.3601e-05		176.606	-1.3925e-05
200.83	-1.15125e-05		200.672	-1.10733e-05		147.207	2.97201e-06		177.186	3.42047e-06		147.207	-1.35587e-05		177.186	-1.39538e-05
201.402	-1.15165e-05		201.252	-1.10637e-05		147.387	2.98291e-06		177.525	3.39192e-06		147.387	-1.35748e-05		177.525	-1.39354e-05
201.926	-1.1547e-05		201.777	-1.10791e-05		147.565	2.96793e-06		177.866	3.42346e-06		147.565	-1.35637e-05		177.866	-1.3963e-05
202.502	-1.15588e-05		202.349	-1.11095e-05		147.77	3.01187e-06		178.193	3.43264e-06		147.77	-1.36066e-05		178.193	-1.39741e-05
203.069	-1.15854e-05		202.928	-1.11228e-05		148.099	2.9773e-06		178.527	3.43599e-06		148.099	-1.35709e-05		178.527	-1.39826e-05
203.592	-1.15828e-05		203.456	-1.11213e-05		148.273	2.98414e-06		178.902	3.42548e-06		148.273	-1.35801e-05		178.902	-1.39782e-05
204.15	-1.15618e-05		204.026	-1.11269e-05		148.464	2.97255e-06		179.279	3.41519e-06		148.464	-1.35712e-05		179.279	-1.39809e-05
204.733	-1.15911e-05		204.602	-1.11463e-05		148.664	3.02371e-06		179.907	3.40468e-06		148.664	-1.36285e-05		179.907	-1.39958e-05
205.293	-1.16341e-05		205.122	-1.11678e-05		148.838	2.98246e-06		180.256	3.39392e-06		148.838	-1.35968e-05		180.256	-1.39937e-05
205.855	-1.16128e-05		205.694	-1.12231e-05		149.017	2.99252e-06		180.594	3.42996e-06		149.017	-1.36167e-05		180.594	-1.40323e-05
206.413	-1.16403e-05		206.286	-1.12104e-05		149.21	2.96245e-06		180.943	3.43632e-06		149.21	-1.35927e-05		180.943	-1.40485e-05
206.939	-1.16441e-05		206.825	-1.12201e-05		149.398	3.01184e-06		181.3	3.43667e-06		149.398	-1.36444e-05		181.3	-1.40662e-05
207.501	-1.16457e-05		207.418	-1.11808e-05		149.594	2.96693e-06		181.636	3.41758e-06		149.594	-1.36019e-05		181.636	-1.40549e-05
208.059	-1.16667e-05		207.991	-1.12823e-05		149.786	2.97344e-06		181.988	3.42252e-06		149.786	-1.36121e-05		181.988	-1.40589e-05
208.565	-1.16718e-05		208.507	-1.12493e-05		149.973	3.02213e-06		182.596	3.45813e-06		149.973	-1.36655e-05		182.596	-1.40828e-05
209.137	-1.16678e-05		209.098	-1.12499e-05		150.156	2.99573e-06		182.931	3.44584e-06		150.156	-1.36437e-05		182.931	-1.40795e-05
209.73	-1.17013e-05		209.681	-1.12672e-05		150.334	2.96948e-06		183.274	3.42814e-06		150.334	-1.36211e-05		183.274	-1.40845e-05
210.264	-1.16947e-05		210.214	-1.12799e-05		150.519	2.99005e-06		183.634	3.44419e-06		150.519	-1.36441e-05		183.634	-1.41157e-05
210.852	-1.16954e-05		210.78	-1.1309e-05		150.707	2.97153e-06		184	3.42546e-06		150.707	-1.36282e-05		184	-1.40897e-05
211.439	-1.17022e-05		211.349	-1.13112e-05		150.869	2.98387e-06		184.353	3.4482e-06		150.869	-1.36403e-05		184.353	-1.41247e-05
211.964	-1.17506e-05		211.868	-1.13237e-05		151.076	2.99905e-06		184.966	3.43806e-06		151.076	-1.36529e-05		184.966	-1.41331e-05
212.516	-1.17371e-05		212.436	-1.13242e-05		151.425	2.97791e-06		185.324	3.44041e-06		151.425	-1.36332e-05		185.324	-1.41449e-05
213.08	-1.17625e-05		213.033	-1.13547e-05		151.603	2.97272e-06		185.656	3.39321e-06		151.603	-1.36353e-05		185.656	-1.41067e-05
213.582	-1.17581e-05		213.6	-1.13535e-05		151.793	2.97992e-06		185.973	3.41209e-06		151.793	-1.36502e-05		185.973	-1.41287e-05
214.165	-1.17682e-05		214.187	-1.1381e-05		151.987	2.95353e-06		186.3	3.45886e-06		151.987	-1.36265e-05		186.3	-1.41782e-05
214.734	-1.1775e-05		214.753	-1.13676e-05		152.155	2.99778e-06		186.67	3.42447e-06		152.155	-1.36652e-05		186.67	-1.41562e-05
215.244	-1.17903e-05		215.262	-1.14066e-05		152.342	3.0128e-06		187.336	3.42945e-06		152.342	-1.3674e-05		187.336	-1.41869e-05
215.831	-1.17957e-05		215.803	-1.13985e-05		152.531	2.97224e-06		187.682	3.45738e-06		152.531	-1.36331e-05		187.682	-1.42196e-05
216.438	-1.183e-05		216.397	-1.13968e-05		152.703	3.00938e-06		188.036	3.4439e-06		152.703	-1.3679e-05		188.036	-1.4207e-05
216.945	-1.18915e-05		216.935	-1.14124e-05		152.893	2.99755e-06		188.393	3.48181e-06		152.893	-1.36769e-05		188.393	-1.42579e-05
217.465	-1.17744e-05		217.515	-1.14055e-05		153.11	2.98301e-06		188.729	3.47108e-06		153.11	-1.36681e-05		188.729	-1.4248e-05
218.037	-1.18375e-05		218.091	-1.14497e-05		153.319	2.98749e-06		189.075	3.42705e-06		153.319	-1.36732e-05		189.075	-1.41952e-05
218.645	-1.18681e-05		218.627	-1.14622e-05		153.51	3.01096e-06		189.421	3.41725e-06		153.51	-1.36972e-05		189.421	-1.42177e-05
219.18	-1.188e-05		219.195	-1.14481e-05		153.704	2.9892e-06		189.999	3.43184e-06		153.704	-1.36824e-05		189.999	-1.42468e-05
219.743	-1.19051e-05		219.753	-1.14884e-05		153.877	2.97028e-06		190.345	3.47415e-06		153.877	-1.36726e-05		190.345	-1.42843e-05
220.311	-1.19129e-05		220.321	-1.14746e-05		154.054	2.96005e-06		190.686	3.39601e-06		154.054	-1.36718e-05		190.686	-1.4209e-05
220.82	-1.18693e-05		220.909	-1.1488e-05		154.252	2.97812e-06		191.021	3.49182e-06		154.252	-1.36924e-05		191.021	-1.43219e-05
221.372	-1.1913e-05		221.458	-1.15085e-05		154.553	2.9857e-06		191.358	3.43464e-06		154.553	-1.36915e-05		191.358	-1.42827e-05
221.937	-1.19248e-05		222.044	-1.15323e-05		154.713	2.9761e-06		191.687	3.42366e-06		154.713	-1.36775e-05		191.687	-1.42695e-05
222.483	-1.18988e-05		222.598	-1.15239e-05		154.871	3.00571e-06		192.033	3.474e-06		154.871	-1.37159e-05		192.033	-1.43264e-05
223.068	-1.19283e-05		223.176	-1.15403e-05		155.042	2.9574e-06		192.594	3.53302e-06		155.042	-1.36771e-05		192.594	-1.43963e-05
223.64	-1.1949e-05		223.761	-1.15402e-05		155.205	2.9366e-06		192.923	3.52079e-06		155.205	-1.36655e-05		192.923	-1.43826e-05
224.167	-1.19388e-05		224.315	-1.15431e-05		155.384	2.9941e-06		193.248	3.49442e-06		155.384	-1.37232e-05		193.248	-1.43773e-05
224.771	-1.1931e-05		224.875	-1.15845e-05		155.568	2.97568e-06		193.586	3.45414e-06		155.568	-1.37003e-05		193.586	-1.43551e-05
225.366	-1.1948e-05		225.457	-1.15703e-05		155.727	3.00085e-06		193.914	3.46435e-06		155.727	-1.37216e-05		193.914	-1.437e-05
225.886	-1.19629e-05		226.016	-1.15648e-05		155.9	3.0367e-06		194.261	3.45931e-06		155.9	-1.37566e-05		194.261	-1.43761e-05
226.461	-1.19786e-05		226.571	-1.15737e-05		156.086	2.98948e-06		194.84	3.50749e-06		156.086	-1.37105e-05		194.84	-1.44357e-05
227.025	-1.19875e-05		227.079	-1.15877e-05		156.287	2.97546e-06		195.159	3.43598e-06		156.287	-1.36978e-05		195.159	-1.43616e-05
227.545	-1.19793e-05		227.647	-1.15809e-05		156.491	3.00376e-06		195.463	3.38799e-06		156.491	-1.37353e-05		195.463	-1.43288e-05
228.115	-1.19839e-05		228.209	-1.16109e-05		156.664	3.05285e-06		195.78	3.40367e-06		156.664	-1.37951e-05		195.78	-1.43581e-05
228.664	-1.19993e-05		228.734	-1.16526e-05		156.821	2.9357e-06		196.12	3.41351e-06		156.821	-1.36878e-05		196.12	-1.43706e-05
229.181	-1.19976e-05		229.308	-1.16522e-05		156.989	2.98468e-06		196.457	3.46052e-06		156.989	-1.37435e-05		196.457	-1.4424e-05
229.746	-1.20133e-05		229.888	-1.16356e-05		157.169	2.97782e-06		196.804	3.39676e-06		157.169	-1.37396e-05		196.804	-1.43688e-05
230.316	-1.20373e-05		230.43	-1.16418e-05		157.332	2.96852e-06		197.42	3.48642e-06		157.332	-1.3733e-05		197.42	-1.44776e-05
230.868	-1.20385e-05		231.023	-1.16397e-05		157.642	2.99761e-06		197.764	3.45997e-06		157.642	-1.37639e-05		197.764	-1.44505e-05
231.444	-1.20352e-05		231.619	-1.1673e-05		157.828	2.93598e-06		198.102	3.47316e-06		157.828	-1.37023e-05		198.102	-1.44728e-05
232.016	-1.20338e-05		232.141	-1.16828e-05		158.018	2.9575e-06		198.456	3.46486e-06		158.018	-1.37241e-05		198.456	-1.44789e-05
232.545	-1.20452e-05		232.721	-1.16791e-05		158.226	2.98456e-06		198.804	3.47668e-06		158.226	-1.37527e-05		198.804	-1.44945e-05
233.135	-1.2059e-05		233.31	-1.16831e-05		158.399	2.99374e-06		199.155	3.45737e-06		158.399	-1.37632e-05		199.155	-1.44847e-05
233.722	-1.20499e-05		233.85	-1.16927e-05		158.571	2.97368e-06		199.774	3.46138e-06		158.571	-1.37448e-05		199.774	-1.45143e-05
234.239	-1.20608e-05		234.421	-1.17102e-05		158.754	2.97185e-06		200.124	3.46398e-06		158.754	-1.37554e-05		200.124	-1.45293e-05
234.771	-1.20657e-05		234.995	-1.17103e-05		158.936	2.95741e-06		200.461	3.44556e-06		158.936	-1.37535e-05		200.461	-1.45158e-05
235.359	-1.20883e-05		235.518	-1.17321e-05		159.116	2.9745e-06		200.82	3.47971e-06		159.116	-1.37799e-05		200.82	-1.45506e-05
235.903	-1.20792e-05		236.062	-1.17295e-05		159.303	2.96647e-06		201.158	3.47987e-06		159.303	-1.37648e-05		201.158	-1.45451e-05
236.47	-1.20872e-05		236.601	-1.17242e-05		159.48	2.98558e-06		201.51	3.47014e-06		159.48	-1.37772e-05		201.51	-1.45414e-05
237.056	-1.20982e-05		237.145	-1.17555e-05		159.659	2.95363e-06		202.125	3.41409e-06		159.659	-1.37384e-05		202.125	-1.45117e-05
237.567	-1.21079e-05		237.681	-1.17218e-05		159.824	3.0075e-06		202.464	3.45268e-06		159.824	-1.37932e-05		202.464	-1.45648e-05
238.121	-1.21073e-05		238.284	-1.17727e-05		160.007	3.01249e-06		202.803	3.46963e-06		160.007	-1.38006e-05		202.803	-1.45895e-05
238.695	-1.21218e-05		238.872	-1.17766e-05		160.211	2.97432e-06		203.133	3.47426e-06		160.211	-1.3765e-05		203.133	-1.45965e-05
239.224	-1.21326e-05		239.396	-1.17769e-05		160.547	3.00412e-06		203.476	3.48008e-06		160.547	-1.37979e-05		203.476	-1.46016e-05
239.809	-1.21295e-05		239.958	-1.17936e-05		160.727	2.99037e-06		203.823	3.48586e-06		160.727	-1.37857e-05		203.823	-1.46108e-05
240.421	-1.21366e-05		240.519	-1.18073e-05		160.885	2.96307e-06		204.429	3.48112e-06		160.885	-1.37656e-05		204.429	-1.46216e-05
240.958	-1.2148e-05		241.034	-1.17965e-05		161.039	2.99493e-06		204.757	3.47668e-06		161.039	-1.38084e-05		204.757	-1.46294e-05
241.51	-1.21577e-05		241.597	-1.18087e-05		161.201	2.98526e-06		205.095	3.45267e-06		161.201	-1.38103e-05		205.095	-1.46193e-05
242.085	-1.21722e-05		242.174	-1.18385e-05		161.375	2.95951e-06		205.44	3.43966e-06		161.375	-1.37969e-05		205.44	-1.46382e-05
242.616	-1.21642e-05		242.745	-1.18217e-05		161.556	2.98517e-06		205.78	3.44611e-06		161.556	-1.38129e-05		205.78	-1.46674e-05
243.182	-1.21616e-05		243.319	-1.17921e-05		161.744	2.96676e-06		206.117	3.46841e-06		161.744	-1.37844e-05		206.117	-1.46824e-05
243.745	-1.21718e-05		243.864	-1.18409e-05		161.958	2.98746e-06		206.717	3.44981e-06		161.958	-1.37943e-05		206.717	-1.4668e-05
244.272	-1.2174e-05		244.417	-1.18461e-05		162.174	3.00251e-06		207.026	3.48435e-06		162.174	-1.38181e-05		207.026	-1.46911e-05
244.829	-1.21608e-05		245.004	-1.18551e-05		162.345	3.03435e-06		207.361	3.46245e-06		162.345	-1.3857e-05		207.361	-1.4647e-05
245.392	-1.21916e-05		245.543	-1.18539e-05		162.507	2.9484e-06		207.707	3.48364e-06		162.507	-1.37753e-05		207.707	-1.47157e-05
245.922	-1.22016e-05		246.132	-1.18802e-05		162.653	3.00142e-06		208.021	3.44152e-06		162.653	-1.38272e-05		208.021	-1.47219e-05
246.456	-1.21956e-05		246.705	-1.18824e-05		162.799	3.01472e-06		208.345	3.49545e-06		162.799	-1.38394e-05		208.345	-1.47551e-05
247.046	-1.21977e-05		247.23	-1.1885e-05		162.97	3.02168e-06		208.909	3.46295e-06		162.97	-1.38451e-05		208.909	-1.47127e-05
247.629	-1.21877e-05		247.761	-1.1884e-05		163.134	3.00808e-06		209.22	3.53854e-06		163.134	-1.38341e-05		209.22	-1.47921e-05
248.146	-1.221e-05		248.337	-1.18994e-05		163.445	2.96919e-06		209.531	3.46726e-06		163.445	-1.38023e-05		209.531	-1.473e-05
248.653	-1.221e-05		248.916	-1.19213e-05		163.615	2.96207e-06		209.849	3.47604e-06		163.615	-1.37998e-05		209.849	-1.47472e-05
249.192	-1.22113e-05		249.458	-1.19052e-05		163.786	2.98719e-06		210.181	3.47877e-06		163.786	-1.38365e-05		210.181	-1.47579e-05
249.79	-1.22009e-05		249.978	-1.1913e-05		163.96	2.98656e-06		210.527	3.48294e-06		163.96	-1.38478e-05		210.527	-1.47789e-05
250.331	-1.22378e-05		250.527	-1.19379e-05		164.17	2.96097e-06		211.124	3.47752e-06		164.17	-1.3834e-05		211.124	-1.47879e-05
250.883	-1.22393e-05		251.091	-1.19209e-05		164.376	2.9752e-06		211.456	3.49037e-06		164.376	-1.38488e-05		211.456	-1.48041e-05
251.452	-1.22425e-05		251.586	-1.19481e-05		164.546	2.95702e-06		211.805	3.48407e-06		164.546	-1.3831e-05		211.805	-1.48063e-05
251.976	-1.22459e-05		252.134	-1.1958e-05		164.714	2.98759e-06		212.159	3.5002e-06		164.714	-1.3862e-05		212.159	-1.48242e-05
252.5	-1.22345e-05		252.663	-1.19569e-05		164.878	2.93823e-06		212.504	3.52189e-06		164.878	-1.38127e-05		212.504	-1.48496e-05
253.015	-1.2245e-05		253.174	-1.19709e-05		165.042	3.00647e-06		212.849	3.48508e-06		165.042	-1.38809e-05		212.849	-1.48304e-05
253.528	-1.22296e-05		253.704	-1.19725e-05		165.215	2.99866e-06		213.477	3.49875e-06		165.215	-1.38731e-05		213.477	-1.48525e-05
254.03	-1.22872e-05		254.225	-1.19619e-05		165.404	2.98535e-06		213.829	3.49508e-06		165.404	-1.38632e-05		213.829	-1.48593e-05
254.537	-1.22632e-05		254.74	-1.19642e-05		165.577	3.00278e-06		214.165	3.49217e-06		165.577	-1.38852e-05		214.165	-1.48721e-05
255.027	-1.22643e-05		255.248	-1.19785e-05		165.755	2.98209e-06		214.509	3.50385e-06		165.755	-1.38693e-05		214.509	-1.48772e-05
255.547	-1.22876e-05		255.799	-1.20063e-05		165.936	2.99202e-06		214.867	3.47976e-06		165.936	-1.388e-05		214.867	-1.48561e-05
256.13	-1.22458e-05		256.376	-1.20042e-05		166.272	2.96746e-06		215.216	3.53174e-06		166.272	-1.38543e-05		215.216	-1.49348e-05
256.72	-1.22979e-05		256.899	-1.20016e-05		166.455	3.01466e-06		215.856	3.46845e-06		166.455	-1.39046e-05		215.856	-1.48668e-05
257.259	-1.22873e-05		257.421	-1.19886e-05		166.634	2.98945e-06		216.206	3.52657e-06		166.634	-1.38861e-05		216.206	-1.49239e-05
257.839	-1.22992e-05		257.927	-1.20319e-05		166.848	2.94641e-06		216.536	3.50842e-06		166.848	-1.38511e-05		216.536	-1.49092e-05
258.393	-1.22897e-05		258.478	-1.20257e-05		167.039	2.98625e-06		216.887	3.55491e-06		167.039	-1.38958e-05		216.887	-1.49659e-05
258.921	-1.22928e-05		259.034	-1.20298e-05		167.227	3.00371e-06		217.237	3.51969e-06		167.227	-1.3915e-05		217.237	-1.49285e-05
259.478	-1.22981e-05		259.57	-1.20384e-05		167.408	2.94181e-06		217.574	3.52608e-06		167.408	-1.38549e-05		217.574	-1.49361e-05
260.053	-1.22988e-05		260.093	-1.20442e-05		167.565	3.02196e-06		218.191	3.49192e-06		167.565	-1.39366e-05		218.191	-1.4944e-05
260.588	-1.2303e-05		260.599	-1.20434e-05		167.719	3.00368e-06		218.521	3.46439e-06		167.719	-1.39198e-05		218.521	-1.49241e-05
261.099	-1.23175e-05		261.115	-1.20631e-05		167.879	2.97083e-06		218.851	3.4844e-06		167.879	-1.38885e-05		218.851	-1.4941e-05
261.638	-1.23257e-05		261.616	-1.20931e-05		168.049	3.00053e-06		219.185	3.50723e-06		168.049	-1.39199e-05		219.185	-1.49555e-05
262.217	-1.23104e-05		262.124	-1.2076e-05		168.246	2.97506e-06		219.525	3.48072e-06		168.246	-1.39002e-05		219.525	-1.49526e-05
262.749	-1.2345e-05		262.626	-1.20761e-05		168.444	2.99973e-06		219.86	3.47536e-06		168.444	-1.39314e-05		219.86	-1.49612e-05
263.323	-1.23145e-05		263.149	-1.21025e-05		168.623	2.96251e-06		220.479	3.4691e-06		168.623	-1.39e-05		220.479	-1.49473e-05
263.875	-1.23428e-05		263.637	-1.20649e-05		168.803	2.9878e-06		220.813	3.51282e-06		168.803	-1.39298e-05		220.813	-1.49986e-05
264.428	-1.23411e-05		264.189	-1.20951e-05		169.12	2.97151e-06		221.147	3.47788e-06		169.12	-1.3921e-05		221.147	-1.49748e-05
264.962	-1.23746e-05		264.792	-1.21024e-05		169.285	2.9876e-06		221.487	3.48886e-06		169.285	-1.39372e-05		221.487	-1.49985e-05
265.482	-1.23443e-05		265.311	-1.21251e-05		169.451	2.95985e-06		221.828	3.492e-06		169.451	-1.39077e-05		221.828	-1.50155e-05
266.047	-1.23752e-05		265.833	-1.21335e-05		169.616	2.98978e-06		222.171	3.50168e-06		169.616	-1.39359e-05		222.171	-1.50321e-05
266.606	-1.23661e-05		266.355	-1.21249e-05		169.807	2.97635e-06		222.763	3.46629e-06		169.807	-1.39273e-05		222.763	-1.49949e-05
267.116	-1.23583e-05		266.867	-1.21392e-05		169.998	2.98745e-06		223.071	3.47311e-06		169.998	-1.39509e-05		223.071	-1.50104e-05
267.703	-1.23729e-05		267.37	-1.21314e-05		170.163	2.96405e-06		223.392	3.47616e-06		170.163	-1.39383e-05		223.392	-1.50164e-05
268.317	-1.23745e-05		267.873	-1.21518e-05		170.341	2.94166e-06		223.739	3.53171e-06		170.341	-1.39219e-05		223.739	-1.50719e-05
268.845	-1.23854e-05		268.379	-1.21567e-05		170.511	2.97923e-06		224.067	3.44411e-06		170.511	-1.39564e-05		224.067	-1.49859e-05
269.369	-1.2389e-05		268.902	-1.21345e-05		170.68	2.9851e-06		224.38	3.48238e-06		170.68	-1.39592e-05		224.38	-1.50303e-05
269.892	-1.24043e-05		269.42	-1.21489e-05		170.851	2.98839e-06		224.967	3.45843e-06		170.851	-1.39597e-05		224.967	-1.50407e-05
270.432	-1.24093e-05		269.925	-1.2177e-05		171.504	3.03526e-06		225.286	3.49194e-06		171.504	-1.40075e-05		225.286	-1.50664e-05
270.984	-1.23836e-05		270.418	-1.21821e-05		171.795	3.04087e-06		225.611	3.48356e-06		171.795	-1.40249e-05		225.611	-1.50523e-05
271.504	-1.24038e-05		270.957	-1.21757e-05		171.944	3.05334e-06		225.915	3.47826e-06		171.944	-1.4043e-05		225.915	-1.5044e-05
272.025	-1.23858e-05		271.493	-1.21817e-05		172.088	2.954e-06		226.231	3.48411e-06		172.088	-1.39457e-05		226.231	-1.50524e-05
272.537	-1.24194e-05		272.02	-1.22099e-05		172.379	2.98676e-06		226.554	3.49294e-06		172.379	-1.39828e-05		226.554	-1.50664e-05
273.055	-1.24166e-05		272.516	-1.21983e-05		172.544	2.94874e-06		227.148	3.49148e-06		172.544	-1.39456e-05		227.148	-1.50784e-05
273.573	-1.24019e-05		273.036	-1.22131e-05		172.707	3.00825e-06		227.494	3.49052e-06		172.707	-1.40046e-05		227.494	-1.50733e-05
274.121	-1.24137e-05		273.56	-1.22056e-05		172.875	3.00696e-06		227.841	3.49165e-06		172.875	-1.40028e-05		227.841	-1.50829e-05
274.645	-1.24286e-05		274.102	-1.21963e-05		173.048	2.97914e-06		228.203	3.47329e-06		173.048	-1.39754e-05		228.203	-1.50839e-05
275.154	-1.2441e-05		274.619	-1.22343e-05		173.219	2.97284e-06		228.537	3.47999e-06		173.219	-1.39766e-05		228.537	-1.51169e-05
275.657	-1.24268e-05		275.116	-1.22476e-05		173.392	2.9669e-06		229.163	3.4244e-06		173.392	-1.39783e-05		229.163	-1.50767e-05
276.16	-1.24406e-05		275.64	-1.22488e-05		173.596	2.98469e-06		229.508	3.4756e-06		173.596	-1.4005e-05		229.508	-1.51221e-05
276.67	-1.24319e-05		276.147	-1.22671e-05		173.798	2.98091e-06		229.851	3.45273e-06		173.798	-1.40014e-05		229.851	-1.50894e-05
277.17	-1.2454e-05		276.622	-1.22377e-05		173.988	2.95796e-06		230.205	3.4783e-06		173.988	-1.3978e-05		230.205	-1.51175e-05
277.682	-1.24455e-05		277.112	-1.22604e-05		174.173	2.99412e-06		230.574	3.47244e-06		174.173	-1.4015e-05		230.574	-1.51137e-05
278.176	-1.24462e-05		277.61	-1.22667e-05		174.488	2.98446e-06		231.194	3.46149e-06		174.488	-1.40151e-05		231.194	-1.51107e-05
278.66	-1.24513e-05		278.115	-1.22601e-05		174.647	2.98458e-06		231.519	3.46455e-06		174.647	-1.40202e-05		231.519	-1.51319e-05
279.198	-1.24801e-05		278.632	-1.22569e-05		174.809	2.99546e-06		231.857	3.45745e-06		174.809	-1.40333e-05		231.857	-1.51349e-05
279.731	-1.24691e-05		279.159	-1.22949e-05		174.977	2.99016e-06		232.213	3.45544e-06		174.977	-1.40276e-05		232.213	-1.51378e-05
280.251	-1.24713e-05		279.676	-1.22888e-05		175.15	3.01864e-06		232.572	3.47436e-06		175.15	-1.40556e-05		232.572	-1.51544e-05
280.783	-1.248e-05		280.195	-1.22748e-05		175.322	2.97342e-06		233.197	3.44903e-06		175.322	-1.40104e-05		233.197	-1.51314e-05
281.312	-1.24808e-05		280.742	-1.23144e-05		175.496	2.99156e-06		233.525	3.46346e-06		175.496	-1.40396e-05		233.525	-1.51504e-05
281.834	-1.24878e-05		281.278	-1.23123e-05		175.653	2.98579e-06		233.881	3.46129e-06		175.653	-1.40437e-05		233.881	-1.51549e-05
282.35	-1.24907e-05		281.81	-1.23205e-05		175.813	2.97992e-06		234.248	3.44531e-06		175.813	-1.40479e-05		234.248	-1.51502e-05
282.851	-1.25058e-05		282.328	-1.23191e-05		175.992	3.00417e-06		234.607	3.45149e-06		175.992	-1.4069e-05		234.607	-1.51617e-05
283.349	-1.24822e-05		282.817	-1.23319e-05		176.182	2.99802e-06		235.217	3.45335e-06		176.182	-1.40562e-05		235.217	-1.51729e-05
283.855	-1.25255e-05		283.332	-1.23345e-05		176.368	2.96394e-06		235.573	3.41901e-06		176.368	-1.40157e-05		235.573	-1.51509e-05
284.353	-1.25238e-05		283.846	-1.23461e-05		176.54	2.98491e-06		235.928	3.42196e-06		176.54	-1.40438e-05		235.928	-1.51521e-05
284.868	-1.25134e-05		284.347	-1.23402e-05		176.715	2.9416e-06		236.293	3.47485e-06		176.715	-1.40106e-05		236.293	-1.52021e-05
285.372	-1.25062e-05		284.872	-1.23239e-05		176.895	2.94042e-06		236.65	3.45829e-06		176.895	-1.40198e-05		236.65	-1.51853e-05
285.86	-1.25186e-05		285.381	-1.23465e-05		177.227	2.91074e-06		237.266	3.42765e-06		177.227	-1.40002e-05		237.266	-1.51756e-05
286.367	-1.25169e-05		285.901	-1.23604e-05		177.405	2.94838e-06		237.592	3.45823e-06		177.405	-1.40419e-05		237.592	-1.51856e-05
286.877	-1.2537e-05		286.409	-1.23633e-05		177.576	2.94947e-06		237.933	3.43441e-06		177.576	-1.40459e-05		237.933	-1.51775e-05
287.405	-1.2544e-05		286.912	-1.23776e-05		177.738	2.88559e-06		238.273	3.42235e-06		177.738	-1.3983e-05		238.273	-1.51941e-05
287.922	-1.25326e-05		287.422	-1.23737e-05		177.885	2.95053e-06		238.601	3.42341e-06		177.885	-1.40489e-05		238.601	-1.51982e-05
288.438	-1.25647e-05		287.939	-1.23801e-05		178.034	2.9493e-06		239.221	3.44094e-06		178.034	-1.40486e-05		239.221	-1.52177e-05
288.939	-1.25383e-05		288.46	-1.24095e-05		178.189	2.95336e-06		239.559	3.41864e-06		178.189	-1.40605e-05		239.559	-1.52004e-05
289.442	-1.25617e-05		288.99	-1.24098e-05		178.359	2.956e-06		239.891	3.42127e-06		178.359	-1.40732e-05		239.891	-1.52129e-05
289.98	-1.25406e-05		289.531	-1.24115e-05		178.532	2.92345e-06		240.218	3.41885e-06		178.532	-1.40507e-05		240.218	-1.52188e-05
290.529	-1.25494e-05		290.054	-1.24091e-05		178.706	2.93148e-06		240.542	3.39293e-06		178.706	-1.4058e-05		240.542	-1.51998e-05
291.046	-1.25424e-05		290.567	-1.24084e-05		178.883	2.94412e-06		241.143	3.39618e-06		178.883	-1.40656e-05		241.143	-1.5195e-05
291.584	-1.25618e-05		291.074	-1.24389e-05		179.053	2.9275e-06		241.473	3.41875e-06		179.053	-1.40442e-05		241.473	-1.52247e-05
292.08	-1.25701e-05		291.566	-1.24275e-05		179.234	2.9618e-06		241.799	3.40919e-06		179.234	-1.40775e-05		241.799	-1.52283e-05
292.572	-1.25604e-05		292.071	-1.24484e-05		179.415	2.97313e-06		242.122	3.38196e-06		179.415	-1.40927e-05		242.122	-1.52178e-05
293.07	-1.25447e-05		292.58	-1.24736e-05		179.761	2.93478e-06		242.453	3.39675e-06		179.761	-1.40617e-05		242.453	-1.5227e-05
293.575	-1.25574e-05		293.088	-1.24472e-05		179.936	2.9626e-06		243.05	3.43223e-06		179.936	-1.40937e-05		243.05	-1.52382e-05
294.097	-1.25509e-05		293.59	-1.24636e-05		180.115	2.95887e-06		243.38	3.43764e-06		180.115	-1.40942e-05		243.38	-1.52352e-05
294.62	-1.25731e-05		294.108	-1.24418e-05		180.317	2.95931e-06		243.703	3.42497e-06		180.317	-1.41e-05		243.703	-1.52514e-05
295.128	-1.25528e-05		294.606	-1.24621e-05		180.506	2.96683e-06		244.02	3.41387e-06		180.506	-1.41141e-05		244.02	-1.52562e-05
295.655	-1.25765e-05		295.089	-1.24905e-05		180.692	2.9443e-06		244.361	3.4048e-06		180.692	-1.4098e-05		244.361	-1.52504e-05
296.19	-1.25691e-05		295.627	-1.24821e-05		180.867	2.97691e-06		244.937	3.38789e-06		180.867	-1.41359e-05		244.937	-1.5242e-05
296.703	-1.25926e-05		296.16	-1.24937e-05		181.039	2.92075e-06		245.274	3.39177e-06		181.039	-1.40823e-05		245.274	-1.52463e-05
297.214	-1.25945e-05		296.666	-1.24944e-05		181.193	2.96488e-06		245.602	3.39885e-06		181.193	-1.41287e-05		245.602	-1.52554e-05
297.755	-1.25821e-05		297.163	-1.24873e-05		181.354	2.98537e-06		245.923	3.38652e-06		181.354	-1.41516e-05		245.923	-1.52574e-05
298.268	-1.25798e-05		297.683	-1.24875e-05		181.525	2.97105e-06		246.264	3.39535e-06		181.525	-1.41368e-05		246.264	-1.52761e-05
298.781	-1.25824e-05		298.196	-1.24946e-05		181.693	3.00499e-06		246.882	3.38449e-06		181.693	-1.41689e-05		246.882	-1.52678e-05
299.3	-1.25821e-05		298.702	-1.2508e-05		181.842	2.91886e-06		247.208	3.40422e-06		181.842	-1.40812e-05		247.208	-1.52891e-05
299.808	-1.25869e-05		299.232	-1.25184e-05		181.995	3.00321e-06		247.55	3.38058e-06		181.995	-1.41667e-05		247.55	-1.5265e-05
300.315	-1.25985e-05		299.755	-1.25526e-05		182.145	2.99365e-06		247.902	3.4065e-06		182.145	-1.41664e-05		247.902	-1.52943e-05
300.824	-1.25871e-05		300.271	-1.25293e-05		182.43	3.0083e-06		248.245	3.38742e-06		182.43	-1.41988e-05		248.245	-1.52844e-05
301.326	-1.26224e-05		300.767	-1.25338e-05		182.566	2.89376e-06		248.857	3.37462e-06		182.566	-1.40923e-05		248.857	-1.52937e-05
301.837	-1.25804e-05		301.243	-1.25332e-05		182.704	2.94085e-06		249.188	3.378e-06		182.704	-1.41461e-05		249.188	-1.52912e-05
302.34	-1.25903e-05		301.764	-1.25472e-05		182.847	2.94647e-06		249.541	3.39657e-06		182.847	-1.41588e-05		249.541	-1.5303e-05
302.849	-1.26038e-05		302.266	-1.25669e-05		183.016	2.94513e-06		249.894	3.3736e-06		183.016	-1.41657e-05		249.894	-1.52853e-05
303.339	-1.26073e-05		302.783	-1.25668e-05		183.193	2.95913e-06		250.257	3.38312e-06		183.193	-1.41835e-05		250.257	-1.53088e-05
303.845	-1.26099e-05		303.312	-1.25649e-05		183.366	2.94863e-06		250.864	3.37837e-06		183.366	-1.41707e-05		250.864	-1.53061e-05
304.363	-1.25992e-05		303.813	-1.25483e-05		183.545	2.95276e-06		251.199	3.37664e-06		183.545	-1.41724e-05		251.199	-1.53034e-05
304.882	-1.26179e-05		304.344	-1.25411e-05		183.736	2.93947e-06		251.534	3.36105e-06		183.736	-1.41576e-05		251.534	-1.53063e-05
305.409	-1.26183e-05		304.849	-1.25704e-05		183.915	2.94942e-06		251.879	3.34149e-06		183.915	-1.41674e-05		251.879	-1.52949e-05
305.929	-1.26187e-05		305.383	-1.25547e-05		184.092	2.98665e-06		252.225	3.3651e-06		184.092	-1.42046e-05		252.225	-1.53229e-05
306.427	-1.26439e-05		305.922	-1.25856e-05		184.267	2.98162e-06		252.854	3.33675e-06		184.267	-1.42002e-05		252.854	-1.52989e-05
306.917	-1.26042e-05		306.452	-1.25747e-05		184.441	2.96463e-06		253.208	3.364e-06		184.441	-1.41898e-05		253.208	-1.5335e-05
307.428	-1.25951e-05		306.97	-1.25938e-05		184.612	2.95215e-06		253.555	3.35591e-06		184.612	-1.41837e-05		253.555	-1.5328e-05
307.943	-1.26173e-05		307.495	-1.25977e-05		184.93	2.96511e-06		253.9	3.34485e-06		184.93	-1.42076e-05		253.9	-1.53134e-05
308.446	-1.2623e-05		307.986	-1.25994e-05		185.092	2.95927e-06		254.232	3.36087e-06		185.092	-1.4206e-05		254.232	-1.53228e-05
308.958	-1.26073e-05		308.501	-1.26107e-05		185.253	2.94722e-06		254.876	3.36536e-06		185.253	-1.41981e-05		254.876	-1.53334e-05
309.462	-1.26187e-05		309.013	-1.25632e-05		185.423	2.9273e-06		255.215	3.35299e-06		185.423	-1.41782e-05		255.215	-1.53306e-05
309.974	-1.26289e-05		309.55	-1.26167e-05		185.601	2.98331e-06		255.579	3.34702e-06		185.601	-1.42282e-05		255.579	-1.53422e-05
310.477	-1.26141e-05		310.052	-1.26094e-05		185.762	2.93389e-06		255.924	3.31256e-06		185.762	-1.41734e-05		255.924	-1.53184e-05
311.018	-1.26351e-05		310.543	-1.26069e-05		185.911	2.9771e-06		256.277	3.34494e-06		185.911	-1.42116e-05		256.277	-1.53495e-05
311.554	-1.26174e-05		311.051	-1.26003e-05		186.068	2.97074e-06		256.918	3.34578e-06		186.068	-1.4217e-05		256.918	-1.53469e-05
312.051	-1.2638e-05		311.553	-1.26193e-05		186.223	2.98988e-06		257.278	3.35548e-06		186.223	-1.42478e-05		257.278	-1.53476e-05
312.56	-1.26797e-05		312.037	-1.26181e-05		186.392	2.96227e-06		257.616	3.3516e-06		186.392	-1.42328e-05		257.616	-1.53569e-05
313.064	-1.26254e-05		312.544	-1.26478e-05		186.57	2.92551e-06		257.959	3.32279e-06		186.57	-1.41999e-05		257.959	-1.53543e-05
313.576	-1.26489e-05		313.065	-1.2645e-05		186.744	2.97578e-06		258.309	3.3049e-06		186.744	-1.42464e-05		258.309	-1.53325e-05
314.118	-1.26414e-05		313.621	-1.26482e-05		186.919	2.97189e-06		258.92	3.34628e-06		186.919	-1.42386e-05		258.92	-1.53752e-05
314.654	-1.26586e-05		314.134	-1.26438e-05		187.084	2.9678e-06		259.256	3.31977e-06		187.084	-1.42392e-05		259.256	-1.53531e-05
315.196	-1.26535e-05		314.645	-1.2629e-05		187.259	2.97562e-06		259.605	3.31243e-06		187.259	-1.42619e-05		259.605	-1.53512e-05
315.692	-1.26624e-05		315.175	-1.26607e-05		187.61	2.93227e-06		259.947	3.31591e-06		187.61	-1.42435e-05		259.947	-1.53585e-05
316.219	-1.26602e-05		315.673	-1.2661e-05		187.772	2.9659e-06		260.285	3.33407e-06		187.772	-1.42713e-05		260.285	-1.5378e-05
316.723	-1.26526e-05		316.181	-1.26776e-05		187.944	2.94976e-06		260.918	3.31827e-06		187.944	-1.4249e-05		260.918	-1.53738e-05
317.244	-1.26517e-05		316.698	-1.26922e-05		188.137	3.00483e-06		261.251	3.31804e-06		188.137	-1.4297e-05		261.251	-1.53893e-05
317.758	-1.26664e-05		317.203	-1.2664e-05		188.329	2.98822e-06		261.579	3.27406e-06		188.329	-1.42768e-05		261.579	-1.5365e-05
318.259	-1.26896e-05		317.692	-1.26823e-05		188.52	2.99209e-06		261.908	3.3103e-06		188.52	-1.42774e-05		261.908	-1.53936e-05
318.767	-1.26553e-05		318.183	-1.26904e-05		188.706	2.98484e-06		262.268	3.30788e-06		188.706	-1.42675e-05		262.268	-1.53839e-05
319.196	-1.26089e-05		318.69	-1.26829e-05		188.886	2.98966e-06		262.887	3.2895e-06		188.886	-1.42808e-05		262.887	-1.53788e-05
319.484	-1.26492e-05		319.138	-1.26859e-05		189.062	2.9876e-06		263.209	3.28972e-06		189.062	-1.42871e-05		263.209	-1.53876e-05
			319.464	-1.27102e-05		189.23	2.99896e-06		263.536	3.32002e-06		189.23	-1.43064e-05		263.536	-1.53927e-05
			319.691	-1.26625e-05		189.401	3.00939e-06		263.875	3.29292e-06		189.401	-1.43187e-05		263.875	-1.53708e-05
			319.817	-1.26461e-05		189.571	3.01615e-06		264.211	3.32368e-06		189.571	-1.43267e-05		264.211	-1.5419e-05
			319.873	-1.26516e-05		189.736	3.02909e-06		264.786	3.29729e-06		189.736	-1.43409e-05		264.786	-1.53996e-05
			319.892	-1.26796e-05		190.025	2.98382e-06		265.1	3.27264e-06		190.025	-1.43113e-05		265.1	-1.53885e-05
			--	--		190.174	2.91566e-06		265.445	3.27365e-06		190.174	-1.42522e-05		265.445	-1.54009e-05
			--	--		190.333	3.08585e-06		265.782	3.3008e-06		190.333	-1.44317e-05		265.782	-1.54335e-05
			--	--		190.491	3.00536e-06		266.11	3.29312e-06		190.491	-1.43463e-05		266.11	-1.54221e-05
						190.659	2.97085e-06		266.665	3.27874e-06		190.659	-1.43066e-05		266.665	-1.54123e-05
						190.834	2.99626e-06		266.965	3.26077e-06		190.834	-1.43266e-05		266.965	-1.53985e-05
						191.005	3.00055e-06		267.285	3.32686e-06		191.005	-1.43314e-05		267.285	-1.54596e-05
						191.172	3.004e-06		267.603	3.28767e-06		191.172	-1.43367e-05		267.603	-1.54285e-05
						191.343	3.04161e-06		267.916	3.27252e-06		191.343	-1.43761e-05		267.916	-1.54247e-05
						191.534	3.02523e-06		268.511	3.27469e-06		191.534	-1.43624e-05		268.511	-1.54258e-05
						191.72	3.01237e-06		268.826	3.31782e-06		191.72	-1.43523e-05		268.826	-1.54556e-05
						191.898	3.00902e-06		269.134	3.26549e-06		191.898	-1.43516e-05		269.134	-1.54064e-05
						192.074	3.02905e-06		269.447	3.27973e-06		192.074	-1.43761e-05		269.447	-1.54302e-05
						192.399	3.00838e-06		269.752	3.27832e-06		192.399	-1.43647e-05		269.752	-1.54457e-05
						192.553	3.01282e-06		270.324	3.26519e-06		192.553	-1.43728e-05		270.324	-1.54463e-05
						192.722	3.01583e-06		270.636	3.28237e-06		192.722	-1.43772e-05		270.636	-1.54619e-05
						192.893	2.99152e-06		270.951	3.2748e-06		192.893	-1.43542e-05		270.951	-1.54506e-05
						193.052	3.01494e-06		271.278	3.28325e-06		193.052	-1.4379e-05		271.278	-1.54625e-05
						193.224	2.99499e-06		271.597	3.25939e-06		193.224	-1.43628e-05		271.597	-1.54466e-05
						193.379	3.02705e-06		272.23	3.25967e-06		193.379	-1.43982e-05		272.23	-1.54647e-05
						193.548	3.0281e-06		272.565	3.23645e-06		193.548	-1.44029e-05		272.565	-1.54361e-05
						193.727	3.04192e-06		272.934	3.24432e-06		193.727	-1.44206e-05		272.934	-1.54545e-05
						193.887	2.98886e-06		273.276	3.23515e-06		193.887	-1.43709e-05		273.276	-1.54448e-05
						194.028	3.0121e-06		273.924	3.26439e-06		194.028	-1.43971e-05		273.924	-1.54637e-05
						194.169	3.04425e-06		274.275	3.23558e-06		194.169	-1.44323e-05		274.275	-1.54446e-05
						194.319	3.02059e-06		274.622	3.22014e-06		194.319	-1.44123e-05		274.622	-1.54545e-05
						194.477	3.03865e-06		274.977	3.22071e-06		194.477	-1.44342e-05		274.977	-1.54646e-05
						194.795	3.02473e-06		275.617	3.23493e-06		194.795	-1.44279e-05		275.617	-1.54837e-05
						194.952	3.02654e-06		275.963	3.20337e-06		194.952	-1.44333e-05		275.963	-1.54638e-05
						195.129	2.9947e-06		276.313	3.21693e-06		195.129	-1.44054e-05		276.313	-1.54738e-05
						195.317	3.03437e-06		276.655	3.23124e-06		195.317	-1.44499e-05		276.655	-1.54705e-05
						195.5	3.03417e-06		277.29	3.21092e-06		195.5	-1.44554e-05		277.29	-1.54736e-05
						195.678	3.02991e-06		277.649	3.20857e-06		195.678	-1.44568e-05		277.649	-1.54748e-05
						195.852	3.01151e-06		278.017	3.22666e-06		195.852	-1.44438e-05		278.017	-1.5488e-05
						196.035	3.00775e-06		278.371	3.22255e-06		196.035	-1.44367e-05		278.371	-1.54811e-05
						196.218	3.05242e-06		279.011	3.21324e-06		196.218	-1.44781e-05		279.011	-1.54975e-05
						196.402	3.03407e-06		279.352	3.20128e-06		196.402	-1.4458e-05		279.352	-1.54939e-05
						196.589	3.03314e-06		279.719	3.19216e-06		196.589	-1.4464e-05		279.719	-1.54798e-05
						196.77	3.03198e-06		280.09	3.19476e-06		196.77	-1.44695e-05		280.09	-1.54724e-05
						196.951	3.02783e-06		280.732	3.18471e-06		196.951	-1.4472e-05		280.732	-1.54984e-05
						197.253	3.02573e-06		281.083	3.18528e-06		197.253	-1.44812e-05		281.083	-1.54983e-05
						197.401	3.03251e-06		281.455	3.21076e-06		197.401	-1.44935e-05		281.455	-1.55258e-05
						197.553	3.01164e-06		281.824	3.17149e-06		197.553	-1.44781e-05		281.824	-1.54919e-05
						197.713	3.03841e-06		282.448	3.18228e-06		197.713	-1.45032e-05		282.448	-1.55045e-05
						197.877	2.98338e-06		282.815	3.18023e-06		197.877	-1.44464e-05		282.815	-1.55121e-05
						198.028	3.05051e-06		283.181	3.17625e-06		198.028	-1.45119e-05		283.181	-1.551e-05
						198.172	3.05623e-06		283.527	3.16606e-06		198.172	-1.45216e-05		283.527	-1.5505e-05
						198.335	3.04122e-06		284.152	3.16131e-06		198.335	-1.45126e-05		284.152	-1.55038e-05
						198.5	3.05496e-06		284.504	3.18561e-06		198.5	-1.45326e-05		284.504	-1.5521e-05
						198.672	3.02245e-06		284.865	3.24674e-06		198.672	-1.45055e-05		284.865	-1.55709e-05
						198.84	3.02378e-06		285.219	3.09045e-06		198.84	-1.45114e-05		285.219	-1.54298e-05
						199.001	3.0233e-06		285.878	3.17721e-06		199.001	-1.45152e-05		285.878	-1.5537e-05
						199.174	3.01948e-06		286.21	3.16054e-06		199.174	-1.4515e-05		286.21	-1.55227e-05
						199.358	3.05691e-06		286.552	3.17593e-06		199.358	-1.45479e-05		286.552	-1.55433e-05
						199.701	3.04499e-06		286.901	3.16419e-06		199.701	-1.45275e-05		286.901	-1.55415e-05
						199.869	3.04405e-06		287.536	3.16156e-06		199.869	-1.45322e-05		287.536	-1.55367e-05
						200.046	3.01536e-06		287.864	3.15224e-06		200.046	-1.45112e-05		287.864	-1.55314e-05
						200.236	3.05841e-06		288.204	3.14774e-06		200.236	-1.45625e-05		288.204	-1.55428e-05
						200.428	2.99506e-06		288.552	3.13573e-06		200.428	-1.45021e-05		288.552	-1.55453e-05
						200.619	3.0377e-06		289.167	3.1476e-06		200.619	-1.45473e-05		289.167	-1.5558e-05
						200.8	3.0525e-06		289.491	3.15239e-06		200.8	-1.45646e-05		289.491	-1.55638e-05
						200.975	3.04557e-06		289.826	3.1391e-06		200.975	-1.45591e-05		289.826	-1.55492e-05
						201.157	3.04448e-06		290.151	3.14883e-06		201.157	-1.45593e-05		290.151	-1.55578e-05
						201.325	3.04563e-06		290.779	3.13174e-06		201.325	-1.45616e-05		290.779	-1.55529e-05
						201.487	3.06408e-06		291.112	3.11717e-06		201.487	-1.45855e-05		291.112	-1.55552e-05
						201.66	3.06767e-06		291.457	3.12413e-06		201.66	-1.45992e-05		291.457	-1.55542e-05
						201.825	3.07838e-06		291.792	3.12795e-06		201.825	-1.46195e-05		291.792	-1.55648e-05
						202.102	3.04083e-06		292.399	3.09674e-06		202.102	-1.45914e-05		292.399	-1.55614e-05
						202.237	3.05348e-06		292.729	3.09091e-06		202.237	-1.46068e-05		292.729	-1.55568e-05
						202.383	3.05393e-06		293.065	3.09942e-06		202.383	-1.46103e-05		293.065	-1.55478e-05
						202.539	3.09228e-06		293.415	3.10809e-06		202.539	-1.46528e-05		293.415	-1.5566e-05
						202.694	2.95347e-06		294.045	3.13417e-06		202.694	-1.45213e-05		294.045	-1.55786e-05
						202.838	3.04695e-06		294.379	3.12578e-06		202.838	-1.46215e-05		294.379	-1.55786e-05
						202.984	3.03414e-06		294.711	3.09198e-06		202.984	-1.46156e-05		294.711	-1.55603e-05
						203.135	3.03184e-06		295.041	3.07808e-06		203.135	-1.46169e-05		295.041	-1.55657e-05
						203.293	3.0374e-06		295.636	3.10186e-06		203.293	-1.46217e-05		295.636	-1.55841e-05
						203.474	3.03816e-06		295.964	3.08123e-06		203.474	-1.46216e-05		295.964	-1.55706e-05
						203.646	3.05242e-06		296.293	3.07266e-06		203.646	-1.46332e-05		296.293	-1.55665e-05
						203.828	3.08616e-06		296.621	3.09859e-06		203.828	-1.46601e-05		296.621	-1.55929e-05
						204.011	3.05746e-06		297.223	3.10005e-06		204.011	-1.46245e-05		297.223	-1.55874e-05
						204.349	3.06417e-06		297.555	3.09572e-06		204.349	-1.4636e-05		297.555	-1.55832e-05
						204.523	3.07979e-06		297.886	3.11232e-06		204.523	-1.46603e-05		297.886	-1.56026e-05
						204.695	3.06685e-06		298.214	3.10211e-06		204.695	-1.46561e-05		298.214	-1.55972e-05
						204.875	3.03885e-06		298.817	3.0642e-06		204.875	-1.46409e-05		298.817	-1.55745e-05
						205.05	3.06162e-06		299.135	3.0699e-06		205.05	-1.46771e-05		299.135	-1.55864e-05
						205.226	3.0274e-06		299.455	3.06895e-06		205.226	-1.46564e-05		299.455	-1.5602e-05
						205.399	3.04798e-06		299.789	3.0523e-06		205.399	-1.46781e-05		299.789	-1.56034e-05
						205.568	3.04616e-06		300.357	3.05459e-06		205.568	-1.46698e-05		300.357	-1.55847e-05
						205.74	3.05407e-06		300.687	3.05686e-06		205.74	-1.46712e-05		300.687	-1.55899e-05
						205.9	3.0371e-06		301.001	3.06963e-06		205.9	-1.46521e-05		301.001	-1.56031e-05
						206.051	3.06747e-06		301.339	3.0785e-06		206.051	-1.46899e-05		301.339	-1.56143e-05
						206.21	3.08601e-06		301.945	3.04741e-06		206.21	-1.47163e-05		301.945	-1.56017e-05
						206.367	3.09797e-06		302.258	3.03119e-06		206.367	-1.4736e-05		302.258	-1.55978e-05
						206.661	3.02643e-06		302.579	3.04482e-06		206.661	-1.46685e-05		302.579	-1.56117e-05
						206.796	3.07148e-06		302.904	3.05367e-06		206.796	-1.47145e-05		302.904	-1.562e-05
						206.94	3.05664e-06		303.484	3.04383e-06		206.94	-1.47007e-05		303.484	-1.5603e-05
						207.102	3.06441e-06		303.81	3.05559e-06		207.102	-1.4709e-05		303.81	-1.5604e-05
						207.279	3.09305e-06		304.127	3.05921e-06		207.279	-1.47381e-05		304.127	-1.56033e-05
						207.457	3.08191e-06		304.453	3.10583e-06		207.457	-1.47275e-05		304.453	-1.56533e-05
						207.633	3.06879e-06		305.013	3.04897e-06		207.633	-1.47195e-05		305.013	-1.56146e-05
						207.812	3.05301e-06		305.318	3.06033e-06		207.812	-1.47104e-05		305.318	-1.56169e-05
						207.994	3.04492e-06		305.638	3.05181e-06		207.994	-1.47092e-05		305.638	-1.56211e-05
						208.173	3.07902e-06		305.957	3.09696e-06		208.173	-1.47469e-05		305.957	-1.56818e-05
						208.36	3.08167e-06		306.521	3.0364e-06		208.36	-1.47514e-05		306.521	-1.56136e-05
						208.543	3.07166e-06		306.794	3.01551e-06		208.543	-1.47432e-05		306.794	-1.56028e-05
						208.73	3.07093e-06		307.097	3.02196e-06		208.73	-1.47416e-05		307.097	-1.56167e-05
						209.066	3.09156e-06		307.431	3.054e-06		209.066	-1.47599e-05		307.431	-1.56512e-05
						209.225	3.08104e-06		307.958	3.04206e-06		209.225	-1.47538e-05		307.958	-1.56414e-05
						209.395	3.06464e-06		308.24	3.01272e-06		209.395	-1.4747e-05		308.24	-1.56177e-05
						209.565	3.06483e-06		308.556	3.02868e-06		209.565	-1.47568e-05		308.556	-1.56343e-05
						209.732	3.06993e-06		308.872	3.07264e-06		209.732	-1.47712e-05		308.872	-1.5649e-05
						209.903	3.05303e-06		309.431	3.04466e-06		209.903	-1.47522e-05		309.431	-1.56496e-05
						210.072	3.0793e-06		309.73	3.01493e-06		210.072	-1.47764e-05		309.73	-1.5629e-05
						210.232	3.10207e-06		310.046	3.03193e-06		210.232	-1.47972e-05		310.046	-1.56414e-05
						210.395	3.06773e-06		310.377	3.028e-06		210.395	-1.47626e-05		310.377	-1.56357e-05
						210.559	3.14286e-06		310.961	3.02491e-06		210.559	-1.48379e-05		310.961	-1.56264e-05
						210.721	3.02699e-06		311.283	3.03001e-06		210.721	-1.47222e-05		311.283	-1.56391e-05
						210.863	3.10125e-06		311.605	3.04004e-06		210.863	-1.47968e-05		311.605	-1.56592e-05
						211.011	3.1023e-06		311.942	3.04437e-06		211.011	-1.47995e-05		311.942	-1.56627e-05
						211.312	3.12587e-06		312.551	2.99587e-06		211.312	-1.48266e-05		312.551	-1.56436e-05
						211.466	3.10445e-06		312.871	3.0094e-06		211.466	-1.48092e-05		312.871	-1.56554e-05
						211.626	3.06534e-06		313.207	3.01045e-06		211.626	-1.47848e-05		313.207	-1.56563e-05
						211.792	3.05424e-06		313.559	3.03045e-06		211.792	-1.4789e-05		313.559	-1.56783e-05
						211.959	3.06556e-06		314.184	3.02091e-06		211.959	-1.48157e-05		314.184	-1.56633e-05
						212.138	3.09397e-06		314.517	3.04623e-06		212.138	-1.48403e-05		314.517	-1.56789e-05
						212.316	3.06443e-06		314.864	3.0175e-06		212.316	-1.48064e-05		314.864	-1.56596e-05
						212.515	3.07915e-06		315.19	3.00609e-06		212.515	-1.48163e-05		315.19	-1.56668e-05
						212.703	3.05846e-06		315.817	2.99758e-06		212.703	-1.4804e-05		315.817	-1.56633e-05
						212.879	3.05595e-06		316.154	2.98292e-06		212.879	-1.48094e-05		316.154	-1.56597e-05
						213.057	3.08165e-06		316.494	2.97508e-06		213.057	-1.48431e-05		316.494	-1.56615e-05
						213.231	3.07786e-06		316.839	2.98642e-06		213.231	-1.4839e-05		316.839	-1.56708e-05
						213.557	3.10003e-06		317.465	2.99968e-06		213.557	-1.48583e-05		317.465	-1.56735e-05
						213.712	3.10612e-06		317.812	2.97594e-06		213.712	-1.48665e-05		317.812	-1.56602e-05
						213.873	3.08318e-06		318.15	2.96938e-06		213.873	-1.48463e-05		318.15	-1.56592e-05
						214.047	3.0929e-06		318.507	2.98513e-06		214.047	-1.48591e-05		318.507	-1.56707e-05
						214.224	3.09361e-06		319.148	2.97694e-06		214.224	-1.48625e-05		319.148	-1.56636e-05
						214.393	3.10687e-06		319.477	2.97389e-06		214.393	-1.48778e-05		319.477	-1.56814e-05
						214.559	3.11558e-06		319.811	3.03129e-06		214.559	-1.48885e-05		319.811	-1.56782e-05
						214.711	3.04354e-06		320.147	2.9867e-06		214.711	-1.48183e-05		320.147	-1.56663e-05
						214.849	3.12789e-06		320.774	2.99091e-06		214.849	-1.49063e-05		320.774	-1.56705e-05
						214.997	3.07992e-06		--	--		214.997	-1.48628e-05		--	--
						215.16	3.10997e-06		--	--		215.16	-1.48978e-05		--	--
						215.33	3.1096e-06		--	--		215.33	-1.49007e-05		--	--
						215.501	3.10935e-06		--	--		215.501	-1.4902e-05		--	--
						215.829	3.099e-06		--	--		215.829	-1.48947e-05		--	--
						215.988	3.10803e-06		--	--		215.988	-1.49126e-05		--	--
						216.159	3.08639e-06		--	--		216.159	-1.49006e-05		--	--
						216.347	3.08273e-06		--	--		216.347	-1.49076e-05		--	--
						216.524	3.08072e-06		--	--		216.524	-1.49212e-05		--	--
						216.702	3.05662e-06		--	--		216.702	-1.49187e-05		--	--
						216.878	3.00064e-06		--	--		216.878	-1.4884e-05		--	--
						217.059	3.05167e-06		--	--		217.059	-1.49176e-05		--	--
						217.249	3.10631e-06		--	--		217.249	-1.49294e-05		--	--
						217.439	3.14875e-06		--	--		217.439	-1.4929e-05		--	--
						217.622	3.14513e-06		--	--		217.622	-1.49368e-05		--	--
						217.955	3.10708e-06		--	--		217.955	-1.49356e-05		--	--
						218.102	3.08385e-06		--	--		218.102	-1.49246e-05		--	--
						218.267	3.09743e-06		--	--		218.267	-1.49465e-05		--	--
						218.432	3.07662e-06		--	--		218.432	-1.4934e-05		--	--
						218.604	3.08098e-06		--	--		218.604	-1.4947e-05		--	--
						218.766	3.07525e-06		--	--		218.766	-1.4946e-05		--	--
						218.925	3.09254e-06		--	--		218.925	-1.49669e-05		--	--
						219.08	3.07974e-06		--	--		219.08	-1.49575e-05		--	--
						219.244	3.07601e-06		--	--		219.244	-1.49589e-05		--	--
						219.412	3.08727e-06		--	--		219.412	-1.49776e-05		--	--
						219.576	3.06363e-06		--	--		219.576	-1.49613e-05		--	--
						219.742	3.07591e-06		--	--		219.742	-1.4981e-05		--	--
						220.069	3.07478e-06		--	--		220.069	-1.49844e-05		--	--
						220.225	3.10837e-06		--	--		220.225	-1.50201e-05		--	--
						220.398	3.08558e-06		--	--		220.398	-1.4991e-05		--	--
						220.57	3.0903e-06		--	--		220.57	-1.4981e-05		--	--
						220.743	3.10269e-06		--	--		220.743	-1.49786e-05		--	--
						220.922	3.1094e-06		--	--		220.922	-1.49868e-05		--	--
						221.099	3.12001e-06		--	--		221.099	-1.50114e-05		--	--
						221.282	3.09532e-06		--	--		221.282	-1.50012e-05		--	--
						221.471	3.07884e-06		--	--		221.471	-1.49939e-05		--	--
						221.659	3.04877e-06		--	--		221.659	-1.49678e-05		--	--
						221.837	3.09516e-06		--	--		221.837	-1.50179e-05		--	--
						222.011	3.08915e-06		--	--		222.011	-1.50104e-05		--	--
						222.337	3.13186e-06		--	--		222.337	-1.50376e-05		--	--
						222.49	3.10972e-06		--	--		222.49	-1.50089e-05		--	--
						222.649	3.10929e-06		--	--		222.649	-1.50165e-05		--	--
						222.815	3.10536e-06		--	--		222.815	-1.50209e-05		--	--
						222.983	3.08652e-06		--	--		222.983	-1.50105e-05		--	--
						223.163	3.0954e-06		--	--		223.163	-1.50271e-05		--	--
						223.337	3.13739e-06		--	--		223.337	-1.50754e-05		--	--
						223.501	3.12772e-06		--	--		223.501	-1.50717e-05		--	--
						223.65	3.02154e-06		--	--		223.65	-1.49703e-05		--	--
						223.794	3.07934e-06		--	--		223.794	-1.50254e-05		--	--
						223.944	3.10354e-06		--	--		223.944	-1.50467e-05		--	--
						224.099	3.12306e-06		--	--		224.099	-1.50632e-05		--	--
						224.414	3.10817e-06		--	--		224.414	-1.50438e-05		--	--
						224.579	3.09811e-06		--	--		224.579	-1.50316e-05		--	--
						224.746	3.1203e-06		--	--		224.746	-1.50516e-05		--	--
						224.918	3.09216e-06		--	--		224.918	-1.50273e-05		--	--
						225.095	3.12366e-06		--	--		225.095	-1.50639e-05		--	--
						225.282	3.12888e-06		--	--		225.282	-1.50745e-05		--	--
						225.479	3.07684e-06		--	--		225.479	-1.50281e-05		--	--
						225.66	3.08914e-06		--	--		225.66	-1.50456e-05		--	--
						225.844	3.02833e-06		--	--		225.844	-1.499e-05		--	--
						226.027	3.10278e-06		--	--		226.027	-1.50695e-05		--	--
						226.202	3.06433e-06		--	--		226.202	-1.50359e-05		--	--
						226.52	3.07257e-06		--	--		226.52	-1.50521e-05		--	--
						226.678	3.09159e-06		--	--		226.678	-1.50736e-05		--	--
						226.838	3.12321e-06		--	--		226.838	-1.51078e-05		--	--
						227.012	3.14224e-06		--	--		227.012	-1.51295e-05		--	--
						227.185	3.01229e-06		--	--		227.185	-1.49973e-05		--	--
						227.365	3.06332e-06		--	--		227.365	-1.50455e-05		--	--
						227.535	3.04258e-06		--	--		227.535	-1.5022e-05		--	--
						227.701	3.04447e-06		--	--		227.701	-1.5025e-05		--	--
						227.849	3.14174e-06		--	--		227.849	-1.51235e-05		--	--
						227.995	3.11024e-06		--	--		227.995	-1.50932e-05		--	--
						228.157	3.07341e-06		--	--		228.157	-1.50585e-05		--	--
						228.334	3.13114e-06		--	--		228.334	-1.51212e-05		--	--
						228.645	3.09646e-06		--	--		228.645	-1.50952e-05		--	--
						228.803	3.14e-06		--	--		228.803	-1.51388e-05		--	--
						228.964	3.12222e-06		--	--		228.964	-1.51205e-05		--	--
						229.14	3.14977e-06		--	--		229.14	-1.51475e-05		--	--
						229.321	3.03948e-06		--	--		229.321	-1.5041e-05		--	--
						229.509	3.14349e-06		--	--		229.509	-1.51502e-05		--	--
						229.681	3.09145e-06		--	--		229.681	-1.51029e-05		--	--
						229.861	3.0501e-06		--	--		229.861	-1.50682e-05		--	--
						230.046	3.11694e-06		--	--		230.046	-1.51428e-05		--	--
						230.229	3.08874e-06		--	--		230.229	-1.51224e-05		--	--
						230.429	3.03949e-06		--	--		230.429	-1.5077e-05		--	--
						230.767	3.0284e-06		--	--		230.767	-1.50667e-05		--	--
						230.934	3.1068e-06		--	--		230.934	-1.51449e-05		--	--
						231.119	3.11794e-06		--	--		231.119	-1.5155e-05		--	--
						231.313	3.05731e-06		--	--		231.313	-1.50933e-05		--	--
						231.5	3.06644e-06		--	--		231.5	-1.51015e-05		--	--
						231.672	2.99052e-06		--	--		231.672	-1.50252e-05		--	--
						231.849	3.1065e-06		--	--		231.849	-1.51407e-05		--	--
						232.009	3.12292e-06		--	--		232.009	-1.51567e-05		--	--
						232.166	3.15067e-06		--	--		232.166	-1.51877e-05		--	--
						232.326	3.08966e-06		--	--		232.326	-1.51302e-05		--	--
						232.49	3.10726e-06		--	--		232.49	-1.51513e-05		--	--
						232.651	3.02897e-06		--	--		232.651	-1.50766e-05		--	--
						232.944	3.07386e-06		--	--		232.944	-1.51284e-05		--	--
						233.096	3.07261e-06		--	--		233.096	-1.51307e-05		--	--
						233.258	3.10133e-06		--	--		233.258	-1.51584e-05		--	--
						233.434	3.05556e-06		--	--		233.434	-1.51099e-05		--	--
						233.607	3.1321e-06		--	--		233.607	-1.51838e-05		--	--
						233.779	3.11246e-06		--	--		233.779	-1.51636e-05		--	--
						233.946	3.07084e-06		--	--		233.946	-1.51255e-05		--	--
						234.125	3.10792e-06		--	--		234.125	-1.51663e-05		--	--
						234.313	3.1269e-06		--	--		234.313	-1.51884e-05		--	--
						234.502	3.03511e-06		--	--		234.502	-1.50983e-05		--	--
						234.679	3.13547e-06		--	--		234.679	-1.52003e-05		--	--
						235.02	3.11402e-06		--	--		235.02	-1.51893e-05		--	--
						235.18	3.07841e-06		--	--		235.18	-1.51598e-05		--	--
						235.357	3.14391e-06		--	--		235.357	-1.52321e-05		--	--
						235.535	3.06435e-06		--	--		235.535	-1.51497e-05		--	--
						235.716	3.03682e-06		--	--		235.716	-1.51191e-05		--	--
						235.891	3.05494e-06		--	--		235.891	-1.51343e-05		--	--
						236.072	3.03922e-06		--	--		236.072	-1.51208e-05		--	--
						236.236	3.07957e-06		--	--		236.236	-1.51635e-05		--	--
						236.402	3.13666e-06		--	--		236.402	-1.52229e-05		--	--
						236.57	3.12151e-06		--	--		236.57	-1.52106e-05		--	--
						236.727	3.01689e-06		--	--		236.727	-1.51089e-05		--	--
						236.866	3.09348e-06		--	--		236.866	-1.51881e-05		--	--
						237.159	3.08424e-06		--	--		237.159	-1.51844e-05		--	--
						237.301	3.12801e-06		--	--		237.301	-1.52309e-05		--	--
						237.441	3.01996e-06		--	--		237.441	-1.51255e-05		--	--
						237.577	3.0675e-06		--	--		237.577	-1.51754e-05		--	--
						237.722	3.05719e-06		--	--		237.722	-1.51649e-05		--	--
						237.87	3.08144e-06		--	--		237.87	-1.5189e-05		--	--
						238.031	3.09975e-06		--	--		238.031	-1.52071e-05		--	--
						238.205	3.09094e-06		--	--		238.205	-1.52004e-05		--	--
						238.393	3.08613e-06		--	--		238.393	-1.52003e-05		--	--
						238.582	3.07434e-06		--	--		238.582	-1.51933e-05		--	--
						238.763	3.06723e-06		--	--		238.763	-1.51904e-05		--	--
						238.933	3.08905e-06		--	--		238.933	-1.52157e-05		--	--
						239.278	3.04927e-06		--	--		239.278	-1.51816e-05		--	--
						239.437	3.06981e-06		--	--		239.437	-1.52013e-05		--	--
						239.609	3.05521e-06		--	--		239.609	-1.51858e-05		--	--
						239.79	3.06867e-06		--	--		239.79	-1.51983e-05		--	--
						239.968	3.0721e-06		--	--		239.968	-1.52034e-05		--	--
						240.146	3.06199e-06		--	--		240.146	-1.51954e-05		--	--
						240.323	3.07967e-06		--	--		240.323	-1.52151e-05		--	--
						240.501	3.05675e-06		--	--		240.501	-1.5195e-05		--	--
						240.672	3.03338e-06		--	--		240.672	-1.51753e-05		--	--
						240.818	3.07386e-06		--	--		240.818	-1.52189e-05		--	--
						240.968	3.08465e-06		--	--		240.968	-1.52328e-05		--	--
						241.121	3.06175e-06		--	--		241.121	-1.52126e-05		--	--
						241.435	3.0544e-06		--	--		241.435	-1.52108e-05		--	--
						241.569	3.06747e-06		--	--		241.569	-1.52266e-05		--	--
						241.709	3.04076e-06		--	--		241.709	-1.52035e-05		--	--
						241.878	3.05476e-06		--	--		241.878	-1.52217e-05		--	--
						242.036	3.06797e-06		--	--		242.036	-1.52389e-05		--	--
						242.212	3.05855e-06		--	--		242.212	-1.52288e-05		--	--
						242.396	3.04602e-06		--	--		242.396	-1.52135e-05		--	--
						242.574	3.06712e-06		--	--		242.574	-1.52319e-05		--	--
						242.745	3.06305e-06		--	--		242.745	-1.52267e-05		--	--
						242.932	3.09829e-06		--	--		242.932	-1.5261e-05		--	--
						243.126	3.04968e-06		--	--		243.126	-1.52115e-05		--	--
						243.478	3.05653e-06		--	--		243.478	-1.52235e-05		--	--
						243.644	3.03196e-06		--	--		243.644	-1.52019e-05		--	--
						243.824	3.09326e-06		--	--		243.824	-1.52654e-05		--	--
						244.01	3.07183e-06		--	--		244.01	-1.52447e-05		--	--
						244.204	3.05856e-06		--	--		244.204	-1.52323e-05		--	--
						244.386	3.07285e-06		--	--		244.386	-1.52441e-05		--	--
						244.565	3.10062e-06		--	--		244.565	-1.52677e-05		--	--
						244.734	3.04466e-06		--	--		244.734	-1.52077e-05		--	--
						244.898	3.13222e-06		--	--		244.898	-1.52967e-05		--	--
						245.061	3.05129e-06		--	--		245.061	-1.52247e-05		--	--
						245.228	3.0819e-06		--	--		245.228	-1.52645e-05		--	--
						245.542	3.07416e-06		--	--		245.542	-1.52686e-05		--	--
						245.693	3.0752e-06		--	--		245.693	-1.52725e-05		--	--
						245.838	3.00853e-06		--	--		245.838	-1.52085e-05		--	--
						245.989	2.97557e-06		--	--		245.989	-1.51764e-05		--	--
						246.157	3.08147e-06		--	--		246.157	-1.52804e-05		--	--
						246.32	3.04011e-06		--	--		246.32	-1.52372e-05		--	--
						246.477	3.03536e-06		--	--		246.477	-1.5231e-05		--	--
						246.649	3.10557e-06		--	--		246.649	-1.53019e-05		--	--
						246.823	3.04987e-06		--	--		246.823	-1.52468e-05		--	--
						246.999	3.10807e-06		--	--		246.999	-1.53056e-05		--	--
						247.186	3.09419e-06		--	--		247.186	-1.52895e-05		--	--
						247.536	3.07079e-06		--	--		247.536	-1.52601e-05		--	--
						247.698	3.0495e-06		--	--		247.698	-1.52402e-05		--	--
						247.86	3.08436e-06		--	--		247.86	-1.5282e-05		--	--
						248.06	3.08229e-06		--	--		248.06	-1.52886e-05		--	--
						248.258	3.0908e-06		--	--		248.258	-1.53008e-05		--	--
						248.443	3.07974e-06		--	--		248.443	-1.52897e-05		--	--
						248.619	3.07833e-06		--	--		248.619	-1.52883e-05		--	--
						248.8	3.05357e-06		--	--		248.8	-1.52639e-05		--	--
						248.965	3.06528e-06		--	--		248.965	-1.5276e-05		--	--
						249.135	3.09509e-06		--	--		249.135	-1.53062e-05		--	--
						249.453	3.08064e-06		--	--		249.453	-1.52874e-05		--	--
						249.607	3.07835e-06		--	--		249.607	-1.52824e-05		--	--
						249.767	3.04028e-06		--	--		249.767	-1.52416e-05		--	--
						249.936	3.11812e-06		--	--		249.936	-1.53289e-05		--	--
						250.11	2.99615e-06		--	--		250.11	-1.52188e-05		--	--
						250.278	3.09696e-06		--	--		250.278	-1.53311e-05		--	--
						250.431	3.0528e-06		--	--		250.431	-1.52909e-05		--	--
						250.581	3.06152e-06		--	--		250.581	-1.53e-05		--	--
						250.732	3.08038e-06		--	--		250.732	-1.53193e-05		--	--
						250.885	3.07851e-06		--	--		250.885	-1.53178e-05		--	--
						251.039	3.08e-06		--	--		251.039	-1.53202e-05		--	--
						251.357	3.0844e-06		--	--		251.357	-1.53264e-05		--	--
						251.523	3.08216e-06		--	--		251.523	-1.53251e-05		--	--
						251.693	3.05437e-06		--	--		251.693	-1.52984e-05		--	--
						251.871	3.06474e-06		--	--		251.871	-1.531e-05		--	--
						252.062	3.05467e-06		--	--		252.062	-1.52987e-05		--	--
						252.248	3.06766e-06		--	--		252.248	-1.53076e-05		--	--
						252.434	3.0934e-06		--	--		252.434	-1.53293e-05		--	--
						252.614	3.05417e-06		--	--		252.614	-1.5291e-05		--	--
						252.789	3.09511e-06		--	--		252.789	-1.53355e-05		--	--
						253.116	3.07775e-06		--	--		253.116	-1.53197e-05		--	--
						253.283	3.09389e-06		--	--		253.283	-1.53308e-05		--	--
						253.453	3.07006e-06		--	--		253.453	-1.53019e-05		--	--
						253.631	3.08452e-06		--	--		253.631	-1.53259e-05		--	--
						253.81	3.0392e-06		--	--		253.81	-1.53012e-05		--	--
						253.985	3.02264e-06		--	--		253.985	-1.53046e-05		--	--
						254.159	3.04176e-06		--	--		254.159	-1.53229e-05		--	--
						254.328	3.08068e-06		--	--		254.328	-1.53538e-05		--	--
						254.488	3.07373e-06		--	--		254.488	-1.53392e-05		--	--
						254.638	3.05835e-06		--	--		254.638	-1.53218e-05		--	--
						254.928	3.05934e-06		--	--		254.928	-1.53234e-05		--	--
						255.078	3.07331e-06		--	--		255.078	-1.53399e-05		--	--
						255.223	3.03557e-06		--	--		255.223	-1.53087e-05		--	--
						255.365	3.04102e-06		--	--		255.365	-1.53205e-05		--	--
						255.518	3.06238e-06		--	--		255.518	-1.53487e-05		--	--
						255.678	3.05582e-06		--	--		255.678	-1.53341e-05		--	--
						255.837	3.0743e-06		--	--		255.837	-1.53411e-05		--	--
						256.006	3.06788e-06		--	--		256.006	-1.53226e-05		--	--
						256.175	3.08634e-06		--	--		256.175	-1.53361e-05		--	--
						256.348	3.09576e-06		--	--		256.348	-1.53608e-05		--	--
						256.674	3.05198e-06		--	--		256.674	-1.53458e-05		--	--
						256.837	3.04203e-06		--	--		256.837	-1.53376e-05		--	--
						257.01	3.01878e-06		--	--		257.01	-1.5311e-05		--	--
						257.192	3.07328e-06		--	--		257.192	-1.53619e-05		--	--
						257.376	3.00519e-06		--	--		257.376	-1.52949e-05		--	--
						257.555	3.07141e-06		--	--		257.555	-1.53648e-05		--	--
						257.756	3.06305e-06		--	--		257.756	-1.53606e-05		--	--
						257.944	3.05232e-06		--	--		257.944	-1.53497e-05		--	--
						258.126	3.06805e-06		--	--		258.126	-1.53623e-05		--	--
						258.462	3.05408e-06		--	--		258.462	-1.53442e-05		--	--
						258.62	3.04354e-06		--	--		258.62	-1.53346e-05		--	--
						258.783	3.04575e-06		--	--		258.783	-1.53377e-05		--	--
						258.952	3.04983e-06		--	--		258.952	-1.53429e-05		--	--
						259.122	3.04079e-06		--	--		259.122	-1.53355e-05		--	--
						259.294	3.0529e-06		--	--		259.294	-1.53493e-05		--	--
						259.454	3.03754e-06		--	--		259.454	-1.53354e-05		--	--
						259.619	3.02956e-06		--	--		259.619	-1.53278e-05		--	--
						259.784	3.0677e-06		--	--		259.784	-1.53662e-05		--	--
						259.949	3.09743e-06		--	--		259.949	-1.53961e-05		--	--
						260.221	3.03988e-06		--	--		260.221	-1.534e-05		--	--
						260.342	3.0791e-06		--	--		260.342	-1.53802e-05		--	--
						260.481	3.05562e-06		--	--		260.481	-1.53578e-05		--	--
						260.635	3.0942e-06		--	--		260.635	-1.53985e-05		--	--
						260.789	2.96498e-06		--	--		260.789	-1.52737e-05		--	--
						260.925	3.04487e-06		--	--		260.925	-1.53574e-05		--	--
						261.083	3.03861e-06		--	--		261.083	-1.53557e-05		--	--
						261.237	3.0535e-06		--	--		261.237	-1.53731e-05		--	--
						261.395	3.0459e-06		--	--		261.395	-1.53679e-05		--	--
						261.576	3.03494e-06		--	--		261.576	-1.53597e-05		--	--
						261.914	3.03254e-06		--	--		261.914	-1.53509e-05		--	--
						262.064	3.02904e-06		--	--		262.064	-1.53435e-05		--	--
						262.249	3.0419e-06		--	--		262.249	-1.53544e-05		--	--
						262.44	3.03184e-06		--	--		262.44	-1.53568e-05		--	--
						262.628	3.0206e-06		--	--		262.628	-1.53578e-05		--	--
						262.813	2.99083e-06		--	--		262.813	-1.53324e-05		--	--
						262.998	3.04236e-06		--	--		262.998	-1.53741e-05		--	--
						263.178	3.06917e-06		--	--		263.178	-1.53914e-05		--	--
						263.365	3.06148e-06		--	--		263.365	-1.53781e-05		--	--
						263.683	3.03045e-06		--	--		263.683	-1.53634e-05		--	--
						263.844	3.02975e-06		--	--		263.844	-1.5371e-05		--	--
						264.008	3.02251e-06		--	--		264.008	-1.53649e-05		--	--
						264.178	3.02393e-06		--	--		264.178	-1.53658e-05		--	--
						264.347	2.99568e-06		--	--		264.347	-1.5337e-05		--	--
						264.515	3.02165e-06		--	--		264.515	-1.53682e-05		--	--
						264.692	3.03667e-06		--	--		264.692	-1.53944e-05		--	--
						264.85	2.95731e-06		--	--		264.85	-1.53249e-05		--	--
						264.999	2.99574e-06		--	--		264.999	-1.53682e-05		--	--
						265.148	3.00666e-06		--	--		265.148	-1.53704e-05		--	--
						265.439	3.06609e-06		--	--		265.439	-1.54129e-05		--	--
						265.574	2.97495e-06		--	--		265.574	-1.53243e-05		--	--
						265.699	3.01569e-06		--	--		265.699	-1.53719e-05		--	--
						265.831	3.00898e-06		--	--		265.831	-1.53724e-05		--	--
						265.983	3.00843e-06		--	--		265.983	-1.53801e-05		--	--
						266.152	2.97659e-06		--	--		266.152	-1.53501e-05		--	--
						266.328	2.99691e-06		--	--		266.328	-1.53675e-05		--	--
						266.508	2.98996e-06		--	--		266.508	-1.53577e-05		--	--
						266.676	3.00341e-06		--	--		266.676	-1.53684e-05		--	--
						266.856	2.99309e-06		--	--		266.856	-1.53554e-05		--	--
						267.204	3.00981e-06		--	--		267.204	-1.53703e-05		--	--
						267.378	2.99458e-06		--	--		267.378	-1.53594e-05		--	--
						267.566	2.96076e-06		--	--		267.566	-1.53302e-05		--	--
						267.763	2.96877e-06		--	--		267.763	-1.53418e-05		--	--
						267.948	3.01733e-06		--	--		267.948	-1.53909e-05		--	--
						268.136	2.99637e-06		--	--		268.136	-1.53704e-05		--	--
						268.331	2.9915e-06		--	--		268.331	-1.53663e-05		--	--
						268.52	2.99912e-06		--	--		268.52	-1.53778e-05		--	--
						268.846	2.99988e-06		--	--		268.846	-1.53853e-05		--	--
						268.998	2.99738e-06		--	--		268.998	-1.53838e-05		--	--
						269.162	2.9718e-06		--	--		269.162	-1.53594e-05		--	--
						269.335	2.96649e-06		--	--		269.335	-1.53553e-05		--	--
						269.507	2.99644e-06		--	--		269.507	-1.53895e-05		--	--
						269.655	2.91438e-06		--	--		269.655	-1.53118e-05		--	--
						269.801	2.9653e-06		--	--		269.801	-1.53669e-05		--	--
						269.957	2.97442e-06		--	--		269.957	-1.53793e-05		--	--
						270.113	2.97498e-06		--	--		270.113	-1.53813e-05		--	--
						270.268	2.97801e-06		--	--		270.268	-1.53858e-05		--	--
						270.59	2.97054e-06		--	--		270.59	-1.53725e-05		--	--
						270.737	2.97298e-06		--	--		270.737	-1.53681e-05		--	--
						270.888	2.95446e-06		--	--		270.888	-1.53425e-05		--	--
						271.06	2.99565e-06		--	--		271.06	-1.53822e-05		--	--
						271.242	3.0061e-06		--	--		271.242	-1.53997e-05		--	--
						271.424	2.94413e-06		--	--		271.424	-1.53448e-05		--	--
						271.603	2.98758e-06		--	--		271.603	-1.5388e-05		--	--
						271.771	2.99087e-06		--	--		271.771	-1.53855e-05		--	--
						271.951	3.00575e-06		--	--		271.951	-1.53941e-05		--	--
						272.316	2.96113e-06		--	--		272.316	-1.5366e-05		--	--
						272.483	2.96531e-06		--	--		272.483	-1.53812e-05		--	--
						272.667	2.9308e-06		--	--		272.667	-1.53495e-05		--	--
						272.857	2.98122e-06		--	--		272.857	-1.53989e-05		--	--
						273.051	2.98878e-06		--	--		273.051	-1.54054e-05		--	--
						273.241	2.94515e-06		--	--		273.241	-1.53565e-05		--	--
						273.434	2.96435e-06		--	--		273.434	-1.53702e-05		--	--
						273.627	2.97241e-06		--	--		273.627	-1.53755e-05		--	--
						273.95	2.97476e-06		--	--		273.95	-1.53848e-05		--	--
						274.105	2.96092e-06		--	--		274.105	-1.53743e-05		--	--
						274.257	2.9573e-06		--	--		274.257	-1.53749e-05		--	--
						274.43	2.95849e-06		--	--		274.43	-1.5381e-05		--	--
						274.592	2.92197e-06		--	--		274.592	-1.53491e-05		--	--
						274.75	2.95288e-06		--	--		274.75	-1.5384e-05		--	--
						274.91	2.94781e-06		--	--		274.91	-1.53829e-05		--	--
						275.07	2.93656e-06		--	--		275.07	-1.53755e-05		--	--
						275.236	2.98503e-06		--	--		275.236	-1.54237e-05		--	--
						275.385	2.87055e-06		--	--		275.385	-1.5305e-05		--	--
						275.635	2.94236e-06		--	--		275.635	-1.53698e-05		--	--
						275.774	2.95349e-06		--	--		275.774	-1.53835e-05		--	--
						275.927	2.945e-06		--	--		275.927	-1.53792e-05		--	--
						276.074	2.89087e-06		--	--		276.074	-1.53291e-05		--	--
						276.211	2.91554e-06		--	--		276.211	-1.53553e-05		--	--
						276.345	2.92533e-06		--	--		276.345	-1.53628e-05		--	--
						276.486	2.92169e-06		--	--		276.486	-1.53567e-05		--	--
						276.659	2.94753e-06		--	--		276.659	-1.53796e-05		--	--
						276.84	2.92269e-06		--	--		276.84	-1.53621e-05		--	--
						277.198	2.90054e-06		--	--		277.198	-1.53541e-05		--	--
						277.359	2.88896e-06		--	--		277.359	-1.53398e-05		--	--
						277.53	2.92629e-06		--	--		277.53	-1.53743e-05		--	--
						277.734	2.87858e-06		--	--		277.734	-1.53242e-05		--	--
						277.927	2.89651e-06		--	--		277.927	-1.53424e-05		--	--
						278.113	2.88879e-06		--	--		278.113	-1.53349e-05		--	--
						278.302	2.90911e-06		--	--		278.302	-1.53566e-05		--	--
						278.482	2.88545e-06		--	--		278.482	-1.53349e-05		--	--
						278.808	2.87898e-06		--	--		278.808	-1.53382e-05		--	--
						278.964	2.88401e-06		--	--		278.964	-1.53516e-05		--	--
						279.14	2.86123e-06		--	--		279.14	-1.53382e-05		--	--
						279.314	2.85828e-06		--	--		279.314	-1.5336e-05		--	--
						279.482	2.86469e-06		--	--		279.482	-1.53389e-05		--	--
						279.651	2.87311e-06		--	--		279.651	-1.53439e-05		--	--
						279.811	2.88675e-06		--	--		279.811	-1.53562e-05		--	--
						279.975	2.90361e-06		--	--		279.975	-1.53737e-05		--	--
						280.135	2.78907e-06		--	--		280.135	-1.52599e-05		--	--
						280.428	2.84764e-06		--	--		280.428	-1.53218e-05		--	--
						280.554	2.87311e-06		--	--		280.554	-1.53494e-05		--	--
						280.706	2.88802e-06		--	--		280.706	-1.53668e-05		--	--
						280.856	2.7657e-06		--	--		280.856	-1.52458e-05		--	--
						280.975	2.83701e-06		--	--		280.975	-1.53173e-05		--	--
						281.102	2.82477e-06		--	--		281.102	-1.53053e-05		--	--
						281.259	2.82888e-06		--	--		281.259	-1.53096e-05		--	--
						281.429	2.83991e-06		--	--		281.429	-1.53223e-05		--	--
						281.616	2.83106e-06		--	--		281.616	-1.53159e-05		--	--
						281.95	2.834e-06		--	--		281.95	-1.53225e-05		--	--
						282.117	2.80357e-06		--	--		282.117	-1.5293e-05		--	--
						282.288	2.8283e-06		--	--		282.288	-1.53186e-05		--	--
						282.484	2.79147e-06		--	--		282.484	-1.52862e-05		--	--
						282.68	2.80348e-06		--	--		282.68	-1.53041e-05		--	--
						282.855	2.76949e-06		--	--		282.855	-1.52751e-05		--	--
						283.042	2.77418e-06		--	--		283.042	-1.52709e-05		--	--
						283.231	2.84155e-06		--	--		283.231	-1.53293e-05		--	--
						283.604	2.8073e-06		--	--		283.604	-1.53114e-05		--	--
						283.777	2.79055e-06		--	--		283.777	-1.53093e-05		--	--
						283.947	2.75818e-06		--	--		283.947	-1.52834e-05		--	--
						284.118	2.80919e-06		--	--		284.118	-1.53338e-05		--	--
						284.303	2.78576e-06		--	--		284.303	-1.53097e-05		--	--
						284.492	2.77178e-06		--	--		284.492	-1.52928e-05		--	--
						284.681	2.80317e-06		--	--		284.681	-1.53203e-05		--	--
						284.87	2.80672e-06		--	--		284.87	-1.53201e-05		--	--
						285.165	2.81336e-06		--	--		285.165	-1.53225e-05		--	--
						285.304	2.8178e-06		--	--		285.304	-1.5325e-05		--	--
						285.463	2.795e-06		--	--		285.463	-1.53035e-05		--	--
						285.617	2.77814e-06		--	--		285.617	-1.52906e-05		--	--
						285.766	2.69625e-06		--	--		285.766	-1.52125e-05		--	--
						285.908	2.7944e-06		--	--		285.908	-1.53128e-05		--	--
						286.062	2.80442e-06		--	--		286.062	-1.53223e-05		--	--
						286.219	2.79427e-06		--	--		286.219	-1.53117e-05		--	--
						286.372	2.8e-06		--	--		286.372	-1.53171e-05		--	--
						286.713	2.77787e-06		--	--		286.713	-1.53084e-05		--	--
						286.871	2.76536e-06		--	--		286.871	-1.53021e-05		--	--
						287.029	2.73886e-06		--	--		287.029	-1.52779e-05		--	--
						287.191	2.76993e-06		--	--		287.191	-1.53111e-05		--	--
						287.373	2.74326e-06		--	--		287.373	-1.52868e-05		--	--
						287.559	2.74236e-06		--	--		287.559	-1.5283e-05		--	--
						287.741	2.76028e-06		--	--		287.741	-1.52969e-05		--	--
						287.915	2.7442e-06		--	--		287.915	-1.5277e-05		--	--
						288.098	2.79477e-06		--	--		288.098	-1.53383e-05		--	--
						288.484	2.73331e-06		--	--		288.484	-1.52956e-05		--	--
						288.647	2.75587e-06		--	--		288.647	-1.53096e-05		--	--
						288.819	2.68456e-06		--	--		288.819	-1.52292e-05		--	--
						289.018	2.79598e-06		--	--		289.018	-1.5338e-05		--	--
						289.228	2.76144e-06		--	--		289.228	-1.53132e-05		--	--
						289.425	2.74973e-06		--	--		289.425	-1.53107e-05		--	--
						289.618	2.7392e-06		--	--		289.618	-1.5294e-05		--	--
						289.813	2.76299e-06		--	--		289.813	-1.53101e-05		--	--
						290.133	2.73629e-06		--	--		290.133	-1.52793e-05		--	--
						290.276	2.76977e-06		--	--		290.276	-1.53151e-05		--	--
						290.434	2.7436e-06		--	--		290.434	-1.52915e-05		--	--
						290.597	2.76098e-06		--	--		290.597	-1.53094e-05		--	--
						290.747	2.69912e-06		--	--		290.747	-1.52456e-05		--	--
						290.899	2.77361e-06		--	--		290.899	-1.5318e-05		--	--
						291.056	2.75568e-06		--	--		291.056	-1.52984e-05		--	--
						291.212	2.7544e-06		--	--		291.212	-1.53028e-05		--	--
						291.378	2.72466e-06		--	--		291.378	-1.5279e-05		--	--
						291.678	2.72004e-06		--	--		291.678	-1.52834e-05		--	--
						291.825	2.70827e-06		--	--		291.825	-1.52741e-05		--	--
						291.983	2.70387e-06		--	--		291.983	-1.52723e-05		--	--
						292.145	2.74264e-06		--	--		292.145	-1.53115e-05		--	--
						292.329	2.69478e-06		--	--		292.329	-1.526e-05		--	--
						292.524	2.73825e-06		--	--		292.524	-1.52996e-05		--	--
						292.706	2.73147e-06		--	--		292.706	-1.52876e-05		--	--
						292.879	2.72197e-06		--	--		292.879	-1.52727e-05		--	--
						293.232	2.75763e-06		--	--		293.232	-1.53064e-05		--	--
						293.429	2.74956e-06		--	--		293.429	-1.53033e-05		--	--
						293.617	2.7335e-06		--	--		293.617	-1.52904e-05		--	--
						293.791	2.72738e-06		--	--		293.791	-1.52821e-05		--	--
						293.984	2.78732e-06		--	--		293.984	-1.53396e-05		--	--
						294.188	2.77489e-06		--	--		294.188	-1.53297e-05		--	--
						294.39	2.75125e-06		--	--		294.39	-1.53146e-05		--	--
						294.753	2.73882e-06		--	--		294.753	-1.53066e-05		--	--
						294.928	2.78122e-06		--	--		294.928	-1.5342e-05		--	--
						295.13	2.7838e-06		--	--		295.13	-1.53367e-05		--	--
						295.324	2.72843e-06		--	--		295.324	-1.529e-05		--	--
						295.514	2.779e-06		--	--		295.514	-1.53491e-05		--	--
						295.715	2.74483e-06		--	--		295.715	-1.53205e-05		--	--
						295.896	2.73121e-06		--	--		295.896	-1.53044e-05		--	--
						296.059	2.75021e-06		--	--		296.059	-1.53211e-05		--	--
						296.36	2.78334e-06		--	--		296.36	-1.53602e-05		--	--
						296.525	2.73643e-06		--	--		296.525	-1.53208e-05		--	--
						296.682	2.65783e-06		--	--		296.682	-1.52495e-05		--	--
						296.826	2.7344e-06		--	--		296.826	-1.53275e-05		--	--
						296.971	2.72504e-06		--	--		296.971	-1.53186e-05		--	--
						297.133	2.74173e-06		--	--		297.133	-1.53359e-05		--	--
						297.3	2.74003e-06		--	--		297.3	-1.53326e-05		--	--
						297.457	2.70714e-06		--	--		297.457	-1.52961e-05		--	--
						297.607	2.74359e-06		--	--		297.607	-1.53291e-05		--	--
						297.918	2.73428e-06		--	--		297.918	-1.53156e-05		--	--
						298.062	2.78707e-06		--	--		298.062	-1.53678e-05		--	--
						298.224	2.67302e-06		--	--		298.224	-1.5253e-05		--	--
						298.384	2.78151e-06		--	--		298.384	-1.53619e-05		--	--
						298.548	2.76196e-06		--	--		298.548	-1.53432e-05		--	--
						298.716	2.74641e-06		--	--		298.716	-1.53285e-05		--	--
						298.888	2.77745e-06		--	--		298.888	-1.53598e-05		--	--
						299.077	2.76444e-06		--	--		299.077	-1.53467e-05		--	--
						299.439	2.71336e-06		--	--		299.439	-1.52968e-05		--	--
						299.612	2.72287e-06		--	--		299.612	-1.53079e-05		--	--
						299.785	2.75522e-06		--	--		299.785	-1.53419e-05		--	--
						299.995	2.72984e-06		--	--		299.995	-1.5321e-05		--	--
						300.207	2.70586e-06		--	--		300.207	-1.53019e-05		--	--
						300.403	2.7067e-06		--	--		300.403	-1.53032e-05		--	--
						300.587	2.76542e-06		--	--		300.587	-1.53578e-05		--	--
						300.76	2.72011e-06		--	--		300.76	-1.53086e-05		--	--
						301.102	2.75386e-06		--	--		301.102	-1.53605e-05		--	--
						301.258	2.71755e-06		--	--		301.258	-1.53351e-05		--	--
						301.431	2.6845e-06		--	--		301.431	-1.52983e-05		--	--
						301.595	2.73687e-06		--	--		301.595	-1.53372e-05		--	--
						301.757	2.73555e-06		--	--		301.757	-1.53225e-05		--	--
						301.924	2.74784e-06		--	--		301.924	-1.53299e-05		--	--
						302.09	2.76719e-06		--	--		302.09	-1.53526e-05		--	--
						302.255	2.76952e-06		--	--		302.255	-1.53581e-05		--	--
						302.386	2.56446e-06		--	--		302.386	-1.5156e-05		--	--
						302.618	2.73699e-06		--	--		302.618	-1.53347e-05		--	--
						302.721	2.74554e-06		--	--		302.721	-1.53459e-05		--	--
						302.855	2.7594e-06		--	--		302.855	-1.53632e-05		--	--
						302.991	2.63864e-06		--	--		302.991	-1.52435e-05		--	--
						303.105	2.67604e-06		--	--		303.105	-1.52817e-05		--	--
						303.224	2.72475e-06		--	--		303.224	-1.53312e-05		--	--
						303.361	2.72039e-06		--	--		303.361	-1.53278e-05		--	--
						303.533	2.71475e-06		--	--		303.533	-1.5323e-05		--	--
						303.708	2.68094e-06		--	--		303.708	-1.52901e-05		--	--
						304.055	2.64142e-06		--	--		304.055	-1.5247e-05		--	--
						304.224	2.69083e-06		--	--		304.224	-1.52929e-05		--	--
						304.403	2.70902e-06		--	--		304.403	-1.53097e-05		--	--
						304.6	2.6392e-06		--	--		304.6	-1.52469e-05		--	--
						304.817	2.67052e-06		--	--		304.817	-1.52861e-05		--	--
						305.018	2.63928e-06		--	--		305.018	-1.52573e-05		--	--
						305.187	2.68052e-06		--	--		305.187	-1.52987e-05		--	--
						305.538	2.69433e-06		--	--		305.538	-1.53127e-05		--	--
						305.703	2.67984e-06		--	--		305.703	-1.52984e-05		--	--
						305.873	2.63641e-06		--	--		305.873	-1.52551e-05		--	--
						306.041	2.68278e-06		--	--		306.041	-1.53072e-05		--	--
						306.213	2.66661e-06		--	--		306.213	-1.52997e-05		--	--
						306.394	2.61554e-06		--	--		306.394	-1.52578e-05		--	--
						306.57	2.67761e-06		--	--		306.57	-1.53099e-05		--	--
						306.743	2.68715e-06		--	--		306.743	-1.53054e-05		--	--
						307.076	2.72049e-06		--	--		307.076	-1.53219e-05		--	--
						307.213	2.7071e-06		--	--		307.213	-1.5306e-05		--	--
						307.36	2.68755e-06		--	--		307.36	-1.52839e-05		--	--
						307.535	2.70916e-06		--	--		307.535	-1.53089e-05		--	--
						307.699	2.70005e-06		--	--		307.699	-1.53068e-05		--	--
						307.844	2.55361e-06		--	--		307.844	-1.51666e-05		--	--
						307.969	2.6918e-06		--	--		307.969	-1.53094e-05		--	--
						308.09	2.69634e-06		--	--		308.09	-1.53153e-05		--	--
						308.25	2.69642e-06		--	--		308.25	-1.53172e-05		--	--
						308.557	2.68391e-06		--	--		308.557	-1.53035e-05		--	--
						308.691	2.69846e-06		--	--		308.691	-1.5314e-05		--	--
						308.846	2.66346e-06		--	--		308.846	-1.52742e-05		--	--
						309.022	2.71288e-06		--	--		309.022	-1.53216e-05		--	--
						309.199	2.71684e-06		--	--		309.199	-1.53296e-05		--	--
						309.395	2.66094e-06		--	--		309.395	-1.52781e-05		--	--
						309.578	2.67738e-06		--	--		309.578	-1.52984e-05		--	--
						309.933	2.68727e-06		--	--		309.933	-1.53154e-05		--	--
						310.095	2.80839e-06		--	--		310.095	-1.54337e-05		--	--
						310.277	2.60073e-06		--	--		310.277	-1.52207e-05		--	--
						310.482	2.68322e-06		--	--		310.482	-1.52975e-05		--	--
						310.684	2.6917e-06		--	--		310.684	-1.53138e-05		--	--
						310.854	2.69584e-06		--	--		310.854	-1.53246e-05		--	--
						311.037	2.7199e-06		--	--		311.037	-1.53544e-05		--	--
						311.378	2.67931e-06		--	--		311.378	-1.53025e-05		--	--
						311.539	2.74164e-06		--	--		311.539	-1.53595e-05		--	--
						311.708	2.66213e-06		--	--		311.708	-1.52859e-05		--	--
						311.886	2.72565e-06		--	--		311.886	-1.53568e-05		--	--
						312.07	2.68792e-06		--	--		312.07	-1.53275e-05		--	--
						312.262	2.67494e-06		--	--		312.262	-1.53302e-05		--	--
						312.452	2.66548e-06		--	--		312.452	-1.53363e-05		--	--
						312.783	2.66749e-06		--	--		312.783	-1.53232e-05		--	--
						312.938	2.68768e-06		--	--		312.938	-1.53266e-05		--	--
						313.094	2.6806e-06		--	--		313.094	-1.53074e-05		--	--
						313.241	2.68019e-06		--	--		313.241	-1.53137e-05		--	--
						313.415	2.69185e-06		--	--		313.415	-1.53334e-05		--	--
						313.565	2.56351e-06		--	--		313.565	-1.52119e-05		--	--
						313.694	2.68481e-06		--	--		313.694	-1.53321e-05		--	--
						313.815	2.68972e-06		--	--		313.815	-1.53353e-05		--	--
						313.97	2.69058e-06		--	--		313.97	-1.5334e-05		--	--
						314.247	2.60703e-06		--	--		314.247	-1.52526e-05		--	--
						314.339	2.67774e-06		--	--		314.339	-1.53262e-05		--	--
						314.467	2.65959e-06		--	--		314.467	-1.53122e-05		--	--
						314.615	2.66098e-06		--	--		314.615	-1.53183e-05		--	--
						314.766	2.67073e-06		--	--		314.766	-1.53283e-05		--	--
						314.939	2.64987e-06		--	--		314.939	-1.53058e-05		--	--
						315.131	2.667e-06		--	--		315.131	-1.53211e-05		--	--
						315.306	2.66313e-06		--	--		315.306	-1.53186e-05		--	--
						315.499	2.62862e-06		--	--		315.499	-1.52876e-05		--	--
						315.896	2.67829e-06		--	--		315.896	-1.53398e-05		--	--
						316.091	2.66299e-06		--	--		316.091	-1.53237e-05		--	--
						316.283	2.60541e-06		--	--		316.283	-1.52647e-05		--	--
						316.471	2.62925e-06		--	--		316.471	-1.52856e-05		--	--
						316.676	2.69492e-06		--	--		316.676	-1.53482e-05		--	--
						316.893	2.68062e-06		--	--		316.893	-1.53329e-05		--	--
						317.3	2.66611e-06		--	--		317.3	-1.53194e-05		--	--
						317.478	2.6527e-06		--	--		317.478	-1.53111e-05		--	--
						317.663	2.69347e-06		--	--		317.663	-1.53572e-05		--	--
						317.872	2.65476e-06		--	--		317.872	-1.53265e-05		--	--
						318.1	2.62521e-06		--	--		318.1	-1.53075e-05		--	--
						318.304	2.65743e-06		--	--		318.304	-1.5344e-05		--	--
						318.497	2.69523e-06		--	--		318.497	-1.53688e-05		--	--
						318.806	2.66104e-06		--	--		318.806	-1.53121e-05		--	--
						318.941	2.72229e-06		--	--		318.941	-1.53588e-05		--	--
						319.096	2.68819e-06		--	--		319.096	-1.53079e-05		--	--
						319.26	2.7362e-06		--	--		319.26	-1.5354e-05		--	--
						319.41	2.59105e-06		--	--		319.41	-1.52298e-05		--	--
						319.547	2.68441e-06		--	--		319.547	-1.53424e-05		--	--
						319.699	2.68177e-06		--	--		319.699	-1.53611e-05		--	--
						319.856	2.65564e-06		--	--		319.856	-1.53569e-05		--	--
						320.017	2.63597e-06		--	--		320.017	-1.53597e-05		--	--
						320.323	2.58722e-06		--	--		320.323	-1.53539e-05		--	--
						320.482	2.54563e-06		--	--		320.482	-1.53345e-05		--	--
						--	--		--	--		--	--		--	--
						--	--		--	--		--	--		--	--
						--	--		--	--		--	--		--	--
						--	--		--	--		--	--		--	--
						--	--		--	--		--	--		--	--
						--	--		--	--		--	--		--	--
						--	--		--	--		--	--		--	--
						--	--		--	--		--	--		--	--
						--	--		--	--		--	--		--	--
						--	--		--	--		--	--		--	--
						--	--		--	--		--	--		--	--
						--	--		--	--		--	--		--	--
						--	--		--	--		--	--		--	--
						--	--		--	--		--	--		--	--
						--	--		--	--		--	--		--	--
						--	--		--	--		--	--		--	--
						--	--		--	--		--	--		--	--
						--	--		--	--		--	--		--	--
						--	--		--	--		--	--		--	--
						--	--		--	--		--	--		--	--
						--	--		--	--		--	--		--	--
						--	--		--	--		--	--		--	--
						--	--		--	--		--	--		--	--
						--	--		--	--		--	--		--	--
						--	--		--	--		--	--		--	--
						--	--		--	--		--	--		--	--
						--	--		--	--		--	--		--	--
						--	--		--	--		--	--		--	--
						--	--		--	--		--	--		--	--
						--	--		--	--		--	--		--	--
						--	--		--	--		--	--		--	--
						--	--		--	--		--	--		--	--
						--	--		--	--		--	--		--	--
						--	--		--	--		--	--		--	--
						--	--		--	--		--	--		--	--
						--	--		--	--		--	--		--	--
						--	--		--	--		--	--		--	--
						--	--		--	--		--	--		--	--
						--	--		--	--		--	--		--	--
						--	--		--	--		--	--		--	--
						--	--		--	--		--	--		--	--
						--	--		--	--		--	--		--	--
						--	--		--	--		--	--		--	--
						--	--		--	--		--	--		--	--
						--	--		--	--		--	--		--	--
						--	--		--	--		--	--		--	--
						--	--		--	--		--	--		--	--
						--	--		--	--		--	--		--	--
						--	--		--	--		--	--		--	--
						--	--		--	--		--	--		--	--
						--	--		--	--		--	--		--	--
						--	--		--	--		--	--		--	--
						--	--		--	--		--	--		--	--
						--	--		--	--		--	--		--	--
						--	--		--	--		--	--		--	--
						--	--		--	--		--	--		--	--
						--	--		--	--		--	--		--	--
						--	--		--	--		--	--		--	--
						--	--		--	--		--	--		--	--
						--	--		--	--		--	--		--	--
						--	--		--	--		--	--		--	--
						--	--		--	--		--	--		--	--
						--	--		--	--		--	--		--	--
						--	--		--	--		--	--		--	--
						--	--		--	--		--	--		--	--
						--	--		--	--		--	--		--	--
						--	--		--	--		--	--		--	--
						--	--		--	--		--	--		--	--
						--	--		--	--		--	--		--	--
						--	--		--	--		--	--		--	--
						--	--		--	--		--	--		--	--
						--	--		--	--		--	--		--	--
						--	--		--	--		--	--		--	--
						--	--		--	--		--	--		--	--
						--	--		--	--		--	--		--	--
						--	--		--	--		--	--		--	--
						--	--		--	--		--	--		--	--
						--	--		--	--		--	--		--	--
						--	--		--	--		--	--		--	--
						--	--		--	--		--	--		--	--
						--	--		--	--		--	--		--	--
						--	--		--	--		--	--		--	--
						--	--		--	--		--	--		--	--
						--	--		--	--		--	--		--	--
						--	--		--	--		--	--		--	--
						--	--		--	--		--	--		--	--
						--	--		--	--		--	--		--	--
						--	--		--	--		--	--		--	--
						--	--		--	--		--	--		--	--
						--	--		--	--		--	--		--	--
						--	--		--	--		--	--		--	--
						--	--		--	--		--	--		--	--
						--	--		--	--		--	--		--	--
						--	--		--	--		--	--		--	--
						--	--		--	--		--	--		--	--
						--	--		--	--		--	--		--	--
						--	--		--	--		--	--		--	--
						--	--		--	--		--	--		--	--
						--	--		--	--		--	--		--	--
						--	--		--	--		--	--		--	--
						--	--		--	--		--	--		--	--
						--	--		--	--		--	--		--	--
						--	--		--	--		--	--		--	--
						--	--		--	--		--	--		--	--
						--	--		--	--		--	--		--	--
						--	--		--	--		--	--		--	--
						--	--		--	--		--	--		--	--
						--	--		--	--		--	--		--	--
						--	--		--	--		--	--		--	--
						--	--		--	--		--	--		--	--
						--	--		--	--		--	--		--	--
						--	--		--	--		--	--		--	--
						--	--		--	--		--	--		--	--
						--	--		--	--		--	--		--	--
						--	--		--	--		--	--		--	--
						--	--		--	--		--	--		--	--
						--	--		--	--		--	--		--	--
						--	--		--	--		--	--		--	--
						--	--		--	--		--	--		--	--
						--	--		--	--		--	--		--	--
						--	--		--	--		--	--		--	--
						--	--		--	--		--	--		--	--
						--	--		--	--		--	--		--	--
						--	--		--	--		--	--		--	--
						--	--		--	--		--	--		--	--
						--	--		--	--		--	--		--	--
						--	--		--	--		--	--		--	--
						--	--		--	--		--	--		--	--
						--	--		--	--		--	--		--	--
						--	--		--	--		--	--		--	--
						--	--		--	--		--	--		--	--
						--	--		--	--		--	--		--	--
						--	--		--	--		--	--		--	--
						--	--		--	--		--	--		--	--
						--	--		--	--		--	--		--	--
						--	--		--	--		--	--		--	--
						--	--		--	--		--	--		--	--
						--	--		--	--		--	--		--	--
						--	--		--	--		--	--		--	--
						--	--		--	--		--	--		--	--
						--	--		--	--		--	--		--	--
						--	--		--	--		--	--		--	--
						--	--		--	--		--	--		--	--
						--	--		--	--		--	--		--	--
						--	--		--	--		--	--		--	--
						--	--		--	--		--	--		--	--
						--	--		--	--		--	--		--	--
						--	--		--	--		--	--		--	--
						--	--		--	--		--	--		--	--
						--	--		--	--		--	--		--	--
						--	--		--	--		--	--		--	--
						--	--		--	--		--	--		--	--
						--	--		--	--		--	--		--	--
						--	--		--	--		--	--		--	--
						--	--		--	--		--	--		--	--
						--	--		--	--		--	--		--	--
						--	--		--	--		--	--		--	--
						--	--		--	--		--	--		--	--
						--	--		--	--		--	--		--	--
						--	--		--	--		--	--		--	--
						--	--		--	--		--	--		--	--
						--	--		--	--		--	--		--	--
						--	--		--	--		--	--		--	--
						--	--		--	--		--	--		--	--
						--	--		--	--		--	--		--	--
						--	--		--	--		--	--		--	--
						--	--		--	--		--	--		--	--
						--	--		--	--		--	--		--	--
						--	--		--	--		--	--		--	--
						--	--		--	--		--	--		--	--
						--	--		--	--		--	--		--	--
						--	--		--	--		--	--		--	--
						--	--		--	--		--	--		--	--
						--	--		--	--		--	--		--	--
						--	--		--	--		--	--		--	--
						--	--		--	--		--	--		--	--
						--	--		--	--		--	--		--	--
						--	--		--	--		--	--		--	--
						--	--		--	--		--	--		--	--
						--	--		--	--		--	--		--	--
						--	--		--	--		--	--		--	--
						--	--		--	--		--	--		--	--
						--	--		--	--		--	--		--	--
						--	--		--	--		--	--		--	--
						--	--		--	--					--	--
						--	--		--	--					--	--
						--	--		--	--					--	--
						--	--		--	--					--	--
						--	--		--	--					--	--
						--	--		--	--					--	--
						--	--		--	--					--	--
						--	--		--	--					--	--
						--	--		--	--					--	--
						--	--		--	--					--	--
						--	--		--	--					--	--
						--	--		--	--					--	--
						--	--		--	--					--	--
						--	--		--	--					--	--
						--	--		--	--					--	--
						--	--		--	--					--	--
						--	--		--	--					--	--
						--	--		--	--					--	--
						--	--		--	--					--	--
						--	--		--	--					--	--
						--	--		--	--					--	--
						--	--		--	--					--	--
						--	--		--	--					--	--
						--	--		--	--					--	--
						--	--		--	--					--	--
						--	--		--	--					--	--
						--	--		--	--					--	--
						--	--		--	--					--	--
						--	--		--	--					--	--
						--	--		--	--					--	--
						--	--		--	--					--	--
						--	--		--	--					--	--
						--	--		--	--					--	--
						--	--		--	--					--	--
						--	--		--	--					--	--
						--	--		--	--					--	--
						--	--		--	--					--	--
						--	--		--	--					--	--
						--	--		--	--					--	--
						--	--		--	--					--	--
						--	--		--	--					--	--
						--	--		--	--					--	--
						--	--		--	--					--	--
						--	--		--	--					--	--
						--	--		--	--					--	--
						--	--		--	--					--	--
						--	--		--	--					--	--
						--	--		--	--					--	--
						--	--		--	--					--	--
						--	--		--	--					--	--
						--	--		--	--					--	--
						--	--		--	--					--	--
						--	--		--	--					--	--
						--	--		--	--					--	--
						--	--		--	--					--	--
						--	--		--	--					--	--
